# Supplementary material for: The horse Y chromosome as an informative marker for tracing sire lines
Source: Sci Rep. 2019 Apr 15;9:6095. doi: 10.1038/s41598-019-42640-w (PMC6465346; doi:10.1038/s41598-019-42640-w)
Supplement: Supplementary file 2 — Supplementary Table S1 [file 41598_2019_42640_MOESM2_ESM.xlsx]

## Sheet: all
sample_ID	breed	sex	used for classification step	mapped file	biosample	Illumina seq info	rawdata source	SRA whole genome data released	nucleotides in trimmed fastq	scY mean coverage	estimated genome coverage	sample used in Felkel et al., 2018	haplotype	HT determined in Wallner et al., 2017/Felkel et al., 2018
163	Warmblood Swedish	male	no	163_LipY764_mapped_pp_rmdup_MQ20.bam	SAMN07570001	PE	Lindgren_Velie	no	18232554381	3.03	6.7528	yes	Tb-oB3b2b	Tb-g2
325	Warmblood Swedish	male	no	325_LipY764_mapped_pp_rmdup_MQ20.bam	SAMN07570000	PE	Lindgren_Velie	no	17090761547	2.81	6.32991	yes	Tb-oB3b2b	Tb-g2
65666_d	South German Draft	male	no	65666_d_LipY764_mapped_pp_rmdup_MQ20.bam	SAMN06017477	PE	Fries	no	32392797043	6.74	11.9973	yes	Ad-hA1	Ad-h2
A2068	American Quarter Horse	male	no	A2068_LipY764_mapped_pp_rmdup_MQ20.bam	SAMN06030886	PE	McCue_Schaefer	yes	26656497103	4.15	9.87278	yes	Tb-dW1c*	Tb-dW1
A2071	American Quarter Horse	male	no	A2071_LipY764_mapped_pp_rmdup_MQ20.bam	SAMN06030887	PE	McCue_Schaefer	yes	20580914007	2.5	7.62256	yes	Tb-oB3b*	Tb-g1
A2085	American Quarter Horse	male	no	A2085_LipY764_mapped_pp_rmdup_MQ20.bam	SAMN06028144	PE	McCue_Schaefer	yes	38023980624	6.21	14.083	yes	Tb-dW1d	Tb-dW1
AKT001	Akhal-Teke	male	no	AKT001_LipY764_mapped_pp_rmdup_MQ20.bam	SAMEA4075241	PE	Leeb_Rieder_Neuditschko_Jagannathan	yes	80106702178	12.52	29.6691	yes	Tb-oB3a	Tb
AKT004	Akhal-Teke	male	no	AKT004_LipY764_mapped_pp_rmdup_MQ20.bam	SAMEA4075243	PE	Leeb_Rieder_Neuditschko_Jagannathan	yes	44077309088	7.79	16.3249	yes	Tb-oB3a	Tb
AKT006	Akhal-Teke	male	no	AKT006_LipY764_mapped_pp_rmdup_MQ20.bam	SAMEA4075244	PE	Leeb_Rieder_Neuditschko_Jagannathan	yes	49158048236	8.7	18.2067	yes	Tb-oB3a	Tb
Arab	Arabian Horse	male	no	Arab_LipY764_mapped_pp_rmdup_MQ20.bam	SAMEA3475296	PE	Genbank	yes	40202370704	7.96	14.8898	yes	Ta	Ta
BW-347	Noriker	male	no	BW-347_LipY764_mapped_pp_rmdup_MQ20.bam	SAMN07570002	PE	Wallner_Brem	no	63798391538	6.54	23.629	yes	Ad-hB	Ad-h1
BW-348	Noriker	male	no	BW-348_LipY764_mapped_pp_rmdup_MQ20.bam	SAMN07570003	PE	Wallner_Brem	no	69679816291	5.83	25.8073	yes	Ao-n*	Ao-n
BW-349	Noriker	male	no	BW-349_LipY764_mapped_pp_rmdup_MQ20.bam	SAMN07570005	PE	Wallner_Brem	no	72989868604	6.08	27.0333	yes	Ao-nA	Ao-n
BW-350	Noriker	male	no	BW-350_LipY764_mapped_pp_rmdup_MQ20.bam	SAMN07570004	PE	Wallner_Brem	no	86791997236	7.38	32.1452	yes	Ad-hA1	Ad-h2
BW-351	Noriker	male	no	BW-351_LipY764_mapped_pp_rmdup_MQ20.bam	SAMN07570006	PE	Wallner_Brem	no	63798391538	5.23	23.629	yes	Ao-nA1	Ao-n
BW-352	Noriker	male	yes	BW-352_LipY764_mapped_pp_rmdup_MQ20.bam	SAMN07570007	PE	Wallner_Brem	no	84902008188	4.92	31.4452	yes	Ao-nB	Ao-n
BW-354	Noriker	male	yes	BW-354_LipY764_mapped_pp_rmdup_MQ20.bam	SAMN07570008	PE	Wallner_Brem	no	74017099070	5.57	27.4137	yes	Ao-nB	Ao-n
BW-355	Haflinger	male	yes	BW-355_LipY764_mapped_pp_rmdup_MQ20.bam	SAMN07570009	PE	Wallner_Brem	no	73984518057	7.43	27.4017	yes	Ad-hC	Ad-h1
BW-357	Haflinger	male	yes	BW-357_LipY764_mapped_pp_rmdup_MQ20.bam	SAMN07570010	PE	Wallner_Brem	no	69983833107	6.39	25.9199	yes	Ad-hC	Ad-h1
BW01	Warmblood Baden Wuerttemberg	male	no	BW01_LipY764_mapped_pp_rmdup_MQ20.bam	SAMN06017547	PE	Thaller_Tetens	yes	43483508631	8.21	16.105	yes	Tb-dW1c3	Tb-dW1
BY01	Warmblood Bavarian	male	no	BY01_LipY764_mapped_pp_rmdup_MQ20.bam	SAMN06017548	PE	Thaller_Tetens	yes	44311710445	8.47	16.4117	yes	Tb-oB1a	Tb-r
CG4	Shetland Pony	male	no	CG4_LipY764_mapped_pp_rmdup_MQ20.bam	SAMN03396930	PE	Rubin_Lindgren	no	20582523987	3.74	7.62316	yes	Ns-sA1*	Ns-3
CG6	Shetland Pony	male	no	CG6_LipY764_mapped_pp_rmdup_MQ20.bam	SAMN03396932	PE	Rubin_Lindgren	no	21831594184	3.9	8.08578	yes	Ns-sA*	Ns-3
Chak	Native Mongolian Chakouyi Horse	male	no	Chak_LipY764_mapped_pp_rmdup_MQ20.bam	SAMEA3504070	PE	Genbank	yes	38975391953	6.33	14.4353	yes	Hc	C
CON15	Connemara Pony	male	no	CON15_LipY764_mapped_pp_rmdup_MQ20.bam	SAMN03291442	PE	Genbank	yes	15860922588	2.96	5.87442	yes	Ad-bA*	Ad-b2
CON3	Connemara Pony	male	no	CON3_LipY764_mapped_pp_rmdup_MQ20.bam	SAMN03291441	PE	Genbank	yes	15618633485	2.87	5.78468	yes	Ad-bA1	Ad-b3
ECA100	Haflinger	male	no	ECA100_LipY764_mapped_pp_rmdup_MQ20.bam	SAMN07570012	PE	Fries	no	34143082519	6.33	12.6456	yes	Ad-hC	Ad-h1
ECA105	Haflinger	male	no	ECA105_LipY764_mapped_pp_rmdup_MQ20.bam	SAMN07570011	PE	Fries	no	34819917720	6.44	12.8963	yes	Ad-hC	Ad-h1
EGR1583	Thoroughbred	male	no	EGR1583_LipY764_mapped_pp_rmdup_MQ20.bam	SAMN08389297	PE	McCue_Schaefer	no	48394448076	5.98	17.9239	no	Tb-oB3b2b	not applied
EGR230	Thoroughbred	male	no	EGR230_LipY764_mapped_pp_rmdup_MQ20.bam	SAMN08389300	PE	McCue_Schaefer	no	23024175914	4.17	8.52747	no	Tb-dW1a	not applied
EGR943	Thoroughbred	male	no	EGR943_LipY764_mapped_pp_rmdup_MQ20.bam	SAMN08389301	PE	McCue_Schaefer	no	23207018155	4.26	8.59519	no	Tb-dW1a	not applied
EMS246	Morgan Horse	male	no	EMS246_LipY764_mapped_pp_rmdup_MQ20.bam	SAMN06030903	PE	McCue_Schaefer	yes	17580980226	2.91	6.51147	yes	Tb-dM1*	Tb-dM
EMS355	Morgan Horse	male	no	EMS355_LipY764_mapped_pp_rmdup_MQ20.bam	SAMN06028146	PE	McCue_Schaefer	yes	19473208247	6	7.2123	yes	Tb-oB2b2	Tb-m
EMS49	Morgan Horse	male	no	EMS49_LipY764_mapped_pp_rmdup_MQ20.bam	SAMN06028145	PE	McCue_Schaefer	yes	27840293445	5.37	10.3112	yes	Tb-oB2a	Tb-m
EMS50	Morgan Horse	male	no	EMS50_LipY764_mapped_pp_rmdup_MQ20.bam	SAMN06030891	PE	McCue_Schaefer	yes	14950114568	2.84	5.53708	yes	Tb-oB2a	Tb-m
EMS91	Morgan Horse	male	no	EMS91_LipY764_mapped_pp_rmdup_MQ20.bam	SAMN06030899	PE	McCue_Schaefer	yes	13609185335	2.43	5.04044	yes	Tb-dM*	Tb-dM
EMS93	Morgan Horse	male	no	EMS93_LipY764_mapped_pp_rmdup_MQ20.bam	SAMN06030902	PE	McCue_Schaefer	yes	17882421254	2.92	6.62312	yes	Tb-oB2b1	Tb-m
FM0238	Franches-Montagnes	male	no	FM0238_LipY764_mapped_pp_rmdup_MQ20.bam	SAMEA4075247	PE	Leeb_Rieder_Neuditschko_Jagannathan	yes	36008103860	7.49	13.3363	yes	Tb-dW2*	Tb-dF
FM0334	Franches-Montagnes	male	no	FM0334_LipY764_mapped_pp_rmdup_MQ20.bam	SAMEA4075248	PE	Leeb_Rieder_Neuditschko_Jagannathan	yes	24398157183	4.95	9.03635	yes	Tu*	Tu
FM0431	Franches-Montagnes	male	no	FM0431_LipY764_mapped_pp_rmdup_MQ20.bam	SAMN07570013	PE	Leeb_Rieder_Neuditschko_Jagannathan	yes	34498869852	6.4	12.7774	yes	Tu-c	Tu
FM0450	Franches-Montagnes	male	no	FM0450_LipY764_mapped_pp_rmdup_MQ20.bam	SAMEA3498899	PE	Leeb_Rieder_Neuditschko_Jagannathan	yes	44514749269	9.19	16.4869	yes	Tu-b*	Tu-1
FM0467	Franches-Montagnes	male	no	FM0467_LipY764_mapped_pp_rmdup_MQ20.bam	SAMEA3498895	PE	Leeb_Rieder_Neuditschko_Jagannathan	yes	43297457797	8.18	16.0361	yes	Tb-dW2a1	Tb-dF
FM0474	Franches-Montagnes	male	no	FM0474_LipY764_mapped_pp_rmdup_MQ20.bam	SAMEA4075265	PE	Leeb_Rieder_Neuditschko_Jagannathan	yes	45190880993	8.61	16.7374	yes	Tb-dW2a*	Tb-dF
FM0512	Franches-Montagnes	male	no	FM0512_LipY764_mapped_pp_rmdup_MQ20.bam	SAMEA4075249	PE	Leeb_Rieder_Neuditschko_Jagannathan	yes	38782979699	7.64	14.3641	yes	Tu-bA	Tu-2
FM0570	Franches-Montagnes	male	no	FM0570_LipY764_mapped_pp_rmdup_MQ20.bam	SAMEA4075250	PE	Leeb_Rieder_Neuditschko_Jagannathan	yes	38846779591	7.61	14.3877	yes	Tu-d	Tu
FM1030	Franches-Montagnes	male	yes	FM1030_LipY764_mapped_pp_rmdup_MQ20.bam	SAMEA3498898	PE	Leeb_Rieder_Neuditschko_Jagannathan	yes	47210759835	8.77	17.4855	yes	Tu*	Tu
FM1041	Franches-Montagnes	male	no	FM1041_LipY764_mapped_pp_rmdup_MQ20.bam	SAMEA3498893	PE	Leeb_Rieder_Neuditschko_Jagannathan	yes	22530273488	4.28	8.34455	yes	Tu*	Tu
FM1176	Franches-Montagnes	male	no	FM1176_LipY764_mapped_pp_rmdup_MQ20.bam	SAMEA4075253	PE	Leeb_Rieder_Neuditschko_Jagannathan	yes	38545177473	7.35	14.276	yes	Tu*	Tu
FM1178	Franches-Montagnes	male	no	FM1178_LipY764_mapped_pp_rmdup_MQ20.bam	SAMEA4075254	PE	Leeb_Rieder_Neuditschko_Jagannathan	yes	33028568879	6.96	12.2328	yes	Tb-oB1b	Tb-k
FM1190	Franches-Montagnes	male	no	FM1190_LipY764_mapped_pp_rmdup_MQ20.bam	SAMEA3498892	PE	Leeb_Rieder_Neuditschko_Jagannathan	yes	45975133188	8.48	17.0278	yes	Tb-dW2a*	Tb-dF
FM1435	Franches-Montagnes	male	no	FM1435_LipY764_mapped_pp_rmdup_MQ20.bam	SAMEA4075258	PE	Leeb_Rieder_Neuditschko_Jagannathan	yes	36083256717	7.1	13.3642	yes	Tb-oB3b1*	Tb-g2
FM1625	Franches-Montagnes	male	no	FM1625_LipY764_mapped_pp_rmdup_MQ20.bam	SAMN07570019	PE	Leeb_Rieder_Neuditschko_Jagannathan	yes	39694274411	7.66	14.7016	yes	Tu-bA	Tu-2
FM1785	Franches-Montagnes	male	no	FM1785_LipY764_mapped_pp_rmdup_MQ20.bam	SAMEA3498897	PE	Leeb_Rieder_Neuditschko_Jagannathan	yes	42135439820	8.14	15.6057	yes	Tb-oB1b	Tb-k
FM1932	Franches-Montagnes	male	no	FM1932_LipY764_mapped_pp_rmdup_MQ20.bam	SAMEA3498889	PE	Leeb_Rieder_Neuditschko_Jagannathan	yes	27955550809	5.43	10.3539	yes	Tb-oB1b	Tb-k
FM1948	Franches-Montagnes	male	no	FM1948_LipY764_mapped_pp_rmdup_MQ20.bam	SAMEA3498890	PE	Leeb_Rieder_Neuditschko_Jagannathan	yes	22401074244	4.22	8.29669	yes	Tb-oB3b1a	Tb-g4
FM1951	Franches-Montagnes	male	yes	FM1951_LipY764_mapped_pp_rmdup_MQ20.bam	SAMEA3498894	PE	Leeb_Rieder_Neuditschko_Jagannathan	yes	53637741117	10.2	19.8658	yes	Tu*	Tu
FM2001	Franches-Montagnes	male	no	FM2001_LipY764_mapped_pp_rmdup_MQ20.bam	SAMEA2445337	PE	Leeb_Rieder_Neuditschko_Jagannathan	yes	20091257594	3.59	7.44121	yes	Tu-a	Tu
FM2218	Franches-Montagnes	male	no	FM2218_LipY764_mapped_pp_rmdup_MQ20.bam	SAMEA3498891	PE	Leeb_Rieder_Neuditschko_Jagannathan	yes	31469689381	6.11	11.6554	yes	Tu-bA	Tu-2
Foal1	Shetland Pony	male	no	Foal1_LipY764_mapped_pp_rmdup_MQ20.bam	SAMN07570048	PE	Lindgren_Velie	no	34611076059	5.46	12.8189	yes	Ns-sA1a	Ns-3
Foal2	Shetland Pony	male	no	Foal2_LipY764_mapped_pp_rmdup_MQ20.bam	SAMN07570049	PE	Lindgren_Velie	no	36705987715	6.45	13.5948	yes	Ns-sA1a	Ns-3
H3817	North Swedish Draft	male	no	H3817_LipY764_mapped_pp_rmdup_MQ20.bam	SAMN07570050	PE	Rubin	no	21483583259	3.94	7.95688	yes	Ns-dA	Ns-4
HAN01	Warmblood Hanoverian	male	no	HAN01_LipY764_mapped_pp_rmdup_MQ20.bam	SAMN06017549	PE	Thaller_Tetens	yes	33935319581	6.46	12.5686	yes	Tb-oB3b3	Tb-g3
HOL01	Warmblood Holsteiner	male	no	HOL01_LipY764_mapped_pp_rmdup_MQ20.bam	SAMN06017550	PE	Thaller_Tetens	yes	51538017654	9.78	19.0882	yes	Tb-dW1c1	Tb-dW2
HOL02	Warmblood Holsteiner	male	no	HOL02_LipY764_mapped_pp_rmdup_MQ20.bam	SAMN06017551	PE	Thaller_Tetens	yes	31807092137	6.46	11.7804	yes	Tb-dW1c2	Tb-dW1
HP5fj	Norwegian Fjord Horse	male	no	HP5fj_LipY764_mapped_pp_rmdup_MQ20.bam	SAMN06028167	PE pool	Rubin	no	38589776397	6.83	14.2925	yes	Nf	Nf
Icel_And	Icelandic Horse	male	no	Icel_And_LipY764_mapped_pp_rmdup_MQ20.bam	SAMN06028143	PE	Rubin_Andersson	no	97111248920	18.76	35.9671	yes	I	I
Jeju	Jeju Pony	male	no	Jeju_LipY764_mapped_pp_rmdup_MQ20.bam	SAMN01057172	SE	Genbank	yes	27845165706	5.76	10.313	yes	J	J
K744	Arabian Horse	male	no	K744_LipY764_mapped_pp_rmdup_MQ20.bam	SAMN02439777	PE	Metzger_Distl	yes	36697506611	6.92	13.5917	yes	Ao-aA2b	Ao-4
K745	Sorraia Horse	male	no	K745_LipY764_mapped_pp_rmdup_MQ20.bam	SAMN02439778	PE	Metzger_Distl	yes	34187785050	6.25	12.6621	yes	Hs-aB	S
K746	Warmblood Hanoverian	male	no	K746_LipY764_mapped_pp_rmdup_MQ20.bam	SAMN02439782	PE	Metzger_Distl	yes	34255176279	6.41	12.6871	yes	Tb-oB3b3	Tb-g3
K747	Warmblood Hanoverian	male	no	K747_LipY764_mapped_pp_rmdup_MQ20.bam	SAMN02439779	PE	Metzger_Distl	yes	30451477950	5.34	11.2783	yes	Tb-dW1*	Tb-dW1
Lip111	Lipizzan	male	yes	Lip111_LipY764_mapped_pp_rmdup_MQ20.bam	SAMN06017257	PE	Wallner_Brem	yes	55346982082	9.56	20.4989	yes	Hs-aA	L
Lip113	Lipizzan	male	yes	Lip113_LipY764_mapped_pp_rmdup_MQ20.bam	SAMN06017258	PE	Wallner_Brem	yes	56691226485	9.99	20.9968	yes	Hs-aA	L
Lip169	Lipizzan	male	no	Lip169_LipY764_mapped_pp_rmdup_MQ20.bam	SAMN06017259	PE	Wallner_Brem	yes	55819601933	10.46	20.6739	yes	Tb-oL	Tb-l
M1005	Standardbred	male	no	M1005_LipY764_mapped_pp_rmdup_MQ20.bam	SAMN06030925	PE	McCue_Schaefer	yes	17342794494	3	6.42326	yes	Tb-dM1*	Tb-dM
M1012	Standardbred	male	no	M1012_LipY764_mapped_pp_rmdup_MQ20.bam	SAMN06030942	PE	McCue_Schaefer	yes	22046569780	3.46	8.1654	yes	Tb-dM1*	Tb-dM
M1027	Standardbred	male	no	M1027_LipY764_mapped_pp_rmdup_MQ20.bam	SAMN06028147	PE	McCue_Schaefer	yes	36247520270	6.54	13.425	yes	Tb-dM1*	Tb-dM
M1048	Standardbred	male	no	M1048_LipY764_mapped_pp_rmdup_MQ20.bam	SAMN06033611	PE	McCue_Schaefer	yes	21438998755	3.42	7.94037	yes	Tb-dM1*	Tb-dM
M1503	Thoroughbred	male	no	M1503_LipY764_mapped_pp_rmdup_MQ20.bam	SAMN08389303	PE	McCue_Schaefer	no	18340761487	2.57	6.79287	no	Tb-dW1a	not applied
M1506	Thoroughbred	male	no	M1506_LipY764_mapped_pp_rmdup_MQ20.bam	SAMN08389305	PE	McCue_Schaefer	no	19486501587	2.87	7.21722	no	Tb-dW1*	not applied
M1507	Thoroughbred	male	no	M1507_LipY764_mapped_pp_rmdup_MQ20.bam	SAMN08389306	PE	McCue_Schaefer	no	23200391549	3.35	8.59274	no	Tb-dW1a	not applied
M1510	Thoroughbred	male	no	M1510_LipY764_mapped_pp_rmdup_MQ20.bam	SAMN08389308	PE	McCue_Schaefer	no	30761561460	4.82	11.3932	no	Tb-dW1a	not applied
M1514	Thoroughbred	male	no	M1514_LipY764_mapped_pp_rmdup_MQ20.bam	SAMN08389309	PE	McCue_Schaefer	no	28987703579	4.59	10.7362	no	Tb-dW1a	not applied
M1516	Thoroughbred	male	no	M1516_LipY764_mapped_pp_rmdup_MQ20.bam	SAMN08389310	PE	McCue_Schaefer	no	15281956455	2.64	5.65998	no	Tb-dW1*	not applied
M1555	Thoroughbred	male	no	M1555_LipY764_mapped_pp_rmdup_MQ20.bam	SAMN08389311	PE	McCue_Schaefer	no	15526678741	2.11	5.75062	no	Tb-dW1*	not applied
M4467	American Quarter Horse	male	no	M4467_LipY764_mapped_pp_rmdup_MQ20.bam	SAMN06033612	PE	McCue_Schaefer	yes	23143601909	1.64	8.5717	yes	Tb-dW1c*	Tb-dW1
M4476	American Quarter Horse	male	no	M4476_LipY764_mapped_pp_rmdup_MQ20.bam	SAMN06033615	PE	McCue_Schaefer	yes	19212661002	1.1	7.1158	yes	Tb-dW1c*	Tb-dW1
M4513	American Quarter Horse	male	no	M4513_LipY764_mapped_pp_rmdup_MQ20.bam	SAMN06033616	PE	McCue_Schaefer	yes	11718679535	0.9	4.34025	yes	Tb-dW1*	Tb-dW1
M4514	American Quarter Horse	male	no	M4514_LipY764_mapped_pp_rmdup_MQ20.bam	SAMN06033617	PE	McCue_Schaefer	yes	19276094210	0.58	7.13929	yes	Tb-dW1*	Tb-dW1
M4527	American Quarter Horse	male	no	M4527_LipY764_mapped_pp_rmdup_MQ20.bam	SAMN06033613	PE	McCue_Schaefer	yes	37549898501	5.37	13.9074	yes	Tb-dW1*	Tb-dW1
M5304	Standardbred	male	no	M5304_LipY764_mapped_pp_rmdup_MQ20.bam	SAMN06033614	PE	McCue_Schaefer	yes	14440231152	2.34	5.34823	yes	Tb-dM*	Tb-dM
M968	Standardbred	male	no	M968_LipY764_mapped_pp_rmdup_MQ20.bam	SAMN06030904	PE	McCue_Schaefer	yes	20415199346	3.65	7.56118	yes	Tb-dM1*	Tb-dM
M992	Standardbred	male	no	M992_LipY764_mapped_pp_rmdup_MQ20.bam	SAMN06030905	PE	McCue_Schaefer	yes	14284249810	2.63	5.29046	yes	Tb-dM1*	Tb-dM
March	Mangalarga Marchador Horse	male	no	March_LipY764_mapped_pp_rmdup_MQ20.bam	SAMEA3504078	PE	McCue_Schaefer	yes	44391494963	4.23	16.4413	yes	Am	Am
Marw	Marwari Horse	male	no	Marw_LipY764_mapped_pp_rmdup_MQ20.bam	SAMN02767683	PE	McCue_Schaefer	yes	96149370233	15.9	35.6109	yes	Ao-aM	Ao-m
MON	Mongolian Horse	male	no	MON_LipY764_mapped_pp_rmdup_MQ20.bam	SAMEA3498582	PE	McCue_Schaefer	yes	86892036463	9.83	32.1822	yes	M	M
Mong	Mongolian Horse	male	no	Mong_LipY764_mapped_pp_rmdup_MQ20.bam	SAMN02570035	PE	McCue_Schaefer	yes	59778401810	11.66	22.1401	yes	Oa-a	Oa
NGS027_029	Dülmener Horse	male	no	NGS27_29_LipY764_mapped_pp_rmdup_MQ20.bam	SAMN08116964	PE	Metzger_Distl	no	51428897983	5.32	19.0477	no	Ao-aD	not applied
NGS043	Warmblood Hanoverian	male	no	NGS043_LipY764_mapped_pp_rmdup_MQ20.bam	SAMN08116965	PE	Metzger_Distl	no	25520568891	3.34	9.45206	no	Tb-oB1b	not applied
NGS044	Warmblood Hanoverian	male	no	NGS044_LipY764_mapped_pp_rmdup_MQ20.bam	SAMN08116967	PE	Metzger_Distl	no	27538030315	3.9	10.1993	no	Tb-dW1*	not applied
NGS045	Thoroughbred	male	no	NGS045_LipY764_mapped_pp_rmdup_MQ20.bam	SAMN08116969	PE	Metzger_Distl	no	26085478621	3.91	9.66129	no	Tb-dW1c*	not applied
NGS046	Warmblood Hanoverian	male	no	NGS046_LipY764_mapped_pp_rmdup_MQ20.bam	SAMN08116970	PE	Metzger_Distl	no	25381917788	3.55	9.40071	no	Tb-dW1c*	not applied
NGS047	Warmblood Hanoverian	male	no	NGS047_LipY764_mapped_pp_rmdup_MQ20.bam	SAMN08116971	PE	Metzger_Distl	no	30138217188	4.37	11.1623	no	Tb-dW1*	not applied
NGS048	Warmblood Hanoverian	male	no	NGS048_LipY764_mapped_pp_rmdup_MQ20.bam	SAMN08116972	PE	Metzger_Distl	no	28758683101	3.92	10.6514	no	Tb-dW1*	not applied
NGS049	Warmblood Hanoverian	male	no	NGS049_LipY764_mapped_pp_rmdup_MQ20.bam	SAMN08116987	PE	Metzger_Distl	no	19806759740	2.72	7.33584	no	Tb-dW1f	not applied
NGS050	Warmblood Hanoverian	male	no	NGS050_LipY764_mapped_pp_rmdup_MQ20.bam	SAMN08116973	PE	Metzger_Distl	no	24832014614	3.46	9.19704	no	Tb-dW1*	not applied
NGS051	Warmblood Hanoverian	male	no	NGS051_LipY764_mapped_pp_rmdup_MQ20.bam	SAMN08116989	PE	Metzger_Distl	no	21486462770	3.2	7.95795	no	Tb-oB3b2a	not applied
NGS052	Warmblood Hanoverian	male	no	NGS052_LipY764_mapped_pp_rmdup_MQ20.bam	SAMN08116988	PE	Metzger_Distl	no	26326750395	4.19	9.75065	no	Tb-oB1b	not applied
NGS053	Warmblood Hanoverian	male	no	NGS053_LipY764_mapped_pp_rmdup_MQ20.bam	SAMN08116991	PE	Metzger_Distl	no	23223600915	3.27	8.60133	no	Tb-oB3b2a	not applied
NGS054	Warmblood Hanoverian	male	no	NGS054_LipY764_mapped_pp_rmdup_MQ20.bam	SAMN08116990	PE	Metzger_Distl	no	25790175311	3.23	9.55192	no	Tb-dW1f	not applied
NGS055	Warmblood Hanoverian	male	no	NGS055_LipY764_mapped_pp_rmdup_MQ20.bam	SAMN08116993	PE	Metzger_Distl	no	26163435231	3.38	9.69016	no	Tb-dW1*	not applied
NGS056	Warmblood Hanoverian	male	no	NGS056_LipY764_mapped_pp_rmdup_MQ20.bam	SAMN08116992	PE	Metzger_Distl	no	23476033720	3	8.69483	no	Tb-oB3b2a	not applied
NGS057	Warmblood Hanoverian	male	no	NGS057_LipY764_mapped_pp_rmdup_MQ20.bam	SAMN08116995	PE	Metzger_Distl	no	31186280460	3.54	11.5505	no	Tb-dW1b	not applied
NGS080	Barb Horse	male	no	Barb1_LipY764_mapped_pp_rmdup_MQ20.bam	SAMN08287594	PE	Wallner_Brem	no	31257731788	5.07	11.5769	no	Hs-b	not applied
OLD01	Warmblood Oldenburg	male	no	OLD01_LipY764_mapped_pp_rmdup_MQ20.bam	SAMN06017552	PE	Thaller_Tetens	yes	49856275829	9.37	18.4653	yes	Tb-dW1*	Tb-dW1
OLD02	Warmblood Oldenburg	male	no	OLD02_LipY764_mapped_pp_rmdup_MQ20.bam	SAMN06017553	PE	Thaller_Tetens	yes	42291765747	7.63	15.6636	yes	Tb-oB1c	Tb
P1	Warmblood Holsteiner	male	no	P1_LipY764_mapped_pp_rmdup_MQ20.bam	SAMN06017554	PE	Thaller_Tetens	yes	39842571421	7.17	14.7565	yes	Tb-oB1b	Tb-k
Pool1	North Swedish Draft	male	no	Pool1_LipY764_mapped_pp_rmdup_MQ20.bam	SAMN07570051	PE pool	Rubin_Lindgren	no	89271321715	15.89	33.0635	yes	Ns-dB	Ns-4
PRE	Przewalski's Horse	male	no	PRE_LipY764_mapped_pp_rmdup_MQ20.bam	SAMEA3498584	PE	Genbank	yes	93090394477	11.55	34.4779	no	Pz-b	not applied
PRE2	Przewalski's Horse	male	no	PRE2_LipY764_mapped_pp_rmdup_MQ20.bam	SAMEA3498580	PE	Genbank	yes	40477263876	5.35	14.9916	no	Pz-b	not applied
PRZ_2_3	Przewalski's Horse	male	no	PRZ_2_3_LipY764_mapped_pp_rmdup_MQ20.bam	SAMN03009555	PE	Genbank	yes	65545483906	17.15	24.2761	yes	Pz-aC	PRZ
PRZ4	Przewalski's Horse	male	no	PRZ4_LipY764_mapped_pp_rmdup_MQ20.bam	SAMEA3498585	PE	Genbank	yes	68125420305	8.46	25.2316	no	Pz-a*	not applied
PRZ5	Przewalski's Horse	male	no	PRZ5_LipY764_mapped_pp_rmdup_MQ20.bam	SAMEA3498586	PE	Genbank	yes	53857557679	5.25	19.9472	no	Pz-a*	not applied
PRZ6	Przewalski's Horse	male	no	PRZ6_LipY764_mapped_pp_rmdup_MQ20.bam	SAMEA3498588	PE	Genbank	yes	46260230992	6.45	17.1334	no	Pz-aA	not applied
PRZ7	Przewalski's Horse	male	no	PRZ7_LipY764_mapped_pp_rmdup_MQ20.bam	SAMEA3498589	PE	Genbank	yes	40271440386	5.81	14.9153	no	Pz-a*	not applied
PRZ8	Przewalski's Horse	male	no	PRZ8_LipY764_mapped_pp_rmdup_MQ20.bam	SAMEA3498590	PE	Genbank	yes	71489355876	8.17	26.4775	no	Pz-aB	not applied
PRZ9	Przewalski's Horse	male	no	PRZ9_LipY764_mapped_pp_rmdup_MQ20.bam	SAMN02179442	PE	Genbank	yes	57364533015	2.01	21.2461	no	Pz-aC	not applied
RAO310	Warmblood Swiss	male	no	RAO310_LipY764_mapped_pp_rmdup_MQ20.bam	SAMN06017546	PE	Leeb_Rieder_Neuditschko_Jagannathan	yes	30529314533	6.22	11.3072	yes	Tb-dW1e	Tb-dW3
RAO441	Warmblood Swiss	male	no	RAO441_LipY764_mapped_pp_rmdup_MQ20.bam	SAMN06030885	PE	Leeb_Rieder_Neuditschko_Jagannathan	yes	13282073232	2.67	4.91929	yes	Tb-oB1*	Tb
Tenn	Tenessee Walking Horse	male	no	Tenn_LipY764_mapped_pp_rmdup_MQ20.bam	SAMEA3475316	PE	Genbank	yes	18404870061	2.58	6.81662	yes	Tb-dM1a	Tb-dM
TRA01	Warmblood Trakehner	male	no	TRA01_LipY764_mapped_pp_rmdup_MQ20.bam	SAMN06017555	PE	Thaller_Tetens	yes	35938268994	6.04	13.3105	yes	Ao-aA2a	Ao-3
TRA02	Warmblood Trakehner	male	yes	TRA02_LipY764_mapped_pp_rmdup_MQ20.bam	SAMN06017576	PE	Thaller_Tetens	yes	58134197211	10.85	21.5312	yes	Ao-aA1	Ao-1
U_n	Shetland Pony	male	no	U_n_LipY764_mapped_pp_rmdup_MQ20.bam	SAMN07570052	PE	Lindgren_Velie	no	34028375469	5.99	12.6031	yes	Ns-sA1a	Ns-3
WF01	Warmblood Westphalian	male	yes	WF01_LipY764_mapped_pp_rmdup_MQ20.bam	SAMN06017577	PE	Thaller_Tetens	yes	54169478814	10.16	20.0628	yes	Tb-dW1c2	Tb-dW1
WF02	Warmblood Westphalian	male	no	WF02_LipY764_mapped_pp_rmdup_MQ20.bam	SAMN06017631	PE	Thaller_Tetens	yes	41864301246	7.74	15.5053	yes	Tb-oB3b2a	Tb-g2
Yak1	Yakutsian Horse	male	no	Yak1_LipY764_mapped_pp_rmdup_MQ20.bam	SAMEA3542237	PE	Genbank	yes	53771664314	5.67	19.9154	yes	Ad-hA*	Ad-h2
Yak4	Yakutsian Horse	male	no	Yak4_LipY764_mapped_pp_rmdup_MQ20.bam	SAMEA3542240	PE	Genbank	yes	45501141454	4.79	16.8523	yes	Ob	Ob
Yak8	Yakutsian Horse	male	no	Yak8_LipY764_mapped_pp_rmdup_MQ20.bam	SAMEA3542244	PE	Genbank	yes	44501654536	5.05	16.4821	yes	Oa-b	Oc
Yak9	Yakutsian Horse	male	no	Yak9_LipY764_mapped_pp_rmdup_MQ20.bam	SAMEA3542245	PE	Genbank	yes	45375283708	5.32	16.8057	yes	Y	Y
Don_Orl	Donkey	male	no	Don_Orl_LipY764_mapped_pp_rmdup_MQ20.bam	SAMN02179859	PE	Genbank	yes	46730138698	4.44	17.3075	yes	DON	DON
BW-353	Noriker	female	yes	BW-353_LipY764_mapped_pp_rmdup_MQ20.bam	SAMN08287595	PE	Wallner_Brem	no	68638869039	0.19	25.4218	na	na	na
BW-356	Haflinger	female	yes	BW-356_LipY764_mapped_pp_rmdup_MQ20.bam	SAMN08287596	PE	Wallner_Brem	no	107104758251	0.22	39.6684	na	na	na
Lip166	Lipizzan	female	yes	Lip166_LipY764_mapped_pp_rmdup_MQ20.bam	SAMN06028168	PE	Wallner_Brem	yes	52116010842	0.34	19.3022	na	na	na
M5300	Standardbred	female	yes	M5300_LipY764_mapped_pp_rmdup_MQ20.bam	SAMN06028176	PE	McCue_Schaefer	yes	33468300125	0.25	12.3957	na	na	na
quarter_mare	American Quarter Horse	female	yes	quarter_mare_LipY764_mapped_pp_rmdup_MQ20.bam	SAMN00764144	PE	Genbank	yes	59628890567	0.32	22.0848	na	na	na
