# Supplementary material for: The horse Y chromosome as an informative marker for tracing sire lines
Source: Sci Rep. 2019 Apr 15;9:6095. doi: 10.1038/s41598-019-42640-w (PMC6465346; doi:10.1038/s41598-019-42640-w)
Supplement: Supplementary file 3 — Supplementary Table S2 [file 41598_2019_42640_MOESM3_ESM.xlsx]

## Sheet: All
source followed by gene name or sequence ID	accession	species	# sequences	Mbp
MSY contigs (Wallner et al., 2017)			2797	1.62
nonrep MSY	GCA_002166935.1	Horse
BAC-clones (Wallner et al., 2013)			439	1.08
AC2158552.doc.fa	AC2158552.doc.fa	Horse
AC2189251.doc.fa	AC2189251.doc.fa	Horse
BAC-E-454AllContigs.doc.fa	BAC-E-454AllContigs.doc.fa	Horse
BAC-M-454AllContigs.doc.fa	BAC-M-454AllContigs.doc.fa	Horse
BAC-N-O-454AllContigs.doc.fa	BAC-N-O-454AllContigs.doc.fa	Horse
BAC-P-454AllContigs.doc.fa	BAC-P-454AllContigs.doc.fa	Horse
Y-chromosomal genes (Paria et al., 2011)			14	0.05
AMELY	NM_001143.1	Human
DDX3Y	NM_001122665.3	Human
EIF1AY	NM_004681.3	Human
EIF2S3Y	NM_012011.1	Mouse
KDM5D	NM_001146705.1	Human
NLGN4Y	M_014893.4	Human
RBMY	NM_001320944.1	Human
SRY	NM_003140.2	Human
TBL1Y	NM_033284.1	Human
TMSB4Y	NM_004202.2	Human
UBA1y	NM_011667.2	Mouse
USP9Y	NM_004654.3	Human
UTY	NM_001258249.1	Human
ZFY	NM_001145275.1	Human
horse Y genbank entries			150	0.17
Equus caballus clone 107.3H9 genomic sequence	HM103387.1	Horse
Equus caballus TSPY (TSPY) gene - partial cds	AF026959.1	Horse
Equus caballus Sry gene (partial)	Z26908.1	Horse
CLY015Equus caballus male neutrophilsEquus caballus STS genomic- sequence tagged site	BV140874.1	Horse
CLY093Equus caballus male neutrophilsEquus caballus STS genomic- sequence tagged site	BV140872.1	Horse
CLY089Equus caballus male neutrophilsEquus caballus STS genomic- sequence tagged site	BV140870.1	Horse
CLY087Equus caballus male neutrophilsEquus caballus STS genomic- sequence tagged site	BV140868.1	Horse
CLY065Equus caballus male neutrophilsEquus caballus STS genomic- sequence tagged site	BV140866.1	Horse
CLY063Equus caballus male neutrophilsEquus caballus STS genomic- sequence tagged site	BV140864.1	Horse
CLY061Equus caballus male neutrophilsEquus caballus STS genomic- sequence tagged site	BV140862.1	Horse
CLY040Equus caballus male neutrophilsEquus caballus STS genomic- sequence tagged site	BV140860.1	Horse
CLY025Equus caballus male neutrophilsEquus caballus STS genomic- sequence tagged site	BV140858.1	Horse
CLY017Equus caballus male neutrophilsEquus caballus STS genomic- sequence tagged site	BV140856.1	Horse
CLY004Equus caballus male neutrophilsEquus caballus STS genomic- sequence tagged site	BV140854.1	Horse
CLY099Equus caballus male neutrophilsEquus caballus STS genomic- sequence tagged site	BV140852.1	Horse
CLY097Equus caballus male neutrophilsEquus caballus STS genomic- sequence tagged site	BV140850.1	Horse
CLY095Equus caballus male neutrophilsEquus caballus STS genomic- sequence tagged site	BV140848.1	Horse
CLY090Equus caballus male neutrophilsEquus caballus STS genomic- sequence tagged site	BV140846.1	Horse
CLY084Equus caballus male neutrophilsEquus caballus STS genomic- sequence tagged site	BV140844.1	Horse
CLY060Equus caballus male neutrophilsEquus caballus STS genomic- sequence tagged site	BV140842.1	Horse
CLY058Equus caballus male neutrophilsEquus caballus STS genomic- sequence tagged site	BV140840.1	Horse
CLY053Equus caballus male neutrophilsEquus caballus STS genomic- sequence tagged site	BV140838.1	Horse
CLY049Equus caballus male neutrophilsEquus caballus STS genomic- sequence tagged site	BV140836.1	Horse
CLY047Equus caballus male neutrophilsEquus caballus STS genomic- sequence tagged site	BV140834.1	Horse
CLY038Equus caballus male neutrophilsEquus caballus STS genomic- sequence tagged site	BV140832.1	Horse
CLY036Equus caballus male neutrophilsEquus caballus STS genomic- sequence tagged site	BV140830.1	Horse
CLY034Equus caballus male neutrophilsEquus caballus STS genomic- sequence tagged site	BV140828.1	Horse
CLY032Equus caballus male neutrophilsEquus caballus STS genomic- sequence tagged site	BV140826.1	Horse
CLY028Equus caballus male neutrophilsEquus caballus STS genomic- sequence tagged site	BV140824.1	Horse
CLY022Equus caballus male neutrophilsEquus caballus STS genomic- sequence tagged site	BV140822.1	Horse
CLY013Equus caballus male neutrophilsEquus caballus STS genomic- sequence tagged site	BV140820.1	Horse
CLY011Equus caballus male neutrophilsEquus caballus STS genomic- sequence tagged site	BV140818.1	Horse
CLY008Equus caballus male neutrophilsEquus caballus STS genomic- sequence tagged site	BV140816.1	Horse
CLY005Equus caballus male neutrophilsEquus caballus STS genomic- sequence tagged site	BV140814.1	Horse
CLY002Equus caballus male neutrophilsEquus caballus STS genomic- sequence tagged site	BV140812.1	Horse
CLY103Equus caballus male neutrophilsEquus caballus STS genomic- sequence tagged site	BV140810.1	Horse
CLY101Equus caballus male neutrophilsEquus caballus STS genomic- sequence tagged site	BV140808.1	Horse
CLY082Equus caballus male neutrophilsEquus caballus STS genomic- sequence tagged site	BV140806.1	Horse
CLY080Equus caballus male neutrophilsEquus caballus STS genomic- sequence tagged site	BV140804.1	Horse
CLY078Equus caballus male neutrophilsEquus caballus STS genomic- sequence tagged site	BV140802.1	Horse
CLY075Equus caballus male neutrophilsEquus caballus STS genomic- sequence tagged site	BV140800.1	Horse
CLY073Equus caballus male neutrophilsEquus caballus STS genomic- sequence tagged site	BV140798.1	Horse
CLY071Equus caballus male neutrophilsEquus caballus STS genomic- sequence tagged site	BV140796.1	Horse
CLY069Equus caballus male neutrophilsEquus caballus STS genomic- sequence tagged site	BV140794.1	Horse
CLY067Equus caballus male neutrophilsEquus caballus STS genomic- sequence tagged site	BV140792.1	Horse
CLY056Equus caballus male neutrophilsEquus caballus STS genomic- sequence tagged site	BV140790.1	Horse
CLY052Equus caballus male neutrophilsEquus caballus STS genomic- sequence tagged site	BV140788.1	Horse
CLY046Equus caballus male neutrophilsEquus caballus STS genomic- sequence tagged site	BV140786.1	Horse
CLY043Equus caballus male neutrophilsEquus caballus STS genomic- sequence tagged site	BV140784.1	Horse
CLY039Equus caballus male neutrophilsEquus caballus STS genomic- sequence tagged site	BV140782.1	Horse
CLY030Equus caballus male neutrophilsEquus caballus STS genomic- sequence tagged site	BV140780.1	Horse
CLY023Equus caballus male neutrophilsEquus caballus STS genomic- sequence tagged site	BV140778.1	Horse
CLY020Equus caballus male neutrophilsEquus caballus STS genomic- sequence tagged site	BV140776.1	Horse
CLY016Equus caballus male neutrophilsEquus caballus STS genomic- sequence tagged site	BV140774.1	Horse
CLY076Equus caballus male neutrophilsEquus caballus STS genomic- sequence tagged site	BV140875.1	Horse
CLY094Equus caballus male neutrophilsEquus caballus STS genomic- sequence tagged site	BV140873.1	Horse
CLY092Equus caballus male neutrophilsEquus caballus STS genomic- sequence tagged site	BV140871.1	Horse
CLY088Equus caballus male neutrophilsEquus caballus STS genomic- sequence tagged site	BV140869.1	Horse
CLY086Equus caballus male neutrophilsEquus caballus STS genomic- sequence tagged site	BV140867.1	Horse
CLY064Equus caballus male neutrophilsEquus caballus STS genomic- sequence tagged site	BV140865.1	Horse
CLY062Equus caballus male neutrophilsEquus caballus STS genomic- sequence tagged site	BV140863.1	Horse
CLY044Equus caballus male neutrophilsEquus caballus STS genomic- sequence tagged site	BV140861.1	Horse
CLY027Equus caballus male neutrophilsEquus caballus STS genomic- sequence tagged site	BV140859.1	Horse
CLY019Equus caballus male neutrophilsEquus caballus STS genomic- sequence tagged site	BV140857.1	Horse
CLY007Equus caballus male neutrophilsEquus caballus STS genomic- sequence tagged site	BV140855.1	Horse
CLY100Equus caballus male neutrophilsEquus caballus STS genomic- sequence tagged site	BV140853.1	Horse
CLY098Equus caballus male neutrophilsEquus caballus STS genomic- sequence tagged site	BV140851.1	Horse
CLY096Equus caballus male neutrophilsEquus caballus STS genomic- sequence tagged site	BV140849.1	Horse
CLY091Equus caballus male neutrophilsEquus caballus STS genomic- sequence tagged site	BV140847.1	Horse
CLY085Equus caballus male neutrophilsEquus caballus STS genomic- sequence tagged site	BV140845.1	Horse
CLY066Equus caballus male neutrophilsEquus caballus STS genomic- sequence tagged site	BV140843.1	Horse
CLY059Equus caballus male neutrophilsEquus caballus STS genomic- sequence tagged site	BV140841.1	Horse
CLY055Equus caballus male neutrophilsEquus caballus STS genomic- sequence tagged site	BV140839.1	Horse
CLY050Equus caballus male neutrophilsEquus caballus STS genomic- sequence tagged site	BV140837.1	Horse
CLY048Equus caballus male neutrophilsEquus caballus STS genomic- sequence tagged site	BV140835.1	Horse
CLY041Equus caballus male neutrophilsEquus caballus STS genomic- sequence tagged site	BV140833.1	Horse
CLY037Equus caballus male neutrophilsEquus caballus STS genomic- sequence tagged site	BV140831.1	Horse
CLY035Equus caballus male neutrophilsEquus caballus STS genomic- sequence tagged site	BV140829.1	Horse
CLY033Equus caballus male neutrophilsEquus caballus STS genomic- sequence tagged site	BV140827.1	Horse
CLY029Equus caballus male neutrophilsEquus caballus STS genomic- sequence tagged site	BV140825.1	Horse
CLY026Equus caballus male neutrophilsEquus caballus STS genomic- sequence tagged site	BV140823.1	Horse
CLY014Equus caballus male neutrophilsEquus caballus STS genomic- sequence tagged site	BV140821.1	Horse
CLY012Equus caballus male neutrophilsEquus caballus STS genomic- sequence tagged site	BV140819.1	Horse
CLY010Equus caballus male neutrophilsEquus caballus STS genomic- sequence tagged site	BV140817.1	Horse
CLY006Equus caballus male neutrophilsEquus caballus STS genomic- sequence tagged site	BV140815.1	Horse
CLY003Equus caballus male neutrophilsEquus caballus STS genomic- sequence tagged site	BV140813.1	Horse
CLY001Equus caballus male neutrophilsEquus caballus STS genomic- sequence tagged site	BV140811.1	Horse
CLY102Equus caballus male neutrophilsEquus caballus STS genomic- sequence tagged site	BV140809.1	Horse
CLY083Equus caballus male neutrophilsEquus caballus STS genomic- sequence tagged site	BV140807.1	Horse
CLY081Equus caballus male neutrophilsEquus caballus STS genomic- sequence tagged site	BV140805.1	Horse
CLY079Equus caballus male neutrophilsEquus caballus STS genomic- sequence tagged site	BV140803.1	Horse
CLY077Equus caballus male neutrophilsEquus caballus STS genomic- sequence tagged site	BV140801.1	Horse
CLY074Equus caballus male neutrophilsEquus caballus STS genomic- sequence tagged site	BV140799.1	Horse
CLY072Equus caballus male neutrophilsEquus caballus STS genomic- sequence tagged site	BV140797.1	Horse
CLY070Equus caballus male neutrophilsEquus caballus STS genomic- sequence tagged site	BV140795.1	Horse
CLY068Equus caballus male neutrophilsEquus caballus STS genomic- sequence tagged site	BV140793.1	Horse
CLY057Equus caballus male neutrophilsEquus caballus STS genomic- sequence tagged site	BV140791.1	Horse
CLY054Equus caballus male neutrophilsEquus caballus STS genomic- sequence tagged site	BV140789.1	Horse
CLY051Equus caballus male neutrophilsEquus caballus STS genomic- sequence tagged site	BV140787.1	Horse
CLY045Equus caballus male neutrophilsEquus caballus STS genomic- sequence tagged site	BV140785.1	Horse
CLY042Equus caballus male neutrophilsEquus caballus STS genomic- sequence tagged site	BV140783.1	Horse
CLY031Equus caballus male neutrophilsEquus caballus STS genomic- sequence tagged site	BV140781.1	Horse
CLY024Equus caballus male neutrophilsEquus caballus STS genomic- sequence tagged site	BV140779.1	Horse
CLY021Equus caballus male neutrophilsEquus caballus STS genomic- sequence tagged site	BV140777.1	Horse
CLY018Equus caballus male neutrophilsEquus caballus STS genomic- sequence tagged site	BV140775.1	Horse
CLY009Equus caballus male neutrophilsEquus caballus STS genomic- sequence tagged site	BV140772.1	Horse
Determination ofEquine genetic sex by analyzing DNA sequence of Y chromosome	BD080083.1	Horse
Determination ofEquine genetic sex by analyzing DNA sequence of Y chromosome	BD080081.1	Horse
Determination ofEquine genetic sex by analyzing DNA sequence of Y chromosome	BD080079.1	Horse
Determination ofEquine genetic sex by analyzing DNA sequence of Y chromosome	BD080077.1	Horse
Determination ofEquine genetic sex by analyzing DNA sequence of Y chromosome	BD080075.1	Horse
Determination ofEquine genetic sex by analyzing DNA sequence of Y chromosome	BD080073.1	Horse
Determination ofEquine genetic sex by analyzing DNA sequence of Y chromosome	BD080071.1	Horse
Determination ofEquine genetic sex by analyzing DNA sequence of Y chromosome	BD080069.1	Horse
Determination ofEquine genetic sex by analyzing DNA sequence of Y chromosome	BD080067.1	Horse
Determination ofEquine genetic sex by analyzing DNA sequence of Y chromosome	BD080065.1	Horse
Determination ofEquine genetic sex by analyzing DNA sequence of Y chromosome	BD080063.1	Horse
Determination ofEquine genetic sex by analyzing DNA sequence of Y chromosome	BD080082.1	Horse
Determination ofEquine genetic sex by analyzing DNA sequence of Y chromosome	BD080080.1	Horse
Determination ofEquine genetic sex by analyzing DNA sequence of Y chromosome	BD080078.1	Horse
Determination ofEquine genetic sex by analyzing DNA sequence of Y chromosome	BD080076.1	Horse
Determination ofEquine genetic sex by analyzing DNA sequence of Y chromosome	BD080074.1	Horse
Determination ofEquine genetic sex by analyzing DNA sequence of Y chromosome	BD080072.1	Horse
Determination ofEquine genetic sex by analyzing DNA sequence of Y chromosome	BD080070.1	Horse
Determination ofEquine genetic sex by analyzing DNA sequence of Y chromosome	BD080068.1	Horse
Determination ofEquine genetic sex by analyzing DNA sequence of Y chromosome	BD080066.1	Horse
Determination ofEquine genetic sex by analyzing DNA sequence of Y chromosome	BD080064.1	Horse
Determination ofEquine genetic sex by analyzing DNA sequence of Y chromosome	BD080062.1	Horse
Eca SH3-B-2 Horse Y specific sequence tagEquus caballus STS genomic- sequence tagged site	BV005746.1	Horse
Eca SH2-A-1 Horse Y specific sequence tagEquus caballus STS genomic- sequence tagged site	BV005744.1	Horse
Eca.YJ10 Horse Y specific sequence tagEquus caballus STS genomic- sequence tagged site	BV005728.1	Horse
Eca.YP9 Horse Y specific sequence tagEquus caballus STS genomic- sequence tagged site	BV005726.1	Horse
Eca SH3-B-11 Horse Y specific sequence tagEquus caballus STS genomic- sequence tagged site	BV005724.1	Horse
Eca SH2-B-7 Horse Y specific sequence tagEquus caballus STS genomic- sequence tagged site	BV005722.1	Horse
Eca SH3-B-19 Horse Y specific sequence tagEquus caballus STS genomic- sequence tagged site	BV005720.1	Horse
Eca SH3-B-6 Horse Y specific sequence tagEquus caballus STS genomic- sequence tagged site	BV005718.1	Horse
Eca SH3-B-14 Horse Y specific sequence tagEquus caballus STS genomic- sequence tagged site	BV005745.1	Horse
Eca.YA16 Horse Y specific sequence tagEquus caballus STS genomic- sequence tagged site	BV005729.1	Horse
Eca.YE1 Horse Y specific sequence tagEquus caballus STS genomic- sequence tagged site	BV005727.1	Horse
Eca.YM2 Horse Y specific sequence tagEquus caballus STS genomic- sequence tagged site	BV005725.1	Horse
Eca SH3-B-5 Horse Y specific sequence tagEquus caballus STS genomic- sequence tagged site	BV005723.1	Horse
Eca SH2-B-5 Horse Y specific sequence tagEquus caballus STS genomic- sequence tagged site	BV005721.1	Horse
Eca SH3-B-7 Horse Y specific sequence tagEquus caballus STS genomic- sequence tagged site	BV005719.1	Horse
Eca-Y3B12 Horse Y specific sequence tagEquus caballus STS genomic- sequence tagged site	G72338.1	Horse
Eca-Y3B1 Horse Y specific sequence tagEquus caballus STS genomic- sequence tagged site	G72336.1	Horse
Eca-Y3B19 Horse Y specific sequence tagEquus caballus STS genomic- sequence tagged site	G72339.1	Horse
Equus caballus amelogenin- Y-linked (AMELY)- mRNA	NM_001085422.1	Horse
Equus caballus sex determining region Y (SRY)- mRNA	NM_001081810.1	Horse
ECU52364Equus caballus SMCY mRNA- partial cds	U52364.1	Horse
Equus caballus isolate BL-O728 amelogenin (AMELY) gene- intron 3	GQ495779.1	Horse
putative Y contigs from a WGS assembly of a Mongolian horse (Huang et al., 2013)			333	7.98
Equus caballus breed Mongolian contig10628, whole genome shotgun sequence	ATDM01000299.1	Horse
Equus caballus breed Mongolian contig155062, whole genome shotgun sequence	ATDM01000300.1	Horse
Equus caballus breed Mongolian contig27425, whole genome shotgun sequence	ATDM01000449.1	Horse
Equus caballus breed Mongolian contig155137, whole genome shotgun sequence	ATDM01000450.1	Horse
Equus caballus breed Mongolian contig155148, whole genome shotgun sequence	ATDM01000472.1	Horse
Equus caballus breed Mongolian contig31729, whole genome shotgun sequence	ATDM01000481.1	Horse
Equus caballus breed Mongolian contig155153, whole genome shotgun sequence	ATDM01000482.1	Horse
Equus caballus breed Mongolian contig545, whole genome shotgun sequence	ATDM01001279.1	Horse
Equus caballus breed Mongolian contig546, whole genome shotgun sequence	ATDM01001280.1	Horse
Equus caballus breed Mongolian contig547, whole genome shotgun sequence	ATDM01001281.1	Horse
Equus caballus breed Mongolian contig548, whole genome shotgun sequence	ATDM01001282.1	Horse
Equus caballus breed Mongolian contig839, whole genome shotgun sequence	ATDM01001569.1	Horse
Equus caballus breed Mongolian contig864, whole genome shotgun sequence	ATDM01001594.1	Horse
Equus caballus breed Mongolian contig865, whole genome shotgun sequence	ATDM01001595.1	Horse
Equus caballus breed Mongolian contig866, whole genome shotgun sequence	ATDM01001596.1	Horse
Equus caballus breed Mongolian contig867, whole genome shotgun sequence	ATDM01001597.1	Horse
Equus caballus breed Mongolian contig868, whole genome shotgun sequence	ATDM01001598.1	Horse
Equus caballus breed Mongolian contig906, whole genome shotgun sequence	ATDM01001636.1	Horse
Equus caballus breed Mongolian contig907, whole genome shotgun sequence	ATDM01001637.1	Horse
Equus caballus breed Mongolian contig1581, whole genome shotgun sequence	ATDM01002305.1	Horse
Equus caballus breed Mongolian contig2134, whole genome shotgun sequence	ATDM01002858.1	Horse
Equus caballus breed Mongolian contig2174, whole genome shotgun sequence	ATDM01002897.1	Horse
Equus caballus breed Mongolian contig2175, whole genome shotgun sequence	ATDM01002898.1	Horse
Equus caballus breed Mongolian contig2176, whole genome shotgun sequence	ATDM01002899.1	Horse
Equus caballus breed Mongolian contig2177, whole genome shotgun sequence	ATDM01002900.1	Horse
Equus caballus breed Mongolian contig2178, whole genome shotgun sequence	ATDM01002901.1	Horse
Equus caballus breed Mongolian contig2852, whole genome shotgun sequence	ATDM01003571.1	Horse
Equus caballus breed Mongolian contig2853, whole genome shotgun sequence	ATDM01003572.1	Horse
Equus caballus breed Mongolian contig2854, whole genome shotgun sequence	ATDM01003573.1	Horse
Equus caballus breed Mongolian contig2855, whole genome shotgun sequence	ATDM01003574.1	Horse
Equus caballus breed Mongolian contig3629, whole genome shotgun sequence	ATDM01004342.1	Horse
Equus caballus breed Mongolian contig3630, whole genome shotgun sequence	ATDM01004343.1	Horse
Equus caballus breed Mongolian contig3632, whole genome shotgun sequence	ATDM01004345.1	Horse
Equus caballus breed Mongolian contig3633, whole genome shotgun sequence	ATDM01004346.1	Horse
Equus caballus breed Mongolian contig3634, whole genome shotgun sequence	ATDM01004347.1	Horse
Equus caballus breed Mongolian contig3771, whole genome shotgun sequence	ATDM01004484.1	Horse
Equus caballus breed Mongolian contig5106, whole genome shotgun sequence	ATDM01005811.1	Horse
Equus caballus breed Mongolian contig5107, whole genome shotgun sequence	ATDM01005812.1	Horse
Equus caballus breed Mongolian contig5147, whole genome shotgun sequence	ATDM01005852.1	Horse
Equus caballus breed Mongolian contig5148, whole genome shotgun sequence	ATDM01005853.1	Horse
Equus caballus breed Mongolian contig5151, whole genome shotgun sequence	ATDM01005856.1	Horse
Equus caballus breed Mongolian contig5958, whole genome shotgun sequence	ATDM01006654.1	Horse
Equus caballus breed Mongolian contig5959, whole genome shotgun sequence	ATDM01006655.1	Horse
Equus caballus breed Mongolian contig6492, whole genome shotgun sequence	ATDM01007183.1	Horse
Equus caballus breed Mongolian contig6493, whole genome shotgun sequence	ATDM01007184.1	Horse
Equus caballus breed Mongolian contig6494, whole genome shotgun sequence	ATDM01007185.1	Horse
Equus caballus breed Mongolian contig7231, whole genome shotgun sequence	ATDM01007917.1	Horse
Equus caballus breed Mongolian contig7232, whole genome shotgun sequence	ATDM01007918.1	Horse
Equus caballus breed Mongolian contig7233, whole genome shotgun sequence	ATDM01007919.1	Horse
Equus caballus breed Mongolian contig7234, whole genome shotgun sequence	ATDM01007920.1	Horse
Equus caballus breed Mongolian contig7235, whole genome shotgun sequence	ATDM01007921.1	Horse
Equus caballus breed Mongolian contig7769, whole genome shotgun sequence	ATDM01008450.1	Horse
Equus caballus breed Mongolian contig7771, whole genome shotgun sequence	ATDM01008452.1	Horse
Equus caballus breed Mongolian contig7772, whole genome shotgun sequence	ATDM01008453.1	Horse
Equus caballus breed Mongolian contig7773, whole genome shotgun sequence	ATDM01008454.1	Horse
Equus caballus breed Mongolian contig8531, whole genome shotgun sequence	ATDM01009199.1	Horse
Equus caballus breed Mongolian contig8881, whole genome shotgun sequence	ATDM01009542.1	Horse
Equus caballus breed Mongolian contig8882, whole genome shotgun sequence	ATDM01009543.1	Horse
Equus caballus breed Mongolian contig8883, whole genome shotgun sequence	ATDM01009544.1	Horse
Equus caballus breed Mongolian contig8947, whole genome shotgun sequence	ATDM01009607.1	Horse
Equus caballus breed Mongolian contig9053, whole genome shotgun sequence	ATDM01009713.1	Horse
Equus caballus breed Mongolian contig9056, whole genome shotgun sequence	ATDM01009716.1	Horse
Equus caballus breed Mongolian contig10527, whole genome shotgun sequence	ATDM01011178.1	Horse
Equus caballus breed Mongolian contig10528, whole genome shotgun sequence	ATDM01011179.1	Horse
Equus caballus breed Mongolian contig10529, whole genome shotgun sequence	ATDM01011180.1	Horse
Equus caballus breed Mongolian contig10530, whole genome shotgun sequence	ATDM01011181.1	Horse
Equus caballus breed Mongolian contig10625, whole genome shotgun sequence	ATDM01011274.1	Horse
Equus caballus breed Mongolian contig10626, whole genome shotgun sequence	ATDM01011275.1	Horse
Equus caballus breed Mongolian contig10627, whole genome shotgun sequence	ATDM01011276.1	Horse
Equus caballus breed Mongolian contig10629, whole genome shotgun sequence	ATDM01011277.1	Horse
Equus caballus breed Mongolian contig11029, whole genome shotgun sequence	ATDM01011677.1	Horse
Equus caballus breed Mongolian contig11030, whole genome shotgun sequence	ATDM01011678.1	Horse
Equus caballus breed Mongolian contig11097, whole genome shotgun sequence	ATDM01011744.1	Horse
Equus caballus breed Mongolian contig11098, whole genome shotgun sequence	ATDM01011745.1	Horse
Equus caballus breed Mongolian contig11099, whole genome shotgun sequence	ATDM01011746.1	Horse
Equus caballus breed Mongolian contig11144, whole genome shotgun sequence	ATDM01011790.1	Horse
Equus caballus breed Mongolian contig11753, whole genome shotgun sequence	ATDM01012397.1	Horse
Equus caballus breed Mongolian contig11754, whole genome shotgun sequence	ATDM01012398.1	Horse
Equus caballus breed Mongolian contig11776, whole genome shotgun sequence	ATDM01012420.1	Horse
Equus caballus breed Mongolian contig12181, whole genome shotgun sequence	ATDM01012819.1	Horse
Equus caballus breed Mongolian contig12182, whole genome shotgun sequence	ATDM01012820.1	Horse
Equus caballus breed Mongolian contig13164, whole genome shotgun sequence	ATDM01013798.1	Horse
Equus caballus breed Mongolian contig13165, whole genome shotgun sequence	ATDM01013799.1	Horse
Equus caballus breed Mongolian contig13166, whole genome shotgun sequence	ATDM01013800.1	Horse
Equus caballus breed Mongolian contig13167, whole genome shotgun sequence	ATDM01013801.1	Horse
Equus caballus breed Mongolian contig13206, whole genome shotgun sequence	ATDM01013840.1	Horse
Equus caballus breed Mongolian contig13207, whole genome shotgun sequence	ATDM01013841.1	Horse
Equus caballus breed Mongolian contig13210, whole genome shotgun sequence	ATDM01013844.1	Horse
Equus caballus breed Mongolian contig13211, whole genome shotgun sequence	ATDM01013845.1	Horse
Equus caballus breed Mongolian contig13212, whole genome shotgun sequence	ATDM01013846.1	Horse
Equus caballus breed Mongolian contig13306, whole genome shotgun sequence	ATDM01013939.1	Horse
Equus caballus breed Mongolian contig13307, whole genome shotgun sequence	ATDM01013940.1	Horse
Equus caballus breed Mongolian contig13309, whole genome shotgun sequence	ATDM01013942.1	Horse
Equus caballus breed Mongolian contig13310, whole genome shotgun sequence	ATDM01013943.1	Horse
Equus caballus breed Mongolian contig14499, whole genome shotgun sequence	ATDM01015128.1	Horse
Equus caballus breed Mongolian contig14500, whole genome shotgun sequence	ATDM01015129.1	Horse
Equus caballus breed Mongolian contig14501, whole genome shotgun sequence	ATDM01015130.1	Horse
Equus caballus breed Mongolian contig14502, whole genome shotgun sequence	ATDM01015131.1	Horse
Equus caballus breed Mongolian contig14509, whole genome shotgun sequence	ATDM01015138.1	Horse
Equus caballus breed Mongolian contig14510, whole genome shotgun sequence	ATDM01015139.1	Horse
Equus caballus breed Mongolian contig14511, whole genome shotgun sequence	ATDM01015140.1	Horse
Equus caballus breed Mongolian contig14654, whole genome shotgun sequence	ATDM01015283.1	Horse
Equus caballus breed Mongolian contig14985, whole genome shotgun sequence	ATDM01015612.1	Horse
Equus caballus breed Mongolian contig14986, whole genome shotgun sequence	ATDM01015613.1	Horse
Equus caballus breed Mongolian contig15323, whole genome shotgun sequence	ATDM01015948.1	Horse
Equus caballus breed Mongolian contig15627, whole genome shotgun sequence	ATDM01016249.1	Horse
Equus caballus breed Mongolian contig15628, whole genome shotgun sequence	ATDM01016250.1	Horse
Equus caballus breed Mongolian contig16525, whole genome shotgun sequence	ATDM01017145.1	Horse
Equus caballus breed Mongolian contig16526, whole genome shotgun sequence	ATDM01017146.1	Horse
Equus caballus breed Mongolian contig16579, whole genome shotgun sequence	ATDM01017199.1	Horse
Equus caballus breed Mongolian contig17121, whole genome shotgun sequence	ATDM01017739.1	Horse
Equus caballus breed Mongolian contig17122, whole genome shotgun sequence	ATDM01017740.1	Horse
Equus caballus breed Mongolian contig17123, whole genome shotgun sequence	ATDM01017741.1	Horse
Equus caballus breed Mongolian contig17733, whole genome shotgun sequence	ATDM01018346.1	Horse
Equus caballus breed Mongolian contig18700, whole genome shotgun sequence	ATDM01019308.1	Horse
Equus caballus breed Mongolian contig18701, whole genome shotgun sequence	ATDM01019309.1	Horse
Equus caballus breed Mongolian contig18702, whole genome shotgun sequence	ATDM01019310.1	Horse
Equus caballus breed Mongolian contig19892, whole genome shotgun sequence	ATDM01020488.1	Horse
Equus caballus breed Mongolian contig19893, whole genome shotgun sequence	ATDM01020489.1	Horse
Equus caballus breed Mongolian contig19894, whole genome shotgun sequence	ATDM01020490.1	Horse
Equus caballus breed Mongolian contig21568, whole genome shotgun sequence	ATDM01022158.1	Horse
Equus caballus breed Mongolian contig22559, whole genome shotgun sequence	ATDM01023146.1	Horse
Equus caballus breed Mongolian contig22560, whole genome shotgun sequence	ATDM01023147.1	Horse
Equus caballus breed Mongolian contig22561, whole genome shotgun sequence	ATDM01023148.1	Horse
Equus caballus breed Mongolian contig22562, whole genome shotgun sequence	ATDM01023149.1	Horse
Equus caballus breed Mongolian contig22563, whole genome shotgun sequence	ATDM01023150.1	Horse
Equus caballus breed Mongolian contig23277, whole genome shotgun sequence	ATDM01023862.1	Horse
Equus caballus breed Mongolian contig23278, whole genome shotgun sequence	ATDM01023863.1	Horse
Equus caballus breed Mongolian contig23907, whole genome shotgun sequence	ATDM01024488.1	Horse
Equus caballus breed Mongolian contig24779, whole genome shotgun sequence	ATDM01025351.1	Horse
Equus caballus breed Mongolian contig24780, whole genome shotgun sequence	ATDM01025352.1	Horse
Equus caballus breed Mongolian contig24781, whole genome shotgun sequence	ATDM01025353.1	Horse
Equus caballus breed Mongolian contig25249, whole genome shotgun sequence	ATDM01025820.1	Horse
Equus caballus breed Mongolian contig25388, whole genome shotgun sequence	ATDM01025959.1	Horse
Equus caballus breed Mongolian contig26792, whole genome shotgun sequence	ATDM01027359.1	Horse
Equus caballus breed Mongolian contig26897, whole genome shotgun sequence	ATDM01027464.1	Horse
Equus caballus breed Mongolian contig26898, whole genome shotgun sequence	ATDM01027465.1	Horse
Equus caballus breed Mongolian contig26911, whole genome shotgun sequence	ATDM01027478.1	Horse
Equus caballus breed Mongolian contig26912, whole genome shotgun sequence	ATDM01027479.1	Horse
Equus caballus breed Mongolian contig27285, whole genome shotgun sequence	ATDM01027845.1	Horse
Equus caballus breed Mongolian contig27287, whole genome shotgun sequence	ATDM01027847.1	Horse
Equus caballus breed Mongolian contig27453, whole genome shotgun sequence	ATDM01028010.1	Horse
Equus caballus breed Mongolian contig27454, whole genome shotgun sequence	ATDM01028011.1	Horse
Equus caballus breed Mongolian contig27455, whole genome shotgun sequence	ATDM01028012.1	Horse
Equus caballus breed Mongolian contig27610, whole genome shotgun sequence	ATDM01028167.1	Horse
Equus caballus breed Mongolian contig27611, whole genome shotgun sequence	ATDM01028168.1	Horse
Equus caballus breed Mongolian contig27907, whole genome shotgun sequence	ATDM01028461.1	Horse
Equus caballus breed Mongolian contig27954, whole genome shotgun sequence	ATDM01028507.1	Horse
Equus caballus breed Mongolian contig27955, whole genome shotgun sequence	ATDM01028508.1	Horse
Equus caballus breed Mongolian contig27956, whole genome shotgun sequence	ATDM01028509.1	Horse
Equus caballus breed Mongolian contig29156, whole genome shotgun sequence	ATDM01029706.1	Horse
Equus caballus breed Mongolian contig29873, whole genome shotgun sequence	ATDM01030417.1	Horse
Equus caballus breed Mongolian contig30177, whole genome shotgun sequence	ATDM01030720.1	Horse
Equus caballus breed Mongolian contig30229, whole genome shotgun sequence	ATDM01030772.1	Horse
Equus caballus breed Mongolian contig30602, whole genome shotgun sequence	ATDM01031145.1	Horse
Equus caballus breed Mongolian contig30625, whole genome shotgun sequence	ATDM01031168.1	Horse
Equus caballus breed Mongolian contig31660, whole genome shotgun sequence	ATDM01032199.1	Horse
Equus caballus breed Mongolian contig31661, whole genome shotgun sequence	ATDM01032200.1	Horse
Equus caballus breed Mongolian contig32007, whole genome shotgun sequence	ATDM01032542.1	Horse
Equus caballus breed Mongolian contig32789, whole genome shotgun sequence	ATDM01033319.1	Horse
Equus caballus breed Mongolian contig32790, whole genome shotgun sequence	ATDM01033320.1	Horse
Equus caballus breed Mongolian contig33424, whole genome shotgun sequence	ATDM01033950.1	Horse
Equus caballus breed Mongolian contig33724, whole genome shotgun sequence	ATDM01034250.1	Horse
Equus caballus breed Mongolian contig34193, whole genome shotgun sequence	ATDM01034719.1	Horse
Equus caballus breed Mongolian contig34446, whole genome shotgun sequence	ATDM01034972.1	Horse
Equus caballus breed Mongolian contig34662, whole genome shotgun sequence	ATDM01035188.1	Horse
Equus caballus breed Mongolian contig34664, whole genome shotgun sequence	ATDM01035190.1	Horse
Equus caballus breed Mongolian contig34739, whole genome shotgun sequence	ATDM01035265.1	Horse
Equus caballus breed Mongolian contig34844, whole genome shotgun sequence	ATDM01035370.1	Horse
Equus caballus breed Mongolian contig34878, whole genome shotgun sequence	ATDM01035404.1	Horse
Equus caballus breed Mongolian contig35059, whole genome shotgun sequence	ATDM01035582.1	Horse
Equus caballus breed Mongolian contig36043, whole genome shotgun sequence	ATDM01036562.1	Horse
Equus caballus breed Mongolian contig36818, whole genome shotgun sequence	ATDM01037335.1	Horse
Equus caballus breed Mongolian contig36819, whole genome shotgun sequence	ATDM01037336.1	Horse
Equus caballus breed Mongolian contig37881, whole genome shotgun sequence	ATDM01038391.1	Horse
Equus caballus breed Mongolian contig38257, whole genome shotgun sequence	ATDM01038765.1	Horse
Equus caballus breed Mongolian contig38258, whole genome shotgun sequence	ATDM01038766.1	Horse
Equus caballus breed Mongolian contig38598, whole genome shotgun sequence	ATDM01039105.1	Horse
Equus caballus breed Mongolian contig38917, whole genome shotgun sequence	ATDM01039423.1	Horse
Equus caballus breed Mongolian contig39284, whole genome shotgun sequence	ATDM01039787.1	Horse
Equus caballus breed Mongolian contig39286, whole genome shotgun sequence	ATDM01039789.1	Horse
Equus caballus breed Mongolian contig39635, whole genome shotgun sequence	ATDM01040138.1	Horse
Equus caballus breed Mongolian contig39636, whole genome shotgun sequence	ATDM01040139.1	Horse
Equus caballus breed Mongolian contig39637, whole genome shotgun sequence	ATDM01040140.1	Horse
Equus caballus breed Mongolian contig39639, whole genome shotgun sequence	ATDM01040142.1	Horse
Equus caballus breed Mongolian contig39745, whole genome shotgun sequence	ATDM01040246.1	Horse
Equus caballus breed Mongolian contig40720, whole genome shotgun sequence	ATDM01041217.1	Horse
Equus caballus breed Mongolian contig40721, whole genome shotgun sequence	ATDM01041218.1	Horse
Equus caballus breed Mongolian contig41360, whole genome shotgun sequence	ATDM01041855.1	Horse
Equus caballus breed Mongolian contig42725, whole genome shotgun sequence	ATDM01043214.1	Horse
Equus caballus breed Mongolian contig42845, whole genome shotgun sequence	ATDM01043334.1	Horse
Equus caballus breed Mongolian contig43415, whole genome shotgun sequence	ATDM01043902.1	Horse
Equus caballus breed Mongolian contig43416, whole genome shotgun sequence	ATDM01043903.1	Horse
Equus caballus breed Mongolian contig43951, whole genome shotgun sequence	ATDM01044436.1	Horse
Equus caballus breed Mongolian contig44876, whole genome shotgun sequence	ATDM01045355.1	Horse
Equus caballus breed Mongolian contig44877, whole genome shotgun sequence	ATDM01045356.1	Horse
Equus caballus breed Mongolian contig45015, whole genome shotgun sequence	ATDM01045494.1	Horse
Equus caballus breed Mongolian contig45016, whole genome shotgun sequence	ATDM01045495.1	Horse
Equus caballus breed Mongolian contig45438, whole genome shotgun sequence	ATDM01045914.1	Horse
Equus caballus breed Mongolian contig45756, whole genome shotgun sequence	ATDM01046231.1	Horse
Equus caballus breed Mongolian contig47111, whole genome shotgun sequence	ATDM01047583.1	Horse
Equus caballus breed Mongolian contig47522, whole genome shotgun sequence	ATDM01047993.1	Horse
Equus caballus breed Mongolian contig47523, whole genome shotgun sequence	ATDM01047994.1	Horse
Equus caballus breed Mongolian contig47807, whole genome shotgun sequence	ATDM01048277.1	Horse
Equus caballus breed Mongolian contig48446, whole genome shotgun sequence	ATDM01048912.1	Horse
Equus caballus breed Mongolian contig49148, whole genome shotgun sequence	ATDM01049609.1	Horse
Equus caballus breed Mongolian contig49510, whole genome shotgun sequence	ATDM01049970.1	Horse
Equus caballus breed Mongolian contig49747, whole genome shotgun sequence	ATDM01050207.1	Horse
Equus caballus breed Mongolian contig50186, whole genome shotgun sequence	ATDM01050646.1	Horse
Equus caballus breed Mongolian contig50187, whole genome shotgun sequence	ATDM01050647.1	Horse
Equus caballus breed Mongolian contig50245, whole genome shotgun sequence	ATDM01050703.1	Horse
Equus caballus breed Mongolian contig50246, whole genome shotgun sequence	ATDM01050704.1	Horse
Equus caballus breed Mongolian contig50666, whole genome shotgun sequence	ATDM01051122.1	Horse
Equus caballus breed Mongolian contig51139, whole genome shotgun sequence	ATDM01051593.1	Horse
Equus caballus breed Mongolian contig51985, whole genome shotgun sequence	ATDM01052437.1	Horse
Equus caballus breed Mongolian contig52177, whole genome shotgun sequence	ATDM01052629.1	Horse
Equus caballus breed Mongolian contig52553, whole genome shotgun sequence	ATDM01053005.1	Horse
Equus caballus breed Mongolian contig53240, whole genome shotgun sequence	ATDM01053688.1	Horse
Equus caballus breed Mongolian contig57204, whole genome shotgun sequence	ATDM01057645.1	Horse
Equus caballus breed Mongolian contig57751, whole genome shotgun sequence	ATDM01058192.1	Horse
Equus caballus breed Mongolian contig57752, whole genome shotgun sequence	ATDM01058193.1	Horse
Equus caballus breed Mongolian contig57753, whole genome shotgun sequence	ATDM01058194.1	Horse
Equus caballus breed Mongolian contig57967, whole genome shotgun sequence	ATDM01058408.1	Horse
Equus caballus breed Mongolian contig59195, whole genome shotgun sequence	ATDM01059632.1	Horse
Equus caballus breed Mongolian contig60978, whole genome shotgun sequence	ATDM01061409.1	Horse
Equus caballus breed Mongolian contig61249, whole genome shotgun sequence	ATDM01061679.1	Horse
Equus caballus breed Mongolian contig61730, whole genome shotgun sequence	ATDM01062159.1	Horse
Equus caballus breed Mongolian contig62491, whole genome shotgun sequence	ATDM01062919.1	Horse
Equus caballus breed Mongolian contig63056, whole genome shotgun sequence	ATDM01063483.1	Horse
Equus caballus breed Mongolian contig63426, whole genome shotgun sequence	ATDM01063853.1	Horse
Equus caballus breed Mongolian contig63427, whole genome shotgun sequence	ATDM01063854.1	Horse
Equus caballus breed Mongolian contig63789, whole genome shotgun sequence	ATDM01064215.1	Horse
Equus caballus breed Mongolian contig64179, whole genome shotgun sequence	ATDM01064602.1	Horse
Equus caballus breed Mongolian contig64236, whole genome shotgun sequence	ATDM01064659.1	Horse
Equus caballus breed Mongolian contig64831, whole genome shotgun sequence	ATDM01065253.1	Horse
Equus caballus breed Mongolian contig65077, whole genome shotgun sequence	ATDM01065499.1	Horse
Equus caballus breed Mongolian contig65078, whole genome shotgun sequence	ATDM01065500.1	Horse
Equus caballus breed Mongolian contig65595, whole genome shotgun sequence	ATDM01066017.1	Horse
Equus caballus breed Mongolian contig66051, whole genome shotgun sequence	ATDM01066471.1	Horse
Equus caballus breed Mongolian contig66396, whole genome shotgun sequence	ATDM01066815.1	Horse
Equus caballus breed Mongolian contig66695, whole genome shotgun sequence	ATDM01067114.1	Horse
Equus caballus breed Mongolian contig66741, whole genome shotgun sequence	ATDM01067160.1	Horse
Equus caballus breed Mongolian contig66952, whole genome shotgun sequence	ATDM01067371.1	Horse
Equus caballus breed Mongolian contig67577, whole genome shotgun sequence	ATDM01067995.1	Horse
Equus caballus breed Mongolian contig68272, whole genome shotgun sequence	ATDM01068689.1	Horse
Equus caballus breed Mongolian contig68273, whole genome shotgun sequence	ATDM01068690.1	Horse
Equus caballus breed Mongolian contig68292, whole genome shotgun sequence	ATDM01068709.1	Horse
Equus caballus breed Mongolian contig69227, whole genome shotgun sequence	ATDM01069643.1	Horse
Equus caballus breed Mongolian contig69488, whole genome shotgun sequence	ATDM01069902.1	Horse
Equus caballus breed Mongolian contig69973, whole genome shotgun sequence	ATDM01070387.1	Horse
Equus caballus breed Mongolian contig70414, whole genome shotgun sequence	ATDM01070828.1	Horse
Equus caballus breed Mongolian contig71285, whole genome shotgun sequence	ATDM01071698.1	Horse
Equus caballus breed Mongolian contig72535, whole genome shotgun sequence	ATDM01072945.1	Horse
Equus caballus breed Mongolian contig72757, whole genome shotgun sequence	ATDM01073167.1	Horse
Equus caballus breed Mongolian contig73463, whole genome shotgun sequence	ATDM01073873.1	Horse
Equus caballus breed Mongolian contig73955, whole genome shotgun sequence	ATDM01074364.1	Horse
Equus caballus breed Mongolian contig74820, whole genome shotgun sequence	ATDM01075228.1	Horse
Equus caballus breed Mongolian contig74821, whole genome shotgun sequence	ATDM01075229.1	Horse
Equus caballus breed Mongolian contig75359, whole genome shotgun sequence	ATDM01075766.1	Horse
Equus caballus breed Mongolian contig75645, whole genome shotgun sequence	ATDM01076052.1	Horse
Equus caballus breed Mongolian contig76294, whole genome shotgun sequence	ATDM01076699.1	Horse
Equus caballus breed Mongolian contig76732, whole genome shotgun sequence	ATDM01077137.1	Horse
Equus caballus breed Mongolian contig77180, whole genome shotgun sequence	ATDM01077584.1	Horse
Equus caballus breed Mongolian contig77181, whole genome shotgun sequence	ATDM01077585.1	Horse
Equus caballus breed Mongolian contig79567, whole genome shotgun sequence	ATDM01079968.1	Horse
Equus caballus breed Mongolian contig79935, whole genome shotgun sequence	ATDM01080335.1	Horse
Equus caballus breed Mongolian contig81667, whole genome shotgun sequence	ATDM01082064.1	Horse
Equus caballus breed Mongolian contig81802, whole genome shotgun sequence	ATDM01082199.1	Horse
Equus caballus breed Mongolian contig82089, whole genome shotgun sequence	ATDM01082486.1	Horse
Equus caballus breed Mongolian contig82120, whole genome shotgun sequence	ATDM01082517.1	Horse
Equus caballus breed Mongolian contig82152, whole genome shotgun sequence	ATDM01082549.1	Horse
Equus caballus breed Mongolian contig82507, whole genome shotgun sequence	ATDM01082904.1	Horse
Equus caballus breed Mongolian contig83650, whole genome shotgun sequence	ATDM01084045.1	Horse
Equus caballus breed Mongolian contig84448, whole genome shotgun sequence	ATDM01084838.1	Horse
Equus caballus breed Mongolian contig85088, whole genome shotgun sequence	ATDM01085478.1	Horse
Equus caballus breed Mongolian contig85564, whole genome shotgun sequence	ATDM01085952.1	Horse
Equus caballus breed Mongolian contig86313, whole genome shotgun sequence	ATDM01086701.1	Horse
Equus caballus breed Mongolian contig86759, whole genome shotgun sequence	ATDM01087147.1	Horse
Equus caballus breed Mongolian contig87032, whole genome shotgun sequence	ATDM01087420.1	Horse
Equus caballus breed Mongolian contig91176, whole genome shotgun sequence	ATDM01091554.1	Horse
Equus caballus breed Mongolian contig92053, whole genome shotgun sequence	ATDM01092431.1	Horse
Equus caballus breed Mongolian contig93293, whole genome shotgun sequence	ATDM01093667.1	Horse
Equus caballus breed Mongolian contig93623, whole genome shotgun sequence	ATDM01093997.1	Horse
Equus caballus breed Mongolian contig95698, whole genome shotgun sequence	ATDM01096070.1	Horse
Equus caballus breed Mongolian contig98599, whole genome shotgun sequence	ATDM01098968.1	Horse
Equus caballus breed Mongolian contig99433, whole genome shotgun sequence	ATDM01099802.1	Horse
Equus caballus breed Mongolian contig100754, whole genome shotgun sequence	ATDM01101122.1	Horse
Equus caballus breed Mongolian contig100955, whole genome shotgun sequence	ATDM01101323.1	Horse
Equus caballus breed Mongolian contig102204, whole genome shotgun sequence	ATDM01102568.1	Horse
Equus caballus breed Mongolian contig102325, whole genome shotgun sequence	ATDM01102689.1	Horse
Equus caballus breed Mongolian contig102981, whole genome shotgun sequence	ATDM01103345.1	Horse
Equus caballus breed Mongolian contig104001, whole genome shotgun sequence	ATDM01104362.1	Horse
Equus caballus breed Mongolian contig104585, whole genome shotgun sequence	ATDM01104946.1	Horse
Equus caballus breed Mongolian contig105895, whole genome shotgun sequence	ATDM01106254.1	Horse
Equus caballus breed Mongolian contig106049, whole genome shotgun sequence	ATDM01106408.1	Horse
Equus caballus breed Mongolian contig106246, whole genome shotgun sequence	ATDM01106605.1	Horse
Equus caballus breed Mongolian contig106984, whole genome shotgun sequence	ATDM01107340.1	Horse
Equus caballus breed Mongolian contig110178, whole genome shotgun sequence	ATDM01110528.1	Horse
Equus caballus breed Mongolian contig111414, whole genome shotgun sequence	ATDM01111764.1	Horse
Equus caballus breed Mongolian contig112300, whole genome shotgun sequence	ATDM01112646.1	Horse
Equus caballus breed Mongolian contig114065, whole genome shotgun sequence	ATDM01114409.1	Horse
Equus caballus breed Mongolian contig114180, whole genome shotgun sequence	ATDM01114524.1	Horse
Equus caballus breed Mongolian contig114688, whole genome shotgun sequence	ATDM01115032.1	Horse
Equus caballus breed Mongolian contig116864, whole genome shotgun sequence	ATDM01117207.1	Horse
Equus caballus breed Mongolian contig118289, whole genome shotgun sequence	ATDM01118629.1	Horse
Equus caballus breed Mongolian contig120106, whole genome shotgun sequence	ATDM01120437.1	Horse
Equus caballus breed Mongolian contig120434, whole genome shotgun sequence	ATDM01120764.1	Horse
Equus caballus breed Mongolian contig123193, whole genome shotgun sequence	ATDM01123518.1	Horse
Equus caballus breed Mongolian contig125798, whole genome shotgun sequence	ATDM01126114.1	Horse
Equus caballus breed Mongolian contig127090, whole genome shotgun sequence	ATDM01127401.1	Horse
Equus caballus breed Mongolian contig127328, whole genome shotgun sequence	ATDM01127639.1	Horse
Equus caballus breed Mongolian contig127599, whole genome shotgun sequence	ATDM01127909.1	Horse
Equus caballus breed Mongolian contig128069, whole genome shotgun sequence	ATDM01128379.1	Horse
Equus caballus breed Mongolian contig128191, whole genome shotgun sequence	ATDM01128500.1	Horse
Equus caballus breed Mongolian contig129016, whole genome shotgun sequence	ATDM01129325.1	Horse
Equus caballus breed Mongolian contig130183, whole genome shotgun sequence	ATDM01130488.1	Horse
Equus caballus breed Mongolian contig130624, whole genome shotgun sequence	ATDM01130927.1	Horse
Equus caballus breed Mongolian contig131974, whole genome shotgun sequence	ATDM01132276.1	Horse
Equus caballus breed Mongolian contig133906, whole genome shotgun sequence	ATDM01134193.1	Horse
Equus caballus breed Mongolian contig134070, whole genome shotgun sequence	ATDM01134356.1	Horse
Equus caballus breed Mongolian contig134570, whole genome shotgun sequence	ATDM01134855.1	Horse
Equus caballus breed Mongolian contig136018, whole genome shotgun sequence	ATDM01136298.1	Horse
Equus caballus breed Mongolian contig136688, whole genome shotgun sequence	ATDM01136967.1	Horse
Equus caballus breed Mongolian contig138295, whole genome shotgun sequence	ATDM01138568.1	Horse
Equus caballus breed Mongolian contig139108, whole genome shotgun sequence	ATDM01139376.1	Horse
Equus caballus breed Mongolian contig144599, whole genome shotgun sequence	ATDM01144834.1	Horse
Equus caballus breed Mongolian contig145075, whole genome shotgun sequence	ATDM01145309.1	Horse
Equus caballus breed Mongolian contig149089, whole genome shotgun sequence	ATDM01149303.1	Horse
Equus caballus breed Mongolian contig150508, whole genome shotgun sequence	ATDM01150713.1	Horse
Equus caballus breed Mongolian contig152358, whole genome shotgun sequence	ATDM01152555.1	Horse
Equus caballus breed Mongolian contig152832, whole genome shotgun sequence	ATDM01153020.1	Horse
Equus caballus breed Mongolian contig152833, whole genome shotgun sequence	ATDM01153021.1	Horse
Equus caballus breed Mongolian contig153068, whole genome shotgun sequence	ATDM01153254.1	Horse
