# Supplementary material for: The horse Y chromosome as an informative marker for tracing sire lines
Source: Sci Rep. 2019 Apr 15;9:6095. doi: 10.1038/s41598-019-42640-w (PMC6465346; doi:10.1038/s41598-019-42640-w)
Supplement: Supplementary file 4 — Supplementary Table S3 [file 41598_2019_42640_MOESM4_ESM.xlsx]

## Sheet: SF_LipY764_Table_S3
contigname	window start	window end	class	window length
LipY764_contig1	0	50	scY	50
LipY764_contig1	50	100	scY	50
LipY764_contig1	100	150	scY	50
LipY764_contig1	150	200	scY	50
LipY764_contig1	200	250	scY	50
LipY764_contig1	250	300	scY	50
LipY764_contig1	300	350	scY	50
LipY764_contig1	350	400	scY	50
LipY764_contig1	400	450	scY	50
LipY764_contig1	450	500	scY	50
LipY764_contig1	500	550	scY	50
LipY764_contig1	550	600	scY	50
LipY764_contig1	600	650	scY	50
LipY764_contig1	650	700	scY	50
LipY764_contig1	700	750	scY	50
LipY764_contig1	750	800	scY	50
LipY764_contig1	800	850	scY	50
LipY764_contig1	850	900	scY	50
LipY764_contig1	900	950	scY	50
LipY764_contig1	950	1000	scY	50
LipY764_contig1	1000	1050	scY	50
LipY764_contig1	1050	1100	scY	50
LipY764_contig1	1100	1150	scY	50
LipY764_contig1	1150	1200	scY	50
LipY764_contig1	1200	1250	scY	50
LipY764_contig1	1250	1300	scY	50
LipY764_contig1	1300	1350	scY	50
LipY764_contig1	1350	1400	scY	50
LipY764_contig1	1400	1450	scY	50
LipY764_contig1	1450	1500	scY	50
LipY764_contig1	1500	1550	scY	50
LipY764_contig1	1550	1600	scY	50
LipY764_contig1	1600	1650	scY	50
LipY764_contig1	1650	1700	scY	50
LipY764_contig1	1700	1750	scY	50
LipY764_contig1	1750	1800	scY	50
LipY764_contig1	1800	1850	scY	50
LipY764_contig1	1850	1900	scY	50
LipY764_contig1	1900	1950	scY	50
LipY764_contig1	1950	2000	scY	50
LipY764_contig1	2000	2050	scY	50
LipY764_contig1	2050	2100	scY	50
LipY764_contig1	2100	2150	scY	50
LipY764_contig1	2150	2200	scY	50
LipY764_contig1	2200	2250	scY	50
LipY764_contig1	2250	2300	scY	50
LipY764_contig1	2300	2350	scY	50
LipY764_contig1	2350	2400	scY	50
LipY764_contig1	2400	2450	scY	50
LipY764_contig1	2450	2500	scY	50
LipY764_contig1	2500	2550	scY	50
LipY764_contig1	2550	2600	scY	50
LipY764_contig1	2600	2650	scY	50
LipY764_contig1	2650	2700	scY	50
LipY764_contig1	2700	2750	scY	50
LipY764_contig1	2750	2800	scY	50
LipY764_contig1	2800	2850	scY	50
LipY764_contig1	2850	2900	scY	50
LipY764_contig1	2900	2950	scY	50
LipY764_contig1	2950	3000	scY	50
LipY764_contig1	3000	3050	scY	50
LipY764_contig1	3050	3100	scY	50
LipY764_contig1	3100	3150	scY	50
LipY764_contig1	3150	3200	scY	50
LipY764_contig1	3200	3250	scY	50
LipY764_contig1	3250	3300	scY	50
LipY764_contig1	3300	3350	scY	50
LipY764_contig1	3350	3400	scY	50
LipY764_contig1	3400	3450	scY	50
LipY764_contig1	3450	3500	scY	50
LipY764_contig1	3500	3550	scY	50
LipY764_contig1	3550	3600	scY	50
LipY764_contig1	3600	3650	scY	50
LipY764_contig1	3650	3700	scY	50
LipY764_contig1	3700	3750	scY	50
LipY764_contig1	3750	3800	scY	50
LipY764_contig1	3800	3850	scY	50
LipY764_contig1	3850	3900	scY	50
LipY764_contig1	3900	3950	scY	50
LipY764_contig1	3950	4000	scY	50
LipY764_contig1	4000	4050	scY	50
LipY764_contig1	4050	4100	scY	50
LipY764_contig1	4100	4150	scY	50
LipY764_contig1	4150	4200	scY	50
LipY764_contig1	4200	4250	scY	50
LipY764_contig1	4250	4300	scY	50
LipY764_contig1	4300	4350	scY	50
LipY764_contig1	4350	4400	scY	50
LipY764_contig1	4400	4450	scY	50
LipY764_contig10	0	50	scY	50
LipY764_contig10	50	100	scY	50
LipY764_contig10	100	150	scY	50
LipY764_contig10	150	200	scY	50
LipY764_contig10	200	250	scY	50
LipY764_contig10	250	300	scY	50
LipY764_contig10	300	350	scY	50
LipY764_contig10	350	400	scY	50
LipY764_contig10	400	450	scY	50
LipY764_contig10	450	500	scY	50
LipY764_contig10	500	550	scY	50
LipY764_contig10	550	600	scY	50
LipY764_contig10	600	650	scY	50
LipY764_contig10	650	700	scY	50
LipY764_contig10	700	750	scY	50
LipY764_contig10	750	800	scY	50
LipY764_contig10	800	850	scY	50
LipY764_contig10	850	900	scY	50
LipY764_contig10	900	950	scY	50
LipY764_contig10	950	1000	scY	50
LipY764_contig10	1000	1050	scY	50
LipY764_contig10	1050	1100	scY	50
LipY764_contig10	1100	1150	scY	50
LipY764_contig10	1150	1200	scY	50
LipY764_contig10	1200	1250	scY	50
LipY764_contig10	1250	1300	scY	50
LipY764_contig10	1300	1350	scY	50
LipY764_contig10	1350	1400	scY	50
LipY764_contig10	1400	1450	scY	50
LipY764_contig10	1450	1500	scY	50
LipY764_contig10	1500	1550	scY	50
LipY764_contig10	1550	1600	scY	50
LipY764_contig10	1600	1650	scY	50
LipY764_contig10	1650	1700	scY	50
LipY764_contig10	1700	1750	scY	50
LipY764_contig10	1750	1800	scY	50
LipY764_contig10	1800	1850	scY	50
LipY764_contig10	1850	1900	scY	50
LipY764_contig10	1900	1950	scY	50
LipY764_contig10	1950	2000	scY	50
LipY764_contig10	2000	2050	scY	50
LipY764_contig10	2050	2100	scY	50
LipY764_contig10	2100	2150	scY	50
LipY764_contig10	2150	2200	scY	50
LipY764_contig10	2200	2250	scY	50
LipY764_contig10	2250	2300	scY	50
LipY764_contig10	2300	2350	scY	50
LipY764_contig10	2350	2400	scY	50
LipY764_contig10	2400	2450	scY	50
LipY764_contig10	2450	2500	scY	50
LipY764_contig10	2500	2550	scY	50
LipY764_contig10	2550	2600	scY	50
LipY764_contig10	2600	2650	scY	50
LipY764_contig10	2650	2700	scY	50
LipY764_contig10	2700	2750	scY	50
LipY764_contig10	2750	2800	scY	50
LipY764_contig10	2800	2850	scY	50
LipY764_contig10	2850	2900	scY	50
LipY764_contig10	2900	2950	scY	50
LipY764_contig10	2950	3000	scY	50
LipY764_contig10	3000	3050	scY	50
LipY764_contig10	3050	3100	scY	50
LipY764_contig10	3100	3150	scY	50
LipY764_contig10	3150	3200	scY	50
LipY764_contig10	3200	3250	scY	50
LipY764_contig10	3250	3300	scY	50
LipY764_contig10	3300	3350	scY	50
LipY764_contig10	3350	3400	scY	50
LipY764_contig10	3400	3450	scY	50
LipY764_contig10	3450	3500	scY	50
LipY764_contig10	3500	3550	scY	50
LipY764_contig10	3550	3600	scY	50
LipY764_contig10	3600	3650	scY	50
LipY764_contig10	3650	3700	scY	50
LipY764_contig10	3700	3750	scY	50
LipY764_contig10	3750	3800	scY	50
LipY764_contig10	3800	3850	scY	50
LipY764_contig10	3850	3900	scY	50
LipY764_contig10	3900	3950	scY	50
LipY764_contig10	3950	4000	scY	50
LipY764_contig10	4000	4050	scY	50
LipY764_contig10	4050	4100	scY	50
LipY764_contig10	4100	4150	scY	50
LipY764_contig10	4150	4200	scY	50
LipY764_contig10	4200	4250	scY	50
LipY764_contig10	4250	4300	scY	50
LipY764_contig10	4300	4350	scY	50
LipY764_contig10	4350	4400	scY	50
LipY764_contig10	4400	4450	scY	50
LipY764_contig10	4450	4500	scY	50
LipY764_contig10	4500	4550	scY	50
LipY764_contig10	4550	4600	scY	50
LipY764_contig10	4600	4650	scY	50
LipY764_contig10	4650	4700	scY	50
LipY764_contig10	4700	4750	scY	50
LipY764_contig10	4750	4800	scY	50
LipY764_contig10	4800	4850	scY	50
LipY764_contig10	4850	4900	scY	50
LipY764_contig10	4900	4950	scY	50
LipY764_contig10	4950	5000	scY	50
LipY764_contig10	5000	5050	scY	50
LipY764_contig10	5050	5100	scY	50
LipY764_contig10	5100	5150	scY	50
LipY764_contig10	5150	5200	scY	50
LipY764_contig10	5200	5250	scY	50
LipY764_contig10	5250	5300	scY	50
LipY764_contig10	5300	5350	scY	50
LipY764_contig10	5350	5400	scY	50
LipY764_contig10	5400	5450	scY	50
LipY764_contig10	5450	5500	scY	50
LipY764_contig10	5500	5550	scY	50
LipY764_contig10	5550	5600	scY	50
LipY764_contig10	5600	5650	scY	50
LipY764_contig10	5650	5700	scY	50
LipY764_contig10	5700	5750	scY	50
LipY764_contig10	5750	5800	scY	50
LipY764_contig10	5800	5850	scY	50
LipY764_contig10	5850	5900	scY	50
LipY764_contig10	5900	5950	scY	50
LipY764_contig10	5950	6000	scY	50
LipY764_contig10	6000	6050	scY	50
LipY764_contig10	6050	6100	scY	50
LipY764_contig10	6100	6150	scY	50
LipY764_contig10	6150	6200	scY	50
LipY764_contig10	6200	6250	scY	50
LipY764_contig10	6250	6300	scY	50
LipY764_contig10	6300	6350	scY	50
LipY764_contig10	6350	6400	scY	50
LipY764_contig10	6400	6450	scY	50
LipY764_contig10	6450	6500	scY	50
LipY764_contig10	6500	6550	scY	50
LipY764_contig10	6550	6600	scY	50
LipY764_contig10	6600	6650	scY	50
LipY764_contig10	6650	6700	scY	50
LipY764_contig10	6700	6750	scY	50
LipY764_contig10	6750	6800	scY	50
LipY764_contig10	6800	6850	scY	50
LipY764_contig10	6850	6900	scY	50
LipY764_contig10	6900	6950	scY	50
LipY764_contig10	6950	7000	scY	50
LipY764_contig10	7000	7050	scY	50
LipY764_contig10	7050	7100	scY	50
LipY764_contig10	7100	7150	scY	50
LipY764_contig10	7150	7200	scY	50
LipY764_contig10	7200	7250	scY	50
LipY764_contig10	7250	7300	scY	50
LipY764_contig10	7300	7350	scY	50
LipY764_contig10	7350	7400	scY	50
LipY764_contig10	7400	7450	scY	50
LipY764_contig10	7450	7500	scY	50
LipY764_contig10	7500	7550	scY	50
LipY764_contig10	7550	7600	scY	50
LipY764_contig10	7600	7650	scY	50
LipY764_contig10	7650	7700	scY	50
LipY764_contig10	7700	7750	scY	50
LipY764_contig10	7750	7800	scY	50
LipY764_contig10	7800	7850	scY	50
LipY764_contig10	7850	7900	scY	50
LipY764_contig10	7900	7950	scY	50
LipY764_contig10	7950	8000	scY	50
LipY764_contig10	8000	8050	scY	50
LipY764_contig10	8050	8100	scY	50
LipY764_contig10	8100	8150	scY	50
LipY764_contig10	8150	8200	scY	50
LipY764_contig10	8200	8250	scY	50
LipY764_contig10	8250	8300	scY	50
LipY764_contig10	8300	8350	scY	50
LipY764_contig10	8350	8400	scY	50
LipY764_contig10	8400	8450	scY	50
LipY764_contig10	8450	8500	scY	50
LipY764_contig10	8500	8550	scY	50
LipY764_contig10	8550	8600	scY	50
LipY764_contig10	8600	8650	scY	50
LipY764_contig10	8650	8700	scY	50
LipY764_contig10	8700	8750	scY	50
LipY764_contig10	8750	8800	scY	50
LipY764_contig10	8800	8850	scY	50
LipY764_contig10	8850	8900	scY	50
LipY764_contig10	8900	8950	scY	50
LipY764_contig10	8950	9000	scY	50
LipY764_contig10	9000	9050	scY	50
LipY764_contig10	9050	9100	scY	50
LipY764_contig10	9100	9150	scY	50
LipY764_contig10	9150	9200	scY	50
LipY764_contig10	9200	9250	scY	50
LipY764_contig10	9250	9300	scY	50
LipY764_contig10	9300	9350	scY	50
LipY764_contig10	9350	9400	scY	50
LipY764_contig10	9400	9450	scY	50
LipY764_contig10	9450	9500	scY	50
LipY764_contig10	9500	9550	scY	50
LipY764_contig10	9550	9600	scY	50
LipY764_contig10	9600	9650	scY	50
LipY764_contig10	9650	9700	scY	50
LipY764_contig10	9700	9750	scY	50
LipY764_contig10	9750	9800	scY	50
LipY764_contig10	9800	9850	scY	50
LipY764_contig10	9850	9900	scY	50
LipY764_contig10	9900	9950	scY	50
LipY764_contig10	9950	10000	scY	50
LipY764_contig10	10000	10050	scY	50
LipY764_contig10	10050	10100	scY	50
LipY764_contig10	10100	10150	scY	50
LipY764_contig10	10150	10200	scY	50
LipY764_contig10	10200	10250	scY	50
LipY764_contig10	10250	10300	scY	50
LipY764_contig10	10300	10350	scY	50
LipY764_contig10	10350	10400	scY	50
LipY764_contig10	10400	10450	scY	50
LipY764_contig10	10450	10500	scY	50
LipY764_contig10	10500	10550	scY	50
LipY764_contig10	10550	10600	scY	50
LipY764_contig10	10600	10650	scY	50
LipY764_contig10	10650	10700	scY	50
LipY764_contig10	10700	10750	scY	50
LipY764_contig10	10750	10800	scY	50
LipY764_contig10	10800	10850	scY	50
LipY764_contig10	10850	10900	scY	50
LipY764_contig10	10900	10950	scY	50
LipY764_contig10	10950	11000	scY	50
LipY764_contig10	11000	11050	scY	50
LipY764_contig10	11050	11100	scY	50
LipY764_contig10	11100	11150	scY	50
LipY764_contig10	11150	11200	scY	50
LipY764_contig10	11200	11250	scY	50
LipY764_contig10	11250	11300	scY	50
LipY764_contig10	11300	11350	scY	50
LipY764_contig10	11350	11400	scY	50
LipY764_contig10	11400	11450	scY	50
LipY764_contig10	11450	11500	scY	50
LipY764_contig10	11500	11550	scY	50
LipY764_contig10	11550	11600	scY	50
LipY764_contig10	11600	11650	scY	50
LipY764_contig10	11650	11700	scY	50
LipY764_contig10	11700	11750	scY	50
LipY764_contig10	11750	11800	scY	50
LipY764_contig10	11800	11850	scY	50
LipY764_contig10	11850	11900	scY	50
LipY764_contig10	11900	11950	scY	50
LipY764_contig10	11950	12000	scY	50
LipY764_contig10	12000	12050	scY	50
LipY764_contig10	12050	12100	scY	50
LipY764_contig10	12100	12150	scY	50
LipY764_contig10	12150	12200	scY	50
LipY764_contig10	12200	12250	scY	50
LipY764_contig10	12250	12300	scY	50
LipY764_contig10	12300	12350	scY	50
LipY764_contig10	12350	12400	scY	50
LipY764_contig10	12400	12450	scY	50
LipY764_contig10	12450	12500	scY	50
LipY764_contig10	12500	12550	scY	50
LipY764_contig10	12550	12600	scY	50
LipY764_contig10	12600	12650	scY	50
LipY764_contig10	12650	12700	scY	50
LipY764_contig10	12700	12750	scY	50
LipY764_contig10	12750	12800	scY	50
LipY764_contig10	12800	12850	scY	50
LipY764_contig10	12850	12900	scY	50
LipY764_contig10	12900	12950	scY	50
LipY764_contig10	12950	13000	scY	50
LipY764_contig10	13000	13050	scY	50
LipY764_contig10	13050	13100	scY	50
LipY764_contig10	13100	13150	scY	50
LipY764_contig10	13150	13200	scY	50
LipY764_contig10	13200	13250	scY	50
LipY764_contig10	13250	13300	scY	50
LipY764_contig10	13300	13350	scY	50
LipY764_contig10	13350	13400	scY	50
LipY764_contig10	13400	13450	scY	50
LipY764_contig10	13450	13500	scY	50
LipY764_contig10	13500	13550	scY	50
LipY764_contig10	13550	13600	scY	50
LipY764_contig10	13600	13650	scY	50
LipY764_contig10	13650	13700	scY	50
LipY764_contig10	13700	13750	scY	50
LipY764_contig10	13750	13800	scY	50
LipY764_contig10	13800	13850	scY	50
LipY764_contig10	13850	13900	scY	50
LipY764_contig10	13900	13950	scY	50
LipY764_contig10	13950	14000	scY	50
LipY764_contig10	14000	14050	scY	50
LipY764_contig10	14050	14100	scY	50
LipY764_contig10	14100	14150	scY	50
LipY764_contig10	14150	14200	scY	50
LipY764_contig10	14200	14250	scY	50
LipY764_contig10	14250	14300	scY	50
LipY764_contig10	14300	14350	scY	50
LipY764_contig10	14350	14400	scY	50
LipY764_contig10	14400	14450	scY	50
LipY764_contig10	14450	14500	scY	50
LipY764_contig10	14500	14550	scY	50
LipY764_contig10	14550	14600	scY	50
LipY764_contig10	14600	14650	scY	50
LipY764_contig10	14650	14700	scY	50
LipY764_contig10	14700	14750	scY	50
LipY764_contig10	14750	14800	scY	50
LipY764_contig10	14800	14850	scY	50
LipY764_contig10	14850	14900	scY	50
LipY764_contig10	14900	14950	scY	50
LipY764_contig10	14950	15000	scY	50
LipY764_contig10	15000	15050	scY	50
LipY764_contig10	15050	15100	scY	50
LipY764_contig10	15100	15150	scY	50
LipY764_contig10	15150	15200	scY	50
LipY764_contig10	15200	15250	scY	50
LipY764_contig10	15250	15300	scY	50
LipY764_contig10	15300	15350	scY	50
LipY764_contig10	15350	15400	scY	50
LipY764_contig10	15400	15450	scY	50
LipY764_contig10	15450	15500	scY	50
LipY764_contig10	15500	15550	scY	50
LipY764_contig10	15550	15600	scY	50
LipY764_contig10	15600	15650	scY	50
LipY764_contig10	15650	15700	scY	50
LipY764_contig10	15700	15750	scY	50
LipY764_contig10	15750	15800	scY	50
LipY764_contig10	15800	15850	scY	50
LipY764_contig10	15850	15900	scY	50
LipY764_contig10	15900	15950	scY	50
LipY764_contig10	15950	16000	scY	50
LipY764_contig10	16000	16050	scY	50
LipY764_contig10	16050	16100	scY	50
LipY764_contig10	16100	16150	scY	50
LipY764_contig10	16150	16200	scY	50
LipY764_contig10	16200	16250	scY	50
LipY764_contig10	16250	16300	scY	50
LipY764_contig10	16300	16350	scY	50
LipY764_contig10	16350	16400	scY	50
LipY764_contig10	16400	16450	scY	50
LipY764_contig10	16450	16500	scY	50
LipY764_contig10	16500	16550	scY	50
LipY764_contig10	16550	16600	scY	50
LipY764_contig10	16600	16650	scY	50
LipY764_contig10	16650	16700	scY	50
LipY764_contig10	16700	16750	scY	50
LipY764_contig10	16750	16800	scY	50
LipY764_contig10	16800	16850	scY	50
LipY764_contig10	16850	16900	scY	50
LipY764_contig10	16900	16950	scY	50
LipY764_contig10	16950	17000	scY	50
LipY764_contig10	17000	17050	scY	50
LipY764_contig10	17050	17100	scY	50
LipY764_contig10	17100	17150	scY	50
LipY764_contig10	17150	17200	scY	50
LipY764_contig10	17200	17250	scY	50
LipY764_contig10	17250	17300	scY	50
LipY764_contig10	17300	17350	scY	50
LipY764_contig10	17350	17400	scY	50
LipY764_contig10	17400	17450	scY	50
LipY764_contig10	17450	17500	scY	50
LipY764_contig10	17500	17550	scY	50
LipY764_contig10	17550	17600	scY	50
LipY764_contig10	17600	17650	scY	50
LipY764_contig10	17650	17700	scY	50
LipY764_contig10	17700	17750	scY	50
LipY764_contig10	17750	17800	scY	50
LipY764_contig10	17800	17850	scY	50
LipY764_contig10	17950	18000	scY	50
LipY764_contig10	18000	18050	scY	50
LipY764_contig10	18050	18100	scY	50
LipY764_contig10	18100	18150	scY	50
LipY764_contig10	18150	18200	scY	50
LipY764_contig10	18200	18250	scY	50
LipY764_contig10	18250	18300	scY	50
LipY764_contig10	18300	18350	scY	50
LipY764_contig10	18350	18400	scY	50
LipY764_contig10	18400	18450	scY	50
LipY764_contig10	18450	18500	scY	50
LipY764_contig10	18500	18550	scY	50
LipY764_contig10	18550	18600	scY	50
LipY764_contig10	18600	18650	scY	50
LipY764_contig10	18650	18700	scY	50
LipY764_contig10	18700	18750	scY	50
LipY764_contig10	18750	18800	scY	50
LipY764_contig10	18800	18850	scY	50
LipY764_contig10	18850	18900	scY	50
LipY764_contig10	18900	18950	scY	50
LipY764_contig10	18950	19000	scY	50
LipY764_contig10	19000	19050	scY	50
LipY764_contig10	19050	19100	scY	50
LipY764_contig10	19100	19150	scY	50
LipY764_contig10	19150	19200	scY	50
LipY764_contig10	19200	19250	scY	50
LipY764_contig10	19250	19300	scY	50
LipY764_contig10	19300	19350	scY	50
LipY764_contig10	19350	19400	scY	50
LipY764_contig10	19400	19450	scY	50
LipY764_contig10	19450	19500	scY	50
LipY764_contig10	19500	19550	scY	50
LipY764_contig10	19550	19600	scY	50
LipY764_contig10	19600	19650	scY	50
LipY764_contig10	19650	19700	scY	50
LipY764_contig10	19700	19750	scY	50
LipY764_contig10	19750	19800	scY	50
LipY764_contig10	19800	19850	scY	50
LipY764_contig10	19850	19900	scY	50
LipY764_contig10	19900	19950	scY	50
LipY764_contig10	19950	20000	scY	50
LipY764_contig10	20000	20050	scY	50
LipY764_contig10	20050	20100	scY	50
LipY764_contig10	20100	20150	scY	50
LipY764_contig10	20150	20200	scY	50
LipY764_contig10	20200	20250	scY	50
LipY764_contig10	20250	20300	scY	50
LipY764_contig10	20300	20350	scY	50
LipY764_contig10	20350	20400	scY	50
LipY764_contig10	20400	20450	scY	50
LipY764_contig10	20450	20500	scY	50
LipY764_contig10	20500	20550	scY	50
LipY764_contig10	20550	20600	scY	50
LipY764_contig10	20600	20650	scY	50
LipY764_contig10	20650	20700	scY	50
LipY764_contig10	20700	20750	scY	50
LipY764_contig10	20750	20800	scY	50
LipY764_contig10	20800	20850	scY	50
LipY764_contig10	20850	20900	scY	50
LipY764_contig10	20900	20950	scY	50
LipY764_contig10	20950	21000	scY	50
LipY764_contig10	21000	21050	scY	50
LipY764_contig10	21050	21100	scY	50
LipY764_contig10	21100	21150	scY	50
LipY764_contig10	21150	21200	scY	50
LipY764_contig10	21200	21250	scY	50
LipY764_contig10	21250	21300	scY	50
LipY764_contig10	21300	21350	scY	50
LipY764_contig10	21350	21400	scY	50
LipY764_contig10	21400	21450	scY	50
LipY764_contig10	21450	21500	scY	50
LipY764_contig10	21500	21550	scY	50
LipY764_contig10	21550	21600	scY	50
LipY764_contig10	21600	21650	scY	50
LipY764_contig10	21650	21700	scY	50
LipY764_contig10	21700	21750	scY	50
LipY764_contig10	21750	21800	scY	50
LipY764_contig10	21800	21850	scY	50
LipY764_contig10	21850	21900	scY	50
LipY764_contig10	21900	21950	scY	50
LipY764_contig10	21950	22000	scY	50
LipY764_contig10	22000	22050	scY	50
LipY764_contig10	22050	22100	scY	50
LipY764_contig10	22100	22150	scY	50
LipY764_contig10	22150	22200	scY	50
LipY764_contig10	22200	22250	scY	50
LipY764_contig10	22250	22300	scY	50
LipY764_contig10	22300	22350	scY	50
LipY764_contig10	22350	22400	scY	50
LipY764_contig10	22400	22450	scY	50
LipY764_contig10	22450	22500	scY	50
LipY764_contig10	22500	22550	scY	50
LipY764_contig10	22550	22600	scY	50
LipY764_contig10	22600	22650	scY	50
LipY764_contig10	22650	22700	scY	50
LipY764_contig10	22700	22750	scY	50
LipY764_contig10	22750	22800	scY	50
LipY764_contig10	22800	22850	scY	50
LipY764_contig10	22850	22900	scY	50
LipY764_contig10	22900	22950	scY	50
LipY764_contig10	22950	23000	scY	50
LipY764_contig10	23000	23050	scY	50
LipY764_contig10	23050	23100	scY	50
LipY764_contig10	23100	23150	scY	50
LipY764_contig10	23150	23200	scY	50
LipY764_contig10	23200	23250	scY	50
LipY764_contig10	23250	23300	scY	50
LipY764_contig10	23300	23350	scY	50
LipY764_contig10	23350	23400	scY	50
LipY764_contig10	23400	23450	scY	50
LipY764_contig10	23450	23500	scY	50
LipY764_contig10	23500	23550	scY	50
LipY764_contig10	23550	23600	scY	50
LipY764_contig10	23600	23650	scY	50
LipY764_contig10	23650	23700	scY	50
LipY764_contig10	23700	23750	scY	50
LipY764_contig10	23750	23800	scY	50
LipY764_contig10	23800	23850	scY	50
LipY764_contig10	23850	23900	scY	50
LipY764_contig10	24000	24050	scY	50
LipY764_contig10	24050	24100	scY	50
LipY764_contig10	24100	24150	scY	50
LipY764_contig10	24150	24200	scY	50
LipY764_contig10	24200	24250	scY	50
LipY764_contig10	24250	24300	scY	50
LipY764_contig10	24300	24350	scY	50
LipY764_contig10	24350	24400	scY	50
LipY764_contig10	24400	24450	scY	50
LipY764_contig10	24450	24500	scY	50
LipY764_contig10	24600	24650	scY	50
LipY764_contig10	24650	24700	scY	50
LipY764_contig10	24800	24850	scY	50
LipY764_contig10	24850	24900	scY	50
LipY764_contig10	25000	25050	scY	50
LipY764_contig10	25050	25100	scY	50
LipY764_contig10	25100	25150	scY	50
LipY764_contig10	25150	25200	scY	50
LipY764_contig10	25200	25250	scY	50
LipY764_contig10	25250	25300	scY	50
LipY764_contig10	25300	25350	scY	50
LipY764_contig10	25350	25400	scY	50
LipY764_contig10	25400	25450	scY	50
LipY764_contig10	25450	25500	scY	50
LipY764_contig10	25500	25550	scY	50
LipY764_contig10	25550	25600	scY	50
LipY764_contig10	25600	25650	scY	50
LipY764_contig10	25650	25700	scY	50
LipY764_contig10	25700	25750	scY	50
LipY764_contig10	25750	25800	scY	50
LipY764_contig10	25800	25850	scY	50
LipY764_contig10	25850	25900	scY	50
LipY764_contig10	25900	25950	scY	50
LipY764_contig10	25950	26000	scY	50
LipY764_contig10	26000	26050	scY	50
LipY764_contig10	26050	26100	scY	50
LipY764_contig10	26100	26150	scY	50
LipY764_contig10	26150	26200	scY	50
LipY764_contig10	26200	26250	scY	50
LipY764_contig10	26250	26300	scY	50
LipY764_contig10	26300	26350	scY	50
LipY764_contig10	26350	26400	scY	50
LipY764_contig10	26400	26450	scY	50
LipY764_contig10	26450	26500	scY	50
LipY764_contig10	26500	26550	scY	50
LipY764_contig10	26550	26600	scY	50
LipY764_contig10	26600	26650	scY	50
LipY764_contig10	26650	26700	scY	50
LipY764_contig10	26700	26750	scY	50
LipY764_contig10	26750	26800	scY	50
LipY764_contig10	26800	26850	scY	50
LipY764_contig10	26850	26900	scY	50
LipY764_contig10	26900	26950	scY	50
LipY764_contig10	26950	27000	scY	50
LipY764_contig10	27000	27050	scY	50
LipY764_contig10	27050	27100	scY	50
LipY764_contig10	27100	27150	scY	50
LipY764_contig10	27150	27200	scY	50
LipY764_contig10	27200	27250	scY	50
LipY764_contig10	27250	27300	scY	50
LipY764_contig10	27300	27350	scY	50
LipY764_contig10	27350	27400	scY	50
LipY764_contig10	27400	27450	scY	50
LipY764_contig10	27450	27500	scY	50
LipY764_contig10	27500	27550	scY	50
LipY764_contig10	27550	27600	scY	50
LipY764_contig10	27600	27650	scY	50
LipY764_contig10	27650	27700	scY	50
LipY764_contig10	27700	27750	scY	50
LipY764_contig10	27750	27800	scY	50
LipY764_contig10	27800	27850	scY	50
LipY764_contig10	27850	27900	scY	50
LipY764_contig10	27900	27950	scY	50
LipY764_contig10	27950	28000	scY	50
LipY764_contig10	28000	28050	scY	50
LipY764_contig10	28050	28100	scY	50
LipY764_contig10	28100	28150	scY	50
LipY764_contig10	28150	28200	scY	50
LipY764_contig10	28200	28250	scY	50
LipY764_contig10	28250	28300	scY	50
LipY764_contig10	28300	28350	scY	50
LipY764_contig10	28350	28400	scY	50
LipY764_contig10	28400	28450	scY	50
LipY764_contig10	28450	28500	scY	50
LipY764_contig10	28500	28550	scY	50
LipY764_contig10	28550	28600	scY	50
LipY764_contig10	28600	28650	scY	50
LipY764_contig10	28650	28700	scY	50
LipY764_contig10	28700	28750	scY	50
LipY764_contig10	28750	28800	scY	50
LipY764_contig10	28800	28850	scY	50
LipY764_contig10	28850	28900	scY	50
LipY764_contig10	28900	28950	scY	50
LipY764_contig10	28950	29000	scY	50
LipY764_contig10	29000	29050	scY	50
LipY764_contig10	29050	29100	scY	50
LipY764_contig10	29100	29150	scY	50
LipY764_contig10	29150	29200	scY	50
LipY764_contig10	29200	29250	scY	50
LipY764_contig10	29250	29300	scY	50
LipY764_contig10	29300	29350	scY	50
LipY764_contig10	29350	29400	scY	50
LipY764_contig10	29400	29450	scY	50
LipY764_contig10	29450	29500	scY	50
LipY764_contig10	29500	29550	scY	50
LipY764_contig10	29550	29600	scY	50
LipY764_contig10	29600	29650	scY	50
LipY764_contig10	29650	29700	scY	50
LipY764_contig10	29700	29750	scY	50
LipY764_contig10	29750	29800	scY	50
LipY764_contig10	29800	29850	scY	50
LipY764_contig10	29850	29900	scY	50
LipY764_contig10	29900	29950	scY	50
LipY764_contig10	29950	30000	scY	50
LipY764_contig10	30000	30050	scY	50
LipY764_contig10	30050	30100	scY	50
LipY764_contig10	30100	30150	scY	50
LipY764_contig10	30150	30200	scY	50
LipY764_contig10	30200	30250	scY	50
LipY764_contig10	30250	30300	scY	50
LipY764_contig10	30300	30350	scY	50
LipY764_contig10	30350	30400	scY	50
LipY764_contig10	30400	30450	scY	50
LipY764_contig10	30450	30500	scY	50
LipY764_contig10	30500	30550	scY	50
LipY764_contig10	30550	30600	scY	50
LipY764_contig10	30600	30650	scY	50
LipY764_contig10	30650	30700	scY	50
LipY764_contig10	30700	30750	scY	50
LipY764_contig10	30750	30800	scY	50
LipY764_contig10	30800	30850	scY	50
LipY764_contig10	30850	30900	scY	50
LipY764_contig10	30900	30950	scY	50
LipY764_contig10	30950	31000	scY	50
LipY764_contig10	31000	31050	scY	50
LipY764_contig10	31050	31100	scY	50
LipY764_contig10	31100	31150	scY	50
LipY764_contig10	31150	31200	scY	50
LipY764_contig10	31200	31250	scY	50
LipY764_contig10	31250	31300	scY	50
LipY764_contig10	31300	31350	scY	50
LipY764_contig10	31350	31400	scY	50
LipY764_contig10	31400	31450	scY	50
LipY764_contig10	31450	31500	scY	50
LipY764_contig10	31500	31550	scY	50
LipY764_contig10	31550	31600	scY	50
LipY764_contig10	31600	31650	scY	50
LipY764_contig10	31650	31700	scY	50
LipY764_contig10	31700	31750	scY	50
LipY764_contig10	31750	31800	scY	50
LipY764_contig10	31800	31850	scY	50
LipY764_contig10	31850	31900	scY	50
LipY764_contig10	31900	31950	scY	50
LipY764_contig10	31950	32000	scY	50
LipY764_contig10	32000	32050	scY	50
LipY764_contig10	32050	32100	scY	50
LipY764_contig10	32100	32150	scY	50
LipY764_contig10	32150	32200	scY	50
LipY764_contig10	32200	32250	scY	50
LipY764_contig10	32250	32300	scY	50
LipY764_contig10	32300	32350	scY	50
LipY764_contig10	32350	32400	scY	50
LipY764_contig10	32400	32450	scY	50
LipY764_contig10	32450	32500	scY	50
LipY764_contig10	32500	32550	scY	50
LipY764_contig10	32550	32600	scY	50
LipY764_contig10	32600	32650	scY	50
LipY764_contig10	32650	32700	scY	50
LipY764_contig10	32700	32750	scY	50
LipY764_contig10	32750	32800	scY	50
LipY764_contig10	32800	32850	scY	50
LipY764_contig10	32850	32900	scY	50
LipY764_contig10	32900	32950	scY	50
LipY764_contig10	32950	33000	scY	50
LipY764_contig10	33000	33050	scY	50
LipY764_contig10	33050	33100	scY	50
LipY764_contig10	33100	33150	scY	50
LipY764_contig10	33150	33200	scY	50
LipY764_contig10	33200	33250	scY	50
LipY764_contig10	33250	33300	scY	50
LipY764_contig10	33300	33350	scY	50
LipY764_contig10	33350	33400	scY	50
LipY764_contig10	33400	33450	scY	50
LipY764_contig10	33450	33500	scY	50
LipY764_contig10	33500	33550	scY	50
LipY764_contig10	33550	33600	scY	50
LipY764_contig10	33600	33650	scY	50
LipY764_contig10	33650	33700	scY	50
LipY764_contig10	33700	33750	scY	50
LipY764_contig10	33750	33800	scY	50
LipY764_contig10	33800	33850	scY	50
LipY764_contig10	33850	33900	scY	50
LipY764_contig10	33900	33950	scY	50
LipY764_contig10	33950	34000	scY	50
LipY764_contig10	34000	34050	scY	50
LipY764_contig10	34050	34100	scY	50
LipY764_contig10	34100	34150	scY	50
LipY764_contig10	34150	34200	scY	50
LipY764_contig10	34200	34250	scY	50
LipY764_contig10	34250	34300	scY	50
LipY764_contig10	34300	34350	scY	50
LipY764_contig10	34350	34400	scY	50
LipY764_contig10	34400	34450	scY	50
LipY764_contig10	34450	34500	scY	50
LipY764_contig10	34500	34550	scY	50
LipY764_contig10	34550	34600	scY	50
LipY764_contig10	34600	34650	scY	50
LipY764_contig10	34650	34700	scY	50
LipY764_contig10	34700	34750	scY	50
LipY764_contig10	34750	34800	scY	50
LipY764_contig10	34800	34850	scY	50
LipY764_contig10	34850	34900	scY	50
LipY764_contig10	34900	34950	scY	50
LipY764_contig10	34950	35000	scY	50
LipY764_contig10	35000	35050	scY	50
LipY764_contig10	35050	35100	scY	50
LipY764_contig10	35100	35150	scY	50
LipY764_contig10	35150	35200	scY	50
LipY764_contig10	35200	35250	scY	50
LipY764_contig10	35250	35300	scY	50
LipY764_contig10	35300	35350	scY	50
LipY764_contig10	35350	35400	scY	50
LipY764_contig10	35400	35450	scY	50
LipY764_contig10	35450	35500	scY	50
LipY764_contig10	35500	35550	scY	50
LipY764_contig10	35550	35600	scY	50
LipY764_contig10	35600	35650	scY	50
LipY764_contig10	35650	35700	scY	50
LipY764_contig10	35700	35750	scY	50
LipY764_contig10	35750	35800	scY	50
LipY764_contig10	35800	35850	scY	50
LipY764_contig10	35850	35900	scY	50
LipY764_contig10	35900	35950	scY	50
LipY764_contig10	35950	36000	scY	50
LipY764_contig10	36000	36050	scY	50
LipY764_contig10	36050	36100	scY	50
LipY764_contig10	36100	36150	scY	50
LipY764_contig10	36150	36200	scY	50
LipY764_contig10	36200	36250	scY	50
LipY764_contig10	36250	36300	scY	50
LipY764_contig10	36300	36350	scY	50
LipY764_contig10	36350	36400	scY	50
LipY764_contig10	36400	36450	scY	50
LipY764_contig10	36450	36500	scY	50
LipY764_contig10	36500	36550	scY	50
LipY764_contig10	36550	36600	scY	50
LipY764_contig10	36600	36650	scY	50
LipY764_contig10	36650	36700	scY	50
LipY764_contig10	36700	36750	scY	50
LipY764_contig10	36750	36800	scY	50
LipY764_contig10	36800	36850	scY	50
LipY764_contig10	36850	36900	scY	50
LipY764_contig10	36900	36950	scY	50
LipY764_contig10	36950	37000	scY	50
LipY764_contig10	37000	37050	scY	50
LipY764_contig10	37050	37100	scY	50
LipY764_contig10	37100	37150	scY	50
LipY764_contig10	37150	37200	scY	50
LipY764_contig10	37200	37250	scY	50
LipY764_contig10	37250	37300	scY	50
LipY764_contig10	37300	37350	scY	50
LipY764_contig10	37350	37400	scY	50
LipY764_contig10	37400	37450	scY	50
LipY764_contig10	37450	37500	scY	50
LipY764_contig10	37500	37550	scY	50
LipY764_contig10	37550	37600	scY	50
LipY764_contig10	37600	37650	scY	50
LipY764_contig10	37650	37700	scY	50
LipY764_contig10	37700	37750	scY	50
LipY764_contig10	37750	37800	scY	50
LipY764_contig10	37800	37850	scY	50
LipY764_contig10	37850	37900	scY	50
LipY764_contig10	37900	37950	scY	50
LipY764_contig10	37950	38000	scY	50
LipY764_contig10	38000	38050	scY	50
LipY764_contig10	38050	38100	scY	50
LipY764_contig10	38100	38150	scY	50
LipY764_contig10	38150	38200	scY	50
LipY764_contig10	38200	38250	scY	50
LipY764_contig10	38250	38300	scY	50
LipY764_contig10	38300	38350	scY	50
LipY764_contig10	38350	38400	scY	50
LipY764_contig10	38400	38450	scY	50
LipY764_contig10	38450	38500	scY	50
LipY764_contig10	38500	38550	scY	50
LipY764_contig10	38550	38600	scY	50
LipY764_contig10	38600	38650	scY	50
LipY764_contig10	38650	38700	scY	50
LipY764_contig10	38700	38750	scY	50
LipY764_contig10	38750	38800	scY	50
LipY764_contig10	38800	38850	scY	50
LipY764_contig10	38850	38900	scY	50
LipY764_contig10	38900	38950	scY	50
LipY764_contig10	38950	39000	scY	50
LipY764_contig10	39000	39050	scY	50
LipY764_contig10	39050	39100	scY	50
LipY764_contig10	39100	39150	scY	50
LipY764_contig10	39150	39200	scY	50
LipY764_contig10	39300	39350	scY	50
LipY764_contig10	39350	39400	scY	50
LipY764_contig10	39400	39450	scY	50
LipY764_contig10	39450	39500	scY	50
LipY764_contig10	39500	39550	scY	50
LipY764_contig10	39550	39600	scY	50
LipY764_contig10	39600	39650	scY	50
LipY764_contig10	39650	39700	scY	50
LipY764_contig10	39700	39750	scY	50
LipY764_contig10	39750	39800	scY	50
LipY764_contig10	39800	39850	scY	50
LipY764_contig10	39850	39900	scY	50
LipY764_contig10	39900	39950	scY	50
LipY764_contig10	39950	40000	scY	50
LipY764_contig10	40000	40050	scY	50
LipY764_contig10	40050	40100	scY	50
LipY764_contig10	40100	40150	scY	50
LipY764_contig10	40150	40200	scY	50
LipY764_contig10	40200	40250	scY	50
LipY764_contig10	40250	40300	scY	50
LipY764_contig10	40300	40350	scY	50
LipY764_contig10	40350	40400	scY	50
LipY764_contig10	40400	40450	scY	50
LipY764_contig10	40450	40500	scY	50
LipY764_contig10	40500	40550	scY	50
LipY764_contig10	40550	40600	scY	50
LipY764_contig10	40600	40650	scY	50
LipY764_contig10	40650	40700	scY	50
LipY764_contig10	40800	40850	scY	50
LipY764_contig10	40850	40900	scY	50
LipY764_contig10	40900	40950	scY	50
LipY764_contig10	40950	41000	scY	50
LipY764_contig10	41000	41050	scY	50
LipY764_contig10	41100	41150	scY	50
LipY764_contig10	41150	41200	scY	50
LipY764_contig10	41200	41250	scY	50
LipY764_contig10	41250	41300	scY	50
LipY764_contig10	41300	41350	scY	50
LipY764_contig10	41350	41400	scY	50
LipY764_contig10	41400	41450	scY	50
LipY764_contig10	41450	41500	scY	50
LipY764_contig10	41500	41550	scY	50
LipY764_contig10	41550	41600	scY	50
LipY764_contig10	41600	41650	scY	50
LipY764_contig10	41650	41700	scY	50
LipY764_contig10	41700	41750	scY	50
LipY764_contig10	41750	41800	scY	50
LipY764_contig10	41800	41850	scY	50
LipY764_contig10	41850	41900	scY	50
LipY764_contig10	41900	41950	scY	50
LipY764_contig10	41950	42000	scY	50
LipY764_contig10	42000	42050	scY	50
LipY764_contig10	42050	42100	scY	50
LipY764_contig10	42100	42150	scY	50
LipY764_contig10	42200	42250	scY	50
LipY764_contig10	42250	42300	scY	50
LipY764_contig10	42300	42350	scY	50
LipY764_contig10	42350	42400	scY	50
LipY764_contig10	42400	42450	scY	50
LipY764_contig10	42450	42500	scY	50
LipY764_contig10	42500	42550	scY	50
LipY764_contig10	42550	42600	scY	50
LipY764_contig10	42600	42650	scY	50
LipY764_contig10	42650	42700	scY	50
LipY764_contig10	42700	42750	scY	50
LipY764_contig10	42750	42800	scY	50
LipY764_contig10	42800	42850	scY	50
LipY764_contig10	42850	42900	scY	50
LipY764_contig10	42900	42950	scY	50
LipY764_contig10	42950	43000	scY	50
LipY764_contig10	43000	43050	scY	50
LipY764_contig10	43050	43100	scY	50
LipY764_contig10	43100	43150	scY	50
LipY764_contig10	43150	43200	scY	50
LipY764_contig10	43200	43250	scY	50
LipY764_contig10	43250	43300	scY	50
LipY764_contig10	43300	43350	scY	50
LipY764_contig10	43350	43400	scY	50
LipY764_contig10	43400	43450	scY	50
LipY764_contig10	43450	43500	scY	50
LipY764_contig10	43500	43550	scY	50
LipY764_contig10	43550	43600	scY	50
LipY764_contig10	43600	43650	scY	50
LipY764_contig10	43650	43700	scY	50
LipY764_contig10	43700	43750	scY	50
LipY764_contig10	43750	43800	scY	50
LipY764_contig10	43800	43850	scY	50
LipY764_contig10	43850	43900	scY	50
LipY764_contig10	43900	43950	scY	50
LipY764_contig10	43950	44000	scY	50
LipY764_contig10	44000	44050	scY	50
LipY764_contig10	44050	44100	scY	50
LipY764_contig10	44100	44150	scY	50
LipY764_contig10	44150	44200	scY	50
LipY764_contig10	44200	44250	scY	50
LipY764_contig10	44250	44300	scY	50
LipY764_contig10	44300	44350	scY	50
LipY764_contig10	44350	44400	scY	50
LipY764_contig10	44400	44450	scY	50
LipY764_contig10	44450	44500	scY	50
LipY764_contig10	44500	44550	scY	50
LipY764_contig10	44550	44600	scY	50
LipY764_contig10	44600	44650	scY	50
LipY764_contig10	44650	44700	scY	50
LipY764_contig10	44700	44750	scY	50
LipY764_contig10	44750	44800	scY	50
LipY764_contig10	44800	44850	scY	50
LipY764_contig10	44850	44900	scY	50
LipY764_contig10	44900	44950	scY	50
LipY764_contig10	44950	45000	scY	50
LipY764_contig10	45000	45050	scY	50
LipY764_contig10	45050	45100	scY	50
LipY764_contig10	45100	45150	scY	50
LipY764_contig10	45150	45200	scY	50
LipY764_contig10	45200	45250	scY	50
LipY764_contig10	45250	45300	scY	50
LipY764_contig10	45300	45350	scY	50
LipY764_contig10	45350	45400	scY	50
LipY764_contig10	45400	45450	scY	50
LipY764_contig10	45450	45500	scY	50
LipY764_contig10	45500	45550	scY	50
LipY764_contig10	45550	45600	scY	50
LipY764_contig10	45600	45650	scY	50
LipY764_contig10	45650	45700	scY	50
LipY764_contig10	45700	45750	scY	50
LipY764_contig10	45750	45800	scY	50
LipY764_contig10	45800	45850	scY	50
LipY764_contig10	45850	45900	scY	50
LipY764_contig10	45900	45950	scY	50
LipY764_contig10	46000	46050	scY	50
LipY764_contig10	46050	46100	scY	50
LipY764_contig10	46100	46150	scY	50
LipY764_contig100	0	50	scY	50
LipY764_contig100	150	200	scY	50
LipY764_contig100	200	250	scY	50
LipY764_contig100	250	300	scY	50
LipY764_contig100	300	350	scY	50
LipY764_contig100	350	400	scY	50
LipY764_contig100	400	450	scY	50
LipY764_contig100	450	500	scY	50
LipY764_contig100	500	550	scY	50
LipY764_contig100	550	600	scY	50
LipY764_contig100	600	650	scY	50
LipY764_contig100	650	700	scY	50
LipY764_contig100	700	750	scY	50
LipY764_contig100	750	800	scY	50
LipY764_contig100	800	850	scY	50
LipY764_contig100	850	900	scY	50
LipY764_contig100	900	950	scY	50
LipY764_contig100	950	1000	scY	50
LipY764_contig100	1000	1050	scY	50
LipY764_contig100	1050	1100	scY	50
LipY764_contig100	1100	1150	scY	50
LipY764_contig100	1150	1200	scY	50
LipY764_contig100	1200	1250	scY	50
LipY764_contig100	1250	1300	scY	50
LipY764_contig100	1300	1350	scY	50
LipY764_contig100	1350	1400	scY	50
LipY764_contig100	1400	1450	scY	50
LipY764_contig100	1450	1500	scY	50
LipY764_contig100	1500	1550	scY	50
LipY764_contig100	1550	1600	scY	50
LipY764_contig100	1600	1650	scY	50
LipY764_contig100	1650	1700	scY	50
LipY764_contig100	1700	1750	scY	50
LipY764_contig100	1750	1800	scY	50
LipY764_contig100	1800	1850	scY	50
LipY764_contig100	1850	1900	scY	50
LipY764_contig100	1900	1950	scY	50
LipY764_contig100	1950	2000	scY	50
LipY764_contig100	2000	2050	scY	50
LipY764_contig100	2050	2100	scY	50
LipY764_contig100	2100	2150	scY	50
LipY764_contig100	2150	2200	scY	50
LipY764_contig100	2200	2250	scY	50
LipY764_contig100	2250	2300	scY	50
LipY764_contig100	2300	2350	scY	50
LipY764_contig100	2350	2400	scY	50
LipY764_contig100	2400	2450	scY	50
LipY764_contig100	2450	2500	scY	50
LipY764_contig100	2500	2550	scY	50
LipY764_contig100	2550	2600	scY	50
LipY764_contig100	2600	2650	scY	50
LipY764_contig100	2650	2700	scY	50
LipY764_contig100	2700	2750	scY	50
LipY764_contig100	2750	2800	scY	50
LipY764_contig100	2800	2850	scY	50
LipY764_contig100	2850	2900	scY	50
LipY764_contig100	2900	2950	scY	50
LipY764_contig100	2950	3000	scY	50
LipY764_contig100	3000	3050	scY	50
LipY764_contig100	3050	3100	scY	50
LipY764_contig100	3100	3150	scY	50
LipY764_contig100	3150	3200	scY	50
LipY764_contig100	3200	3250	scY	50
LipY764_contig100	3250	3300	scY	50
LipY764_contig100	3300	3350	scY	50
LipY764_contig100	3350	3400	scY	50
LipY764_contig100	3400	3450	scY	50
LipY764_contig100	3450	3500	scY	50
LipY764_contig100	3500	3550	scY	50
LipY764_contig100	3550	3600	scY	50
LipY764_contig100	3600	3650	scY	50
LipY764_contig100	3650	3700	scY	50
LipY764_contig100	3700	3750	scY	50
LipY764_contig100	3750	3800	scY	50
LipY764_contig100	3800	3850	scY	50
LipY764_contig100	3850	3900	scY	50
LipY764_contig100	3900	3950	scY	50
LipY764_contig100	3950	4000	scY	50
LipY764_contig100	4000	4050	scY	50
LipY764_contig100	4050	4100	scY	50
LipY764_contig100	4100	4150	scY	50
LipY764_contig100	4150	4200	scY	50
LipY764_contig100	4200	4250	scY	50
LipY764_contig100	4250	4300	scY	50
LipY764_contig100	4300	4350	scY	50
LipY764_contig100	4350	4400	scY	50
LipY764_contig100	4400	4450	scY	50
LipY764_contig100	4450	4500	scY	50
LipY764_contig100	4500	4550	scY	50
LipY764_contig100	4550	4600	scY	50
LipY764_contig100	4600	4650	scY	50
LipY764_contig100	4650	4700	scY	50
LipY764_contig100	4700	4750	scY	50
LipY764_contig100	4750	4800	scY	50
LipY764_contig100	4800	4850	scY	50
LipY764_contig100	4850	4900	scY	50
LipY764_contig100	4900	4950	scY	50
LipY764_contig100	4950	5000	scY	50
LipY764_contig100	5000	5050	scY	50
LipY764_contig100	5050	5100	scY	50
LipY764_contig100	5100	5150	scY	50
LipY764_contig100	5150	5200	scY	50
LipY764_contig100	5200	5250	scY	50
LipY764_contig100	5250	5300	scY	50
LipY764_contig100	5300	5350	scY	50
LipY764_contig100	5350	5400	scY	50
LipY764_contig100	5400	5450	scY	50
LipY764_contig100	5450	5500	scY	50
LipY764_contig100	5500	5550	scY	50
LipY764_contig100	5550	5600	scY	50
LipY764_contig100	5600	5650	scY	50
LipY764_contig100	5650	5700	scY	50
LipY764_contig100	5700	5750	scY	50
LipY764_contig100	5750	5800	scY	50
LipY764_contig100	5800	5850	scY	50
LipY764_contig100	5850	5900	scY	50
LipY764_contig100	5900	5950	scY	50
LipY764_contig100	5950	6000	scY	50
LipY764_contig100	6000	6050	scY	50
LipY764_contig100	6050	6100	scY	50
LipY764_contig100	6100	6150	scY	50
LipY764_contig100	6150	6200	scY	50
LipY764_contig100	6200	6250	scY	50
LipY764_contig100	6250	6300	scY	50
LipY764_contig100	6300	6350	scY	50
LipY764_contig100	6350	6400	scY	50
LipY764_contig100	6400	6450	scY	50
LipY764_contig100	6450	6500	scY	50
LipY764_contig100	6500	6550	scY	50
LipY764_contig100	6550	6600	scY	50
LipY764_contig100	6600	6650	scY	50
LipY764_contig100	6650	6700	scY	50
LipY764_contig100	6700	6750	scY	50
LipY764_contig100	6750	6800	scY	50
LipY764_contig100	6800	6850	scY	50
LipY764_contig100	6850	6900	scY	50
LipY764_contig100	6900	6950	scY	50
LipY764_contig100	6950	7000	scY	50
LipY764_contig100	7000	7050	scY	50
LipY764_contig100	7050	7100	scY	50
LipY764_contig100	7100	7150	scY	50
LipY764_contig100	7150	7200	scY	50
LipY764_contig100	7200	7250	scY	50
LipY764_contig100	7250	7300	scY	50
LipY764_contig100	7300	7350	scY	50
LipY764_contig100	7350	7400	scY	50
LipY764_contig100	7400	7450	scY	50
LipY764_contig100	7450	7500	scY	50
LipY764_contig100	7500	7550	scY	50
LipY764_contig100	7550	7600	scY	50
LipY764_contig100	7600	7650	scY	50
LipY764_contig100	7650	7700	scY	50
LipY764_contig100	7700	7750	scY	50
LipY764_contig100	7750	7800	scY	50
LipY764_contig100	7800	7850	scY	50
LipY764_contig100	7850	7900	scY	50
LipY764_contig100	7900	7950	scY	50
LipY764_contig100	7950	8000	scY	50
LipY764_contig100	8000	8050	scY	50
LipY764_contig100	8050	8100	scY	50
LipY764_contig100	8100	8150	scY	50
LipY764_contig100	8150	8200	scY	50
LipY764_contig100	8200	8250	scY	50
LipY764_contig100	8250	8300	scY	50
LipY764_contig100	8300	8350	scY	50
LipY764_contig100	8350	8400	scY	50
LipY764_contig100	8400	8450	scY	50
LipY764_contig100	8450	8500	scY	50
LipY764_contig100	8550	8600	scY	50
LipY764_contig100	8600	8650	scY	50
LipY764_contig100	8650	8700	scY	50
LipY764_contig100	8700	8750	scY	50
LipY764_contig100	8850	8900	scY	50
LipY764_contig100	8900	8950	scY	50
LipY764_contig100	9100	9150	scY	50
LipY764_contig100	9150	9200	scY	50
LipY764_contig100	9200	9250	scY	50
LipY764_contig100	9250	9293	scY	43
LipY764_contig101	0	50	scY	50
LipY764_contig101	50	100	scY	50
LipY764_contig101	100	150	scY	50
LipY764_contig101	150	200	scY	50
LipY764_contig101	200	250	scY	50
LipY764_contig101	250	300	scY	50
LipY764_contig101	300	350	scY	50
LipY764_contig101	350	400	scY	50
LipY764_contig101	400	450	scY	50
LipY764_contig101	450	500	scY	50
LipY764_contig101	500	550	scY	50
LipY764_contig101	550	600	scY	50
LipY764_contig101	600	650	scY	50
LipY764_contig101	650	700	scY	50
LipY764_contig101	700	750	scY	50
LipY764_contig101	750	800	scY	50
LipY764_contig101	800	850	scY	50
LipY764_contig101	850	900	scY	50
LipY764_contig101	900	950	scY	50
LipY764_contig101	950	1000	scY	50
LipY764_contig101	1000	1050	scY	50
LipY764_contig101	1050	1100	scY	50
LipY764_contig101	1100	1150	scY	50
LipY764_contig101	1150	1200	scY	50
LipY764_contig101	1200	1250	scY	50
LipY764_contig101	1250	1300	scY	50
LipY764_contig101	1300	1350	scY	50
LipY764_contig101	1350	1400	scY	50
LipY764_contig101	1400	1450	scY	50
LipY764_contig101	1450	1500	scY	50
LipY764_contig101	1500	1550	scY	50
LipY764_contig101	1550	1600	scY	50
LipY764_contig101	1600	1650	scY	50
LipY764_contig101	1650	1700	scY	50
LipY764_contig101	1700	1750	scY	50
LipY764_contig101	1750	1800	scY	50
LipY764_contig101	1800	1850	scY	50
LipY764_contig101	1850	1900	scY	50
LipY764_contig101	1900	1950	scY	50
LipY764_contig101	1950	2000	scY	50
LipY764_contig101	2000	2050	scY	50
LipY764_contig101	2050	2100	scY	50
LipY764_contig101	2100	2150	scY	50
LipY764_contig101	2150	2200	scY	50
LipY764_contig101	2200	2250	scY	50
LipY764_contig101	2250	2300	scY	50
LipY764_contig101	2300	2350	scY	50
LipY764_contig101	2350	2400	scY	50
LipY764_contig101	2400	2450	scY	50
LipY764_contig101	2450	2500	scY	50
LipY764_contig101	2500	2550	scY	50
LipY764_contig101	2550	2600	scY	50
LipY764_contig101	2600	2650	scY	50
LipY764_contig101	2650	2700	scY	50
LipY764_contig101	2700	2750	scY	50
LipY764_contig101	2750	2800	scY	50
LipY764_contig101	2800	2850	scY	50
LipY764_contig101	2850	2900	scY	50
LipY764_contig101	2900	2950	scY	50
LipY764_contig101	2950	3000	scY	50
LipY764_contig101	3000	3050	scY	50
LipY764_contig101	3050	3100	scY	50
LipY764_contig101	3100	3150	scY	50
LipY764_contig101	3150	3200	scY	50
LipY764_contig101	3200	3250	scY	50
LipY764_contig101	3250	3300	scY	50
LipY764_contig101	3300	3350	scY	50
LipY764_contig101	3350	3400	scY	50
LipY764_contig101	3400	3450	scY	50
LipY764_contig101	3450	3500	scY	50
LipY764_contig101	3500	3550	scY	50
LipY764_contig101	3550	3600	scY	50
LipY764_contig101	3600	3650	scY	50
LipY764_contig101	3800	3850	scY	50
LipY764_contig101	3850	3900	scY	50
LipY764_contig101	3900	3950	scY	50
LipY764_contig101	3950	4000	scY	50
LipY764_contig101	4000	4050	scY	50
LipY764_contig101	4050	4100	scY	50
LipY764_contig101	4100	4150	scY	50
LipY764_contig101	4150	4200	scY	50
LipY764_contig101	4200	4250	scY	50
LipY764_contig101	4250	4300	scY	50
LipY764_contig101	4300	4350	scY	50
LipY764_contig101	4350	4400	scY	50
LipY764_contig101	4400	4450	scY	50
LipY764_contig101	4450	4500	scY	50
LipY764_contig101	4500	4550	scY	50
LipY764_contig101	4550	4600	scY	50
LipY764_contig101	4600	4650	scY	50
LipY764_contig101	4650	4700	scY	50
LipY764_contig101	4700	4750	scY	50
LipY764_contig101	4750	4800	scY	50
LipY764_contig101	4800	4850	scY	50
LipY764_contig101	4850	4900	scY	50
LipY764_contig101	4900	4950	scY	50
LipY764_contig101	4950	5000	scY	50
LipY764_contig101	5000	5050	scY	50
LipY764_contig101	5050	5100	scY	50
LipY764_contig101	5100	5150	scY	50
LipY764_contig101	5150	5200	scY	50
LipY764_contig101	5200	5250	scY	50
LipY764_contig101	5250	5300	scY	50
LipY764_contig101	5300	5350	scY	50
LipY764_contig101	5350	5400	scY	50
LipY764_contig101	5400	5450	scY	50
LipY764_contig101	5450	5500	scY	50
LipY764_contig101	5500	5550	scY	50
LipY764_contig101	5550	5600	scY	50
LipY764_contig101	5600	5650	scY	50
LipY764_contig101	5650	5700	scY	50
LipY764_contig101	5700	5750	scY	50
LipY764_contig101	5750	5800	scY	50
LipY764_contig101	5800	5850	scY	50
LipY764_contig101	5850	5900	scY	50
LipY764_contig101	5900	5950	scY	50
LipY764_contig101	5950	6000	scY	50
LipY764_contig101	6000	6050	scY	50
LipY764_contig101	6050	6100	scY	50
LipY764_contig101	6100	6150	scY	50
LipY764_contig101	6150	6200	scY	50
LipY764_contig101	6200	6250	scY	50
LipY764_contig101	6250	6300	scY	50
LipY764_contig101	6300	6350	scY	50
LipY764_contig101	6350	6400	scY	50
LipY764_contig101	6400	6450	scY	50
LipY764_contig101	6450	6500	scY	50
LipY764_contig101	6500	6550	scY	50
LipY764_contig101	6550	6600	scY	50
LipY764_contig101	6600	6650	scY	50
LipY764_contig101	6650	6700	scY	50
LipY764_contig101	6700	6750	scY	50
LipY764_contig101	6750	6800	scY	50
LipY764_contig101	6800	6850	scY	50
LipY764_contig101	6850	6900	scY	50
LipY764_contig101	6900	6950	scY	50
LipY764_contig101	6950	7000	scY	50
LipY764_contig101	7000	7050	scY	50
LipY764_contig101	7050	7100	scY	50
LipY764_contig101	7100	7150	scY	50
LipY764_contig101	7150	7200	scY	50
LipY764_contig101	7450	7500	scY	50
LipY764_contig101	7500	7550	scY	50
LipY764_contig101	7550	7600	scY	50
LipY764_contig101	7600	7650	scY	50
LipY764_contig101	7650	7700	scY	50
LipY764_contig101	7700	7750	scY	50
LipY764_contig101	7750	7800	scY	50
LipY764_contig101	7800	7850	scY	50
LipY764_contig101	7850	7900	scY	50
LipY764_contig101	7900	7950	scY	50
LipY764_contig101	7950	8000	scY	50
LipY764_contig101	8000	8050	scY	50
LipY764_contig101	8050	8100	scY	50
LipY764_contig101	8100	8150	scY	50
LipY764_contig101	8150	8200	scY	50
LipY764_contig101	8200	8250	scY	50
LipY764_contig101	8250	8300	scY	50
LipY764_contig101	8300	8350	scY	50
LipY764_contig101	8350	8400	scY	50
LipY764_contig101	8400	8450	scY	50
LipY764_contig101	8450	8500	scY	50
LipY764_contig101	8500	8550	scY	50
LipY764_contig101	8550	8600	scY	50
LipY764_contig101	8600	8650	scY	50
LipY764_contig101	8650	8700	scY	50
LipY764_contig101	8700	8750	scY	50
LipY764_contig101	8750	8800	scY	50
LipY764_contig101	8800	8850	scY	50
LipY764_contig101	8850	8900	scY	50
LipY764_contig101	8900	8950	scY	50
LipY764_contig101	8950	9000	scY	50
LipY764_contig101	9000	9050	scY	50
LipY764_contig101	9050	9100	scY	50
LipY764_contig101	9100	9150	scY	50
LipY764_contig101	9150	9200	scY	50
LipY764_contig101	9200	9250	scY	50
LipY764_contig101	9250	9300	scY	50
LipY764_contig101	9300	9350	scY	50
LipY764_contig101	9350	9400	scY	50
LipY764_contig101	9400	9450	scY	50
LipY764_contig101	9450	9500	scY	50
LipY764_contig101	9500	9550	scY	50
LipY764_contig101	9550	9600	scY	50
LipY764_contig101	9600	9650	scY	50
LipY764_contig101	9650	9700	scY	50
LipY764_contig101	9700	9750	scY	50
LipY764_contig101	9750	9800	scY	50
LipY764_contig101	9800	9850	scY	50
LipY764_contig101	9850	9900	scY	50
LipY764_contig101	9900	9950	scY	50
LipY764_contig101	9950	10000	scY	50
LipY764_contig101	10000	10050	scY	50
LipY764_contig101	10050	10100	scY	50
LipY764_contig101	10100	10150	scY	50
LipY764_contig101	10150	10200	scY	50
LipY764_contig101	10200	10250	scY	50
LipY764_contig101	10250	10300	scY	50
LipY764_contig101	10300	10350	scY	50
LipY764_contig101	10350	10400	scY	50
LipY764_contig101	10400	10450	scY	50
LipY764_contig101	10450	10500	scY	50
LipY764_contig101	10500	10550	scY	50
LipY764_contig101	10550	10600	scY	50
LipY764_contig101	10600	10650	scY	50
LipY764_contig101	10650	10700	scY	50
LipY764_contig101	10700	10750	scY	50
LipY764_contig101	10750	10800	scY	50
LipY764_contig101	10800	10850	scY	50
LipY764_contig101	10850	10900	scY	50
LipY764_contig101	10900	10950	scY	50
LipY764_contig101	10950	11000	scY	50
LipY764_contig101	11000	11050	scY	50
LipY764_contig101	11050	11100	scY	50
LipY764_contig101	11100	11150	scY	50
LipY764_contig101	11150	11200	scY	50
LipY764_contig101	11200	11250	scY	50
LipY764_contig101	11250	11300	scY	50
LipY764_contig101	11300	11350	scY	50
LipY764_contig101	11350	11400	scY	50
LipY764_contig101	11400	11450	scY	50
LipY764_contig101	11450	11500	scY	50
LipY764_contig101	11500	11550	scY	50
LipY764_contig101	11550	11600	scY	50
LipY764_contig101	11600	11650	scY	50
LipY764_contig101	11800	11850	scY	50
LipY764_contig101	11850	11900	scY	50
LipY764_contig101	11900	11950	scY	50
LipY764_contig101	11950	12000	scY	50
LipY764_contig101	12000	12050	scY	50
LipY764_contig101	12050	12100	scY	50
LipY764_contig101	12100	12150	scY	50
LipY764_contig101	12150	12200	scY	50
LipY764_contig101	12200	12250	scY	50
LipY764_contig101	12250	12300	scY	50
LipY764_contig101	12300	12350	scY	50
LipY764_contig101	12350	12400	scY	50
LipY764_contig101	12400	12450	scY	50
LipY764_contig101	12450	12500	scY	50
LipY764_contig101	12500	12550	scY	50
LipY764_contig101	12550	12600	scY	50
LipY764_contig101	12600	12650	scY	50
LipY764_contig101	12650	12700	scY	50
LipY764_contig101	12700	12750	scY	50
LipY764_contig101	12750	12800	scY	50
LipY764_contig101	12800	12850	scY	50
LipY764_contig101	12850	12900	scY	50
LipY764_contig101	12900	12950	scY	50
LipY764_contig101	12950	13000	scY	50
LipY764_contig101	13000	13050	scY	50
LipY764_contig101	13050	13100	scY	50
LipY764_contig101	13100	13150	scY	50
LipY764_contig101	14200	14250	scY	50
LipY764_contig101	14250	14300	scY	50
LipY764_contig101	14300	14350	scY	50
LipY764_contig101	14350	14400	scY	50
LipY764_contig101	14400	14450	scY	50
LipY764_contig101	14450	14500	scY	50
LipY764_contig101	14500	14550	scY	50
LipY764_contig101	14550	14600	scY	50
LipY764_contig101	14600	14650	scY	50
LipY764_contig101	14650	14700	scY	50
LipY764_contig101	14700	14750	scY	50
LipY764_contig101	14750	14800	scY	50
LipY764_contig101	14800	14850	scY	50
LipY764_contig101	14850	14900	scY	50
LipY764_contig101	14900	14950	scY	50
LipY764_contig101	14950	15000	scY	50
LipY764_contig101	15000	15050	scY	50
LipY764_contig101	15050	15100	scY	50
LipY764_contig101	15100	15150	scY	50
LipY764_contig101	15150	15200	scY	50
LipY764_contig101	15200	15250	scY	50
LipY764_contig101	15250	15300	scY	50
LipY764_contig101	15300	15350	scY	50
LipY764_contig101	15350	15400	scY	50
LipY764_contig101	15400	15450	scY	50
LipY764_contig101	15450	15500	scY	50
LipY764_contig101	15500	15550	scY	50
LipY764_contig101	15550	15600	scY	50
LipY764_contig101	15600	15650	scY	50
LipY764_contig101	15650	15700	scY	50
LipY764_contig101	15700	15750	scY	50
LipY764_contig101	15750	15800	scY	50
LipY764_contig101	15800	15850	scY	50
LipY764_contig101	15850	15900	scY	50
LipY764_contig101	15900	15950	scY	50
LipY764_contig101	15950	16000	scY	50
LipY764_contig101	16000	16050	scY	50
LipY764_contig101	16050	16100	scY	50
LipY764_contig101	16100	16150	scY	50
LipY764_contig101	16150	16200	scY	50
LipY764_contig101	16200	16250	scY	50
LipY764_contig101	16250	16300	scY	50
LipY764_contig101	16300	16350	scY	50
LipY764_contig101	16350	16400	scY	50
LipY764_contig101	16400	16450	scY	50
LipY764_contig101	16450	16500	scY	50
LipY764_contig101	16500	16550	scY	50
LipY764_contig101	16550	16600	scY	50
LipY764_contig101	16600	16650	scY	50
LipY764_contig101	16650	16700	scY	50
LipY764_contig101	16700	16750	scY	50
LipY764_contig101	16750	16800	scY	50
LipY764_contig101	16800	16850	scY	50
LipY764_contig101	16850	16900	scY	50
LipY764_contig101	16900	16950	scY	50
LipY764_contig101	16950	17000	scY	50
LipY764_contig101	17000	17050	scY	50
LipY764_contig101	17050	17100	scY	50
LipY764_contig101	17100	17150	scY	50
LipY764_contig101	17150	17200	scY	50
LipY764_contig101	17200	17250	scY	50
LipY764_contig101	17250	17300	scY	50
LipY764_contig101	17300	17350	scY	50
LipY764_contig101	17350	17400	scY	50
LipY764_contig101	17400	17450	scY	50
LipY764_contig101	17450	17500	scY	50
LipY764_contig101	17500	17550	scY	50
LipY764_contig101	17550	17600	scY	50
LipY764_contig101	17600	17650	scY	50
LipY764_contig101	17650	17700	scY	50
LipY764_contig101	17700	17750	scY	50
LipY764_contig101	17750	17800	scY	50
LipY764_contig101	17800	17850	scY	50
LipY764_contig101	17850	17900	scY	50
LipY764_contig101	17900	17950	scY	50
LipY764_contig101	17950	18000	scY	50
LipY764_contig101	18000	18050	scY	50
LipY764_contig101	18050	18100	scY	50
LipY764_contig101	18100	18150	scY	50
LipY764_contig101	18150	18200	scY	50
LipY764_contig101	18200	18250	scY	50
LipY764_contig101	18250	18300	scY	50
LipY764_contig101	18300	18350	scY	50
LipY764_contig101	18350	18400	scY	50
LipY764_contig101	18400	18450	scY	50
LipY764_contig101	18450	18500	scY	50
LipY764_contig101	18500	18550	scY	50
LipY764_contig101	18550	18600	scY	50
LipY764_contig101	18600	18650	scY	50
LipY764_contig101	18650	18700	scY	50
LipY764_contig101	18700	18750	scY	50
LipY764_contig101	18750	18800	scY	50
LipY764_contig101	18800	18850	scY	50
LipY764_contig101	18850	18900	scY	50
LipY764_contig102	50	100	scY	50
LipY764_contig102	100	150	scY	50
LipY764_contig102	150	200	scY	50
LipY764_contig102	200	250	scY	50
LipY764_contig102	250	300	scY	50
LipY764_contig102	300	350	scY	50
LipY764_contig102	350	400	scY	50
LipY764_contig102	400	450	scY	50
LipY764_contig102	450	500	scY	50
LipY764_contig102	500	550	scY	50
LipY764_contig102	550	600	scY	50
LipY764_contig102	600	650	scY	50
LipY764_contig102	650	700	scY	50
LipY764_contig102	700	750	scY	50
LipY764_contig102	750	800	scY	50
LipY764_contig102	800	850	scY	50
LipY764_contig102	850	900	scY	50
LipY764_contig102	900	950	scY	50
LipY764_contig102	950	1000	scY	50
LipY764_contig102	1000	1050	scY	50
LipY764_contig102	1050	1100	scY	50
LipY764_contig102	1100	1150	scY	50
LipY764_contig102	1150	1200	scY	50
LipY764_contig102	1200	1250	scY	50
LipY764_contig102	1250	1300	scY	50
LipY764_contig102	1300	1350	scY	50
LipY764_contig102	1350	1400	scY	50
LipY764_contig102	1400	1450	scY	50
LipY764_contig102	1450	1500	scY	50
LipY764_contig102	1500	1550	scY	50
LipY764_contig102	1550	1600	scY	50
LipY764_contig102	1600	1650	scY	50
LipY764_contig102	1650	1700	scY	50
LipY764_contig102	1700	1750	scY	50
LipY764_contig102	1750	1800	scY	50
LipY764_contig102	1900	1950	scY	50
LipY764_contig102	1950	2000	scY	50
LipY764_contig102	2000	2050	scY	50
LipY764_contig102	2050	2100	scY	50
LipY764_contig102	2100	2150	scY	50
LipY764_contig102	2150	2200	scY	50
LipY764_contig102	2200	2250	scY	50
LipY764_contig102	2250	2300	scY	50
LipY764_contig102	2300	2350	scY	50
LipY764_contig102	2350	2400	scY	50
LipY764_contig102	2400	2450	scY	50
LipY764_contig102	2450	2500	scY	50
LipY764_contig102	2500	2550	scY	50
LipY764_contig102	2550	2600	scY	50
LipY764_contig102	2600	2650	scY	50
LipY764_contig102	2650	2700	scY	50
LipY764_contig102	2700	2750	scY	50
LipY764_contig102	2750	2800	scY	50
LipY764_contig102	2800	2850	scY	50
LipY764_contig102	2850	2900	scY	50
LipY764_contig102	2900	2950	scY	50
LipY764_contig102	2950	3000	scY	50
LipY764_contig102	3000	3050	scY	50
LipY764_contig102	3050	3100	scY	50
LipY764_contig102	3100	3150	scY	50
LipY764_contig102	3150	3200	scY	50
LipY764_contig102	3200	3250	scY	50
LipY764_contig102	3250	3300	scY	50
LipY764_contig102	3300	3350	scY	50
LipY764_contig102	3350	3400	scY	50
LipY764_contig102	3400	3450	scY	50
LipY764_contig102	3450	3500	scY	50
LipY764_contig102	3500	3550	scY	50
LipY764_contig102	3550	3600	scY	50
LipY764_contig102	3600	3650	scY	50
LipY764_contig102	3650	3700	scY	50
LipY764_contig102	3700	3750	scY	50
LipY764_contig102	3750	3800	scY	50
LipY764_contig102	3800	3850	scY	50
LipY764_contig102	3850	3900	scY	50
LipY764_contig102	3900	3950	scY	50
LipY764_contig102	3950	4000	scY	50
LipY764_contig102	4000	4050	scY	50
LipY764_contig102	4050	4100	scY	50
LipY764_contig102	4100	4150	scY	50
LipY764_contig102	4150	4200	scY	50
LipY764_contig102	4200	4250	scY	50
LipY764_contig102	4250	4300	scY	50
LipY764_contig102	4300	4350	scY	50
LipY764_contig102	4350	4400	scY	50
LipY764_contig102	4400	4450	scY	50
LipY764_contig102	4450	4500	scY	50
LipY764_contig102	4500	4550	scY	50
LipY764_contig102	4550	4600	scY	50
LipY764_contig102	4600	4650	scY	50
LipY764_contig102	4650	4700	scY	50
LipY764_contig102	4700	4750	scY	50
LipY764_contig102	4750	4800	scY	50
LipY764_contig102	4800	4850	scY	50
LipY764_contig102	4850	4900	scY	50
LipY764_contig102	4900	4950	scY	50
LipY764_contig102	4950	5000	scY	50
LipY764_contig102	5000	5050	scY	50
LipY764_contig102	5050	5100	scY	50
LipY764_contig102	5100	5150	scY	50
LipY764_contig102	5150	5200	scY	50
LipY764_contig102	5200	5250	scY	50
LipY764_contig102	5250	5300	scY	50
LipY764_contig102	5300	5350	scY	50
LipY764_contig102	5350	5400	scY	50
LipY764_contig102	5400	5450	scY	50
LipY764_contig102	5450	5500	scY	50
LipY764_contig102	5500	5550	scY	50
LipY764_contig102	5550	5600	scY	50
LipY764_contig102	5600	5650	scY	50
LipY764_contig102	5650	5700	scY	50
LipY764_contig102	5700	5733	scY	33
LipY764_contig103	0	50	scY	50
LipY764_contig103	50	100	scY	50
LipY764_contig103	100	150	scY	50
LipY764_contig103	150	200	scY	50
LipY764_contig103	200	250	scY	50
LipY764_contig103	250	300	scY	50
LipY764_contig103	300	350	scY	50
LipY764_contig103	350	400	scY	50
LipY764_contig103	400	450	scY	50
LipY764_contig103	450	500	scY	50
LipY764_contig103	500	550	scY	50
LipY764_contig103	550	600	scY	50
LipY764_contig103	600	650	scY	50
LipY764_contig103	650	700	scY	50
LipY764_contig103	700	750	scY	50
LipY764_contig103	750	800	scY	50
LipY764_contig103	800	850	scY	50
LipY764_contig103	850	900	scY	50
LipY764_contig103	900	950	scY	50
LipY764_contig103	950	1000	scY	50
LipY764_contig103	1000	1050	scY	50
LipY764_contig103	1050	1100	scY	50
LipY764_contig103	1100	1150	scY	50
LipY764_contig103	1150	1200	scY	50
LipY764_contig103	1200	1250	scY	50
LipY764_contig103	1250	1300	scY	50
LipY764_contig103	1300	1350	scY	50
LipY764_contig103	1350	1400	scY	50
LipY764_contig103	1400	1450	scY	50
LipY764_contig103	1450	1500	scY	50
LipY764_contig103	1500	1550	scY	50
LipY764_contig103	1550	1600	scY	50
LipY764_contig103	1600	1650	scY	50
LipY764_contig103	1650	1700	scY	50
LipY764_contig103	1700	1750	scY	50
LipY764_contig103	1750	1800	scY	50
LipY764_contig103	1800	1850	scY	50
LipY764_contig103	1850	1900	scY	50
LipY764_contig103	1900	1950	scY	50
LipY764_contig103	1950	2000	scY	50
LipY764_contig103	2000	2050	scY	50
LipY764_contig103	2050	2100	scY	50
LipY764_contig103	2100	2150	scY	50
LipY764_contig103	2150	2200	scY	50
LipY764_contig103	2200	2250	scY	50
LipY764_contig103	2250	2300	scY	50
LipY764_contig103	2300	2350	scY	50
LipY764_contig103	2350	2400	scY	50
LipY764_contig103	2400	2450	scY	50
LipY764_contig103	2450	2500	scY	50
LipY764_contig103	2500	2550	scY	50
LipY764_contig103	2550	2600	scY	50
LipY764_contig103	2600	2650	scY	50
LipY764_contig103	2650	2700	scY	50
LipY764_contig103	2700	2750	scY	50
LipY764_contig103	2750	2800	scY	50
LipY764_contig103	2800	2850	scY	50
LipY764_contig103	2850	2900	scY	50
LipY764_contig103	2900	2950	scY	50
LipY764_contig103	2950	3000	scY	50
LipY764_contig103	3000	3050	scY	50
LipY764_contig103	3050	3100	scY	50
LipY764_contig103	3100	3150	scY	50
LipY764_contig103	3150	3200	scY	50
LipY764_contig103	3200	3250	scY	50
LipY764_contig103	3250	3300	scY	50
LipY764_contig103	3300	3350	scY	50
LipY764_contig103	3350	3400	scY	50
LipY764_contig103	3400	3450	scY	50
LipY764_contig103	3450	3500	scY	50
LipY764_contig103	3500	3550	scY	50
LipY764_contig103	3550	3600	scY	50
LipY764_contig103	3600	3650	scY	50
LipY764_contig103	3650	3700	scY	50
LipY764_contig103	3700	3750	scY	50
LipY764_contig103	3750	3800	scY	50
LipY764_contig103	3800	3850	scY	50
LipY764_contig103	3850	3900	scY	50
LipY764_contig103	3900	3950	scY	50
LipY764_contig103	3950	4000	scY	50
LipY764_contig103	4000	4050	scY	50
LipY764_contig103	4050	4100	scY	50
LipY764_contig103	4100	4150	scY	50
LipY764_contig103	4150	4200	scY	50
LipY764_contig103	4200	4250	scY	50
LipY764_contig103	4250	4300	scY	50
LipY764_contig103	4300	4350	scY	50
LipY764_contig103	4350	4400	scY	50
LipY764_contig103	4400	4450	scY	50
LipY764_contig103	4450	4500	scY	50
LipY764_contig103	4500	4550	scY	50
LipY764_contig103	4550	4600	scY	50
LipY764_contig103	4600	4650	scY	50
LipY764_contig103	4650	4700	scY	50
LipY764_contig103	4700	4750	scY	50
LipY764_contig103	4750	4800	scY	50
LipY764_contig103	4800	4850	scY	50
LipY764_contig103	4850	4900	scY	50
LipY764_contig103	4900	4950	scY	50
LipY764_contig103	4950	5000	scY	50
LipY764_contig103	5000	5050	scY	50
LipY764_contig103	5050	5100	scY	50
LipY764_contig103	5100	5150	scY	50
LipY764_contig103	5150	5200	scY	50
LipY764_contig103	5200	5250	scY	50
LipY764_contig103	5250	5300	scY	50
LipY764_contig103	5300	5350	scY	50
LipY764_contig103	5350	5400	scY	50
LipY764_contig103	5400	5450	scY	50
LipY764_contig103	5450	5500	scY	50
LipY764_contig103	5500	5550	scY	50
LipY764_contig103	5700	5750	scY	50
LipY764_contig103	5750	5800	scY	50
LipY764_contig103	5800	5850	scY	50
LipY764_contig103	5850	5900	scY	50
LipY764_contig103	5900	5950	scY	50
LipY764_contig103	5950	6000	scY	50
LipY764_contig103	6000	6050	scY	50
LipY764_contig103	6050	6100	scY	50
LipY764_contig103	6100	6150	scY	50
LipY764_contig103	6150	6200	scY	50
LipY764_contig103	6200	6250	scY	50
LipY764_contig103	6250	6300	scY	50
LipY764_contig103	6300	6350	scY	50
LipY764_contig103	6350	6400	scY	50
LipY764_contig103	6400	6450	scY	50
LipY764_contig103	6450	6500	scY	50
LipY764_contig103	6500	6550	scY	50
LipY764_contig103	6550	6600	scY	50
LipY764_contig103	6600	6650	scY	50
LipY764_contig103	6650	6700	scY	50
LipY764_contig103	6700	6750	scY	50
LipY764_contig103	6750	6800	scY	50
LipY764_contig103	6800	6850	scY	50
LipY764_contig103	6850	6900	scY	50
LipY764_contig103	6900	6950	scY	50
LipY764_contig103	6950	7000	scY	50
LipY764_contig103	7000	7050	scY	50
LipY764_contig103	7050	7100	scY	50
LipY764_contig103	7100	7150	scY	50
LipY764_contig103	7150	7200	scY	50
LipY764_contig103	7200	7250	scY	50
LipY764_contig103	7250	7300	scY	50
LipY764_contig103	7300	7350	scY	50
LipY764_contig103	7350	7400	scY	50
LipY764_contig103	7400	7450	scY	50
LipY764_contig103	7450	7500	scY	50
LipY764_contig103	7500	7550	scY	50
LipY764_contig103	7550	7600	scY	50
LipY764_contig103	7600	7650	scY	50
LipY764_contig103	7650	7700	scY	50
LipY764_contig103	7700	7750	scY	50
LipY764_contig103	7750	7800	scY	50
LipY764_contig103	7800	7850	scY	50
LipY764_contig103	7850	7900	scY	50
LipY764_contig103	7900	7950	scY	50
LipY764_contig103	7950	8000	scY	50
LipY764_contig103	8000	8050	scY	50
LipY764_contig103	8050	8100	scY	50
LipY764_contig103	8100	8150	scY	50
LipY764_contig103	8150	8200	scY	50
LipY764_contig103	8200	8250	scY	50
LipY764_contig103	8250	8300	scY	50
LipY764_contig103	8300	8350	scY	50
LipY764_contig103	8350	8400	scY	50
LipY764_contig103	8400	8450	scY	50
LipY764_contig103	8450	8500	scY	50
LipY764_contig103	8500	8550	scY	50
LipY764_contig103	8550	8600	scY	50
LipY764_contig103	8600	8650	scY	50
LipY764_contig103	8650	8700	scY	50
LipY764_contig103	8700	8750	scY	50
LipY764_contig103	8750	8800	scY	50
LipY764_contig103	8800	8850	scY	50
LipY764_contig103	8850	8900	scY	50
LipY764_contig103	8900	8950	scY	50
LipY764_contig103	8950	9000	scY	50
LipY764_contig103	9000	9050	scY	50
LipY764_contig103	9050	9100	scY	50
LipY764_contig103	9100	9150	scY	50
LipY764_contig103	9150	9200	scY	50
LipY764_contig103	9200	9250	scY	50
LipY764_contig103	9250	9300	scY	50
LipY764_contig103	9300	9350	scY	50
LipY764_contig103	9350	9400	scY	50
LipY764_contig103	9400	9450	scY	50
LipY764_contig103	9450	9500	scY	50
LipY764_contig103	9500	9550	scY	50
LipY764_contig103	9550	9600	scY	50
LipY764_contig103	9600	9650	scY	50
LipY764_contig103	9650	9700	scY	50
LipY764_contig103	9700	9750	scY	50
LipY764_contig103	9750	9800	scY	50
LipY764_contig103	9800	9850	scY	50
LipY764_contig103	9850	9900	scY	50
LipY764_contig103	9900	9950	scY	50
LipY764_contig103	9950	10000	scY	50
LipY764_contig103	10000	10050	scY	50
LipY764_contig103	10050	10100	scY	50
LipY764_contig103	10100	10150	scY	50
LipY764_contig103	10150	10200	scY	50
LipY764_contig103	10200	10250	scY	50
LipY764_contig103	10250	10300	scY	50
LipY764_contig103	10300	10350	scY	50
LipY764_contig103	10350	10400	scY	50
LipY764_contig103	10400	10450	scY	50
LipY764_contig103	10450	10500	scY	50
LipY764_contig103	10500	10550	scY	50
LipY764_contig103	10550	10600	scY	50
LipY764_contig103	10600	10650	scY	50
LipY764_contig103	10650	10700	scY	50
LipY764_contig103	10700	10750	scY	50
LipY764_contig103	10750	10800	scY	50
LipY764_contig103	10800	10850	scY	50
LipY764_contig103	10850	10900	scY	50
LipY764_contig103	10900	10950	scY	50
LipY764_contig103	10950	11000	scY	50
LipY764_contig103	11000	11050	scY	50
LipY764_contig103	11050	11100	scY	50
LipY764_contig103	11100	11150	scY	50
LipY764_contig103	11150	11200	scY	50
LipY764_contig103	11200	11250	scY	50
LipY764_contig103	11250	11300	scY	50
LipY764_contig103	11300	11350	scY	50
LipY764_contig103	11350	11400	scY	50
LipY764_contig103	11400	11450	scY	50
LipY764_contig103	11450	11500	scY	50
LipY764_contig103	11500	11550	scY	50
LipY764_contig103	11550	11600	scY	50
LipY764_contig103	11600	11650	scY	50
LipY764_contig103	11650	11700	scY	50
LipY764_contig103	11700	11750	scY	50
LipY764_contig103	11750	11800	scY	50
LipY764_contig103	11800	11850	scY	50
LipY764_contig103	11850	11900	scY	50
LipY764_contig103	11900	11950	scY	50
LipY764_contig103	11950	12000	scY	50
LipY764_contig103	12000	12050	scY	50
LipY764_contig103	12050	12100	scY	50
LipY764_contig103	12100	12150	scY	50
LipY764_contig103	12150	12200	scY	50
LipY764_contig103	12200	12250	scY	50
LipY764_contig103	12250	12300	scY	50
LipY764_contig103	12300	12350	scY	50
LipY764_contig103	12350	12400	scY	50
LipY764_contig103	12400	12450	scY	50
LipY764_contig103	12450	12500	scY	50
LipY764_contig103	12500	12550	scY	50
LipY764_contig103	12550	12600	scY	50
LipY764_contig103	12600	12650	scY	50
LipY764_contig103	12650	12700	scY	50
LipY764_contig103	12700	12750	scY	50
LipY764_contig103	12750	12800	scY	50
LipY764_contig103	12800	12850	scY	50
LipY764_contig103	12850	12900	scY	50
LipY764_contig103	12900	12950	scY	50
LipY764_contig103	12950	13000	scY	50
LipY764_contig103	13000	13050	scY	50
LipY764_contig103	13050	13100	scY	50
LipY764_contig103	13100	13150	scY	50
LipY764_contig103	13150	13200	scY	50
LipY764_contig103	13200	13250	scY	50
LipY764_contig103	13250	13300	scY	50
LipY764_contig103	13300	13350	scY	50
LipY764_contig103	13350	13400	scY	50
LipY764_contig103	13400	13450	scY	50
LipY764_contig103	13450	13500	scY	50
LipY764_contig103	13500	13550	scY	50
LipY764_contig103	13550	13600	scY	50
LipY764_contig103	13600	13650	scY	50
LipY764_contig103	13650	13700	scY	50
LipY764_contig103	13700	13750	scY	50
LipY764_contig103	13850	13900	scY	50
LipY764_contig103	13900	13950	scY	50
LipY764_contig103	13950	14000	scY	50
LipY764_contig103	14000	14050	scY	50
LipY764_contig103	14050	14100	scY	50
LipY764_contig103	14100	14150	scY	50
LipY764_contig103	14300	14350	scY	50
LipY764_contig103	14350	14400	scY	50
LipY764_contig103	14400	14450	scY	50
LipY764_contig103	14450	14500	scY	50
LipY764_contig103	14500	14550	scY	50
LipY764_contig103	14550	14600	scY	50
LipY764_contig103	14600	14650	scY	50
LipY764_contig103	14650	14700	scY	50
LipY764_contig103	14700	14750	scY	50
LipY764_contig103	14850	14900	scY	50
LipY764_contig103	14900	14950	scY	50
LipY764_contig103	14950	15000	scY	50
LipY764_contig103	15000	15050	scY	50
LipY764_contig103	15050	15100	scY	50
LipY764_contig103	15100	15150	scY	50
LipY764_contig103	15150	15200	scY	50
LipY764_contig103	15200	15250	scY	50
LipY764_contig103	15250	15300	scY	50
LipY764_contig103	15300	15350	scY	50
LipY764_contig103	15350	15400	scY	50
LipY764_contig103	15400	15450	scY	50
LipY764_contig103	15450	15500	scY	50
LipY764_contig103	15500	15550	scY	50
LipY764_contig103	15550	15600	scY	50
LipY764_contig103	15600	15650	scY	50
LipY764_contig103	15650	15700	scY	50
LipY764_contig103	15700	15750	scY	50
LipY764_contig103	15750	15800	scY	50
LipY764_contig103	15800	15850	scY	50
LipY764_contig103	15850	15900	scY	50
LipY764_contig103	15900	15950	scY	50
LipY764_contig103	15950	16000	scY	50
LipY764_contig103	16000	16050	scY	50
LipY764_contig103	16050	16100	scY	50
LipY764_contig103	16200	16250	scY	50
LipY764_contig103	16250	16300	scY	50
LipY764_contig103	16300	16350	scY	50
LipY764_contig103	16350	16400	scY	50
LipY764_contig103	16400	16450	scY	50
LipY764_contig103	16450	16500	scY	50
LipY764_contig103	16500	16550	scY	50
LipY764_contig103	16550	16600	scY	50
LipY764_contig103	16600	16650	scY	50
LipY764_contig103	16650	16700	scY	50
LipY764_contig103	16700	16750	scY	50
LipY764_contig103	16750	16800	scY	50
LipY764_contig103	16800	16850	scY	50
LipY764_contig103	16850	16900	scY	50
LipY764_contig103	16900	16950	scY	50
LipY764_contig103	16950	17000	scY	50
LipY764_contig103	17000	17050	scY	50
LipY764_contig103	17050	17100	scY	50
LipY764_contig103	17100	17150	scY	50
LipY764_contig103	17150	17200	scY	50
LipY764_contig103	17200	17250	scY	50
LipY764_contig103	17250	17300	scY	50
LipY764_contig103	17300	17350	scY	50
LipY764_contig103	17350	17400	scY	50
LipY764_contig103	17400	17450	scY	50
LipY764_contig103	17450	17500	scY	50
LipY764_contig103	17500	17550	scY	50
LipY764_contig103	17550	17600	scY	50
LipY764_contig103	17600	17650	scY	50
LipY764_contig103	17650	17700	scY	50
LipY764_contig103	17700	17750	scY	50
LipY764_contig103	17750	17800	scY	50
LipY764_contig103	17800	17850	scY	50
LipY764_contig103	17850	17900	scY	50
LipY764_contig103	17900	17950	scY	50
LipY764_contig103	17950	18000	scY	50
LipY764_contig103	18000	18050	scY	50
LipY764_contig103	18050	18100	scY	50
LipY764_contig103	18100	18150	scY	50
LipY764_contig103	18150	18200	scY	50
LipY764_contig103	18200	18250	scY	50
LipY764_contig103	18250	18300	scY	50
LipY764_contig103	18300	18350	scY	50
LipY764_contig103	18350	18400	scY	50
LipY764_contig103	18400	18450	scY	50
LipY764_contig103	18450	18500	scY	50
LipY764_contig103	18500	18550	scY	50
LipY764_contig103	18550	18600	scY	50
LipY764_contig103	18600	18650	scY	50
LipY764_contig103	18650	18700	scY	50
LipY764_contig103	18700	18750	scY	50
LipY764_contig103	18750	18800	scY	50
LipY764_contig103	18800	18850	scY	50
LipY764_contig103	18850	18900	scY	50
LipY764_contig103	18900	18950	scY	50
LipY764_contig103	18950	19000	scY	50
[truncated: 121,952 more rows]
