# Supplementary material for: The horse Y chromosome as an informative marker for tracing sire lines
Source: Sci Rep. 2019 Apr 15;9:6095. doi: 10.1038/s41598-019-42640-w (PMC6465346; doi:10.1038/s41598-019-42640-w)
Supplement: Supplementary file 5 — Supplementary Table S4 [file 41598_2019_42640_MOESM5_ESM.xlsx]

## Sheet: SF_LipY764_Table_S4
qseqid (nonrepMSY)	sseqid	length	pident	nident	qstart	qend	sstart	send	evalue	bitscore
contig10010	LipY764_contig312	1598	100000	1598	1	1598	8232	9829	0.0	2952
contig10014	LipY764_contig72	1140	100000	1140	1	1140	2786	1647	0.0	2106
contig10015	LipY764_contig215	333	100000	333	1	333	7652	7984	7.10e-177	616
contig10016	LipY764_contig215	59	100000	59	237	295	8106	8048	1.29e-24	110
contig1002	LipY764_contig418	987	99696	984	1	987	308	1294	0.0	1807
contig1002	LipY764_contig282	446	83632	373	225	667	3791	4232	3.10e-115	412
contig10023	LipY764_contig59	285	100000	285	1	285	34117	34401	2.90e-150	527
contig10024	LipY764_contig59	308	100000	308	1	308	34794	34487	5.15e-163	569
contig10026	LipY764_contig297	226	100000	226	1	226	9935	9710	1.42e-117	418
contig10027	LipY764_contig297	215	100000	215	1	215	9416	9630	1.75e-111	398
contig1003	LipY764_contig88	1024	100000	1024	1	1024	16801	17824	0.0	1892
contig10054	LipY764_contig8	1107	100000	1107	1	1107	32739	33845	0.0	2045
contig10059	LipY764_contig248	2955	100000	2955	1	2955	12449	9495	0.0	5457
contig10061	LipY764_contig212	273	100000	273	1	273	9140	9412	1.30e-143	505
contig10062	LipY764_contig212	294	100000	294	1	294	9751	9458	2.97e-155	544
contig10066	LipY764_contig178	377	100000	377	1	377	12542	12166	0.0	697
contig10067	LipY764_contig224	275	100000	275	1	275	13739	14013	1.01e-144	508
contig10068	LipY764_contig224	264	100000	264	1	264	14383	14120	1.26e-138	488
contig1007	LipY764_contig78	1374	100000	1374	1	1374	32019	30646	0.0	2538
contig10072	LipY764_contig423	353	100000	353	1	353	2720	2368	0.0	652
contig10072	LipY764_contig233	354	94068	333	1	353	9242	8890	6.05e-153	536
contig10077	LipY764_contig154	319	100000	319	1	319	10446	10764	4.11e-169	590
contig10086	LipY764_contig230	245	100000	245	1	245	12485	12729	4.24e-128	453
contig10090	LipY764_contig103	815	100000	815	1	815	1268	454	0.0	1506
contig10097	LipY764_contig171	289	100000	289	1	289	3958	4246	1.76e-152	534
contig10104	LipY764_contig56	562	100000	562	1	562	2927	2366	0.0	1038
contig10114	LipY764_contig380	919	100000	919	1	919	2311	1393	0.0	1698
contig10119	LipY764_contig120	807	100000	807	1	807	24546	23740	0.0	1491
contig10120	LipY764_contig120	522	100000	522	1	522	23238	23759	0.0	965
contig10123	LipY764_contig5	831	100000	831	1	831	56614	57444	0.0	1535
contig10130	LipY764_contig127	231	100000	231	1	231	7393	7163	2.41e-120	427
contig1014	LipY764_contig93	2383	100000	2383	1	2383	25855	23473	0.0	4401
contig10148	LipY764_contig158	405	100000	405	1	405	5945	6349	0.0	749
contig10150	LipY764_contig5	372	100000	372	1	372	52957	53328	0.0	688
contig10195	LipY764_contig263	235	99574	234	1	235	7743	7977	6.83e-121	429
contig10196	LipY764_contig263	245	100000	245	1	245	8363	8119	4.24e-128	453
contig10197	LipY764_contig337	872	100000	872	1	872	3572	4443	0.0	1611
contig10198	LipY764_contig276	368	100000	368	1	368	7151	7518	0.0	680
contig10203	LipY764_contig133	369	100000	369	1	369	12760	13128	0.0	682
contig10225	LipY764_contig52	299	100000	299	1	299	5584	5882	5.03e-158	553
contig10234	LipY764_contig127	1631	100000	1631	1	1631	2714	1084	0.0	3013
contig10244	LipY764_contig342	293	100000	293	1	293	664	372	1.08e-154	542
contig10248	LipY764_contig106	1129	100000	1129	1	1129	20982	22110	0.0	2085
contig10278	LipY764_contig89	271	100000	271	1	271	19327	19597	1.67e-142	501
contig10279	LipY764_contig89	481	100000	481	1	481	20157	19677	0.0	889
contig10290	LipY764_contig223	214	100000	214	1	214	5490	5703	6.25e-111	396
contig103	LipY764_contig593	841	100000	841	1	841	1187	347	0.0	1554
contig103	LipY764_contig644	36	100000	36	806	841	1190	1225	2.36e-11	67.6
contig10304	LipY764_contig111	1418	100000	1418	1	1418	2695	1278	0.0	2619
contig1031	LipY764_contig464	1653	100000	1653	1	1653	4094	2442	0.0	3053
contig10312	LipY764_contig668	370	100000	370	1	370	712	1081	0.0	684
contig10313	LipY764_contig158	1393	100000	1393	1	1393	11709	13101	0.0	2573
contig10316	LipY764_contig738	205	100000	205	1	205	86	290	6.00e-106	379
contig10318	LipY764_contig404	256	100000	256	1	256	1251	1506	3.42e-134	473
contig10319	LipY764_contig113	262	100000	262	1	262	227	488	1.62e-137	484
contig10326	LipY764_contig133	246	100000	246	1	246	15006	14761	1.18e-128	455
contig1035	LipY764_contig190	244	99590	243	1	244	15844	16087	7.07e-126	446
contig10351	LipY764_contig88	244	100000	244	1	244	19592	19835	1.52e-127	451
contig10357	LipY764_contig153	250	100000	250	1	250	5304	5553	7.21e-131	462
contig1036	LipY764_contig190	1121	100000	1121	1	1121	17201	16081	0.0	2071
contig10360	LipY764_contig127	314	100000	314	1	314	623	936	2.43e-166	580
contig10385	LipY764_contig159	659	100000	659	1	659	13822	13164	0.0	1218
contig10424	LipY764_contig270	321	100000	321	1	321	638	958	3.20e-170	593
contig10425	LipY764_contig270	330	100000	330	1	330	1328	999	3.27e-175	610
contig10427	LipY764_contig197	338	100000	338	1	338	3175	3512	1.20e-179	625
contig10428	LipY764_contig447	693	100000	693	1	693	2738	2046	0.0	1280
contig10428	LipY764_contig6	38	94737	36	2	39	51721	51684	3.23e-09	60.2
contig10428	LipY764_contig121	38	92105	35	2	39	2291	2328	1.50e-07	54.7
contig1043	LipY764_contig628	1145	99651	1141	835	1979	1	1145	0.0	2093
contig1043	LipY764_contig359	889	100000	889	1	889	6956	7844	0.0	1642
contig1043	LipY764_contig409	890	81798	728	4	889	872	1	0.0	726
contig10430	LipY764_contig55	983	100000	983	1	983	6404	5422	0.0	1816
contig1044	LipY764_contig628	299	100000	299	41	339	1530	1232	5.75e-158	553
contig1044	LipY764_contig408	95	98947	94	1	95	6266	6360	6.77e-43	171
contig10443	LipY764_contig301	399	100000	399	1	399	1742	1344	0.0	737
contig10444	LipY764_contig301	234	100000	234	1	234	1128	1361	5.26e-122	433
contig10447	LipY764_contig222	918	100000	918	1	918	1377	2294	0.0	1696
contig10447	LipY764_contig214	43	97674	42	876	918	10786	10828	1.54e-13	75.0
contig10447	LipY764_contig186	43	97674	42	876	918	4	46	1.54e-13	75.0
contig10447	LipY764_contig199	43	95349	41	876	918	5492	5450	7.17e-12	69.4
contig10447	LipY764_contig139	43	95349	41	876	918	8981	9023	7.17e-12	69.4
contig10447	LipY764_contig647	40	95000	38	878	917	668	629	3.34e-10	63.9
contig10447	LipY764_contig518	42	92857	39	876	917	2930	2889	1.20e-09	62.1
contig10450	LipY764_contig312	577	100000	577	1	577	5916	5340	0.0	1066
contig10451	LipY764_contig312	375	100000	375	1	375	4953	5327	0.0	693
contig10452	LipY764_contig56	363	100000	363	1	363	7527	7889	0.0	671
contig10467	LipY764_contig337	467	100000	467	1	467	694	1160	0.0	863
contig10470	LipY764_contig291	280	100000	280	1	280	669	948	1.71e-147	518
contig10471	LipY764_contig291	203	100000	203	1	203	1266	1064	7.67e-105	375
contig10479	LipY764_contig409	414	100000	414	1	414	568	981	0.0	765
contig10480	LipY764_contig409	319	100000	319	1	319	1361	1043	4.11e-169	590
contig1049	LipY764_contig134	246	100000	246	1	246	1675	1920	1.18e-128	455
contig10490	LipY764_contig265	1551	100000	1551	1	1551	12490	10940	0.0	2865
contig10491	LipY764_contig265	303	100000	303	1	303	10668	10970	3.05e-160	560
contig10493	LipY764_contig372	1474	100000	1474	1	1474	3384	1911	0.0	2723
contig10497	LipY764_contig429	276	100000	276	1	276	623	348	2.83e-145	510
contig10504	LipY764_contig2	259	100000	259	1	259	1963	2221	7.44e-136	479
contig10505	LipY764_contig391	968	100000	968	1	968	2720	1753	0.0	1788
contig10506	LipY764_contig70	369	100000	369	1	369	16113	15745	0.0	682
contig10514	LipY764_contig55	284	100000	284	1	284	31008	30725	1.04e-149	525
contig10523	LipY764_contig16	446	100000	446	1	446	26527	26082	0.0	824
contig10542	LipY764_contig265	829	100000	829	1	829	8253	9081	0.0	1531
contig1055	LipY764_contig85	837	100000	837	1	837	4113	4949	0.0	1546
contig10553	LipY764_contig26	344	100000	344	1	344	8227	7884	0.0	636
contig10558	LipY764_contig178	327	100000	327	1	327	16946	16620	1.51e-173	604
contig10560	LipY764_contig222	262	100000	262	1	262	12112	12373	1.62e-137	484
contig10564	LipY764_contig250	253	100000	253	1	253	3300	3048	1.57e-132	468
contig10574	LipY764_contig51	1864	100000	1864	1	1864	26388	24525	0.0	3443
contig10580	LipY764_contig219	287	100000	287	1	287	1103	1389	2.25e-151	531
contig10581	LipY764_contig391	339	100000	339	1	339	1279	1617	3.34e-180	627
contig10586	LipY764_contig16	924	100000	924	1	924	38750	37827	0.0	1707
contig10587	LipY764_contig16	443	100000	443	1	443	37340	37782	0.0	819
contig10588	LipY764_contig27	345	100000	345	1	345	9619	9963	0.0	638
contig1060	LipY764_contig106	952	100000	952	1	952	19452	18501	0.0	1759
contig10600	LipY764_contig191	593	97639	579	1	591	1946	2538	0.0	1016
contig10600	LipY764_contig563	596	93960	560	1	591	1676	1086	0.0	893
contig10613	LipY764_contig9	387	100000	387	1	387	18761	19147	0.0	715
contig10616	LipY764_contig22	313	100000	313	1	313	23436	23124	8.71e-166	579
contig10617	LipY764_contig22	374	100000	374	1	374	22700	23073	0.0	691
contig10622	LipY764_contig60	212	100000	212	1	212	2395	2184	8.00e-110	392
contig10627	LipY764_contig67	208	100000	208	1	208	27494	27701	1.31e-107	385
contig1063	LipY764_contig88	544	100000	544	1	544	27322	26779	0.0	1005
contig10633	LipY764_contig296	313	100000	313	1	313	9118	8806	8.71e-166	579
contig10637	LipY764_contig88	419	100000	419	1	419	29527	29945	0.0	774
contig10638	LipY764_contig88	483	100000	483	1	483	30416	29934	0.0	893
contig1064	LipY764_contig88	316	100000	316	1	316	26373	26688	1.89e-167	584
contig10648	LipY764_contig126	769	100000	769	1	769	12488	13256	0.0	1421
contig10668	LipY764_contig222	325	100000	325	1	325	10731	11055	1.94e-172	601
contig10680	LipY764_contig285	312	100000	312	1	312	7252	6941	3.12e-165	577
contig107	LipY764_contig486	3107	100000	3107	1	3107	882	3988	0.0	5738
contig10700	LipY764_contig67	252	100000	252	1	252	13967	14218	5.62e-132	466
contig10704	LipY764_contig478	605	100000	605	1	605	2238	1634	0.0	1118
contig10705	LipY764_contig478	272	100000	272	1	272	1381	1652	4.65e-143	503
contig10709	LipY764_contig49	309	100000	309	1	309	31523	31215	1.44e-163	571
contig10710	LipY764_contig122	932	100000	932	1	932	13013	13944	0.0	1722
contig10711	LipY764_contig122	254	100000	254	1	254	14181	13928	4.38e-133	470
contig10715	LipY764_contig360	282	97872	276	1	281	4520	4240	4.85e-138	486
contig10715	LipY764_contig476	303	81848	248	1	281	1313	1012	6.98e-62	233
contig10716	LipY764_contig139	575	100000	575	1	575	13637	13063	0.0	1062
contig10718	LipY764_contig248	254	100000	254	1	254	8691	8438	4.38e-133	470
contig10726	LipY764_contig233	218	100000	218	1	218	14287	14504	3.81e-113	403
contig10726	LipY764_contig481	35	100000	35	1	35	4416	4450	2.04e-11	65.8
contig10732	LipY764_contig397	477	99371	474	1	477	498	22	0.0	865
contig10732	LipY764_contig359	493	91075	449	1	477	926	434	0.0	652
contig10733	LipY764_contig359	241	99585	240	1	241	170	410	3.24e-124	440
contig10736	LipY764_contig85	1153	100000	1153	1	1153	8981	7829	0.0	2130
contig10742	LipY764_contig2	366	100000	366	1	366	48017	47652	0.0	676
contig10743	LipY764_contig2	351	100000	351	1	351	47288	47638	0.0	649
contig10747	LipY764_contig103	427	100000	427	1	427	21717	21291	0.0	789
contig10748	LipY764_contig2	945	100000	945	1	945	25513	26457	0.0	1746
contig1076	LipY764_contig382	1425	100000	1425	1	1425	5674	7098	0.0	2632
contig10760	LipY764_contig702	248	100000	248	1	248	152	399	9.24e-130	459
contig10760	LipY764_contig635	248	91935	228	1	248	421	175	7.51e-96	346
contig10760	LipY764_contig454	248	90726	225	1	248	1347	1594	2.10e-91	331
contig10781	LipY764_contig529	384	100000	384	1	384	818	435	0.0	710
contig10782	LipY764_contig529	380	100000	380	1	380	55	434	0.0	702
contig10787	LipY764_contig323	340	100000	340	1	340	9547	9208	0.0	628
contig10799	LipY764_contig15	371	100000	371	1	371	10749	11119	0.0	686
contig10814	LipY764_contig542	1705	100000	1705	1	1705	469	2173	0.0	3149
contig10819	LipY764_contig99	249	100000	249	1	249	14566	14814	2.58e-130	460
contig10824	LipY764_contig268	517	100000	517	1	517	6493	5977	0.0	955
contig10825	LipY764_contig106	395	100000	395	1	395	15791	15397	0.0	730
contig10826	LipY764_contig81	314	100000	314	1	314	20466	20779	2.43e-166	580
contig10827	LipY764_contig81	323	100000	323	1	323	21159	20837	2.49e-171	597
contig10829	LipY764_contig95	382	100000	382	1	382	24	405	0.0	706
contig10830	LipY764_contig95	343	100000	343	1	343	727	385	0.0	634
contig10839	LipY764_contig204	313	100000	313	1	313	2427	2739	8.71e-166	579
contig10855	LipY764_contig90	259	100000	259	1	259	3314	3572	7.44e-136	479
contig10855	LipY764_contig107	28	100000	28	232	259	8956	8983	1.92e-07	52.8
contig10859	LipY764_contig504	346	99711	345	1	346	3096	2751	0.0	634
contig10860	LipY764_contig504	369	100000	369	1	369	2343	2711	0.0	682
contig10861	LipY764_contig101	272	100000	272	1	272	16742	16471	4.65e-143	503
contig10894	LipY764_contig164	311	100000	311	1	311	3372	3682	1.12e-164	575
contig10895	LipY764_contig225	315	100000	315	1	315	9937	9623	6.78e-167	582
contig10896	LipY764_contig164	260	100000	260	1	260	4015	3756	2.08e-136	481
contig10898	LipY764_contig107	326	100000	326	1	326	7428	7103	5.40e-173	603
contig10899	LipY764_contig107	326	100000	326	1	326	6708	7033	5.40e-173	603
contig10901	LipY764_contig128	1881	100000	1881	1	1881	16584	18464	0.0	3474
contig10911	LipY764_contig212	598	100000	598	1	598	8724	8127	0.0	1105
contig10912	LipY764_contig212	689	100000	689	1	689	7434	8122	0.0	1273
contig10915	LipY764_contig130	313	100000	313	1	313	8057	8369	8.71e-166	579
contig10916	LipY764_contig99	287	100000	287	1	287	25119	24833	2.25e-151	531
contig10917	LipY764_contig193	216	100000	216	1	216	16154	16369	4.88e-112	399
contig10934	LipY764_contig178	363	100000	363	1	363	7169	7531	0.0	671
contig10941	LipY764_contig4	526	100000	526	1	526	22939	23464	0.0	972
contig1095	LipY764_contig261	383	100000	383	1	383	9571	9953	0.0	708
contig10950	LipY764_contig280	509	100000	509	1	509	3752	4260	0.0	941
contig10957	LipY764_contig478	1108	100000	1108	1	1108	3339	2232	0.0	2047
contig1096	LipY764_contig261	333	100000	333	1	333	10285	9953	7.10e-177	616
contig10966	LipY764_contig359	269	100000	269	1	269	953	1221	2.14e-141	497
contig10967	LipY764_contig359	267	100000	267	1	267	1587	1321	2.74e-140	494
contig10974	LipY764_contig211	630	100000	630	1	630	7058	7687	0.0	1164
contig10975	LipY764_contig211	270	100000	270	1	270	7935	7666	5.97e-142	499
contig10984	LipY764_contig89	251	100000	251	1	251	25171	25421	2.01e-131	464
contig10985	LipY764_contig89	270	100000	270	1	270	25785	25516	5.97e-142	499
contig10986	LipY764_contig233	499	100000	499	1	499	9388	8890	0.0	922
contig10986	LipY764_contig423	412	93932	387	89	499	2778	2368	2.34e-178	621
contig10987	LipY764_contig18	259	100000	259	1	259	16341	16083	7.44e-136	479
contig11	LipY764_contig384	240	100000	240	1	240	2771	3010	2.50e-125	444
contig11001	LipY764_contig251	390	100000	390	1	390	8702	9091	0.0	721
contig11002	LipY764_contig251	397	100000	397	1	397	9457	9061	0.0	734
contig11005	LipY764_contig216	962	100000	962	1	962	1006	1967	0.0	1777
contig11008	LipY764_contig51	3034	100000	3034	1	3034	16492	13459	0.0	5603
contig1101	LipY764_contig57	1178	100000	1178	1	1178	155	1332	0.0	2176
contig11012	LipY764_contig59	1322	100000	1322	1	1322	13732	12411	0.0	2442
contig11013	LipY764_contig13	228	100000	228	1	228	1757	1530	1.11e-118	422
contig11040	LipY764_contig451	941	100000	941	1	941	2459	1519	0.0	1738
contig11041	LipY764_contig35	262	100000	262	1	262	10024	9763	1.62e-137	484
contig11049	LipY764_contig190	400	100000	400	1	400	720	321	0.0	739
contig1105	LipY764_contig344	181	95028	172	172	350	8457	8280	1.12e-75	279
contig11050	LipY764_contig190	336	100000	336	1	336	1	336	1.54e-178	621
contig1106	LipY764_contig344	360	100000	360	1	360	7941	8300	0.0	665
contig11062	LipY764_contig556	223	100000	223	1	223	378	156	6.49e-116	412
contig11062	LipY764_contig408	200	87000	174	24	223	5774	5972	3.27e-59	224
contig11072	LipY764_contig155	249	100000	249	1	249	3163	2915	2.58e-130	460
contig11073	LipY764_contig155	250	100000	250	1	250	2523	2772	7.21e-131	462
contig11075	LipY764_contig65	325	100000	325	1	325	10845	10521	1.94e-172	601
contig11079	LipY764_contig309	354	100000	354	1	354	1170	1523	0.0	654
contig11085	LipY764_contig633	384	100000	384	1	384	452	69	0.0	710
contig11086	LipY764_contig226	448	100000	448	1	448	5498	5051	0.0	828
contig11087	LipY764_contig226	383	100000	383	1	383	4679	5061	0.0	708
contig11097	LipY764_contig187	267	100000	267	1	267	7291	7025	2.74e-140	494
contig11098	LipY764_contig187	381	100000	381	1	381	6583	6963	0.0	704
contig11102	LipY764_contig16	359	100000	359	1	359	5274	4916	0.0	664
contig11103	LipY764_contig16	277	100000	277	1	277	4657	4933	7.89e-146	512
contig11117	LipY764_contig29	253	100000	253	1	253	4195	3943	1.57e-132	468
contig1112	LipY764_contig739	433	100000	433	1	433	35	467	0.0	800
contig1112	LipY764_contig606	458	92576	424	1	457	755	1206	0.0	651
contig1112	LipY764_contig636	461	85466	394	1	457	771	1216	1.37e-130	462
contig11127	LipY764_contig267	381	100000	381	1	381	3990	4370	0.0	704
contig1113	LipY764_contig606	632	99684	630	1	632	757	1388	0.0	1157
contig1113	LipY764_contig636	635	89291	567	1	632	773	1398	0.0	785
contig1113	LipY764_contig739	432	92361	399	1	426	37	467	2.33e-174	608
contig11136	LipY764_contig495	226	100000	226	1	226	2803	3028	1.42e-117	418
contig11157	LipY764_contig20	388	100000	388	1	388	23528	23141	0.0	717
contig11158	LipY764_contig20	376	100000	376	1	376	22768	23143	0.0	695
contig11161	LipY764_contig363	1007	100000	1007	1	1007	5794	4788	0.0	1860
contig11166	LipY764_contig312	811	100000	811	1	811	7592	6782	0.0	1498
contig11170	LipY764_contig583	221	100000	221	1	221	1282	1062	8.32e-115	409
contig11173	LipY764_contig400	895	100000	895	1	895	1331	2225	0.0	1653
contig11178	LipY764_contig293	374	100000	374	1	374	7603	7230	0.0	691
contig11194	LipY764_contig174	297	100000	297	5	301	2738	2442	6.55e-157	549
contig11196	LipY764_contig9	354	100000	354	1	354	21159	20806	0.0	654
contig11197	LipY764_contig9	388	100000	388	1	388	20376	20763	0.0	717
contig1120	LipY764_contig154	313	100000	313	1	313	5916	5604	8.71e-166	579
contig11207	LipY764_contig2	598	99833	597	1	598	37130	37727	0.0	1099
contig1121	LipY764_contig592	1143	99650	1139	1	1143	660	1802	0.0	2089
contig1121	LipY764_contig449	1141	97020	1107	1	1141	1921	3057	0.0	1916
contig11210	LipY764_contig126	295	100000	295	1	295	16593	16887	8.29e-156	545
contig11211	LipY764_contig8	257	100000	257	1	257	8090	8346	9.54e-135	475
contig11216	LipY764_contig89	568	100000	568	1	568	20717	20150	0.0	1050
contig1122	LipY764_contig449	1729	99769	1725	1	1729	3556	1828	0.0	3171
contig1122	LipY764_contig592	1686	94840	1599	69	1729	2249	567	0.0	2606
contig11228	LipY764_contig88	328	100000	328	1	328	7380	7707	4.20e-174	606
contig11239	LipY764_contig159	654	100000	654	1	654	12052	11399	0.0	1208
contig11253	LipY764_contig258	282	100000	282	1	282	1791	2072	1.34e-148	521
contig11259	LipY764_contig370	847	100000	847	1	847	2851	2005	0.0	1565
contig11264	LipY764_contig78	362	100000	362	1	362	13114	13475	0.0	669
contig11265	LipY764_contig78	414	100000	414	1	414	13874	13461	0.0	765
contig11272	LipY764_contig68	399	100000	399	1	399	13038	13436	0.0	737
contig11273	LipY764_contig68	371	100000	371	1	371	13799	13429	0.0	686
contig11283	LipY764_contig333	851	100000	851	1	851	8707	7857	0.0	1572
contig11283	LipY764_contig333	55	98182	54	1	55	7580	7634	3.04e-20	97.1
contig11285	LipY764_contig152	1632	100000	1632	1	1632	3130	1499	0.0	3014
contig11299	LipY764_contig126	345	100000	345	1	345	13586	13242	0.0	638
contig1130	LipY764_contig271	2207	100000	2207	1	2207	7743	5537	0.0	4076
contig11307	LipY764_contig107	232	100000	232	1	232	13642	13411	6.73e-121	429
contig11308	LipY764_contig107	311	100000	311	1	311	13040	13350	1.12e-164	575
contig1131	LipY764_contig271	1301	100000	1301	1	1301	4204	5504	0.0	2403
contig11314	LipY764_contig133	378	100000	378	1	378	21317	21694	0.0	699
contig11315	LipY764_contig133	297	100000	297	1	297	22142	21846	6.46e-157	549
contig11318	LipY764_contig344	219	99543	218	1	219	6245	6463	5.00e-112	399
contig11321	LipY764_contig280	379	100000	379	1	379	6709	7087	0.0	701
contig11339	LipY764_contig9	1360	100000	1360	1	1360	21162	22521	0.0	2512
contig11342	LipY764_contig89	698	100000	698	1	698	17674	18371	0.0	1290
contig11344	LipY764_contig8	1664	100000	1664	1	1664	28668	27005	0.0	3073
contig1135	LipY764_contig120	265	100000	265	1	265	16985	17249	3.52e-139	490
contig1136	LipY764_contig120	251	100000	251	1	251	17616	17366	2.01e-131	464
contig11375	LipY764_contig363	873	100000	873	1	873	7266	6394	0.0	1613
contig11376	LipY764_contig106	401	100000	401	1	401	22099	22499	0.0	741
contig11387	LipY764_contig88	307	100000	307	1	307	22533	22839	1.85e-162	568
contig11388	LipY764_contig88	316	100000	316	1	316	23239	22924	1.89e-167	584
contig11390	LipY764_contig348	241	100000	241	1	241	1133	1373	6.97e-126	446
contig11394	LipY764_contig601	402	99751	401	1	402	1934	1533	0.0	737
contig11413	LipY764_contig107	249	100000	249	1	249	5942	6190	2.58e-130	460
contig11427	LipY764_contig56	333	100000	333	1	333	3167	3499	7.10e-177	616
contig11428	LipY764_contig56	343	100000	343	1	343	3884	3542	0.0	634
contig11438	LipY764_contig17	252	100000	252	1	252	25982	25731	5.62e-132	466
contig11441	LipY764_contig222	235	100000	235	1	235	13415	13181	1.47e-122	435
contig11443	LipY764_contig143	279	100000	279	1	279	12217	12495	7.79e-147	516
contig11446	LipY764_contig76	306	100000	306	1	306	8304	7999	6.62e-162	566
contig11455	LipY764_contig2	659	100000	659	1	659	21410	20752	0.0	1218
contig11459	LipY764_contig17	283	100000	283	1	283	4936	5218	3.73e-149	523
contig11460	LipY764_contig17	252	100000	252	1	252	5470	5219	5.62e-132	466
contig11464	LipY764_contig226	371	100000	371	1	371	13438	13808	0.0	686
contig11469	LipY764_contig253	1485	100000	1485	1	1485	2099	615	0.0	2743
contig1150	LipY764_contig351	392	100000	392	1	392	154	545	0.0	725
contig11500	LipY764_contig140	287	100000	287	1	287	5732	6018	2.25e-151	531
contig11500	LipY764_contig209	32	96875	31	253	284	15877	15847	2.14e-07	52.8
contig11501	LipY764_contig140	309	100000	309	1	309	6452	6144	1.44e-163	571
contig11502	LipY764_contig25	956	100000	956	1	956	68	1023	0.0	1766
contig11502	LipY764_contig143	44	97727	43	1	44	2002	2045	4.47e-14	76.8
contig11502	LipY764_contig79	60	90000	54	1	56	18285	18227	5.78e-13	73.1
contig11502	LipY764_contig239	44	95455	42	1	44	1704	1747	2.08e-12	71.3
contig11502	LipY764_contig238	41	97561	40	3	43	10445	10405	2.08e-12	71.3
contig11502	LipY764_contig456	43	95349	41	1	43	4916	4875	2.69e-11	67.6
contig11502	LipY764_contig456	41	95122	39	1	41	3643	3681	3.48e-10	63.9
contig11502	LipY764_contig264	45	93333	42	1	45	4770	4726	2.69e-11	67.6
contig11502	LipY764_contig287	41	95122	39	4	44	553	513	9.67e-11	65.8
contig11502	LipY764_contig95	44	93182	41	3	46	12737	12780	9.67e-11	65.8
contig11502	LipY764_contig528	38	97368	37	1	38	2215	2251	3.48e-10	63.9
contig11502	LipY764_contig528	47	91489	43	1	45	2785	2830	1.25e-09	62.1
contig11502	LipY764_contig405	41	95122	39	3	43	1244	1282	3.48e-10	63.9
contig11502	LipY764_contig276	44	93182	41	3	45	11651	11609	3.48e-10	63.9
contig11502	LipY764_contig82	53	88679	47	3	55	12752	12803	3.48e-10	63.9
contig11502	LipY764_contig4	41	95122	39	1	41	17168	17207	3.48e-10	63.9
contig11502	LipY764_contig407	53	88679	47	1	52	1034	1084	1.25e-09	62.1
contig11502	LipY764_contig230	47	91489	43	1	45	37	82	1.25e-09	62.1
contig11502	LipY764_contig230	38	94737	36	4	41	12467	12502	1.62e-08	58.4
contig11502	LipY764_contig182	43	93023	40	3	44	1366	1325	1.25e-09	62.1
contig11502	LipY764_contig110	37	97297	36	1	37	11177	11142	1.25e-09	62.1
contig11502	LipY764_contig54	53	88679	47	1	53	873	922	1.25e-09	62.1
contig11502	LipY764_contig52	52	88462	46	1	51	22073	22123	1.25e-09	62.1
contig11502	LipY764_contig17	50	90000	45	3	50	32286	32334	1.25e-09	62.1
contig11502	LipY764_contig17	45	91111	41	3	45	17	60	1.62e-08	58.4
contig11502	LipY764_contig642	39	94872	37	1	38	1342	1304	4.50e-09	60.2
contig11502	LipY764_contig480	50	88000	44	1	50	2704	2753	4.50e-09	60.2
contig11502	LipY764_contig164	39	94872	37	1	39	6656	6620	4.50e-09	60.2
contig11502	LipY764_contig81	39	94872	37	1	39	31373	31336	4.50e-09	60.2
contig11502	LipY764_contig73	36	97222	35	1	36	4388	4354	4.50e-09	60.2
contig11502	LipY764_contig68	39	94872	37	1	39	27421	27457	4.50e-09	60.2
contig11502	LipY764_contig18	48	89583	43	3	49	3068	3115	4.50e-09	60.2
contig11502	LipY764_contig649	37	94595	35	3	39	25	61	1.62e-08	58.4
contig11502	LipY764_contig629	54	87037	47	1	52	1504	1453	1.62e-08	58.4
contig11502	LipY764_contig562	48	89583	43	3	47	2793	2747	1.62e-08	58.4
contig11502	LipY764_contig316	31	100000	31	1	31	2759	2789	1.62e-08	58.4
contig11502	LipY764_contig313	38	94737	36	3	40	8506	8471	1.62e-08	58.4
contig11502	LipY764_contig286	44	90909	40	2	44	2992	3034	1.62e-08	58.4
contig11502	LipY764_contig218	31	100000	31	1	31	4110	4140	1.62e-08	58.4
contig11502	LipY764_contig201	42	92857	39	1	42	10355	10317	1.62e-08	58.4
contig11502	LipY764_contig125	38	94737	36	1	38	12960	12996	1.62e-08	58.4
contig11502	LipY764_contig66	31	100000	31	1	31	23328	23358	1.62e-08	58.4
contig11502	LipY764_contig16	31	100000	31	1	31	13831	13861	1.62e-08	58.4
contig11502	LipY764_contig367	49	87755	43	3	51	7608	7562	5.82e-08	56.5
contig11502	LipY764_contig366	43	90698	39	3	44	6773	6731	5.82e-08	56.5
contig11502	LipY764_contig251	30	100000	30	2	31	8338	8309	5.82e-08	56.5
contig11502	LipY764_contig251	29	100000	29	3	31	12565	12537	2.09e-07	54.7
contig11502	LipY764_contig161	37	94595	35	3	38	5888	5852	5.82e-08	56.5
contig11502	LipY764_contig160	37	94595	35	3	38	4189	4225	5.82e-08	56.5
contig11502	LipY764_contig689	29	100000	29	3	31	858	886	2.09e-07	54.7
contig11502	LipY764_contig613	29	100000	29	3	31	54	82	2.09e-07	54.7
contig11502	LipY764_contig573	29	100000	29	3	31	83	111	2.09e-07	54.7
contig11502	LipY764_contig357	29	100000	29	3	31	7516	7544	2.09e-07	54.7
contig11502	LipY764_contig206	29	100000	29	3	31	14540	14512	2.09e-07	54.7
contig11502	LipY764_contig150	32	96875	31	1	32	10722	10753	2.09e-07	54.7
contig11502	LipY764_contig15	29	100000	29	3	31	11731	11759	2.09e-07	54.7
contig11502	LipY764_contig463	41	90244	37	3	43	358	320	7.53e-07	52.8
contig11502	LipY764_contig435	28	100000	28	4	31	2567	2594	7.53e-07	52.8
contig11502	LipY764_contig339	28	100000	28	4	31	5650	5677	7.53e-07	52.8
contig11502	LipY764_contig202	28	100000	28	1	28	16013	15986	7.53e-07	52.8
contig11502	LipY764_contig51	28	100000	28	1	28	18925	18898	7.53e-07	52.8
contig11502	LipY764_contig30	28	100000	28	4	31	3260	3233	7.53e-07	52.8
contig11503	LipY764_contig89	828	100000	828	1	828	12574	13401	0.0	1530
contig1151	LipY764_contig351	851	100000	851	1	851	1389	539	0.0	1572
contig11510	LipY764_contig133	264	100000	264	1	264	11036	10773	1.26e-138	488
contig1152	LipY764_contig561	285	93684	267	1	284	617	334	1.09e-119	425
contig11528	LipY764_contig215	387	100000	387	1	387	4398	4784	0.0	715
contig1153	LipY764_contig561	221	89140	197	1	221	617	409	1.90e-71	265
contig11533	LipY764_contig146	246	100000	246	1	246	3536	3291	1.18e-128	455
contig11536	LipY764_contig288	216	100000	216	1	216	7266	7051	4.88e-112	399
contig11538	LipY764_contig261	219	100000	219	1	219	3855	3637	1.06e-113	405
contig11539	LipY764_contig261	325	100000	325	1	325	3258	3582	1.94e-172	601
contig11540	LipY764_contig133	665	100000	665	1	665	20863	20199	0.0	1229
contig11542	LipY764_contig181	249	100000	249	1	249	5984	6232	2.58e-130	460
contig11549	LipY764_contig152	274	100000	274	1	274	5374	5101	3.63e-144	507
contig11550	LipY764_contig152	362	100000	362	1	362	4714	5075	0.0	669
contig11559	LipY764_contig139	997	100000	997	1	997	35	1031	0.0	1842
contig11575	LipY764_contig111	398	100000	398	1	398	14594	14197	0.0	736
contig11576	LipY764_contig111	303	100000	303	1	303	13876	14178	3.05e-160	560
contig11578	LipY764_contig637	641	100000	641	1	641	1412	772	0.0	1184
contig11581	LipY764_contig97	408	100000	408	1	408	20279	19872	0.0	754
contig11594	LipY764_contig455	408	100000	408	1	408	851	444	0.0	754
contig11595	LipY764_contig455	397	100000	397	1	397	68	464	0.0	734
contig11597	LipY764_contig2	1526	100000	1526	1	1526	12247	10722	0.0	2819
contig11603	LipY764_contig127	962	100000	962	1	962	9576	10537	0.0	1777
contig11613	LipY764_contig2	1095	100000	1095	1	1095	10584	9490	0.0	2023
contig11623	LipY764_contig88	331	100000	331	1	331	5287	4957	9.15e-176	612
contig11624	LipY764_contig24	349	100000	349	1	349	15283	14935	0.0	645
contig11641	LipY764_contig395	245	100000	245	1	245	4964	4720	4.24e-128	453
contig11642	LipY764_contig395	247	100000	247	1	247	4362	4608	3.31e-129	457
contig11662	LipY764_contig58	746	100000	746	1	746	3632	2887	0.0	1378
contig11670	LipY764_contig268	265	100000	265	1	265	4550	4814	3.52e-139	490
contig11672	LipY764_contig95	225	100000	225	1	225	9112	9336	5.07e-117	416
contig11673	LipY764_contig95	218	100000	218	1	218	9716	9499	3.81e-113	403
contig11678	LipY764_contig101	307	100000	307	1	307	17670	17976	1.85e-162	568
contig11681	LipY764_contig181	245	100000	245	1	245	1964	2208	4.24e-128	453
contig11703	LipY764_contig231	393	100000	393	1	393	5045	4653	0.0	726
contig11703	LipY764_contig248	31	100000	31	329	359	580	550	6.44e-09	58.4
contig11729	LipY764_contig239	234	100000	234	1	234	9951	10184	5.26e-122	433
contig11730	LipY764_contig239	278	100000	278	1	278	10593	10316	2.20e-146	514
contig11735	LipY764_contig124	245	100000	245	1	245	11190	10946	4.24e-128	453
contig11741	LipY764_contig178	306	100000	306	1	306	13500	13195	6.62e-162	566
contig11742	LipY764_contig178	276	100000	276	1	276	12939	13214	2.83e-145	510
contig1175	LipY764_contig2	1104	100000	1104	1	1104	14251	15354	0.0	2039
contig11764	LipY764_contig56	267	100000	267	1	267	12678	12412	2.74e-140	494
contig11770	LipY764_contig60	261	100000	261	1	261	2993	2733	5.80e-137	483
contig11776	LipY764_contig203	930	100000	930	1	930	16618	15689	0.0	1718
contig11777	LipY764_contig107	234	100000	234	1	234	8340	8107	5.26e-122	433
contig11778	LipY764_contig2	235	100000	235	1	235	67632	67398	1.47e-122	435
contig11779	LipY764_contig132	265	100000	265	1	265	6975	7239	3.52e-139	490
contig11789	LipY764_contig38	222	100000	222	1	222	10315	10536	2.32e-115	411
contig11790	LipY764_contig38	219	100000	219	1	219	10933	10715	1.06e-113	405
contig11793	LipY764_contig201	239	100000	239	1	239	14334	14572	8.94e-125	442
contig11794	LipY764_contig201	278	100000	278	1	278	15087	14810	2.20e-146	514
contig11822	LipY764_contig111	390	100000	390	1	390	869	1258	0.0	721
contig11831	LipY764_contig125	218	100000	218	1	218	12580	12797	3.81e-113	403
contig11832	LipY764_contig2	284	100000	284	1	284	13883	13600	1.04e-149	525
contig11833	LipY764_contig2	553	100000	553	1	553	12910	13462	0.0	1022
contig11838	LipY764_contig81	279	100000	279	1	279	24631	24909	6.14e-147	516
contig11843	LipY764_contig346	1295	100000	1295	1	1295	4662	3368	0.0	2392
contig11867	LipY764_contig415	257	98833	254	1	256	2908	2653	3.44e-129	457
contig11872	LipY764_contig242	319	99687	318	1	319	1330	1648	1.91e-167	584
contig1189	LipY764_contig191	976	99795	974	1	976	9481	10456	0.0	1792
contig1189	LipY764_contig360	979	92237	903	1	976	216	1191	0.0	1382
contig1190	LipY764_contig360	310	99677	309	203	512	883	574	3.19e-162	568
contig1190	LipY764_contig360	208	99519	207	1	208	1166	959	1.60e-105	379
contig1190	LipY764_contig191	305	91803	280	208	512	10143	9840	7.30e-119	424
contig1190	LipY764_contig191	209	94258	197	1	208	10431	10224	3.55e-87	318
contig11903	LipY764_contig75	327	100000	327	1	327	167	493	1.51e-173	604
contig11908	LipY764_contig203	217	100000	217	1	217	4385	4169	1.36e-112	401
contig11923	LipY764_contig135	317	100000	317	1	317	26	342	5.28e-168	586
contig11952	LipY764_contig223	341	100000	341	1	341	2243	1903	0.0	630
contig11961	LipY764_contig123	332	100000	332	1	332	16253	16584	2.54e-176	614
contig11971	LipY764_contig190	401	100000	401	1	401	13951	13551	0.0	741
contig1199	LipY764_contig453	241	97925	236	1	241	1681	1441	1.52e-117	418
contig1199	LipY764_contig512	239	92050	220	3	241	3206	2968	4.38e-93	337
contig1200	LipY764_contig512	1706	99707	1701	1	1706	3787	2082	0.0	3123
contig1200	LipY764_contig453	1500	88000	1320	230	1706	2043	545	0.0	1751
contig1200	LipY764_contig761	357	85154	304	77	432	1	357	1.53e-100	364
contig12006	LipY764_contig93	328	100000	328	1	328	15614	15287	4.20e-174	606
contig12007	LipY764_contig268	899	100000	899	1	899	9916	10814	0.0	1661
contig12008	LipY764_contig91	283	100000	283	1	283	5250	4968	3.73e-149	523
contig1201	LipY764_contig453	854	96487	824	1	851	531	1384	0.0	1408
contig1201	LipY764_contig512	852	88380	753	1	851	2068	2911	0.0	1016
contig1201	LipY764_contig757	368	100000	368	185	552	368	1	0.0	680
contig12017	LipY764_contig337	920	100000	920	1	920	7353	6434	0.0	1700
contig12022	LipY764_contig132	1460	100000	1460	1	1460	4718	6177	0.0	2697
contig12023	LipY764_contig11	214	100000	214	1	214	7587	7374	6.25e-111	396
contig12028	LipY764_contig313	272	100000	272	1	272	5647	5918	4.65e-143	503
contig12035	LipY764_contig2	299	100000	299	1	299	53023	52725	5.03e-158	553
contig12044	LipY764_contig16	221	100000	221	1	221	6598	6818	8.32e-115	409
contig12045	LipY764_contig99	216	100000	216	1	216	25459	25244	4.88e-112	399
contig12047	LipY764_contig388	228	100000	228	1	228	2134	1907	1.11e-118	422
contig12052	LipY764_contig265	212	100000	212	1	212	5275	5064	8.00e-110	392
contig12053	LipY764_contig495	335	100000	335	1	335	2325	2659	5.52e-178	619
contig12056	LipY764_contig522	410	100000	410	1	410	2938	2529	0.0	758
contig12057	LipY764_contig522	322	100000	322	1	322	2142	2463	8.92e-171	595
contig12058	LipY764_contig92	360	99722	359	1	360	20514	20873	0.0	660
contig12084	LipY764_contig389	206	100000	206	1	206	492	697	1.68e-106	381
contig12085	LipY764_contig3	246	100000	246	1	246	1661	1416	1.18e-128	455
contig12095	LipY764_contig9	887	100000	887	1	887	16665	17551	0.0	1639
contig12096	LipY764_contig9	370	100000	370	1	370	17919	17550	0.0	684
contig1210	LipY764_contig75	7681	99961	7678	1	7681	1830	9510	0.0	14168
contig12112	LipY764_contig167	324	100000	324	1	324	1692	2015	6.94e-172	599
contig12113	LipY764_contig207	216	100000	216	1	216	6022	5807	4.88e-112	399
contig12113	LipY764_contig207	28	100000	28	1	28	6090	6117	1.57e-07	52.8
contig12133	LipY764_contig522	234	100000	234	1	234	3313	3080	5.26e-122	433
contig12135	LipY764_contig52	326	100000	326	1	326	19739	19414	5.40e-173	603
contig12137	LipY764_contig437	1879	100000	1879	1	1879	2065	187	0.0	3470
contig12144	LipY764_contig13	401	100000	401	1	401	3706	3306	0.0	741
contig12145	LipY764_contig13	375	100000	375	1	375	2950	3324	0.0	693
contig12148	LipY764_contig213	414	100000	414	1	414	4050	4463	0.0	765
contig12149	LipY764_contig172	287	100000	287	1	287	12722	13008	2.25e-151	531
contig1215	LipY764_contig139	2068	100000	2068	1	2068	3194	5261	0.0	3819
contig12154	LipY764_contig123	269	100000	269	1	269	12343	12611	2.14e-141	497
contig12161	LipY764_contig269	317	100000	317	1	317	1829	2145	5.28e-168	586
contig12163	LipY764_contig414	326	100000	326	1	326	2642	2317	5.40e-173	603
contig12164	LipY764_contig197	2183	100000	2183	1	2183	1	2183	0.0	4032
contig12172	LipY764_contig93	1050	100000	1050	1	1050	7229	6180	0.0	1940
contig12172	LipY764_contig93	141	90071	127	396	535	2348	2488	1.01e-45	182
contig12188	LipY764_contig170	222	100000	222	1	222	9590	9369	2.32e-115	411
contig12189	LipY764_contig170	350	100000	350	1	350	8815	9164	0.0	647
contig12191	LipY764_contig19	308	100000	308	1	308	6515	6822	5.15e-163	569
contig12202	LipY764_contig161	303	100000	303	1	303	7118	7420	3.05e-160	560
contig12202	LipY764_contig160	303	100000	303	1	303	2959	2657	3.05e-160	560
contig12204	LipY764_contig89	340	100000	340	1	340	21110	20771	0.0	628
contig12205	LipY764_contig56	334	100000	334	1	334	4284	3951	1.98e-177	617
contig12210	LipY764_contig133	298	100000	298	1	298	6769	6472	1.80e-157	551
contig12214	LipY764_contig56	276	100000	276	1	276	8428	8703	2.83e-145	510
contig12216	LipY764_contig147	231	100000	231	1	231	2252	2022	2.41e-120	427
contig12217	LipY764_contig24	280	100000	280	1	280	24018	24297	1.71e-147	518
contig12220	LipY764_contig92	632	100000	632	1	632	9361	9992	0.0	1168
contig12221	LipY764_contig254	479	100000	479	1	479	5063	5541	0.0	885
contig12222	LipY764_contig254	375	100000	375	1	375	5896	5522	0.0	693
contig12226	LipY764_contig67	211	100000	211	1	211	938	1148	2.86e-109	390
contig12236	LipY764_contig129	223	100000	223	1	223	4684	4462	6.49e-116	412
contig12239	LipY764_contig93	401	100000	401	1	401	9418	9018	0.0	741
contig12247	LipY764_contig164	312	100000	312	1	312	16189	15878	3.12e-165	577
contig12251	LipY764_contig420	313	99681	312	1	313	3149	3461	4.05e-164	573
contig12252	LipY764_contig189	360	100000	360	1	360	7478	7119	0.0	665
contig12253	LipY764_contig26	318	100000	318	1	318	9552	9869	1.47e-168	588
contig12264	LipY764_contig79	333	100000	333	1	333	3241	3573	7.10e-177	616
contig1228	LipY764_contig99	414	100000	414	1	414	18710	18297	0.0	765
contig12288	LipY764_contig68	1656	100000	1656	1	1656	27435	29090	0.0	3059
contig1229	LipY764_contig88	1643	100000	1643	1	1643	28956	27314	0.0	3035
contig12300	LipY764_contig55	394	100000	394	1	394	1563	1956	0.0	728
contig12303	LipY764_contig314	209	100000	209	1	209	3236	3444	3.66e-108	387
contig12304	LipY764_contig314	271	100000	271	1	271	3814	3544	1.67e-142	501
contig12308	LipY764_contig13	227	100000	227	1	227	8661	8887	3.96e-118	420
contig12309	LipY764_contig13	335	100000	335	1	335	9419	9085	5.52e-178	619
contig12320	LipY764_contig92	754	100000	754	1	754	24899	24146	0.0	1393
contig12321	LipY764_contig139	978	100000	978	1	978	18678	17701	0.0	1807
contig12324	LipY764_contig70	979	100000	979	1	979	19222	18244	0.0	1808
contig12327	LipY764_contig68	582	100000	582	1	582	17831	17250	0.0	1075
contig12343	LipY764_contig334	479	100000	479	1	479	2233	2711	0.0	885
contig12360	LipY764_contig2	1225	100000	1225	1	1225	38933	37709	0.0	2263
contig12363	LipY764_contig20	231	100000	231	1	231	7956	8186	2.41e-120	427
contig12364	LipY764_contig316	690	100000	690	1	690	5540	6229	0.0	1275
contig12384	LipY764_contig296	884	100000	884	1	884	4918	4035	0.0	1633
contig12384	LipY764_contig336	58	93103	54	827	884	632	685	8.86e-16	82.4
contig12384	LipY764_contig440	58	91379	53	827	884	3546	3493	4.12e-14	76.8
contig12384	LipY764_contig629	52	90385	47	831	882	90	137	8.92e-11	65.8
contig12384	LipY764_contig125	51	88235	45	832	882	20372	20326	1.49e-08	58.4
contig12402	LipY764_contig319	373	100000	373	1	373	268	640	0.0	689
contig12402	LipY764_contig319	53	96226	51	176	228	140	88	7.77e-18	87.9
contig12403	LipY764_contig319	729	99863	728	1	729	1376	648	0.0	1341
contig12407	LipY764_contig415	240	98333	236	1	240	3032	3270	4.21e-118	420
contig12408	LipY764_contig364	254	100000	254	1	254	435	688	4.38e-133	470
contig12409	LipY764_contig364	226	100000	226	1	226	1057	832	1.42e-117	418
contig12412	LipY764_contig85	230	100000	230	1	230	1228	1457	8.63e-120	425
contig12417	LipY764_contig43	314	100000	314	1	314	34981	34668	2.43e-166	580
contig12432	LipY764_contig98	271	100000	271	1	271	25198	24928	1.67e-142	501
contig12433	LipY764_contig100	239	100000	239	1	239	3291	3053	8.94e-125	442
contig12434	LipY764_contig100	377	100000	377	1	377	2549	2925	0.0	697
contig12435	LipY764_contig270	232	100000	232	1	232	3587	3356	6.73e-121	429
contig12451	LipY764_contig22	218	100000	218	1	218	19392	19609	3.81e-113	403
contig12452	LipY764_contig22	269	100000	269	1	269	19993	19725	2.14e-141	497
contig12467	LipY764_contig215	220	100000	220	1	220	2545	2764	2.98e-114	407
contig12468	LipY764_contig215	342	100000	342	1	342	3126	2785	0.0	632
contig12474	LipY764_contig26	262	100000	262	1	262	1180	1441	1.62e-137	484
contig12478	LipY764_contig134	1136	100000	1136	1	1136	1695	560	0.0	2098
contig12481	LipY764_contig94	238	100000	238	1	238	16488	16251	3.20e-124	440
contig12487	LipY764_contig177	308	100000	308	1	308	13711	14018	5.15e-163	569
contig12505	LipY764_contig209	636	100000	636	1	636	8896	8261	0.0	1175
contig12512	LipY764_contig446	368	100000	368	1	368	1929	1562	0.0	680
contig12513	LipY764_contig2	622	100000	622	1	622	27058	26437	0.0	1149
contig1252	LipY764_contig189	387	100000	387	1	387	15868	15482	0.0	715
contig12521	LipY764_contig166	89	100000	89	1	89	7119	7207	2.86e-41	165
contig1253	LipY764_contig189	307	100000	307	1	307	15157	15463	1.85e-162	568
contig12543	LipY764_contig268	987	100000	987	1	987	9843	8857	0.0	1823
contig12545	LipY764_contig172	234	100000	234	1	234	12237	12470	5.26e-122	433
contig12557	LipY764_contig114	243	100000	243	1	243	16104	16346	5.44e-127	449
contig12565	LipY764_contig205	294	100000	294	1	294	6086	6379	2.97e-155	544
contig1257	LipY764_contig5	214	100000	214	1	214	55928	55715	6.25e-111	396
contig12570	LipY764_contig9	389	100000	389	1	389	15753	15365	0.0	719
contig12585	LipY764_contig78	321	100000	321	1	321	24381	24701	3.20e-170	593
contig12586	LipY764_contig246	389	100000	389	1	389	2688	3076	0.0	719
contig1259	LipY764_contig228	681	100000	681	1	681	10034	9354	0.0	1258
contig12592	LipY764_contig128	1753	100000	1753	1	1753	10649	8897	0.0	3238
contig12593	LipY764_contig159	1378	100000	1378	1	1378	2381	3758	0.0	2545
contig1260	LipY764_contig228	860	100000	860	1	860	8528	9387	0.0	1589
contig12605	LipY764_contig2	308	100000	308	1	308	29738	30045	5.15e-163	569
contig12606	LipY764_contig2	791	100000	791	1	791	30940	30150	0.0	1461
contig12607	LipY764_contig146	215	100000	215	1	215	8271	8057	1.75e-111	398
contig12610	LipY764_contig92	682	100000	682	1	682	520	1201	0.0	1260
contig12610	LipY764_contig164	39	97436	38	1	39	1297	1335	1.90e-11	67.6
contig12610	LipY764_contig598	41	95122	39	1	41	1561	1521	6.83e-11	65.8
contig12620	LipY764_contig60	1233	100000	1233	1	1233	5204	3972	0.0	2278
contig12621	LipY764_contig173	245	100000	245	1	245	307	551	4.24e-128	453
contig12627	LipY764_contig298	289	100000	289	1	289	2427	2139	1.76e-152	534
contig12640	LipY764_contig171	1507	100000	1507	1	1507	15082	13576	0.0	2784
contig12646	LipY764_contig15	297	100000	297	1	297	12375	12079	6.46e-157	549
contig12651	LipY764_contig294	306	100000	306	1	306	2296	2601	6.62e-162	566
contig12655	LipY764_contig22	323	100000	323	1	323	16316	15994	2.49e-171	597
contig12663	LipY764_contig545	262	100000	262	1	262	2416	2677	1.62e-137	484
contig12664	LipY764_contig545	245	100000	245	1	245	3037	2793	4.24e-128	453
contig12666	LipY764_contig384	240	100000	240	1	240	5619	5858	2.50e-125	444
contig12675	LipY764_contig124	304	100000	304	1	304	10376	10073	8.50e-161	562
contig12685	LipY764_contig549	362	100000	362	1	362	1840	2201	0.0	669
contig12686	LipY764_contig60	267	100000	267	1	267	3552	3818	2.74e-140	494
contig12686	LipY764_contig422	28	100000	28	224	251	2054	2027	1.99e-07	52.8
contig12687	LipY764_contig165	464	100000	464	1	464	12878	12415	0.0	857
contig12701	LipY764_contig138	339	100000	339	1	339	14044	14382	3.34e-180	627
contig12702	LipY764_contig191	248	100000	248	1	248	16864	17111	9.24e-130	459
contig12706	LipY764_contig2	278	100000	278	1	278	29349	29626	2.20e-146	514
contig12710	LipY764_contig226	350	100000	350	1	350	3296	2947	0.0	647
contig12711	LipY764_contig226	404	100000	404	1	404	2517	2920	0.0	747
contig12722	LipY764_contig271	473	100000	473	1	473	8346	7874	0.0	874
contig12727	LipY764_contig70	271	100000	271	1	271	9730	10000	1.67e-142	501
contig12748	LipY764_contig203	337	100000	337	1	337	12432	12096	4.30e-179	623
contig12749	LipY764_contig203	393	100000	393	1	393	11719	12111	0.0	726
contig12751	LipY764_contig91	202	100000	202	1	202	4270	4069	2.75e-104	374
contig12764	LipY764_contig204	856	100000	856	1	856	6455	5600	0.0	1581
contig12766	LipY764_contig212	1022	100000	1022	1	1022	3880	4901	0.0	1888
contig12772	LipY764_contig166	254	100000	254	1	254	4903	4650	4.38e-133	470
contig12776	LipY764_contig72	663	100000	663	161	823	1	663	0.0	1225
contig12779	LipY764_contig225	238	100000	238	1	238	9251	9488	3.20e-124	440
contig1278	LipY764_contig707	618	99838	617	1	618	117	734	0.0	1136
contig1278	LipY764_contig635	619	92730	574	1	618	832	1442	0.0	885
contig1278	LipY764_contig454	761	87516	666	37	786	930	184	0.0	856
contig12781	LipY764_contig152	202	100000	202	1	202	3138	3339	2.75e-104	374
contig12787	LipY764_contig234	917	100000	917	1	917	5324	6240	0.0	1694
contig12789	LipY764_contig152	373	100000	373	1	373	1132	1504	0.0	689
contig1279	LipY764_contig454	999	99700	996	1	999	999	1	0.0	1829
contig1279	LipY764_contig635	588	87245	513	70	648	868	1442	0.0	651
contig1279	LipY764_contig707	593	85666	508	70	648	153	734	6.93e-172	601
contig1279	LipY764_contig754	221	89593	198	889	1107	1	221	3.69e-75	279
contig1279	LipY764_contig128	35	97143	34	2	36	7716	7750	5.23e-09	60.2
contig128	LipY764_contig538	1287	100000	1287	1	1287	1693	2979	0.0	2377
contig1280	LipY764_contig27	2381	100000	2381	1	2381	27258	24878	0.0	4397
contig12804	LipY764_contig9	365	100000	365	1	365	18738	18374	0.0	675
contig12805	LipY764_contig9	240	100000	240	1	240	18103	18342	2.50e-125	444
contig1281	LipY764_contig76	1486	100000	1486	1	1486	21458	19973	0.0	2745
contig12814	LipY764_contig194	320	100000	320	1	320	11230	10911	1.15e-169	592
contig12816	LipY764_contig698	320	100000	320	1	320	372	53	1.15e-169	592
contig12825	LipY764_contig51	331	100000	331	1	331	20171	19841	9.12e-176	612
contig12826	LipY764_contig51	283	100000	283	1	283	19510	19792	3.73e-149	523
contig12827	LipY764_contig382	210	96190	202	1	203	1013	804	3.62e-93	337
contig12827	LipY764_contig721	195	83590	163	15	202	1	184	5.03e-42	167
contig12827	LipY764_contig597	69	100000	69	1	69	2039	2107	2.37e-30	128
contig1283	LipY764_contig464	1667	100000	1667	1	1667	2448	782	0.0	3079
contig12831	LipY764_contig93	343	100000	343	1	343	16124	15782	0.0	634
contig12832	LipY764_contig153	547	100000	547	1	547	6707	7253	0.0	1011
contig12835	LipY764_contig308	366	100000	366	1	366	6158	5793	0.0	676
contig12837	LipY764_contig256	350	100000	350	1	350	5378	5727	0.0	647
contig12838	LipY764_contig256	346	100000	346	1	346	6100	5755	0.0	640
contig12845	LipY764_contig575	247	100000	247	1	247	552	798	3.31e-129	457
contig12846	LipY764_contig575	322	100000	322	1	322	1230	909	8.92e-171	595
contig12849	LipY764_contig48	220	100000	220	1	220	2232	2013	2.98e-114	407
contig12851	LipY764_contig88	280	100000	280	1	280	1527	1806	1.71e-147	518
contig12866	LipY764_contig92	297	100000	297	1	297	15033	14737	6.46e-157	549
contig12867	LipY764_contig92	243	100000	243	1	243	14478	14720	5.44e-127	449
contig12867	LipY764_contig92	57	94737	54	1	57	13291	13235	1.37e-18	89.8
contig12868	LipY764_contig92	311	100000	311	1	311	13291	12981	1.12e-164	575
contig12868	LipY764_contig92	57	94737	54	1	57	14478	14534	1.78e-18	89.8
contig12870	LipY764_contig214	233	100000	233	1	233	15684	15452	1.88e-121	431
contig12874	LipY764_contig437	261	100000	261	1	261	5307	5047	5.80e-137	483
contig12876	LipY764_contig590	302	100000	302	1	302	1235	934	1.09e-159	558
contig1288	LipY764_contig103	975	100000	975	1	975	1267	2241	0.0	1801
contig129	LipY764_contig538	340	100000	340	141	480	3341	3002	1.34e-180	628
contig129	LipY764_contig480	195	99487	194	1	195	1	195	2.52e-98	355
contig12905	LipY764_contig114	226	100000	226	1	226	15360	15585	1.42e-117	418
contig12906	LipY764_contig114	296	100000	296	1	296	15989	15694	2.31e-156	547
contig12908	LipY764_contig259	499	100000	499	1	499	4797	4299	0.0	922
contig12916	LipY764_contig111	590	100000	590	1	590	22215	22804	0.0	1090
contig12917	LipY764_contig111	417	100000	417	1	417	23214	22798	0.0	771
contig12922	LipY764_contig5	326	100000	326	1	326	35512	35187	5.40e-173	603
contig12924	LipY764_contig46	287	100000	287	1	287	444	158	2.25e-151	531
contig12927	LipY764_contig78	281	100000	281	1	281	18404	18684	4.79e-148	520
contig12928	LipY764_contig78	264	100000	264	1	264	19065	18802	1.26e-138	488
contig12930	LipY764_contig213	265	100000	265	1	265	11157	10893	3.52e-139	490
contig12932	LipY764_contig123	274	100000	274	1	274	18933	18660	3.63e-144	507
contig12934	LipY764_contig306	218	100000	218	1	218	1578	1361	3.81e-113	403
contig12947	LipY764_contig123	249	100000	249	1	249	3611	3363	2.58e-130	460
contig12949	LipY764_contig68	454	100000	454	1	454	17838	18291	0.0	839
contig12952	LipY764_contig46	138	100000	138	247	384	1	138	2.07e-68	255
contig12958	LipY764_contig215	357	100000	357	1	357	1767	2123	0.0	660
contig12965	LipY764_contig531	254	100000	254	1	254	3188	3441	4.38e-133	470
contig12965	LipY764_contig736	29	100000	29	226	254	1	29	5.23e-08	54.7
contig12965	LipY764_contig729	29	100000	29	226	254	1	29	5.23e-08	54.7
contig12966	LipY764_contig311	566	99647	564	1	565	8433	7869	0.0	1033
contig12966	LipY764_contig35	120	100000	120	542	661	4163	4282	3.71e-58	222
contig12969	LipY764_contig283	282	100000	282	1	282	6995	6714	1.34e-148	521
contig12970	LipY764_contig283	340	100000	340	1	340	6268	6607	0.0	628
contig12979	LipY764_contig92	388	100000	388	1	388	14020	14407	0.0	717
contig12986	LipY764_contig189	1287	100000	1287	1	1287	9152	7866	0.0	2377
contig13	LipY764_contig650	369	97561	360	317	685	1295	927	0.0	632
contig13	LipY764_contig561	136	95588	130	1	136	136	1	4.98e-57	219
contig13006	LipY764_contig89	404	100000	404	1	404	948	1351	0.0	747
contig13009	LipY764_contig565	302	100000	302	1	302	1306	1005	1.09e-159	558
contig13013	LipY764_contig389	238	100000	238	1	238	2706	2943	3.20e-124	440
contig13018	LipY764_contig125	286	100000	286	1	286	1935	1650	8.11e-151	529
contig13027	LipY764_contig172	310	100000	310	1	310	10136	9827	4.01e-164	573
contig1303	LipY764_contig384	220	100000	220	1	220	3632	3413	2.98e-114	407
contig13042	LipY764_contig139	377	100000	377	1	377	11504	11128	0.0	697
contig13051	LipY764_contig278	722	100000	722	1	722	722	1	0.0	1334
contig13052	LipY764_contig277	429	100000	429	1	429	3683	4111	0.0	793
contig13054	LipY764_contig251	381	100000	381	1	381	10972	11352	0.0	704
contig13055	LipY764_contig90	337	99407	335	1	337	24152	23816	9.30e-176	612
contig13055	LipY764_contig90	99	97980	97	239	337	22503	22405	1.87e-43	172
contig13056	LipY764_contig90	283	100000	283	1	283	23393	23675	3.73e-149	523
contig13056	LipY764_contig90	71	100000	71	213	283	22194	22264	2.64e-31	132
contig13068	LipY764_contig143	238	100000	238	1	238	8406	8643	3.20e-124	440
contig13078	LipY764_contig150	1034	100000	1034	1	1034	10719	11752	0.0	1910
contig13078	LipY764_contig629	38	97368	37	1	38	1507	1471	3.77e-10	63.9
contig13078	LipY764_contig230	38	94737	36	1	38	34	71	4.88e-09	60.2
contig13078	LipY764_contig230	29	100000	29	1	29	13321	13349	2.27e-07	54.7
contig13078	LipY764_contig45	54	87037	47	1	54	693	745	4.88e-09	60.2
contig13078	LipY764_contig25	35	97143	34	1	35	65	99	4.88e-09	60.2
contig13078	LipY764_contig642	34	97059	33	1	34	1345	1312	1.75e-08	58.4
contig13078	LipY764_contig528	31	100000	31	1	31	2212	2242	1.75e-08	58.4
contig13078	LipY764_contig528	35	97143	34	1	35	2782	2815	1.75e-08	58.4
contig13078	LipY764_contig480	31	100000	31	1	31	2701	2731	1.75e-08	58.4
contig13078	LipY764_contig456	31	100000	31	1	31	3640	3670	1.75e-08	58.4
contig13078	LipY764_contig456	34	97059	33	1	34	4919	4886	1.75e-08	58.4
contig13078	LipY764_contig264	34	97059	33	1	34	4773	4740	1.75e-08	58.4
contig13078	LipY764_contig239	31	100000	31	1	31	1701	1731	1.75e-08	58.4
contig13078	LipY764_contig218	31	100000	31	1	31	4107	4137	1.75e-08	58.4
contig13078	LipY764_contig202	31	100000	31	1	31	16016	15986	1.75e-08	58.4
contig13078	LipY764_contig201	31	100000	31	1	31	10358	10328	1.75e-08	58.4
contig13078	LipY764_contig164	34	97059	33	1	34	6659	6626	1.75e-08	58.4
contig13078	LipY764_contig143	31	100000	31	1	31	1999	2029	1.75e-08	58.4
contig13078	LipY764_contig81	38	94737	36	1	38	31376	31340	1.75e-08	58.4
contig13078	LipY764_contig79	38	94737	36	2	39	18287	18251	1.75e-08	58.4
contig13078	LipY764_contig51	31	100000	31	1	31	18928	18898	1.75e-08	58.4
contig13078	LipY764_contig51	28	100000	28	1	28	24507	24534	8.16e-07	52.8
contig13078	LipY764_contig16	31	100000	31	1	31	13828	13858	1.75e-08	58.4
contig13078	LipY764_contig110	36	94444	34	3	38	11178	11143	6.31e-08	56.5
contig13078	LipY764_contig108	30	100000	30	1	30	4352	4323	6.31e-08	56.5
contig13078	LipY764_contig73	33	96970	32	2	34	4390	4358	6.31e-08	56.5
contig13078	LipY764_contig68	30	100000	30	2	31	27419	27448	6.31e-08	56.5
contig13078	LipY764_contig54	30	100000	30	2	31	871	900	6.31e-08	56.5
contig13078	LipY764_contig52	30	100000	30	2	31	22071	22100	6.31e-08	56.5
contig13078	LipY764_contig225	29	100000	29	6	34	10219	10247	2.27e-07	54.7
contig13078	LipY764_contig125	29	100000	29	1	29	1640	1668	2.27e-07	54.7
contig13078	LipY764_contig4	29	100000	29	3	31	17167	17195	2.27e-07	54.7
contig13078	LipY764_contig407	28	100000	28	4	31	1034	1061	8.16e-07	52.8
contig13078	LipY764_contig391	28	100000	28	3	30	1262	1289	8.16e-07	52.8
contig13078	LipY764_contig316	31	96774	30	1	31	2756	2786	8.16e-07	52.8
contig13078	LipY764_contig256	28	100000	28	1	28	1622	1595	8.16e-07	52.8
contig13078	LipY764_contig187	28	100000	28	1	28	9916	9943	8.16e-07	52.8
contig13078	LipY764_contig82	28	100000	28	3	30	15831	15804	8.16e-07	52.8
contig13078	LipY764_contig66	31	96774	30	1	31	23325	23355	8.16e-07	52.8
contig13078	LipY764_contig43	28	100000	28	2	29	11806	11833	8.16e-07	52.8
contig13079	LipY764_contig114	325	100000	325	1	325	3680	3356	1.94e-172	601
contig13080	LipY764_contig114	297	100000	297	1	297	2906	3202	6.46e-157	549
contig13089	LipY764_contig50	274	100000	274	1	274	8747	8474	3.63e-144	507
contig13093	LipY764_contig35	214	100000	214	1	214	7493	7706	6.25e-111	396
contig13094	LipY764_contig322	232	100000	232	1	232	8657	8888	6.73e-121	429
contig13096	LipY764_contig191	271	100000	271	1	271	16866	16596	1.67e-142	501
contig13101	LipY764_contig42	429	100000	429	1	429	13	441	0.0	793
contig13103	LipY764_contig78	300	100000	300	1	300	6293	6592	1.40e-158	555
contig13109	LipY764_contig18	230	100000	230	1	230	9137	9366	8.63e-120	425
contig13114	LipY764_contig319	569	100000	569	1	569	3680	4248	0.0	1051
contig13137	LipY764_contig224	206	100000	206	1	206	12998	12793	1.68e-106	381
contig13142	LipY764_contig178	408	100000	408	1	408	10123	10530	0.0	754
contig13144	LipY764_contig271	576	100000	576	1	576	8929	8354	0.0	1064
contig13148	LipY764_contig148	299	100000	299	1	299	8644	8346	5.03e-158	553
contig13149	LipY764_contig148	257	100000	257	1	257	8024	8280	9.54e-135	475
contig13158	LipY764_contig95	268	100000	268	1	268	28820	28553	7.66e-141	496
contig13159	LipY764_contig95	285	100000	285	1	285	28168	28452	2.90e-150	527
contig13160	LipY764_contig520	390	100000	390	1	390	1221	1610	0.0	721
contig13160	LipY764_contig218	43	97674	42	1	43	3976	3934	6.34e-14	75.0
contig13160	LipY764_contig4	42	95238	40	1	42	57350	57391	1.06e-11	67.6
contig13165	LipY764_contig216	345	100000	345	1	345	2141	2485	0.0	638
contig13171	LipY764_contig476	256	99219	254	1	256	1573	1828	7.39e-131	462
contig13177	LipY764_contig413	245	100000	245	1	245	2670	2914	4.24e-128	453
contig13187	LipY764_contig127	251	100000	251	1	251	3097	2847	2.01e-131	464
contig13202	LipY764_contig118	235	100000	235	1	235	9536	9302	1.47e-122	435
contig13209	LipY764_contig434	281	100000	281	1	281	3105	2825	4.79e-148	520
contig13212	LipY764_contig127	747	100000	747	1	747	4407	3661	0.0	1380
contig13216	LipY764_contig251	232	100000	232	4	235	12967	12736	6.83e-121	429
contig13223	LipY764_contig80	212	100000	212	1	212	3419	3630	8.00e-110	392
contig13227	LipY764_contig14	248	100000	248	1	248	14245	14492	9.24e-130	459
contig13232	LipY764_contig73	681	100000	681	1	681	14888	14208	0.0	1258
contig13250	LipY764_contig70	262	100000	262	1	262	13395	13656	1.62e-137	484
contig13255	LipY764_contig319	760	99868	759	1	760	5004	4245	0.0	1399
contig1327	LipY764_contig158	1846	100000	1846	1	1846	5495	3650	0.0	3410
contig13276	LipY764_contig42	283	100000	283	1	283	27767	28049	3.73e-149	523
contig13278	LipY764_contig70	225	100000	225	1	225	11872	12096	5.07e-117	416
contig13279	LipY764_contig282	242	100000	242	1	242	5761	5520	1.95e-126	448
contig13282	LipY764_contig294	589	100000	589	1	589	8630	8042	0.0	1088
contig13306	LipY764_contig185	2094	100000	2094	1	2094	5751	3658	0.0	3868
contig13308	LipY764_contig668	542	100000	542	1	542	599	58	0.0	1002
contig13309	LipY764_contig204	285	100000	285	1	285	144	428	2.90e-150	527
contig13311	LipY764_contig201	272	100000	272	1	272	3595	3866	4.65e-143	503
contig13312	LipY764_contig201	254	100000	254	1	254	4259	4006	4.38e-133	470
contig13318	LipY764_contig384	319	100000	319	1	319	2249	1931	4.11e-169	590
contig13319	LipY764_contig20	512	100000	512	1	512	11826	11315	0.0	946
contig13320	LipY764_contig88	337	100000	337	1	337	10091	10427	4.30e-179	623
contig13330	LipY764_contig79	210	100000	210	1	210	2139	2348	1.02e-108	388
contig13336	LipY764_contig16	304	100000	304	1	304	25782	26085	8.53e-161	562
contig13352	LipY764_contig252	337	100000	337	1	337	1645	1981	4.30e-179	623
contig13353	LipY764_contig252	255	100000	255	1	255	2290	2036	1.22e-133	472
contig13373	LipY764_contig80	277	100000	277	1	277	5468	5192	7.89e-146	512
contig13374	LipY764_contig80	281	100000	281	1	281	4797	5077	4.79e-148	520
contig13402	LipY764_contig247	280	100000	280	1	280	4039	3760	1.71e-147	518
contig13403	LipY764_contig247	275	99636	274	1	275	3364	3638	4.71e-143	503
contig13413	LipY764_contig94	1318	100000	1318	1	1318	23554	24871	0.0	2435
contig13428	LipY764_contig390	1028	100000	1028	1	1028	5775	6802	0.0	1899
contig13431	LipY764_contig92	696	100000	696	1	696	15383	16078	0.0	1286
contig13438	LipY764_contig216	345	100000	345	1	345	3708	4052	0.0	638
contig13440	LipY764_contig17	243	100000	243	1	243	5842	5600	5.44e-127	449
contig13442	LipY764_contig2	424	100000	424	1	424	7703	7280	0.0	784
contig13446	LipY764_contig2	289	100000	289	1	289	1695	1983	1.76e-152	534
contig1345	LipY764_contig10	2482	100000	2482	1	2482	10997	8516	0.0	4584
contig13456	LipY764_contig20	425	100000	425	1	425	6399	5975	0.0	785
contig13457	LipY764_contig20	339	100000	339	1	339	5652	5990	3.34e-180	627
contig13463	LipY764_contig92	1248	100000	1248	1	1248	22324	21077	0.0	2305
contig13464	LipY764_contig655	207	100000	207	1	207	1065	1271	4.69e-107	383
contig1347	LipY764_contig266	8919	100000	8919	1	8919	9116	198	0.0	16471
contig13473	LipY764_contig345	388	100000	388	1	388	8118	7731	0.0	717
contig13475	LipY764_contig121	557	100000	557	1	557	1937	1381	0.0	1029
contig13476	LipY764_contig121	301	100000	301	1	301	991	1291	3.91e-159	556
contig13485	LipY764_contig43	281	99644	280	1	281	35338	35058	2.23e-146	514
contig13490	LipY764_contig1	123	100000	123	242	364	1	123	4.27e-60	228
contig13510	LipY764_contig268	670	100000	670	1	670	7151	6482	0.0	1238
contig13513	LipY764_contig176	275	100000	275	1	275	5672	5398	1.12e-144	508
contig13519	LipY764_contig59	403	100000	403	1	403	2961	2559	0.0	745
contig13523	LipY764_contig304	238	100000	238	1	238	5038	4801	3.20e-124	440
contig13532	LipY764_contig190	707	100000	707	1	707	1633	927	0.0	1306
contig13535	LipY764_contig168	278	99640	277	1	278	8445	8722	1.02e-144	508
contig13543	LipY764_contig261	265	100000	265	1	265	6501	6237	3.52e-139	490
contig13544	LipY764_contig38	273	100000	273	1	273	7212	6940	1.30e-143	505
contig13552	LipY764_contig73	372	100000	372	1	372	14216	13845	0.0	688
contig13559	LipY764_contig234	364	100000	364	1	364	6610	6247	0.0	673
contig13582	LipY764_contig179	696	100000	696	1	696	37	732	0.0	1286
contig13583	LipY764_contig179	362	100000	362	1	362	1077	716	0.0	669
contig13589	LipY764_contig72	399	100000	399	1	399	1250	1648	0.0	737
contig13599	LipY764_contig495	249	100000	249	1	249	1872	2120	2.58e-130	460
contig13600	LipY764_contig24	216	100000	216	1	216	21736	21521	4.88e-112	399
contig13601	LipY764_contig24	268	100000	268	1	268	21148	21415	7.66e-141	496
contig13601	LipY764_contig24	100	99000	99	169	268	22153	22252	8.77e-46	180
contig13610	LipY764_contig233	280	100000	280	1	280	13742	14021	1.71e-147	518
contig13614	LipY764_contig204	315	100000	315	1	315	2040	2354	6.78e-167	582
contig13616	LipY764_contig255	247	100000	247	1	247	11352	11598	3.31e-129	457
contig13633	LipY764_contig259	361	100000	361	1	361	5339	4979	0.0	667
contig13634	LipY764_contig157	230	100000	230	1	230	9549	9778	8.63e-120	425
contig13651	LipY764_contig271	287	100000	287	1	287	10009	9723	2.25e-151	531
contig13652	LipY764_contig248	338	100000	338	1	338	902	1239	1.20e-179	625
contig13653	LipY764_contig248	931	100000	931	1	931	2152	1222	0.0	1720
contig13664	LipY764_contig365	613	100000	613	1	613	3420	4032	0.0	1133
contig13666	LipY764_contig79	310	100000	310	1	310	13952	13643	4.01e-164	573
contig13667	LipY764_contig79	357	100000	357	1	357	13244	13600	0.0	660
contig13668	LipY764_contig142	269	100000	269	1	269	16640	16372	2.14e-141	497
contig13678	LipY764_contig81	335	100000	335	1	335	14371	14037	5.52e-178	619
contig13679	LipY764_contig81	306	100000	306	1	306	13754	14059	6.62e-162	566
contig1368	LipY764_contig307	289	100000	289	1	289	154	442	1.76e-152	534
contig13680	LipY764_contig128	277	100000	277	1	277	14702	14426	7.89e-146	512
contig1369	LipY764_contig307	222	100000	222	1	222	763	542	2.32e-115	411
contig13695	LipY764_contig533	236	100000	236	1	236	75	310	4.10e-123	436
contig13701	LipY764_contig142	254	100000	254	1	254	15980	16233	4.38e-133	470
contig13702	LipY764_contig159	307	100000	307	1	307	15198	15504	1.85e-162	568
contig13706	LipY764_contig135	362	100000	362	1	362	7111	7472	0.0	669
contig13707	LipY764_contig127	219	100000	219	1	219	12802	12584	1.06e-113	405
contig13708	LipY764_contig127	300	100000	300	1	300	12209	12508	1.40e-158	555
contig1372	LipY764_contig492	542	100000	542	1	542	2346	2887	0.0	1002
contig1372	LipY764_contig667	260	96154	250	1	260	260	1	2.15e-119	425
contig1372	LipY764_contig730	328	88110	289	216	542	511	186	1.01e-107	387
contig1372	LipY764_contig756	96	96875	93	439	534	1	96	6.68e-40	161
contig13728	LipY764_contig8	215	100000	215	1	215	1841	2055	1.75e-111	398
contig1373	LipY764_contig492	250	96400	241	1	249	3208	2961	9.48e-115	409
contig1373	LipY764_contig730	112	91964	103	139	249	1	112	1.36e-38	156
contig13732	LipY764_contig97	284	100000	284	1	284	20571	20288	1.04e-149	525
contig13743	LipY764_contig128	289	100000	289	1	289	14044	14332	1.76e-152	534
contig13744	LipY764_contig9	883	100000	883	1	883	11540	10658	0.0	1631
contig13746	LipY764_contig205	322	100000	322	1	322	5691	6012	8.92e-171	595
contig13754	LipY764_contig322	210	100000	210	1	210	7468	7677	1.02e-108	388
contig13755	LipY764_contig506	717	100000	717	1	717	2738	2022	0.0	1325
contig13755	LipY764_contig497	35	94286	33	314	348	3741	3709	5.60e-07	52.8
contig13756	LipY764_contig410	311	100000	311	1	311	5120	5430	1.12e-164	575
contig13771	LipY764_contig98	261	100000	261	1	261	7153	6893	5.80e-137	483
contig13774	LipY764_contig60	350	100000	350	1	350	5581	5232	0.0	647
contig13782	LipY764_contig90	546	100000	546	1	546	13567	14112	0.0	1009
contig13783	LipY764_contig397	543	100000	543	1	543	1159	617	0.0	1003
contig13783	LipY764_contig359	540	85185	460	1	538	1587	1050	3.40e-157	551
contig13785	LipY764_contig35	236	100000	236	1	236	7216	7451	4.10e-123	436
contig13793	LipY764_contig127	338	100000	338	1	338	155	492	1.20e-179	625
contig13796	LipY764_contig271	277	100000	277	1	277	10389	10113	7.89e-146	512
contig13801	LipY764_contig165	256	100000	256	1	256	3874	3619	3.42e-134	473
contig13809	LipY764_contig487	309	100000	309	1	309	841	1149	1.44e-163	571
contig13812	LipY764_contig5	294	100000	294	1	294	54041	53748	2.97e-155	544
contig13813	LipY764_contig487	352	100000	352	1	352	1175	1526	0.0	651
contig13821	LipY764_contig56	216	100000	216	1	216	4832	5047	4.88e-112	399
contig13824	LipY764_contig10	378	100000	378	1	378	32048	32425	0.0	699
contig13830	LipY764_contig141	347	100000	347	1	347	4043	3697	0.0	641
contig13832	LipY764_contig68	237	100000	237	1	237	8304	8068	1.15e-123	438
contig13838	LipY764_contig60	1099	100000	1099	1	1099	6834	5736	0.0	2030
contig13839	LipY764_contig80	249	100000	249	1	249	20793	21041	2.58e-130	460
contig13851	LipY764_contig18	327	100000	327	1	327	15397	15071	1.51e-173	604
contig13854	LipY764_contig111	1243	100000	1243	1	1243	3977	5219	0.0	2296
contig13866	LipY764_contig59	263	100000	263	1	263	31673	31935	4.52e-138	486
contig13869	LipY764_contig256	342	100000	342	1	342	6484	6143	0.0	632
contig13870	LipY764_contig146	226	100000	226	1	226	8803	9028	1.42e-117	418
contig13880	LipY764_contig24	209	100000	209	1	209	4048	4256	3.66e-108	387
contig13881	LipY764_contig24	559	100000	559	1	559	4990	4432	0.0	1033
contig13891	LipY764_contig190	1221	100000	1221	1	1221	3029	1809	0.0	2255
contig13892	LipY764_contig190	205	100000	205	1	205	1606	1810	6.00e-106	379
contig13906	LipY764_contig127	246	100000	246	1	246	3474	3229	1.18e-128	455
contig13908	LipY764_contig398	395	100000	395	1	395	6607	6213	0.0	730
contig13911	LipY764_contig133	318	100000	318	1	318	3299	3616	1.47e-168	588
contig13947	LipY764_contig78	234	100000	234	1	234	29921	30154	5.26e-122	433
contig13962	LipY764_contig93	387	100000	387	1	387	7396	7782	0.0	715
contig13964	LipY764_contig81	394	100000	394	1	394	16196	15803	0.0	728
contig13965	LipY764_contig81	724	100000	724	1	724	15091	15814	0.0	1338
contig13966	LipY764_contig16	537	100000	537	1	537	3154	2618	0.0	992
contig13967	LipY764_contig221	231	100000	231	1	231	11945	11715	2.41e-120	427
contig13968	LipY764_contig221	211	100000	211	1	211	11338	11548	2.86e-109	390
contig13971	LipY764_contig184	540	100000	540	127	666	958	419	0.0	998
contig13973	LipY764_contig50	283	100000	283	1	283	17045	17327	3.73e-149	523
contig13980	LipY764_contig194	346	100000	346	1	346	8930	8585	0.0	640
contig13981	LipY764_contig194	335	100000	335	1	335	8211	8545	5.52e-178	619
contig13984	LipY764_contig24	210	100000	210	1	210	17286	17495	1.02e-108	388
contig13987	LipY764_contig447	438	100000	438	1	438	527	964	0.0	809
contig140	LipY764_contig304	335	100000	335	1	335	4656	4322	5.52e-178	619
contig14002	LipY764_contig134	694	100000	694	1	694	9311	10004	0.0	1282
contig14003	LipY764_contig22	951	100000	951	1	951	6213	5263	0.0	1757
contig14008	LipY764_contig24	315	100000	315	1	315	44033	44347	6.78e-167	582
contig14009	LipY764_contig24	347	100000	347	1	347	44738	44392	0.0	641
contig14015	LipY764_contig479	247	100000	247	1	247	1310	1064	3.31e-129	457
contig14020	LipY764_contig138	272	100000	272	1	272	13629	13900	4.65e-143	503
contig14031	LipY764_contig226	261	100000	261	1	261	3588	3328	5.80e-137	483
contig14037	LipY764_contig125	534	100000	534	1	534	16876	16343	0.0	987
contig14041	LipY764_contig391	518	100000	518	1	518	1106	589	0.0	957
contig14042	LipY764_contig391	321	100000	321	1	321	271	591	3.20e-170	593
contig14051	LipY764_contig24	239	100000	239	1	239	13497	13735	8.94e-125	442
contig14052	LipY764_contig24	227	100000	227	1	227	14107	13881	3.96e-118	420
contig14054	LipY764_contig90	316	100000	316	1	316	13240	13555	1.89e-167	584
contig14055	LipY764_contig42	201	100000	201	1	201	35233	35033	9.82e-104	372
contig14063	LipY764_contig539	259	100000	259	1	259	1180	922	7.44e-136	479
contig14066	LipY764_contig8	420	100000	420	1	420	17205	17624	0.0	776
contig14068	LipY764_contig146	233	100000	233	1	233	4032	3800	1.88e-121	431
contig14086	LipY764_contig8	1022	100000	1022	1	1022	30781	29760	0.0	1888
contig14090	LipY764_contig131	352	100000	352	1	352	4422	4071	0.0	651
contig14118	LipY764_contig122	221	100000	221	1	221	4196	3976	8.32e-115	409
contig14127	LipY764_contig433	227	100000	227	1	227	348	574	3.96e-118	420
contig1413	LipY764_contig665	275	100000	275	1	275	445	171	1.01e-144	508
contig1413	LipY764_contig570	273	94505	258	1	273	869	597	1.36e-118	422
contig14134	LipY764_contig46	231	100000	231	1	231	7262	7032	2.41e-120	427
contig14136	LipY764_contig400	295	100000	295	1	295	4475	4769	8.29e-156	545
contig1414	LipY764_contig570	468	95940	449	1	467	615	149	0.0	758
contig1414	LipY764_contig665	191	98953	189	1	191	191	1	1.90e-94	342
contig14141	LipY764_contig247	327	100000	327	1	327	8154	7828	1.51e-173	604
contig14142	LipY764_contig262	240	100000	240	1	240	6048	5809	2.50e-125	444
contig14143	LipY764_contig73	391	100000	391	1	391	16186	16576	0.0	723
contig14144	LipY764_contig73	385	100000	385	1	385	16938	16554	0.0	712
contig14145	LipY764_contig380	217	100000	217	1	217	3397	3613	1.36e-112	401
contig14147	LipY764_contig226	368	100000	368	1	368	3982	4349	0.0	680
contig1415	LipY764_contig570	443	96388	427	8	449	137	579	0.0	728
contig1415	LipY764_contig665	154	100000	154	296	449	1	154	3.12e-77	285
contig14156	LipY764_contig655	246	100000	246	1	246	1	246	1.18e-128	455
contig14158	LipY764_contig214	329	100000	329	1	329	14966	15294	1.17e-174	608
contig14165	LipY764_contig50	335	100000	335	1	335	16133	16467	5.52e-178	619
contig1417	LipY764_contig420	221	100000	221	1	221	2614	2834	8.32e-115	409
contig14171	LipY764_contig17	211	100000	211	1	211	30473	30683	2.86e-109	390
contig14192	LipY764_contig247	246	100000	246	1	246	9919	10164	1.18e-128	455
contig14200	LipY764_contig15	352	100000	352	1	352	7717	8068	0.0	651
contig14207	LipY764_contig511	367	100000	367	1	367	3026	3392	0.0	678
contig14211	LipY764_contig18	214	100000	214	1	214	9785	9998	6.25e-111	396
contig14221	LipY764_contig133	366	100000	366	1	366	854	1219	0.0	676
contig14224	LipY764_contig286	284	100000	284	1	284	8764	9047	1.04e-149	525
contig14230	LipY764_contig8	343	100000	343	1	343	7320	6978	0.0	634
contig14232	LipY764_contig382	342	99708	341	1	342	5345	5686	3.37e-180	627
contig14232	LipY764_contig610	290	83448	242	48	335	1159	1448	2.36e-72	268
contig14235	LipY764_contig10	723	100000	723	1	723	17807	17085	0.0	1336
contig14243	LipY764_contig337	385	100000	385	1	385	2092	2476	0.0	712
contig14244	LipY764_contig337	283	100000	283	1	283	2764	2482	3.73e-149	523
contig14256	LipY764_contig59	276	100000	276	1	276	24505	24230	2.83e-145	510
contig14257	LipY764_contig120	265	100000	265	1	265	23046	22782	3.52e-139	490
contig14257	LipY764_contig199	29	100000	29	234	262	9839	9811	5.48e-08	54.7
contig14261	LipY764_contig289	214	100000	214	1	214	1079	866	6.25e-111	396
contig14268	LipY764_contig150	396	100000	396	1	396	11760	12155	0.0	732
contig1427	LipY764_contig624	650	97231	632	594	1241	1555	906	0.0	1099
contig1427	LipY764_contig699	329	98176	323	913	1241	792	464	4.72e-164	575
contig1427	LipY764_contig570	224	96875	217	5	228	2452	2675	5.14e-104	375
contig14274	LipY764_contig235	279	100000	279	1	279	3853	4131	6.14e-147	516
contig14276	LipY764_contig102	352	100000	352	1	352	1164	813	0.0	651
contig1428	LipY764_contig699	340	99412	338	1	340	145	484	2.02e-177	617
contig1428	LipY764_contig624	340	94412	321	1	340	587	926	4.53e-149	523
contig14286	LipY764_contig16	349	100000	349	1	349	10907	11255	0.0	645
contig14299	LipY764_contig277	688	100000	688	1	688	3708	3021	0.0	1271
contig143	LipY764_contig543	257	99611	256	1	257	778	1034	4.44e-133	470
contig14305	LipY764_contig268	568	100000	568	1	568	12169	11602	0.0	1050
contig14318	LipY764_contig265	1492	100000	1492	1	1492	6698	8189	0.0	2756
contig14324	LipY764_contig88	300	100000	300	1	300	7189	6890	1.40e-158	555
contig14327	LipY764_contig375	322	100000	322	1	322	3538	3859	8.92e-171	595
contig14328	LipY764_contig375	213	100000	213	1	213	4206	3994	2.24e-110	394
contig14330	LipY764_contig35	224	100000	224	1	224	14163	14386	1.81e-116	414
contig14331	LipY764_contig437	999	100000	999	1	999	3067	4065	0.0	1845
contig14334	LipY764_contig123	227	100000	227	1	227	19953	19727	3.96e-118	420
contig14335	LipY764_contig123	243	100000	243	1	243	19330	19572	5.44e-127	449
contig14343	LipY764_contig285	451	100000	451	1	451	7709	7259	0.0	833
contig14346	LipY764_contig221	241	95851	231	2	241	5811	5571	1.19e-108	388
contig14346	LipY764_contig262	248	94355	234	1	241	10580	10333	3.34e-104	374
contig14347	LipY764_contig221	248	99597	247	1	248	5143	5390	4.30e-128	453
contig14354	LipY764_contig168	231	100000	231	1	231	1843	1613	2.41e-120	427
contig14359	LipY764_contig286	233	100000	233	1	233	4827	5059	1.88e-121	431
contig14394	LipY764_contig283	373	100000	373	1	373	6274	5902	0.0	689
contig14396	LipY764_contig138	935	100000	935	1	935	3628	4562	0.0	1727
contig14406	LipY764_contig92	296	100000	296	1	296	17913	18208	2.31e-156	547
contig14413	LipY764_contig2	338	100000	338	1	338	31632	31969	1.20e-179	625
contig14417	LipY764_contig203	235	100000	235	1	235	9202	9436	1.47e-122	435
contig14418	LipY764_contig203	245	100000	245	1	245	9768	9524	4.24e-128	453
contig14426	LipY764_contig234	281	100000	281	1	281	12862	13142	4.79e-148	520
contig14427	LipY764_contig234	493	100000	493	1	493	13667	13175	0.0	911
contig14440	LipY764_contig97	259	100000	259	1	259	14674	14416	7.44e-136	479
contig14444	LipY764_contig166	284	100000	284	1	284	5726	5443	1.04e-149	525
contig14445	LipY764_contig166	249	100000	249	2	250	5023	5271	2.59e-130	460
contig14448	LipY764_contig230	254	100000	254	1	254	9487	9234	4.38e-133	470
contig14449	LipY764_contig171	230	100000	230	1	230	10177	10406	8.63e-120	425
contig14450	LipY764_contig171	215	100000	215	1	215	10779	10565	1.75e-111	398
contig14451	LipY764_contig153	343	100000	343	1	343	27	369	0.0	634
contig14460	LipY764_contig407	670	100000	670	1	670	2431	3100	0.0	1238
contig14461	LipY764_contig407	331	100000	331	1	331	3409	3079	9.12e-176	612
contig1447	LipY764_contig288	999	100000	999	1	999	3759	2761	0.0	1845
contig14472	LipY764_contig159	287	100000	287	1	287	9337	9623	2.25e-151	531
contig14473	LipY764_contig159	283	100000	283	1	283	10002	9720	3.73e-149	523
contig14483	LipY764_contig664	330	100000	330	1	330	68	397	3.27e-175	610
contig14489	LipY764_contig216	174	100000	174	210	383	1	174	2.01e-88	322
contig14490	LipY764_contig216	359	100000	359	1	359	538	180	0.0	664
contig14494	LipY764_contig265	288	100000	288	1	288	2139	1852	6.29e-152	532
contig14496	LipY764_contig97	266	100000	266	1	266	14029	14294	9.83e-140	492
contig14511	LipY764_contig177	260	100000	260	1	260	2726	2985	2.08e-136	481
contig14512	LipY764_contig177	210	100000	210	1	210	3354	3145	1.02e-108	388
contig14514	LipY764_contig188	183	100000	183	1	183	183	1	1.57e-93	339
contig14516	LipY764_contig122	420	100000	420	1	420	6094	6513	0.0	776
contig14517	LipY764_contig88	325	100000	325	1	325	20696	21020	1.94e-172	601
contig14524	LipY764_contig288	240	97500	234	1	240	5744	5983	2.53e-115	411
contig14524	LipY764_contig531	241	89627	216	1	240	1856	2093	4.42e-83	303
contig14525	LipY764_contig9	316	100000	316	1	316	3224	2909	1.89e-167	584
contig14526	LipY764_contig5	362	100000	362	1	362	25375	25736	0.0	669
contig14537	LipY764_contig50	288	100000	288	1	288	449	736	6.29e-152	532
contig14542	LipY764_contig6	257	100000	257	1	257	43778	44034	9.54e-135	475
contig14543	LipY764_contig194	332	100000	332	1	332	9580	9911	2.54e-176	614
contig14546	LipY764_contig359	239	95816	229	1	239	172	410	4.25e-108	387
contig14547	LipY764_contig2	238	100000	238	1	238	61529	61766	3.20e-124	440
contig14553	LipY764_contig617	291	100000	291	1	291	64	354	1.37e-153	538
contig14556	LipY764_contig321	254	100000	254	1	254	4579	4832	4.38e-133	470
contig14557	LipY764_contig97	222	100000	222	1	222	2840	2619	2.32e-115	411
contig14560	LipY764_contig97	227	100000	227	1	227	5979	5753	3.96e-118	420
contig14561	LipY764_contig14	272	100000	272	1	272	42776	43047	4.65e-143	503
contig14562	LipY764_contig14	262	100000	262	1	262	43436	43175	1.62e-137	484
contig14571	LipY764_contig204	251	100000	251	1	251	6699	6449	2.01e-131	464
contig14577	LipY764_contig16	263	100000	263	1	263	28281	28543	4.52e-138	486
contig14583	LipY764_contig51	284	100000	284	1	284	18504	18787	1.04e-149	525
contig14584	LipY764_contig51	369	100000	369	1	369	19395	19027	0.0	682
contig14588	LipY764_contig128	1068	100000	1068	1	1068	16249	15182	0.0	1973
contig14621	LipY764_contig264	266	100000	266	2	267	9013	9278	9.87e-140	492
contig14624	LipY764_contig89	303	100000	303	1	303	26308	26610	3.05e-160	560
contig14630	LipY764_contig2	328	100000	328	1	328	17317	17644	4.20e-174	606
contig14631	LipY764_contig2	339	100000	339	1	339	18028	17690	3.34e-180	627
contig14633	LipY764_contig224	243	100000	243	1	243	5852	6094	5.44e-127	449
contig14635	LipY764_contig338	498	100000	498	1	498	346	843	0.0	920
contig14640	LipY764_contig219	389	100000	389	1	389	12329	11941	0.0	719
contig14641	LipY764_contig68	583	100000	583	1	583	8468	9050	0.0	1077
contig14642	LipY764_contig68	234	100000	234	1	234	9295	9062	5.26e-122	433
contig14653	LipY764_contig93	382	100000	382	1	382	9788	9407	0.0	706
contig14658	LipY764_contig56	549	100000	549	1	549	14221	13673	0.0	1014
contig14662	LipY764_contig236	353	100000	353	1	353	1006	654	0.0	652
contig14679	LipY764_contig89	297	100000	297	1	297	10513	10217	6.46e-157	549
contig14690	LipY764_contig178	335	100000	335	1	335	15160	15494	5.52e-178	619
contig14691	LipY764_contig178	302	100000	302	1	302	15843	15542	1.09e-159	558
contig14706	LipY764_contig186	404	100000	404	1	404	4135	3732	0.0	747
contig14708	LipY764_contig78	376	100000	376	1	376	6158	5783	0.0	695
contig14712	LipY764_contig98	220	100000	220	1	220	12531	12750	2.98e-114	407
contig14715	LipY764_contig364	686	100000	686	1	686	1107	1792	0.0	1267
contig14716	LipY764_contig364	267	99625	266	54	320	2040	1774	1.55e-138	488
contig14719	LipY764_contig31	302	100000	302	1	302	6665	6966	1.09e-159	558
contig14725	LipY764_contig16	853	100000	853	1	853	37303	36451	0.0	1576
contig14728	LipY764_contig60	343	100000	343	1	343	10788	10446	0.0	634
contig14733	LipY764_contig163	288	100000	288	1	288	2066	1779	6.29e-152	532
contig14737	LipY764_contig20	244	100000	244	1	244	14393	14150	1.52e-127	451
contig14738	LipY764_contig20	364	100000	364	1	364	13585	13948	0.0	673
contig14744	LipY764_contig413	268	100000	268	1	268	2091	1824	7.66e-141	496
contig14745	LipY764_contig413	214	100000	214	1	214	1494	1707	6.25e-111	396
contig14748	LipY764_contig122	407	100000	407	1	407	4196	4602	0.0	752
contig14749	LipY764_contig122	221	100000	221	1	221	4890	4670	8.32e-115	409
contig14760	LipY764_contig186	275	100000	275	1	275	9973	10247	1.01e-144	508
contig1477	LipY764_contig70	1730	100000	1730	1	1730	21015	19286	0.0	3195
contig14773	LipY764_contig89	314	100000	314	1	314	28490	28177	2.43e-166	580
contig14778	LipY764_contig10	433	98614	427	19	450	4949	4518	0.0	765
contig14789	LipY764_contig183	283	100000	283	1	283	7561	7279	3.73e-149	523
contig14803	LipY764_contig165	316	100000	316	1	316	16941	17256	1.89e-167	584
contig14807	LipY764_contig211	355	100000	355	1	355	10471	10117	0.0	656
contig1481	LipY764_contig610	405	97284	394	1	405	1259	858	0.0	684
contig1481	LipY764_contig382	301	94684	285	105	405	5366	5066	2.59e-132	468
contig1481	LipY764_contig382	100	81000	81	1	99	5491	5392	5.10e-15	78.7
contig14815	LipY764_contig1	317	99369	315	1	315	2977	2661	4.08e-164	573
contig1483	LipY764_contig191	634	100000	634	1	634	9320	8687	0.0	1171
contig1483	LipY764_contig360	55	100000	55	1	55	55	1	4.84e-22	102
contig14834	LipY764_contig56	504	100000	504	1	504	929	426	0.0	931
contig14840	LipY764_contig183	532	100000	532	1	532	4950	5481	0.0	983
contig14845	LipY764_contig26	299	100000	299	1	299	8507	8209	5.03e-158	553
contig14849	LipY764_contig2	293	100000	293	1	293	25485	25193	1.06e-154	542
contig14852	LipY764_contig242	235	96596	227	1	233	684	918	1.15e-108	388
contig14856	LipY764_contig87	827	100000	827	1	827	8980	9806	0.0	1528
contig14862	LipY764_contig5	300	100000	300	1	300	3423	3124	1.40e-158	555
contig14864	LipY764_contig37	297	100000	297	1	297	11393	11097	6.46e-157	549
contig14870	LipY764_contig367	244	100000	244	1	244	2464	2221	1.52e-127	451
contig14872	LipY764_contig226	338	100000	338	1	338	5537	5874	1.20e-179	625
contig14879	LipY764_contig20	283	100000	283	1	283	16517	16235	3.73e-149	523
contig14882	LipY764_contig78	401	100000	401	1	401	21627	21227	0.0	741
contig14883	LipY764_contig78	337	100000	337	1	337	20908	21244	4.30e-179	623
contig14885	LipY764_contig15	405	100000	405	1	405	7326	7730	0.0	749
contig14888	LipY764_contig8	372	100000	372	1	372	34254	33883	0.0	688
contig14894	LipY764_contig2	544	100000	544	1	544	12373	12916	0.0	1005
contig14902	LipY764_contig327	637	100000	637	1	637	576	1212	0.0	1177
contig14908	LipY764_contig57	367	99728	366	1	367	4646	5012	0.0	673
contig14909	LipY764_contig57	239	100000	239	1	239	5378	5140	8.94e-125	442
contig14914	LipY764_contig22	469	100000	469	1	469	16381	16849	0.0	867
contig14916	LipY764_contig45	386	100000	386	1	386	2971	3356	0.0	713
contig14917	LipY764_contig45	409	100000	409	1	409	3762	3354	0.0	756
contig14918	LipY764_contig92	303	100000	303	1	303	25191	24889	3.05e-160	560
contig14929	LipY764_contig135	518	100000	518	1	518	1913	2430	0.0	957
contig14937	LipY764_contig60	281	100000	281	1	281	883	603	4.79e-148	520
contig14947	LipY764_contig481	309	100000	309	1	309	4195	3887	1.44e-163	571
contig14950	LipY764_contig75	269	99628	268	1	268	31381	31649	3.57e-139	490
contig14951	LipY764_contig8	254	100000	254	1	254	18952	19205	4.38e-133	470
contig14952	LipY764_contig8	373	100000	373	1	373	19561	19189	0.0	689
contig14956	LipY764_contig205	368	99728	367	1	368	13890	14257	0.0	675
contig14959	LipY764_contig248	508	100000	508	1	508	2901	3408	0.0	939
contig14960	LipY764_contig248	322	100000	322	1	322	3801	3480	8.92e-171	595
contig1497	LipY764_contig90	272	100000	272	1	272	18204	17933	4.65e-143	503
contig1498	LipY764_contig90	923	100000	923	1	923	16815	17737	0.0	1705
contig14988	LipY764_contig128	386	100000	386	1	386	14814	15199	0.0	713
contig14994	LipY764_contig179	267	100000	267	61	327	2718	2984	3.40e-140	494
contig14997	LipY764_contig286	215	100000	215	1	215	4621	4407	1.75e-111	398
contig15013	LipY764_contig6	303	100000	303	1	303	16406	16104	3.05e-160	560
contig15016	LipY764_contig350	534	100000	534	1	534	2934	3467	0.0	987
contig15017	LipY764_contig350	274	100000	274	1	274	3802	3529	3.63e-144	507
contig15019	LipY764_contig409	484	100000	484	1	484	105	588	0.0	894
contig15025	LipY764_contig111	276	100000	276	1	276	23471	23196	2.83e-145	510
contig15035	LipY764_contig90	302	99007	299	1	302	16465	16766	1.10e-154	542
contig15045	LipY764_contig275	255	100000	255	1	255	2460	2714	1.22e-133	472
contig15065	LipY764_contig42	660	100000	660	1	660	36737	36078	0.0	1219
contig15072	LipY764_contig247	269	100000	269	1	269	6942	6674	2.14e-141	497
contig15073	LipY764_contig98	222	100000	222	1	222	25533	25312	2.32e-115	411
contig15077	LipY764_contig423	316	100000	316	1	316	310	625	1.89e-167	584
contig15078	LipY764_contig6	528	100000	528	1	528	8690	9217	0.0	976
contig15080	LipY764_contig605	228	100000	228	1	228	309	82	1.11e-118	422
contig15088	LipY764_contig7	280	100000	280	1	280	4288	4567	1.71e-147	518
contig1509	LipY764_contig635	656	99848	655	1	656	1426	771	0.0	1206
contig1509	LipY764_contig707	664	92922	617	1	656	718	57	0.0	957
contig1509	LipY764_contig454	572	86888	497	1	559	368	930	3.10e-178	621
contig15094	LipY764_contig312	211	100000	211	1	211	274	484	2.86e-109	390
contig15111	LipY764_contig50	333	100000	333	1	333	10869	11201	7.10e-177	616
contig15115	LipY764_contig321	215	100000	215	1	215	2493	2707	1.75e-111	398
contig15119	LipY764_contig179	263	100000	263	1	263	6105	5843	4.52e-138	486
contig15129	LipY764_contig14	211	100000	211	1	211	15762	15552	2.86e-109	390
contig15134	LipY764_contig236	259	100000	259	1	259	3736	3478	7.44e-136	479
contig15135	LipY764_contig236	568	100000	568	1	568	2883	3450	0.0	1050
contig15140	LipY764_contig43	381	100000	381	1	381	22224	22604	0.0	704
contig15141	LipY764_contig43	301	100000	301	1	301	22973	22673	3.91e-159	556
contig15146	LipY764_contig103	1202	100000	1202	1	1202	9607	8406	0.0	2220
contig15149	LipY764_contig10	319	100000	319	1	319	31610	31928	4.11e-169	590
contig15152	LipY764_contig24	357	100000	357	1	357	42790	43146	0.0	660
contig15167	LipY764_contig292	369	100000	369	1	369	10742	10374	0.0	682
contig15170	LipY764_contig59	275	100000	275	1	275	14169	13895	1.01e-144	508
contig15174	LipY764_contig496	1190	100000	1190	1	1190	1250	61	0.0	2198
contig15174	LipY764_contig432	37	97297	36	1154	1190	105	69	4.35e-10	63.9
contig15178	LipY764_contig5	232	100000	232	1	232	13078	12847	6.73e-121	429
contig15184	LipY764_contig246	358	100000	358	1	358	8595	8952	0.0	662
contig15186	LipY764_contig195	261	100000	261	1	261	1167	1427	5.80e-137	483
contig15187	LipY764_contig195	269	100000	269	1	269	1813	1545	2.14e-141	497
contig15195	LipY764_contig133	244	100000	244	1	244	22493	22250	1.52e-127	451
contig15203	LipY764_contig293	211	100000	211	1	211	8447	8657	2.86e-109	390
contig15208	LipY764_contig189	277	100000	277	1	277	11219	11495	7.89e-146	512
contig15209	LipY764_contig390	396	100000	396	1	396	5114	5509	0.0	732
contig15218	LipY764_contig199	846	100000	846	1	846	8989	8144	0.0	1563
contig15222	LipY764_contig99	226	100000	226	1	226	18076	18301	1.42e-117	418
contig15225	LipY764_contig16	342	100000	342	1	342	38803	39144	0.0	632
contig15226	LipY764_contig152	442	99774	441	1	442	13951	13510	0.0	811
contig15226	LipY764_contig440	43	97674	42	19	61	1372	1414	7.23e-14	75.0
contig15226	LipY764_contig165	36	94444	34	28	61	6472	6437	9.42e-08	54.7
contig1523	LipY764_contig592	345	100000	345	1	345	1905	2249	0.0	638
contig1523	LipY764_contig449	413	91283	377	1	413	3164	3556	1.19e-155	545
contig15239	LipY764_contig59	212	100000	212	1	212	2578	2367	8.00e-110	392
contig15242	LipY764_contig174	220	100000	220	1	220	5462	5681	2.98e-114	407
contig15244	LipY764_contig283	283	100000	283	1	283	2654	2372	3.73e-149	523
contig15245	LipY764_contig629	836	100000	836	1	836	479	1314	0.0	1544
contig15284	LipY764_contig285	216	100000	216	1	216	6943	6728	4.88e-112	399
contig15285	LipY764_contig285	223	100000	223	1	223	6339	6561	6.49e-116	412
contig15297	LipY764_contig491	434	100000	434	1	434	2550	2983	0.0	802
contig15306	LipY764_contig230	271	100000	271	1	271	506	776	1.67e-142	501
contig15315	LipY764_contig170	334	100000	334	1	334	8441	8774	1.98e-177	617
contig1532	LipY764_contig51	2036	100000	2036	1	2036	35806	37841	0.0	3760
contig15322	LipY764_contig42	790	100000	790	1	790	33196	32407	0.0	1459
contig15323	LipY764_contig579	324	100000	324	1	324	1555	1232	6.94e-172	599
contig15324	LipY764_contig222	335	100000	335	1	335	9486	9152	5.52e-178	619
contig15331	LipY764_contig121	328	100000	328	1	328	4222	4549	4.20e-174	606
contig15332	LipY764_contig107	240	100000	240	1	240	20589	20828	2.50e-125	444
contig15338	LipY764_contig46	316	100000	316	1	316	10131	9816	1.89e-167	584
contig15343	LipY764_contig164	323	100000	323	1	323	17743	18065	2.49e-171	597
contig15350	LipY764_contig292	273	100000	273	1	273	7564	7292	1.30e-143	505
contig15362	LipY764_contig178	265	100000	265	1	265	9875	10139	3.52e-139	490
contig15364	LipY764_contig226	286	100000	286	1	286	3983	3698	8.11e-151	529
contig15379	LipY764_contig110	278	100000	278	1	278	10779	10502	2.20e-146	514
contig15380	LipY764_contig527	353	100000	353	1	353	739	1091	0.0	652
contig15405	LipY764_contig113	238	100000	238	1	238	16433	16670	3.20e-124	440
contig15410	LipY764_contig54	233	100000	233	1	233	20372	20140	1.88e-121	431
contig15411	LipY764_contig190	835	100000	835	1	835	10225	9391	0.0	1543
contig15418	LipY764_contig139	389	100000	389	1	389	11894	11506	0.0	719
contig15431	LipY764_contig50	340	100000	340	1	340	16089	15750	0.0	628
contig15442	LipY764_contig315	298	100000	298	1	298	4484	4187	1.80e-157	551
contig15448	LipY764_contig391	210	100000	210	30	239	3074	2865	1.18e-108	388
contig15453	LipY764_contig79	239	100000	239	1	239	18906	19144	8.94e-125	442
contig15454	LipY764_contig79	279	100000	279	1	279	19564	19286	6.14e-147	516
contig15472	LipY764_contig348	261	100000	261	1	261	3007	2747	5.80e-137	483
contig15477	LipY764_contig11	267	100000	267	1	267	8167	8433	2.74e-140	494
contig15479	LipY764_contig107	339	100000	339	1	339	5847	5509	3.34e-180	627
contig1548	LipY764_contig10	1655	100000	1655	1	1655	2885	4539	0.0	3057
contig15494	LipY764_contig95	418	100000	418	1	418	26792	27209	0.0	773
contig15506	LipY764_contig128	640	100000	640	1	640	14050	13411	0.0	1182
contig15508	LipY764_contig96	236	100000	236	1	236	4799	4564	4.10e-123	436
contig15513	LipY764_contig324	251	100000	251	1	251	1796	1546	2.01e-131	464
contig15514	LipY764_contig51	438	100000	438	1	438	12113	12550	0.0	809
contig15516	LipY764_contig101	317	100000	317	1	317	9387	9071	5.28e-168	586
contig15521	LipY764_contig16	461	100000	461	1	461	12965	12505	0.0	852
contig15528	LipY764_contig127	291	100000	291	115	405	13283	12993	1.95e-153	538
contig1553	LipY764_contig543	719	99583	716	1	719	763	45	0.0	1312
contig15539	LipY764_contig88	260	100000	260	1	260	21932	21673	2.08e-136	481
contig15540	LipY764_contig259	363	100000	363	1	363	7420	7782	0.0	671
contig15541	LipY764_contig259	345	100000	345	1	345	8143	7799	0.0	638
contig15552	LipY764_contig283	264	100000	264	1	264	3056	3319	1.26e-138	488
contig15561	LipY764_contig121	248	100000	248	1	248	5520	5273	9.24e-130	459
contig15577	LipY764_contig35	386	100000	386	1	386	11076	10691	0.0	713
contig15578	LipY764_contig261	241	100000	241	1	241	8962	9202	6.97e-126	446
contig15587	LipY764_contig412	116	100000	116	96	211	1	116	1.85e-56	215
contig15601	LipY764_contig70	261	100000	261	1	261	5847	6107	5.80e-137	483
contig15604	LipY764_contig20	559	100000	559	1	559	6952	6394	0.0	1033
contig15615	LipY764_contig8	718	100000	718	1	718	20582	19865	0.0	1327
contig15626	LipY764_contig114	240	100000	240	1	240	2496	2735	2.50e-125	444
contig15629	LipY764_contig344	35	100000	35	1	35	35	1	2.25e-11	65.8
contig15635	LipY764_contig123	284	100000	284	1	284	23409	23692	1.04e-149	525
contig15658	LipY764_contig120	983	100000	983	1	983	15824	16806	0.0	1816
contig15669	LipY764_contig211	353	100000	353	1	353	12569	12921	0.0	652
contig15678	LipY764_contig305	255	100000	255	1	255	681	427	1.22e-133	472
contig15680	LipY764_contig92	405	100000	405	1	405	13609	14013	0.0	749
contig15682	LipY764_contig185	317	100000	317	1	317	8178	8494	5.28e-168	586
contig15687	LipY764_contig9	257	100000	257	1	257	6990	6734	9.54e-135	475
contig15697	LipY764_contig219	350	100000	350	1	350	8995	9344	0.0	647
contig15698	LipY764_contig219	478	100000	478	1	478	9857	9380	0.0	883
contig15704	LipY764_contig334	253	100000	253	1	253	3518	3770	1.57e-132	468
contig15705	LipY764_contig334	293	100000	293	1	293	4127	3835	1.06e-154	542
contig15721	LipY764_contig480	285	100000	285	1	285	707	423	2.90e-150	527
contig15729	LipY764_contig268	383	100000	383	1	383	8152	7770	0.0	708
contig15741	LipY764_contig142	212	100000	212	1	212	17031	16820	8.00e-110	392
contig15745	LipY764_contig13	254	100000	254	1	254	14565	14818	4.38e-133	470
contig15754	LipY764_contig193	221	100000	221	1	221	14315	14095	8.32e-115	409
contig15755	LipY764_contig586	345	100000	345	1	345	290	634	0.0	638
contig15765	LipY764_contig225	380	100000	380	1	380	6929	6550	0.0	702
contig15772	LipY764_contig6	233	100000	233	1	233	51615	51383	1.88e-121	431
contig15778	LipY764_contig271	379	100000	379	1	379	3033	3411	0.0	701
contig1578	LipY764_contig283	3674	100000	3674	1	3674	7694	11367	0.0	6785
contig15781	LipY764_contig26	313	100000	313	1	313	9177	9489	8.71e-166	579
contig15784	LipY764_contig51	286	100000	286	1	286	26378	26663	8.11e-151	529
contig15790	LipY764_contig11	262	100000	262	1	262	856	595	1.62e-137	484
contig15799	LipY764_contig183	280	100000	280	1	280	7664	7943	1.71e-147	518
contig15800	LipY764_contig183	244	100000	244	1	244	8341	8098	1.52e-127	451
contig15802	LipY764_contig206	227	100000	227	1	227	7924	7698	3.96e-118	420
contig15805	LipY764_contig172	176	100000	176	97	272	16554	16379	1.08e-89	326
contig15812	LipY764_contig57	268	100000	268	1	268	5670	5937	7.66e-141	496
contig15814	LipY764_contig247	303	100000	303	1	303	7337	7035	3.05e-160	560
contig15818	LipY764_contig313	360	100000	360	1	360	3597	3238	0.0	665
contig15819	LipY764_contig313	238	100000	238	1	238	2880	3117	3.20e-124	440
contig15822	LipY764_contig38	301	100000	301	1	301	22498	22798	3.91e-159	556
contig15829	LipY764_contig216	399	100000	399	1	399	3334	3732	0.0	737
contig15833	LipY764_contig92	261	100000	261	1	261	12696	12956	5.80e-137	483
contig15836	LipY764_contig67	221	100000	221	1	221	24061	24281	8.32e-115	409
contig15838	LipY764_contig419	223	100000	223	1	223	3243	3465	6.49e-116	412
contig15846	LipY764_contig24	246	100000	246	1	246	7234	6989	1.18e-128	455
contig15847	LipY764_contig24	220	100000	220	1	220	6621	6840	2.98e-114	407
contig15849	LipY764_contig172	432	100000	432	1	432	15687	15256	0.0	798
contig15850	LipY764_contig172	275	100000	275	1	275	14771	15045	1.01e-144	508
contig15852	LipY764_contig132	299	100000	299	1	299	6486	6188	5.03e-158	553
contig15853	LipY764_contig302	362	100000	362	1	362	387	748	0.0	669
contig15864	LipY764_contig159	245	100000	245	1	245	12294	12050	4.24e-128	453
contig15867	LipY764_contig491	246	100000	246	1	246	2326	2571	1.18e-128	455
contig15875	LipY764_contig478	240	99583	239	1	240	256	17	1.16e-123	438
contig15883	LipY764_contig336	405	100000	405	1	405	2771	3175	0.0	749
contig15886	LipY764_contig123	256	100000	256	1	256	1438	1693	3.42e-134	473
contig15892	LipY764_contig95	280	100000	280	1	280	10101	9822	1.71e-147	518
contig159	LipY764_contig2	1806	100000	1806	2	1807	9500	7695	0.0	3336
contig15914	LipY764_contig219	397	100000	397	1	397	10301	9905	0.0	734
contig15915	LipY764_contig118	367	100000	367	1	367	6559	6193	0.0	678
contig15917	LipY764_contig344	245	99592	244	1	245	7241	7485	1.97e-126	448
contig15927	LipY764_contig230	292	100000	292	1	292	11328	11037	3.81e-154	540
contig15940	LipY764_contig171	254	100000	254	1	254	13386	13133	4.38e-133	470
contig15944	LipY764_contig24	276	100000	276	1	276	3413	3688	2.83e-145	510
contig15948	LipY764_contig110	248	100000	248	1	248	3604	3357	9.24e-130	459
contig15955	LipY764_contig148	320	99688	319	1	320	1	320	5.33e-168	586
contig15956	LipY764_contig88	332	100000	332	1	332	887	556	2.54e-176	614
contig15957	LipY764_contig47	264	100000	264	1	264	6725	6988	1.26e-138	488
contig15965	LipY764_contig67	281	100000	281	1	281	19260	19540	4.79e-148	520
contig15967	LipY764_contig88	345	100000	345	1	345	1155	1499	0.0	638
contig15972	LipY764_contig357	235	100000	235	1	235	3806	3572	1.47e-122	435
contig15976	LipY764_contig407	583	100000	583	1	583	4023	3441	0.0	1077
contig15984	LipY764_contig42	267	100000	267	1	267	27651	27385	2.74e-140	494
contig15988	LipY764_contig348	234	100000	234	1	234	1806	2039	5.26e-122	433
contig15992	LipY764_contig113	293	100000	293	1	293	9279	8987	1.06e-154	542
contig15996	LipY764_contig111	395	100000	395	97	491	26550	26156	0.0	730
contig15996	LipY764_contig491	116	100000	116	1	116	220	335	4.56e-56	215
contig15997	LipY764_contig55	498	100000	498	1	498	34733	35230	0.0	920
contig16006	LipY764_contig178	1285	100000	1285	1	1285	14772	13488	0.0	2374
contig16007	LipY764_contig81	283	100000	283	1	283	28360	28642	3.73e-149	523
contig16008	LipY764_contig249	280	100000	280	1	280	2264	1985	1.71e-147	518
contig16022	LipY764_contig158	410	100000	410	1	410	13503	13094	0.0	758
contig16023	LipY764_contig132	221	100000	221	1	221	6854	6634	8.32e-115	409
contig16026	LipY764_contig49	238	100000	238	1	238	36823	37060	3.20e-124	440
contig16027	LipY764_contig49	290	100000	290	1	290	37471	37182	4.90e-153	536
contig16038	LipY764_contig321	701	100000	701	1	701	8064	7364	0.0	1295
contig16040	LipY764_contig309	1015	100000	1015	1	1015	1187	173	0.0	1875
contig16042	LipY764_contig114	234	100000	234	1	234	4199	4432	5.26e-122	433
contig16046	LipY764_contig2	297	100000	297	1	297	1399	1695	6.46e-157	549
contig16053	LipY764_contig243	225	100000	225	1	225	12039	11815	5.07e-117	416
contig16056	LipY764_contig259	389	100000	389	1	389	2443	2831	0.0	719
contig16063	LipY764_contig5	365	100000	365	1	365	44184	44548	0.0	675
contig16064	LipY764_contig527	259	100000	259	2	260	442	700	7.47e-136	479
contig16065	LipY764_contig228	865	100000	865	1	865	7644	8508	0.0	1598
contig16069	LipY764_contig265	341	100000	341	1	341	5398	5738	0.0	630
contig16110	LipY764_contig158	276	100000	276	1	276	14769	15044	2.83e-145	510
contig16112	LipY764_contig125	311	100000	311	1	311	20782	21092	1.12e-164	575
contig16116	LipY764_contig24	297	100000	297	1	297	5378	5082	6.46e-157	549
contig16117	LipY764_contig139	261	99617	260	1	261	18789	19049	2.70e-135	477
contig16123	LipY764_contig55	215	100000	215	1	215	22686	22900	1.75e-111	398
contig16124	LipY764_contig29	250	100000	250	1	250	1697	1448	7.21e-131	462
contig16126	LipY764_contig106	166	100000	166	1	166	3151	2986	4.07e-84	307
contig16126	LipY764_contig440	138	100000	138	145	282	1241	1104	1.50e-68	255
contig16127	LipY764_contig11	272	100000	272	1	272	6334	6063	4.65e-143	503
contig16128	LipY764_contig11	253	100000	253	1	253	5683	5935	1.57e-132	468
contig16133	LipY764_contig521	305	100000	305	2	306	3343	3039	2.38e-161	564
contig16134	LipY764_contig521	403	100000	403	1	403	2548	2950	0.0	745
contig16140	LipY764_contig419	324	100000	324	1	324	5239	5562	6.94e-172	599
contig16141	LipY764_contig419	219	100000	219	1	219	5840	5622	1.06e-113	405
contig16144	LipY764_contig260	246	100000	246	1	246	7992	8237	1.18e-128	455
contig16148	LipY764_contig6	253	100000	253	1	253	18045	18297	1.57e-132	468
contig16149	LipY764_contig6	283	100000	283	1	283	18646	18364	3.73e-149	523
contig16150	LipY764_contig334	219	100000	219	1	219	6721	6503	1.06e-113	405
contig16155	LipY764_contig110	301	100000	301	1	301	11161	10861	3.91e-159	556
contig16172	LipY764_contig111	221	100000	221	1	221	14884	14664	8.32e-115	409
contig16175	LipY764_contig348	521	100000	521	1	521	3018	3538	0.0	963
contig16177	LipY764_contig5	307	100000	307	1	307	38717	38411	1.85e-162	568
contig16182	LipY764_contig55	338	100000	338	1	338	36036	35699	1.20e-179	625
contig16183	LipY764_contig55	315	100000	315	1	315	35326	35640	6.78e-167	582
contig16185	LipY764_contig6	226	100000	226	1	226	29354	29129	1.42e-117	418
contig16186	LipY764_contig6	259	100000	259	1	259	28677	28935	7.44e-136	479
contig16188	LipY764_contig89	400	100000	400	1	400	572	971	0.0	739
contig16196	LipY764_contig179	319	100000	319	1	319	9064	8746	4.11e-169	590
contig16197	LipY764_contig101	254	100000	254	1	254	4371	4624	4.38e-133	470
contig16198	LipY764_contig457	384	100000	384	1	384	2583	2200	0.0	710
contig16199	LipY764_contig457	368	100000	368	1	368	1818	2185	0.0	680
contig16205	LipY764_contig465	368	100000	368	1	368	2661	3028	0.0	680
contig16206	LipY764_contig285	394	100000	394	1	394	8755	9148	0.0	728
contig16207	LipY764_contig285	271	100000	271	1	271	9418	9148	1.67e-142	501
contig16215	LipY764_contig122	527	100000	527	1	527	10759	10233	0.0	974
contig16217	LipY764_contig72	213	100000	213	1	213	1050	1262	2.24e-110	394
contig16225	LipY764_contig46	286	100000	286	1	286	10498	10213	8.11e-151	529
contig16226	LipY764_contig356	575	100000	575	1	575	5736	6310	0.0	1062
contig16227	LipY764_contig457	220	100000	220	1	220	844	1063	2.98e-114	407
contig16229	LipY764_contig225	291	100000	291	1	291	5472	5762	1.37e-153	538
contig16230	LipY764_contig527	240	100000	240	1	240	448	209	2.50e-125	444
contig16234	LipY764_contig81	215	100000	215	1	215	19998	19784	1.75e-111	398
contig16235	LipY764_contig365	264	100000	264	1	264	282	545	1.26e-138	488
contig16236	LipY764_contig171	382	100000	382	1	382	15455	15074	0.0	706
contig16239	LipY764_contig118	260	100000	260	1	260	4397	4656	2.08e-136	481
contig16248	LipY764_contig10	370	100000	370	1	370	16561	16192	0.0	684
contig16249	LipY764_contig10	523	100000	523	1	523	15640	16162	0.0	966
contig16254	LipY764_contig133	312	100000	312	1	312	17774	18085	3.12e-165	577
contig1626	LipY764_contig98	311	100000	311	1	311	21453	21763	1.12e-164	575
contig16261	LipY764_contig549	257	100000	257	1	257	1455	1711	9.54e-135	475
contig16267	LipY764_contig438	268	100000	268	30	297	1566	1299	8.53e-141	496
contig16268	LipY764_contig121	244	100000	244	1	244	7376	7133	1.52e-127	451
contig1627	LipY764_contig212	2287	100000	2287	1	2287	12807	10521	0.0	4224
contig16271	LipY764_contig390	263	100000	263	1	263	5028	4766	4.52e-138	486
contig16272	LipY764_contig390	284	100000	284	1	284	4348	4631	1.04e-149	525
contig16273	LipY764_contig16	321	100000	321	1	321	4238	4558	3.20e-170	593
contig16277	LipY764_contig153	224	100000	224	1	224	10294	10071	1.81e-116	414
contig16278	LipY764_contig5	278	100000	278	1	278	60054	59777	2.20e-146	514
contig16280	LipY764_contig294	335	100000	335	1	335	6581	6915	5.52e-178	619
contig16293	LipY764_contig77	400	100000	400	1	400	834	1233	0.0	739
contig16294	LipY764_contig77	316	100000	316	1	316	1607	1292	1.89e-167	584
contig16299	LipY764_contig122	217	100000	217	1	217	12773	12557	1.36e-112	401
contig16300	LipY764_contig149	515	100000	515	1	515	5501	4987	0.0	952
contig16315	LipY764_contig221	281	100000	281	1	281	6492	6212	4.79e-148	520
contig16318	LipY764_contig67	259	100000	259	1	259	17526	17784	7.44e-136	479
contig1632	LipY764_contig418	491	98371	483	1	491	2894	3384	0.0	863
contig1632	LipY764_contig282	492	90854	447	1	491	5029	5519	0.0	658
contig16327	LipY764_contig95	263	100000	263	1	263	10631	10893	4.52e-138	486
contig16327	LipY764_contig43	35	94286	33	71	105	10525	10559	5.43e-08	54.7
contig1633	LipY764_contig418	267	100000	267	1	267	3630	3364	2.74e-140	494
contig16338	LipY764_contig177	240	100000	240	1	240	12501	12262	2.50e-125	444
contig16340	LipY764_contig6	349	100000	349	1	349	30937	31285	0.0	645
contig16341	LipY764_contig59	255	100000	255	1	255	27730	27984	1.22e-133	472
contig16342	LipY764_contig59	393	100000	393	1	393	28365	27973	0.0	726
contig16344	LipY764_contig314	407	100000	407	1	407	4902	5308	0.0	752
contig16347	LipY764_contig158	267	100000	267	1	267	18166	18432	2.74e-140	494
contig16348	LipY764_contig604	247	100000	247	1	247	785	539	3.31e-129	457
contig1635	LipY764_contig734	393	100000	393	1	393	79	471	0.0	726
contig16353	LipY764_contig652	236	98729	233	1	236	752	987	4.13e-118	420
contig16358	LipY764_contig185	1163	100000	1163	1	1163	6387	7549	0.0	2148
contig16359	LipY764_contig185	229	100000	229	1	229	7780	7552	3.09e-119	424
contig1636	LipY764_contig271	2103	100000	2103	1	2103	2138	36	0.0	3884
contig16360	LipY764_contig122	504	100000	504	1	504	14685	14182	0.0	931
contig16378	LipY764_contig18	256	100000	256	1	256	19754	19499	3.42e-134	473
contig16389	LipY764_contig474	244	100000	244	1	244	2725	2968	1.52e-127	451
contig16390	LipY764_contig90	275	100000	275	1	275	2931	3205	1.01e-144	508
contig16396	LipY764_contig91	218	100000	218	1	218	19603	19820	3.81e-113	403
contig16404	LipY764_contig128	238	100000	238	1	238	16341	16578	3.20e-124	440
contig16409	LipY764_contig5	235	100000	235	1	235	43579	43345	1.47e-122	435
contig16414	LipY764_contig419	277	100000	277	1	277	2843	3119	7.89e-146	512
contig16422	LipY764_contig335	273	100000	273	1	273	1156	1428	1.30e-143	505
contig16423	LipY764_contig312	232	100000	232	1	232	4187	3956	6.73e-121	429
contig16428	LipY764_contig271	224	100000	224	1	224	9312	9089	1.81e-116	414
contig16435	LipY764_contig67	267	100000	267	1	267	15540	15274	2.74e-140	494
contig16436	LipY764_contig67	311	100000	311	1	311	14893	15203	1.12e-164	575
contig16441	LipY764_contig477	270	100000	270	1	270	3994	3725	5.97e-142	499
contig16447	LipY764_contig474	282	100000	282	1	282	3638	3919	1.34e-148	521
contig16448	LipY764_contig474	242	100000	242	1	242	4382	4141	1.95e-126	448
contig16457	LipY764_contig246	781	100000	781	1	781	1379	599	0.0	1443
contig16468	LipY764_contig188	296	100000	296	1	296	4721	4426	2.31e-156	547
contig16469	LipY764_contig17	233	100000	233	1	233	37837	37605	1.88e-121	431
contig1647	LipY764_contig54	798	100000	798	1	798	31674	32471	0.0	1474
contig16474	LipY764_contig158	231	100000	231	1	231	19643	19413	2.41e-120	427
contig16475	LipY764_contig114	260	100000	260	1	260	16872	17131	2.08e-136	481
contig16476	LipY764_contig6	224	100000	224	1	224	14035	13812	1.81e-116	414
contig16477	LipY764_contig6	223	100000	223	1	223	13428	13650	6.49e-116	412
contig16478	LipY764_contig189	261	100000	261	1	261	7716	7456	5.80e-137	483
contig1648	LipY764_contig54	264	100000	264	1	264	32825	32562	1.26e-138	488
contig16483	LipY764_contig6	348	100000	348	1	348	11468	11121	0.0	643
contig16484	LipY764_contig118	271	100000	271	1	271	7677	7947	1.67e-142	501
contig16485	LipY764_contig118	241	100000	241	1	241	8306	8066	6.97e-126	446
contig16490	LipY764_contig181	262	100000	262	1	262	2821	3082	1.62e-137	484
contig16501	LipY764_contig42	349	100000	349	1	349	6817	7165	0.0	645
contig16502	LipY764_contig6	250	100000	250	1	250	24265	24514	7.21e-131	462
contig16503	LipY764_contig6	321	100000	321	1	321	25058	24738	3.20e-170	593
contig16515	LipY764_contig241	240	100000	240	1	240	5919	6158	2.50e-125	444
contig16521	LipY764_contig6	348	100000	348	1	348	26746	27093	0.0	643
contig16523	LipY764_contig494	363	100000	363	1	363	4284	3922	0.0	671
contig16527	LipY764_contig17	227	100000	227	1	227	11530	11756	3.96e-118	420
contig16528	LipY764_contig107	290	100000	290	1	290	11611	11900	4.90e-153	536
contig16529	LipY764_contig6	220	100000	220	1	220	15698	15917	2.98e-114	407
contig16537	LipY764_contig81	248	100000	248	1	248	17707	17954	9.24e-130	459
contig16546	LipY764_contig194	431	100000	431	1	431	11657	11227	0.0	797
contig16567	LipY764_contig18	337	100000	337	1	337	13678	13342	4.30e-179	623
contig16571	LipY764_contig59	386	100000	386	1	386	22733	23118	0.0	713
contig16572	LipY764_contig59	267	100000	267	4	270	23368	23102	2.78e-140	494
contig16589	LipY764_contig326	362	100000	362	1	362	8869	9230	0.0	669
contig16593	LipY764_contig89	387	100000	387	1	387	10895	10509	0.0	715
contig16596	LipY764_contig625	285	100000	285	1	285	48	332	2.90e-150	527
contig16597	LipY764_contig120	226	100000	226	1	226	4929	4704	1.42e-117	418
contig16603	LipY764_contig461	280	100000	280	1	280	1734	2013	1.71e-147	518
contig16606	LipY764_contig70	297	100000	297	1	297	12968	12672	6.46e-157	549
contig16612	LipY764_contig497	256	100000	256	1	256	2893	2638	3.42e-134	473
contig16619	LipY764_contig90	277	100000	277	1	277	19882	19606	7.89e-146	512
contig16628	LipY764_contig101	237	100000	237	1	237	9623	9387	1.15e-123	438
contig16631	LipY764_contig350	388	100000	388	1	388	2559	2946	0.0	717
contig16646	LipY764_contig43	224	100000	224	1	224	222	445	1.81e-116	414
contig16647	LipY764_contig233	409	100000	409	1	409	12815	13223	0.0	756
contig16647	LipY764_contig481	410	93415	383	1	409	2916	3325	5.32e-174	606
contig16653	LipY764_contig345	316	100000	316	1	316	6540	6855	1.89e-167	584
contig16656	LipY764_contig155	370	100000	370	1	370	613	244	0.0	684
contig16659	LipY764_contig378	258	100000	258	1	258	1016	759	2.66e-135	477
contig16665	LipY764_contig75	269	100000	269	1	269	31648	31916	2.14e-141	497
contig16666	LipY764_contig75	232	100000	232	1	232	32255	32024	6.73e-121	429
contig16670	LipY764_contig80	275	100000	275	1	275	16374	16100	1.01e-144	508
contig16683	LipY764_contig16	212	100000	212	1	212	10901	10690	8.00e-110	392
contig16683	LipY764_contig267	43	95349	41	169	211	3801	3759	1.53e-12	69.4
contig1670	LipY764_contig4	22010	100000	22010	1	22010	50737	28728	0.0	40645
contig16704	LipY764_contig212	291	100000	291	1	291	5065	5355	1.37e-153	538
contig16707	LipY764_contig212	354	100000	354	1	354	7444	7091	0.0	654
contig16708	LipY764_contig24	348	100000	348	1	348	42761	42414	0.0	643
contig16711	LipY764_contig295	239	100000	239	1	239	2001	1763	8.94e-125	442
contig16715	LipY764_contig250	339	100000	339	1	339	7932	7594	3.34e-180	627
contig16729	LipY764_contig14	298	100000	298	1	298	46407	46110	1.80e-157	551
contig16733	LipY764_contig193	283	100000	283	1	283	5374	5656	3.73e-149	523
contig16735	LipY764_contig73	287	100000	287	1	287	5541	5255	2.25e-151	531
contig16751	LipY764_contig133	209	100000	209	1	209	21174	20966	3.66e-108	387
contig16752	LipY764_contig5	257	100000	257	1	257	56300	56044	9.54e-135	475
contig16753	LipY764_contig327	302	100000	302	1	302	261	562	1.09e-159	558
contig16770	LipY764_contig73	262	100000	262	1	262	15314	15053	1.62e-137	484
contig16777	LipY764_contig88	387	100000	387	1	387	22164	22550	0.0	715
contig16779	LipY764_contig113	260	100000	260	1	260	19001	18742	2.08e-136	481
contig16780	LipY764_contig113	304	100000	304	1	304	18316	18619	8.50e-161	562
contig16781	LipY764_contig219	313	100000	313	1	313	1103	791	8.71e-166	579
contig16782	LipY764_contig219	248	100000	248	1	248	460	707	9.24e-130	459
contig16796	LipY764_contig285	207	100000	207	1	207	5308	5514	4.69e-107	383
contig16800	LipY764_contig228	332	100000	332	1	332	7173	7504	2.54e-176	614
contig16809	LipY764_contig664	258	100000	258	1	258	677	420	2.66e-135	477
contig16828	LipY764_contig135	369	100000	369	1	369	6726	7094	0.0	682
contig16834	LipY764_contig360	283	93286	264	1	282	5757	5475	2.30e-126	448
contig16834	LipY764_contig476	283	82686	234	1	282	2546	2265	2.47e-76	281
contig16836	LipY764_contig420	248	99597	247	1	248	4569	4322	4.30e-128	453
contig16840	LipY764_contig14	296	100000	296	1	296	32695	32400	2.31e-156	547
contig16847	LipY764_contig134	249	100000	249	1	249	2735	2487	2.58e-130	460
contig16852	LipY764_contig302	296	100000	296	1	296	1293	998	2.31e-156	547
contig16859	LipY764_contig165	233	100000	233	1	233	13465	13697	1.88e-121	431
contig16865	LipY764_contig395	252	95635	241	1	249	696	447	7.16e-112	399
contig16865	LipY764_contig395	197	95431	188	113	308	1615	1419	9.59e-86	313
contig16875	LipY764_contig6	262	100000	262	1	262	24008	24269	1.62e-137	484
contig16880	LipY764_contig106	308	100000	308	1	308	3169	3476	5.15e-163	569
contig16884	LipY764_contig421	360	100000	360	1	360	4246	3887	0.0	665
contig16886	LipY764_contig259	399	100000	399	1	399	2054	2452	0.0	737
contig16890	LipY764_contig345	301	100000	301	1	301	1607	1307	3.91e-159	556
contig16897	LipY764_contig106	587	100000	587	1	587	15714	16300	0.0	1085
contig1690	LipY764_contig178	370	100000	370	1	370	7161	6792	0.0	684
contig16903	LipY764_contig215	355	100000	355	1	355	4049	4403	0.0	656
contig16906	LipY764_contig108	248	100000	248	1	248	4095	4342	9.24e-130	459
contig1691	LipY764_contig178	390	100000	390	1	390	6398	6787	0.0	721
contig16911	LipY764_contig194	376	100000	376	1	376	3741	4116	0.0	695
contig16914	LipY764_contig532	354	100000	354	1	354	622	975	0.0	654
contig16925	LipY764_contig296	223	100000	223	1	223	535	757	6.49e-116	412
contig16926	LipY764_contig67	325	100000	325	1	325	3063	2739	1.94e-172	601
contig16928	LipY764_contig16	374	100000	374	1	374	16703	16330	0.0	691
contig1693	LipY764_contig709	186	97312	181	162	347	186	1	8.66e-87	316
contig1693	LipY764_contig743	59	100000	59	162	220	59	1	1.58e-24	110
contig1693	LipY764_contig745	32	100000	32	1	32	404	435	1.61e-09	60.2
contig1693	LipY764_contig741	32	100000	32	1	32	410	441	1.61e-09	60.2
contig16937	LipY764_contig133	560	100000	560	1	560	17581	17022	0.0	1035
contig16942	LipY764_contig165	242	100000	242	1	242	4287	4528	1.95e-126	448
contig16943	LipY764_contig165	322	100000	322	1	322	4961	4640	8.92e-171	595
contig16944	LipY764_contig92	268	100000	268	1	268	9374	9107	7.66e-141	496
contig16945	LipY764_contig8	255	100000	255	1	255	31961	32215	1.22e-133	472
contig16954	LipY764_contig114	565	100000	565	1	565	12262	12826	0.0	1044
contig16956	LipY764_contig139	236	100000	236	1	236	6037	5802	4.10e-123	436
contig16957	LipY764_contig50	261	100000	261	1	261	23827	24087	5.80e-137	483
contig16958	LipY764_contig50	233	100000	233	1	233	24504	24272	1.88e-121	431
contig16960	LipY764_contig6	274	100000	274	1	274	6439	6712	3.63e-144	507
contig16964	LipY764_contig478	287	100000	287	1	287	889	1175	2.25e-151	531
contig16965	LipY764_contig326	272	100000	272	1	272	7017	7288	4.65e-143	503
contig16967	LipY764_contig8	390	100000	390	1	390	921	1310	0.0	721
contig1697	LipY764_contig526	2177	100000	2177	1	2177	1175	3351	0.0	4021
contig1697	LipY764_contig466	2046	85093	1741	157	2177	2834	802	0.0	2054
contig16975	LipY764_contig45	250	100000	250	337	586	1	250	1.77e-130	462
contig16978	LipY764_contig164	307	100000	307	1	307	13086	13392	1.85e-162	568
contig16999	LipY764_contig437	332	100000	332	1	332	4059	4390	2.54e-176	614
contig17000	LipY764_contig70	329	100000	329	1	329	29105	28777	1.17e-174	608
contig17001	LipY764_contig90	248	100000	248	1	248	2334	2581	9.24e-130	459
contig17005	LipY764_contig154	336	100000	336	1	336	10060	10395	1.54e-178	621
contig17008	LipY764_contig10	286	100000	286	1	286	16851	16566	8.11e-151	529
contig17013	LipY764_contig133	261	100000	261	1	261	2970	3230	5.80e-137	483
contig17014	LipY764_contig29	260	100000	260	1	260	12556	12815	2.08e-136	481
contig17019	LipY764_contig2	297	100000	297	1	297	51845	52141	6.46e-157	549
contig17031	LipY764_contig149	314	100000	314	1	314	5820	5507	2.43e-166	580
contig17032	LipY764_contig123	350	100000	350	1	350	595	944	0.0	647
contig17033	LipY764_contig123	266	100000	266	1	266	1325	1060	9.83e-140	492
contig17036	LipY764_contig96	368	100000	368	1	368	3547	3180	0.0	680
contig17037	LipY764_contig403	258	100000	258	1	258	3850	4107	2.66e-135	477
contig17041	LipY764_contig143	319	100000	319	1	319	6741	6423	4.11e-169	590
contig17050	LipY764_contig35	252	100000	252	1	252	17187	16936	5.62e-132	466
contig17052	LipY764_contig82	222	100000	222	1	222	21494	21715	2.32e-115	411
contig17053	LipY764_contig521	348	100000	348	1	348	2220	2567	0.0	643
contig17063	LipY764_contig42	236	100000	236	1	236	35409	35644	4.10e-123	436
contig17092	LipY764_contig489	353	100000	353	1	353	1860	1508	0.0	652
contig17099	LipY764_contig49	250	100000	250	1	250	35690	35441	7.21e-131	462
contig17100	LipY764_contig103	269	100000	269	1	269	21973	21705	2.14e-141	497
contig17114	LipY764_contig206	295	100000	295	1	295	7004	6710	8.29e-156	545
contig17120	LipY764_contig495	232	100000	232	1	232	272	503	6.73e-121	429
contig17125	LipY764_contig372	273	100000	273	1	273	1535	1807	1.30e-143	505
contig17127	LipY764_contig212	307	100000	307	1	307	9038	8732	1.85e-162	568
contig17128	LipY764_contig212	244	100000	244	1	244	3509	3752	1.52e-127	451
contig17138	LipY764_contig20	282	100000	282	1	282	7259	6978	1.34e-148	521
contig17139	LipY764_contig198	305	100000	305	1	305	9043	9347	2.37e-161	564
contig17146	LipY764_contig188	279	100000	279	1	279	2933	2655	6.14e-147	516
contig17147	LipY764_contig400	278	100000	278	1	278	937	1214	2.20e-146	514
contig17149	LipY764_contig422	910	100000	910	1	910	1812	903	0.0	1681
contig17158	LipY764_contig5	252	100000	252	1	252	20817	20566	5.62e-132	466
contig17161	LipY764_contig113	281	100000	281	1	281	15895	16175	4.79e-148	520
contig17163	LipY764_contig285	393	100000	393	1	393	7738	8130	0.0	726
contig17169	LipY764_contig6	246	100000	246	1	246	8457	8702	1.18e-128	455
contig17172	LipY764_contig81	270	100000	270	1	270	27189	26920	5.97e-142	499
contig17175	LipY764_contig199	225	100000	225	1	225	10201	10425	6.66e-117	416
contig17175	LipY764_contig135	86	98837	85	205	290	10186	10271	5.76e-38	154
contig17178	LipY764_contig281	209	100000	209	1	209	209	1	4.52e-108	387
contig17186	LipY764_contig39	223	100000	223	1	223	4492	4714	6.49e-116	412
contig17191	LipY764_contig164	213	100000	213	1	213	13681	13469	2.24e-110	394
contig17192	LipY764_contig305	268	100000	268	1	268	1025	758	7.66e-141	496
contig17199	LipY764_contig189	325	100000	325	1	325	9480	9156	1.94e-172	601
contig17209	LipY764_contig59	263	100000	263	1	263	3228	2966	4.52e-138	486
contig17211	LipY764_contig610	239	99582	238	1	239	479	241	4.16e-123	436
contig17211	LipY764_contig382	240	89167	214	1	239	4682	4443	2.05e-81	298
contig17213	LipY764_contig356	359	100000	359	1	359	3328	2970	0.0	664
contig17225	LipY764_contig97	268	100000	268	1	268	723	456	7.66e-141	496
contig17229	LipY764_contig8	312	100000	312	1	312	9665	9976	3.12e-165	577
contig1723	LipY764_contig237	901	100000	901	1	901	163	1063	0.0	1664
contig17230	LipY764_contig8	270	100000	270	1	270	10348	10079	5.97e-142	499
contig17233	LipY764_contig5	267	100000	267	1	267	39057	38791	2.74e-140	494
contig1724	LipY764_contig237	634	100000	634	1	634	1686	1053	0.0	1171
contig17241	LipY764_contig285	264	100000	264	1	264	310	47	1.26e-138	488
contig17248	LipY764_contig542	232	100000	232	1	232	250	481	6.73e-121	429
contig17249	LipY764_contig80	227	100000	227	1	227	3029	3255	3.96e-118	420
contig17251	LipY764_contig54	300	100000	300	1	300	2496	2197	1.40e-158	555
contig17252	LipY764_contig193	332	100000	332	1	332	10089	10420	2.54e-176	614
contig17263	LipY764_contig256	548	100000	548	1	548	10417	10964	0.0	1013
contig17271	LipY764_contig55	258	100000	258	1	258	1279	1536	2.66e-135	477
contig17273	LipY764_contig271	514	100000	514	1	514	10372	10885	0.0	950
contig17274	LipY764_contig82	353	100000	353	1	353	11543	11191	0.0	652
contig17276	LipY764_contig208	267	100000	267	1	267	4517	4783	2.74e-140	494
contig17279	LipY764_contig10	285	100000	285	1	285	42766	42482	2.90e-150	527
contig1728	LipY764_contig133	281	100000	281	1	281	6884	7164	4.79e-148	520
contig17280	LipY764_contig14	213	100000	213	1	213	5294	5506	2.24e-110	394
contig17281	LipY764_contig14	279	100000	279	1	279	5898	5620	6.14e-147	516
contig17282	LipY764_contig5	230	100000	230	1	230	46920	47149	8.63e-120	425
contig17286	LipY764_contig554	279	100000	279	1	279	2479	2201	6.14e-147	516
contig1729	LipY764_contig327	2498	100000	2498	1	2498	5433	2936	0.0	4614
contig17291	LipY764_contig128	232	100000	232	1	232	7977	7746	6.73e-121	429
contig17297	LipY764_contig16	239	100000	239	1	239	27897	28135	8.94e-125	442
contig17299	LipY764_contig404	249	100000	249	1	249	613	861	2.58e-130	460
contig17302	LipY764_contig265	378	100000	378	1	378	2521	2144	0.0	699
contig17303	LipY764_contig251	363	100000	363	1	363	11033	10671	0.0	671
contig17306	LipY764_contig211	384	100000	384	1	384	14851	14468	0.0	710
contig17307	LipY764_contig211	348	100000	348	1	348	13965	14312	0.0	643
contig17308	LipY764_contig80	232	100000	232	1	232	22087	21856	6.73e-121	429
contig17316	LipY764_contig476	233	100000	233	1	233	1081	1313	1.88e-121	431
contig17316	LipY764_contig360	234	77778	182	1	233	4308	4520	3.58e-29	124
contig17321	LipY764_contig53	287	100000	287	1	287	315	601	2.25e-151	531
contig17323	LipY764_contig26	281	100000	281	1	281	2791	3071	4.79e-148	520
contig17324	LipY764_contig292	221	100000	221	1	221	9933	10153	8.32e-115	409
contig17332	LipY764_contig360	252	99603	251	1	252	3638	3889	2.61e-130	460
contig17332	LipY764_contig476	247	86640	214	1	247	421	667	3.66e-74	274
contig17333	LipY764_contig313	341	100000	341	1	341	7610	7950	0.0	630
contig17343	LipY764_contig174	350	100000	350	1	350	11057	11406	0.0	647
contig17347	LipY764_contig67	159	100000	159	1	159	30990	30832	3.22e-80	294
contig17347	LipY764_contig67	150	100000	150	137	286	28262	28113	3.24e-75	278
contig17353	LipY764_contig43	217	100000	217	1	217	18223	18439	1.36e-112	401
contig17358	LipY764_contig70	369	100000	369	1	369	11825	11457	0.0	682
contig17359	LipY764_contig211	278	100000	278	1	278	10785	10508	2.20e-146	514
contig17361	LipY764_contig199	285	100000	285	1	285	3254	2970	2.90e-150	527
contig17365	LipY764_contig210	264	100000	264	1	264	5327	5590	1.26e-138	488
contig17370	LipY764_contig236	209	100000	209	1	209	1609	1817	3.66e-108	387
contig17371	LipY764_contig236	335	100000	335	1	335	2304	1970	5.52e-178	619
contig17379	LipY764_contig202	251	100000	251	1	251	11305	11055	2.01e-131	464
contig17380	LipY764_contig202	300	100000	300	1	300	10615	10914	1.40e-158	555
contig17385	LipY764_contig337	464	100000	464	1	464	294	757	0.0	857
contig17391	LipY764_contig14	244	100000	244	1	244	13864	14107	1.52e-127	451
contig17395	LipY764_contig278	243	100000	243	1	243	3452	3210	5.44e-127	449
contig17398	LipY764_contig16	368	100000	368	1	368	17085	16718	0.0	680
contig17402	LipY764_contig566	218	100000	218	1	218	705	488	3.81e-113	403
contig17403	LipY764_contig566	248	100000	248	1	248	77	324	9.24e-130	459
contig17408	LipY764_contig151	294	100000	294	1	294	1435	1142	2.97e-155	544
contig17409	LipY764_contig151	289	100000	289	1	289	773	1061	1.76e-152	534
contig17420	LipY764_contig177	308	100000	308	1	308	1410	1103	5.15e-163	569
contig17433	LipY764_contig127	293	100000	293	1	293	11856	12148	1.06e-154	542
contig17435	LipY764_contig362	310	100000	310	1	310	5446	5137	4.01e-164	573
contig17438	LipY764_contig67	342	100000	342	1	342	13454	13795	0.0	632
contig17441	LipY764_contig387	216	100000	216	1	216	4849	5064	4.88e-112	399
contig17442	LipY764_contig387	282	100000	282	1	282	5535	5254	1.34e-148	521
contig17450	LipY764_contig120	260	100000	260	1	260	5795	6054	2.08e-136	481
contig17452	LipY764_contig133	329	100000	329	1	329	19480	19808	1.17e-174	608
contig17461	LipY764_contig261	226	100000	226	1	226	5726	5951	1.42e-117	418
contig17466	LipY764_contig6	281	100000	281	1	281	29331	29611	4.79e-148	520
contig17467	LipY764_contig329	388	100000	388	1	388	1318	931	0.0	717
contig17469	LipY764_contig128	352	100000	352	1	352	13408	13057	0.0	651
contig17484	LipY764_contig210	280	100000	280	1	280	10955	11234	1.71e-147	518
contig17491	LipY764_contig76	231	100000	231	1	231	14117	13887	2.41e-120	427
contig17498	LipY764_contig322	229	100000	229	1	229	2673	2901	3.09e-119	424
contig17507	LipY764_contig10	230	100000	230	1	230	37343	37114	8.63e-120	425
contig17514	LipY764_contig447	382	100000	382	1	382	73	454	0.0	706
contig17533	LipY764_contig214	316	100000	316	1	316	14615	14930	1.89e-167	584
contig1754	LipY764_contig111	215	100000	215	1	215	16510	16296	1.75e-111	398
contig17540	LipY764_contig291	236	100000	236	23	258	2381	2616	4.52e-123	436
contig1755	LipY764_contig111	398	100000	398	1	398	15702	16099	0.0	736
contig17555	LipY764_contig132	346	100000	346	1	346	1486	1141	0.0	640
contig17565	LipY764_contig478	346	100000	346	1	346	612	267	0.0	640
contig17578	LipY764_contig239	232	100000	232	1	232	9392	9623	6.73e-121	429
contig17582	LipY764_contig6	267	100000	267	1	267	14430	14164	2.74e-140	494
contig17595	LipY764_contig310	247	100000	247	1	247	5761	5515	3.31e-129	457
contig17601	LipY764_contig35	253	100000	253	1	253	5999	5747	1.57e-132	468
contig17607	LipY764_contig150	362	100000	362	1	362	8156	8517	0.0	669
contig17608	LipY764_contig150	304	99671	303	1	304	8836	8534	1.44e-158	555
contig1761	LipY764_contig224	1303	100000	1303	1	1303	4427	5729	0.0	2407
contig17611	LipY764_contig85	252	100000	252	1	252	767	1018	5.62e-132	466
contig17612	LipY764_contig194	406	100000	406	1	406	12037	11632	0.0	750
contig17616	LipY764_contig698	286	100000	286	1	286	745	460	8.11e-151	529
contig17619	LipY764_contig390	335	100000	335	1	335	4012	4346	5.52e-178	619
contig17625	LipY764_contig5	269	100000	269	1	269	1803	2071	2.14e-141	497
contig17627	LipY764_contig456	259	100000	259	1	259	1954	2212	7.44e-136	479
contig17636	LipY764_contig190	205	100000	205	1	205	14650	14446	6.00e-106	379
contig17637	LipY764_contig190	328	100000	328	1	328	14072	14399	4.20e-174	606
contig17647	LipY764_contig313	300	100000	300	1	300	3817	4116	1.40e-158	555
contig17649	LipY764_contig211	243	100000	243	1	243	1188	946	5.44e-127	449
contig17663	LipY764_contig52	322	100000	322	1	322	18244	17923	8.92e-171	595
contig17664	LipY764_contig52	267	100000	267	1	267	17548	17814	2.74e-140	494
contig17667	LipY764_contig80	235	100000	235	1	235	2636	2870	1.47e-122	435
contig17668	LipY764_contig313	273	100000	273	1	273	4454	4182	1.30e-143	505
contig17671	LipY764_contig82	272	100000	272	1	272	11975	11704	4.65e-143	503
contig17674	LipY764_contig93	302	100000	302	1	302	10246	9945	1.09e-159	558
contig17677	LipY764_contig153	271	100000	271	1	271	4862	5132	1.67e-142	501
contig1768	LipY764_contig78	357	100000	357	1	357	30289	30645	0.0	660
contig17686	LipY764_contig298	287	100000	287	1	287	4461	4747	2.25e-151	531
contig17695	LipY764_contig128	209	100000	209	1	209	18658	18450	3.66e-108	387
contig17699	LipY764_contig256	225	100000	225	1	225	2608	2384	5.07e-117	416
contig1770	LipY764_contig570	1222	96890	1184	1	1222	559	1780	0.0	2047
contig1770	LipY764_contig665	1036	97683	1012	1	1034	134	1169	0.0	1779
contig17703	LipY764_contig205	301	100000	301	1	301	13525	13225	3.91e-159	556
contig17704	LipY764_contig103	230	100000	230	1	230	8043	8272	8.63e-120	425
contig17717	LipY764_contig16	264	100000	264	1	264	31697	31434	1.26e-138	488
contig17720	LipY764_contig38	236	100000	236	1	236	3575	3340	4.10e-123	436
contig17723	LipY764_contig18	246	100000	246	1	246	17199	16954	1.18e-128	455
contig17731	LipY764_contig421	304	100000	304	1	304	4572	4269	8.50e-161	562
contig17735	LipY764_contig248	308	100000	308	1	308	2519	2212	5.15e-163	569
contig17739	LipY764_contig188	251	100000	251	1	251	567	317	2.01e-131	464
contig17740	LipY764_contig302	266	100000	266	1	266	1930	2195	9.83e-140	492
contig17745	LipY764_contig302	287	100000	287	1	287	1430	1716	2.25e-151	531
contig17746	LipY764_contig346	333	100000	333	1	333	5178	4846	7.10e-177	616
contig17752	LipY764_contig8	301	100000	301	1	301	9412	9112	3.91e-159	556
contig17754	LipY764_contig21	260	100000	260	1	260	3503	3762	2.08e-136	481
contig17755	LipY764_contig162	219	100000	219	1	219	4335	4553	1.06e-113	405
contig17758	LipY764_contig15	149	100000	149	114	262	12596	12448	1.06e-74	276
contig17761	LipY764_contig204	234	100000	234	1	234	4813	4580	5.26e-122	433
contig17764	LipY764_contig297	207	100000	207	1	207	384	590	4.69e-107	383
contig17774	LipY764_contig328	234	100000	234	1	234	2255	2488	5.26e-122	433
contig17777	LipY764_contig347	280	99643	279	1	279	2713	2434	2.86e-145	510
contig17785	LipY764_contig270	209	100000	209	1	209	2635	2843	3.66e-108	387
contig17815	LipY764_contig479	242	100000	242	1	242	3782	3541	1.95e-126	448
contig1782	LipY764_contig245	1585	100000	1585	1	1585	3406	1822	0.0	2928
contig17836	LipY764_contig52	232	100000	232	1	232	18671	18902	6.73e-121	429
contig17851	LipY764_contig491	243	100000	243	1	243	1618	1860	5.44e-127	449
contig17855	LipY764_contig93	331	100000	331	1	331	5868	6198	9.12e-176	612
contig17856	LipY764_contig90	240	100000	240	1	240	28055	28294	2.50e-125	444
contig17858	LipY764_contig214	399	100000	399	1	399	630	1028	0.0	737
contig17874	LipY764_contig127	429	100000	429	1	429	11707	11279	0.0	793
contig17875	LipY764_contig414	245	100000	245	1	245	4849	4605	4.24e-128	453
contig17879	LipY764_contig390	234	100000	234	1	234	960	1193	5.26e-122	433
contig17884	LipY764_contig95	325	100000	325	1	325	10516	10192	1.94e-172	601
contig17890	LipY764_contig32	220	100000	220	1	220	4378	4597	2.98e-114	407
contig17893	LipY764_contig17	398	100000	398	1	398	4555	4952	0.0	736
contig17902	LipY764_contig248	279	100000	279	1	279	2499	2777	6.14e-147	516
contig1791	LipY764_contig55	2141	100000	2141	1	2141	10721	12861	0.0	3954
contig17911	LipY764_contig349	298	100000	298	1	298	2877	2580	1.80e-157	551
contig17915	LipY764_contig219	234	100000	234	1	234	1780	2013	5.26e-122	433
contig17919	LipY764_contig155	281	100000	281	1	281	2143	2423	4.79e-148	520
contig1792	LipY764_contig55	1090	100000	1090	1	1090	13927	12838	0.0	2013
contig17922	LipY764_contig267	665	100000	665	1	665	2192	2856	0.0	1229
contig17935	LipY764_contig201	231	100000	231	1	231	1048	1278	2.41e-120	427
contig1795	LipY764_contig81	279	100000	279	1	279	26161	25883	6.14e-147	516
contig17959	LipY764_contig165	220	100000	220	1	220	2247	2028	2.98e-114	407
contig1796	LipY764_contig81	379	100000	379	1	379	25412	25790	0.0	701
contig17961	LipY764_contig24	327	100000	327	1	327	36680	37006	1.51e-173	604
contig17964	LipY764_contig14	296	100000	296	1	296	6285	5990	2.31e-156	547
contig17965	LipY764_contig186	246	100000	246	1	246	3198	2953	1.18e-128	455
contig17969	LipY764_contig463	226	100000	226	1	226	2269	2494	1.42e-117	418
contig17995	LipY764_contig203	255	100000	255	1	255	8691	8437	1.22e-133	472
contig17996	LipY764_contig35	287	100000	287	1	287	19781	20067	2.25e-151	531
contig17999	LipY764_contig113	233	100000	233	1	233	15389	15621	1.88e-121	431
contig1800	LipY764_contig43	305	100000	305	1	305	19985	20289	2.37e-161	564
contig18007	LipY764_contig190	391	100000	391	1	391	17952	17562	0.0	723
contig18009	LipY764_contig42	217	100000	217	1	217	26684	26900	1.36e-112	401
contig18012	LipY764_contig312	291	100000	291	1	291	2147	1857	1.37e-153	538
contig18014	LipY764_contig35	342	100000	342	1	342	13503	13844	0.0	632
contig18017	LipY764_contig225	272	100000	272	1	272	11222	10951	4.65e-143	503
contig18021	LipY764_contig398	323	100000	323	1	323	2991	2669	2.49e-171	597
contig18029	LipY764_contig256	256	100000	256	1	256	9761	10016	3.42e-134	473
contig18031	LipY764_contig545	398	100000	398	1	398	1578	1975	0.0	736
contig18033	LipY764_contig120	247	100000	247	67	313	4711	4465	4.26e-129	457
contig18037	LipY764_contig109	232	100000	232	1	232	8580	8349	6.73e-121	429
contig18049	LipY764_contig5	235	100000	235	1	235	48721	48487	1.47e-122	435
contig18050	LipY764_contig261	315	99365	313	1	315	6918	6604	1.47e-163	571
contig18052	LipY764_contig433	279	100000	279	1	279	3347	3625	6.14e-147	516
contig18066	LipY764_contig250	220	100000	220	1	220	11257	11038	2.98e-114	407
contig18068	LipY764_contig35	286	100000	286	1	286	19397	19682	8.11e-151	529
contig18072	LipY764_contig511	215	100000	215	1	215	648	862	1.75e-111	398
contig18074	LipY764_contig50	234	100000	234	1	234	35841	36074	5.26e-122	433
contig18075	LipY764_contig331	219	100000	219	1	219	4114	3896	1.06e-113	405
contig18076	LipY764_contig70	232	100000	232	1	232	29487	29256	6.73e-121	429
contig18081	LipY764_contig105	312	100000	312	1	312	6597	6286	3.12e-165	577
contig18082	LipY764_contig14	278	100000	278	1	278	47382	47105	2.20e-146	514
contig18083	LipY764_contig14	283	100000	283	1	283	46805	47087	3.73e-149	523
contig18093	LipY764_contig282	285	100000	285	1	285	1038	754	2.90e-150	527
contig181	LipY764_contig373	1897	99895	1895	1	1897	3882	1987	0.0	3491
contig18101	LipY764_contig219	324	100000	324	1	324	12310	12633	6.94e-172	599
contig18102	LipY764_contig104	215	100000	215	1	215	7606	7820	1.75e-111	398
contig18104	LipY764_contig312	398	100000	398	1	398	2146	2543	0.0	736
contig18106	LipY764_contig219	229	100000	229	1	229	3947	4175	3.09e-119	424
contig18112	LipY764_contig338	293	100000	293	1	293	1830	2122	1.06e-154	542
contig18113	LipY764_contig338	202	100000	202	1	202	2430	2229	2.75e-104	374
contig18119	LipY764_contig539	229	100000	229	1	229	1735	1963	3.09e-119	424
contig18122	LipY764_contig8	210	100000	210	1	210	9416	9625	1.02e-108	388
contig18123	LipY764_contig608	338	98521	333	1	338	1492	1155	2.61e-171	597
contig18123	LipY764_contig328	339	95280	323	1	338	7778	7440	5.78e-153	536
contig18124	LipY764_contig347	276	100000	276	1	276	2998	2723	2.83e-145	510
contig18126	LipY764_contig2	218	100000	218	1	218	60660	60877	3.81e-113	403
contig18140	LipY764_contig14	223	100000	223	1	223	52536	52314	6.49e-116	412
contig18141	LipY764_contig14	223	100000	223	1	223	51912	52134	6.49e-116	412
contig18142	LipY764_contig530	234	100000	234	1	234	548	781	5.26e-122	433
contig18143	LipY764_contig530	241	100000	241	1	241	1181	941	6.97e-126	446
contig18144	LipY764_contig92	295	100000	295	1	295	1699	1405	8.29e-156	545
contig18154	LipY764_contig47	381	100000	381	1	381	381	1	0.0	704
contig1816	LipY764_contig177	1196	100000	1196	1	1196	11385	10190	0.0	2209
contig18161	LipY764_contig579	316	100000	316	1	316	1882	1567	1.89e-167	584
contig18162	LipY764_contig79	210	100000	210	1	210	22616	22407	1.02e-108	388
contig18165	LipY764_contig202	338	100000	338	1	338	15251	14914	1.20e-179	625
contig18181	LipY764_contig215	274	100000	274	1	274	3823	3550	3.63e-144	507
contig18182	LipY764_contig38	211	100000	211	1	211	18160	18370	2.86e-109	390
contig18198	LipY764_contig284	340	100000	340	1	340	9737	9398	0.0	628
contig1820	LipY764_contig216	388	100000	388	1	388	3342	2955	0.0	717
contig18207	LipY764_contig97	214	100000	214	1	214	4445	4232	6.25e-111	396
contig1821	LipY764_contig216	484	100000	484	1	484	2477	2960	0.0	894
contig18215	LipY764_contig292	254	100000	254	1	254	9666	9919	4.38e-133	470
contig1822	LipY764_contig466	1372	99927	1371	1	1372	35	1406	0.0	2529
contig1822	LipY764_contig526	818	88020	720	560	1372	3562	2747	0.0	961
contig1822	LipY764_contig713	600	91167	547	1	598	35	632	0.0	811
contig18223	LipY764_contig8	243	100000	243	1	243	4884	4642	5.44e-127	449
contig18230	LipY764_contig2	271	100000	271	1	271	51298	51028	1.67e-142	501
contig18236	LipY764_contig400	270	100000	270	1	270	6173	5904	5.97e-142	499
contig1824	LipY764_contig285	635	100000	635	1	635	4162	4796	0.0	1173
contig18246	LipY764_contig67	232	100000	232	1	232	23549	23780	6.73e-121	429
contig18255	LipY764_contig661	219	100000	219	1	219	1076	858	1.06e-113	405
contig18261	LipY764_contig329	255	100000	255	1	255	1935	2189	1.22e-133	472
contig18267	LipY764_contig8	348	100000	348	1	348	31634	31981	0.0	643
contig18268	LipY764_contig67	273	100000	273	1	273	16270	16542	1.30e-143	505
contig18269	LipY764_contig156	166	100000	166	1	166	166	1	3.84e-84	307
contig18284	LipY764_contig315	239	100000	239	1	239	3943	4181	8.94e-125	442
contig18288	LipY764_contig66	294	100000	294	1	294	16443	16150	2.97e-155	544
contig18297	LipY764_contig185	275	100000	275	1	275	12382	12108	1.01e-144	508
contig18300	LipY764_contig98	251	100000	251	1	251	14928	15178	2.01e-131	464
contig18307	LipY764_contig220	239	100000	239	1	239	3636	3874	8.94e-125	442
contig18308	LipY764_contig365	305	100000	305	1	305	2603	2299	2.37e-161	564
contig18323	LipY764_contig106	290	100000	290	1	290	16769	16480	4.90e-153	536
contig18326	LipY764_contig185	244	100000	244	1	244	11633	11390	1.52e-127	451
contig18329	LipY764_contig53	287	100000	287	1	287	5878	6164	2.25e-151	531
contig1833	LipY764_contig50	233	100000	233	1	233	784	1016	1.88e-121	431
contig18342	LipY764_contig113	220	100000	220	1	220	11956	12175	2.98e-114	407
contig18343	LipY764_contig113	216	100000	216	1	216	12554	12339	4.88e-112	399
contig18346	LipY764_contig94	220	100000	220	1	220	8129	8348	2.98e-114	407
contig18349	LipY764_contig241	258	100000	258	1	258	5050	4793	2.66e-135	477
contig18351	LipY764_contig96	282	100000	282	1	282	2879	3160	1.34e-148	521
contig18352	LipY764_contig341	291	100000	291	1	291	3998	4288	1.37e-153	538
contig18361	LipY764_contig660	286	100000	286	1	286	171	456	8.11e-151	529
contig18364	LipY764_contig239	254	100000	254	1	254	8996	9249	4.38e-133	470
contig18367	LipY764_contig120	222	100000	222	1	222	15003	15224	2.32e-115	411
contig18378	LipY764_contig421	210	100000	210	1	210	3462	3671	1.02e-108	388
contig18384	LipY764_contig247	227	100000	227	1	227	6299	6073	3.96e-118	420
contig18385	LipY764_contig230	245	100000	245	1	245	11910	11666	4.24e-128	453
contig18387	LipY764_contig311	215	100000	215	1	215	7408	7622	1.75e-111	398
contig18406	LipY764_contig37	215	100000	215	1	215	2921	3135	1.75e-111	398
contig1841	LipY764_contig296	382	100000	382	1	382	3490	3109	0.0	706
contig18412	LipY764_contig92	218	100000	218	1	218	2084	1867	3.81e-113	403
contig18413	LipY764_contig89	244	100000	244	1	244	12378	12135	1.52e-127	451
contig18415	LipY764_contig17	220	100000	220	1	220	39375	39594	2.98e-114	407
contig1842	LipY764_contig296	364	100000	364	1	364	2748	3111	0.0	673
contig18420	LipY764_contig14	237	100000	237	1	237	20516	20280	1.15e-123	438
contig1887	LipY764_contig114	223	100000	223	1	223	7159	7381	6.49e-116	412
contig1888	LipY764_contig114	1742	100000	1742	1	1742	9102	7361	0.0	3217
contig1889	LipY764_contig159	1475	100000	1475	1	1475	6969	5495	0.0	2724
contig189	LipY764_contig4	1656	100000	1656	1	1656	15719	14064	0.0	3059
contig1901	LipY764_contig178	1252	100000	1252	1	1252	8160	9411	0.0	2313
contig1907	LipY764_contig9	2145	100000	2145	1	2145	10395	8251	0.0	3962
contig1908	LipY764_contig132	2727	100000	2727	4	2730	4610	1884	0.0	5036
contig1920	LipY764_contig9	481	100000	481	1	481	14426	13946	0.0	889
contig1921	LipY764_contig9	251	100000	251	1	251	13705	13955	2.01e-131	464
contig1947	LipY764_contig20	904	100000	904	1	904	22699	21796	0.0	1670
contig1948	LipY764_contig20	216	100000	216	1	216	21489	21704	4.88e-112	399
contig1958	LipY764_contig70	2269	100000	2269	1	2269	23259	20991	0.0	4191
contig1959	LipY764_contig282	955	100000	955	1	955	5322	4368	0.0	1764
contig1959	LipY764_contig418	942	86730	817	23	955	3166	2235	0.0	1029
contig1960	LipY764_contig282	569	100000	569	1	569	3816	4384	0.0	1051
contig1969	LipY764_contig288	2018	99950	2017	279	2296	33	2050	0.0	3722
contig1969	LipY764_contig288	55	98182	54	233	287	1	55	8.35e-20	97.1
contig1969	LipY764_contig373	287	99652	286	1	287	287	1	8.99e-149	525
contig1980	LipY764_contig56	1734	100000	1734	1	1734	10432	8699	0.0	3203
contig1987	LipY764_contig8	339	100000	339	1	339	6962	6624	3.34e-180	627
contig1988	LipY764_contig8	1005	100000	1005	1	1005	5628	6632	0.0	1857
contig1991	LipY764_contig51	2184	100000	2184	1	2184	28459	30642	0.0	4034
contig2	LipY764_contig420	619	95961	594	1	617	5125	5740	0.0	1000
contig2	LipY764_contig546	265	87925	233	1	259	2844	3107	3.34e-83	305
contig2005	LipY764_contig125	1117	100000	1117	1	1117	13976	15092	0.0	2063
contig2006	LipY764_contig125	326	100000	326	1	326	15413	15088	5.40e-173	603
contig2008	LipY764_contig416	2708	100000	2708	1	2708	4606	1899	0.0	5001
contig202	LipY764_contig449	1120	99911	1119	1840	2959	5112	3993	0.0	2063
contig202	LipY764_contig735	55	100000	55	2905	2959	1	55	2.32e-21	102
contig2030	LipY764_contig268	822	100000	822	1	822	5994	5173	0.0	1519
contig2031	LipY764_contig268	348	100000	348	1	348	4833	5180	0.0	643
contig2036	LipY764_contig125	344	100000	344	1	344	13636	13979	0.0	636
contig2041	LipY764_contig197	2741	100000	2741	1	2741	7741	5001	0.0	5062
contig2042	LipY764_contig344	3951	99924	3948	1	3951	5446	1496	0.0	7280
contig2046	LipY764_contig611	1625	100000	1625	1	1625	32	1656	0.0	3001
contig2047	LipY764_contig370	855	100000	855	1	855	858	4	0.0	1580
contig2056	LipY764_contig449	399	100000	399	1	399	3615	4013	0.0	737
contig2056	LipY764_contig735	391	91816	359	9	399	424	35	4.12e-155	544
contig2057	LipY764_contig735	240	100000	240	1	240	35	274	2.50e-125	444
contig2057	LipY764_contig449	240	92500	222	1	240	4013	3774	2.60e-95	344
contig2080	LipY764_contig469	2742	99964	2741	1	2742	1814	4555	0.0	5059
contig2082	LipY764_contig379	1665	100000	1665	1	1665	5722	7386	0.0	3075
contig2083	LipY764_contig524	1116	100000	1116	1	1116	3176	2061	0.0	2061
contig2084	LipY764_contig90	920	100000	920	1	920	14114	15033	0.0	1700
contig21	LipY764_contig400	1514	100000	1514	1	1514	2538	4051	0.0	2796
contig21	LipY764_contig551	40	95000	38	1	40	2871	2833	2.00e-09	62.1
contig21	LipY764_contig354	40	92500	37	1	40	603	565	9.29e-08	56.5
contig21	LipY764_contig123	36	94444	34	5	40	18457	18423	3.34e-07	54.7
contig2103	LipY764_contig106	1050	100000	1050	1	1050	19713	20762	0.0	1940
contig2110	LipY764_contig189	524	100000	524	1	524	13653	13130	0.0	968
contig2111	LipY764_contig189	334	100000	334	1	334	12765	13098	1.98e-177	617
contig2111	LipY764_contig412	42	92857	39	1	42	1727	1768	4.18e-10	62.1
contig2112	LipY764_contig282	378	100000	378	1	378	7398	7021	0.0	699
contig2113	LipY764_contig282	345	100000	345	1	345	6666	7010	0.0	638
contig2122	LipY764_contig288	384	100000	384	1	384	4904	5287	0.0	710
contig2123	LipY764_contig531	316	96519	305	1	316	1153	1468	4.18e-149	523
contig2133	LipY764_contig183	464	100000	464	1	464	5467	5930	0.0	857
contig2134	LipY764_contig183	1058	100000	1058	1	1058	7096	6039	0.0	1954
contig2135	LipY764_contig458	479	98956	474	452	930	757	279	0.0	857
contig2135	LipY764_contig610	53	100000	53	1	53	1748	1800	9.27e-21	99.0
contig2136	LipY764_contig760	356	97753	348	43	396	1	356	1.89e-175	612
contig2136	LipY764_contig458	226	95575	216	437	662	1	226	2.10e-100	363
contig2143	LipY764_contig531	316	100000	316	1	316	1153	1468	1.89e-167	584
contig215	LipY764_contig308	1933	100000	1933	1	1933	3073	5005	0.0	3570
contig2156	LipY764_contig196	282	100000	282	1	282	10675	10394	1.34e-148	521
contig2165	LipY764_contig234	240	100000	240	1	240	4221	4460	2.50e-125	444
contig2167	LipY764_contig194	1087	100000	1087	1	1087	12310	13396	0.0	2008
contig2168	LipY764_contig194	300	100000	300	1	300	13775	13476	1.40e-158	555
contig2179	LipY764_contig335	274	100000	274	1	274	1156	883	3.63e-144	507
contig2180	LipY764_contig335	258	100000	258	1	258	504	761	2.66e-135	477
contig2185	LipY764_contig222	251	100000	251	1	251	13031	12781	2.01e-131	464
contig2205	LipY764_contig624	55	100000	55	74	128	1502	1556	1.56e-22	102
contig2205	LipY764_contig699	70	91429	64	1	70	506	575	7.24e-21	97.1
contig2206	LipY764_contig570	251	100000	251	296	546	2675	2425	4.58e-131	464
contig2209	LipY764_contig288	209	100000	209	1	209	5754	5546	3.66e-108	387
contig2209	LipY764_contig531	206	92718	191	4	209	1863	1658	1.77e-81	298
contig2237	LipY764_contig235	1656	100000	1656	1	1656	5205	6860	0.0	3059
contig2238	LipY764_contig191	556	92986	517	1	556	678	1233	0.0	811
contig2238	LipY764_contig563	406	99507	404	151	556	2793	2388	0.0	739
contig2248	LipY764_contig81	1883	100000	1883	1	1883	31363	29481	0.0	3478
contig2280	LipY764_contig294	1111	100000	1111	1	1111	5813	4703	0.0	2052
contig2287	LipY764_contig111	1068	100000	1068	1	1068	11721	12788	0.0	1973
contig2290	LipY764_contig4	979	100000	979	1	979	13317	12339	0.0	1808
contig2298	LipY764_contig55	1503	100000	1503	1	1503	27699	29201	0.0	2776
contig2299	LipY764_contig55	931	100000	931	1	931	30197	29267	0.0	1720
contig23	LipY764_contig492	2588	93895	2430	1	2584	3208	630	0.0	3892
contig23	LipY764_contig667	1142	100000	1142	604	1745	1	1142	0.0	2109
contig23	LipY764_contig730	511	100000	511	138	648	1	511	0.0	944
contig23	LipY764_contig755	396	94697	375	2189	2584	406	12	2.10e-175	614
contig23	LipY764_contig756	105	93333	98	1	105	240	139	1.98e-36	152
contig23	LipY764_contig756	96	91667	88	331	426	96	1	7.17e-31	134
contig2304	LipY764_contig533	484	100000	484	1	484	439	922	0.0	894
contig2305	LipY764_contig533	454	99780	453	101	554	1355	902	0.0	833
contig2310	LipY764_contig197	1706	100000	1706	1	1706	7729	9434	0.0	3151
contig2316	LipY764_contig278	1103	100000	1103	265	1367	4839	3737	0.0	2037
contig2322	LipY764_contig417	871	100000	871	1	871	6054	5184	0.0	1609
contig2323	LipY764_contig417	2208	100000	2208	53	2260	2931	5138	0.0	4078
contig2336	LipY764_contig74	724	100000	724	1	724	1216	1939	0.0	1338
contig2337	LipY764_contig74	295	100000	295	1	295	2225	1931	8.29e-156	545
contig2339	LipY764_contig731	156	100000	156	136	291	507	352	1.52e-78	289
contig2368	LipY764_contig308	401	100000	401	1	401	6159	6559	0.0	741
contig2369	LipY764_contig308	2329	100000	2329	1	2329	9071	6743	0.0	4301
contig2371	LipY764_contig418	370	100000	370	1	370	2124	1755	0.0	684
contig2372	LipY764_contig418	486	99177	482	1	486	1263	1748	0.0	876
contig2390	LipY764_contig55	803	100000	803	1	803	4208	5010	0.0	1483
contig2391	LipY764_contig55	329	100000	329	1	329	5319	4991	1.17e-174	608
contig2394	LipY764_contig476	342	100000	342	1	342	789	448	0.0	632
contig2394	LipY764_contig360	342	89474	306	1	342	4006	3665	7.89e-122	433
contig24	LipY764_contig492	1515	97822	1482	1	1512	2206	692	0.0	2612
contig24	LipY764_contig667	745	91141	679	1	739	399	1142	0.0	1003
contig24	LipY764_contig755	333	100000	333	1180	1512	406	74	3.40e-176	616
contig240	LipY764_contig606	489	100000	489	1	489	775	287	0.0	904
contig240	LipY764_contig739	55	100000	55	1	55	55	1	3.69e-22	102
contig2405	LipY764_contig16	227	100000	227	1	227	36268	36042	3.96e-118	420
contig2409	LipY764_contig26	298	100000	298	1	298	298	1	1.93e-157	551
contig2412	LipY764_contig141	323	100000	323	1	323	2175	2497	2.49e-171	597
contig2413	LipY764_contig141	239	100000	239	1	239	2813	2575	8.94e-125	442
contig2416	LipY764_contig190	1202	100000	1202	1	1202	12359	13560	0.0	2220
contig2423	LipY764_contig754	351	99430	349	76	426	1	351	0.0	638
contig2423	LipY764_contig454	188	92021	173	1	188	186	1	1.38e-70	263
contig2424	LipY764_contig453	248	94758	235	1	248	1767	2014	4.42e-108	387
contig2424	LipY764_contig761	176	100000	176	73	248	358	183	9.78e-90	326
contig2425	LipY764_contig453	380	97368	370	1	380	1664	2043	0.0	647
contig2425	LipY764_contig761	293	96928	284	176	468	358	66	1.79e-139	492
contig2425	LipY764_contig512	466	84120	392	1	466	3191	3644	6.57e-124	440
contig244	LipY764_contig158	1073	100000	1073	1	1073	3600	2528	0.0	1982
contig244	LipY764_contig621	48	93750	45	1027	1073	1474	1521	2.34e-12	71.3
contig244	LipY764_contig552	43	95349	41	1031	1073	1044	1002	8.41e-12	69.4
contig244	LipY764_contig201	43	95349	41	1031	1073	17444	17486	8.41e-12	69.4
contig244	LipY764_contig112	46	91304	42	1030	1073	57	12	1.41e-09	62.1
contig244	LipY764_contig700	43	90698	39	1031	1073	625	667	1.82e-08	58.4
contig244	LipY764_contig591	43	90698	39	1031	1073	203	161	1.82e-08	58.4
contig244	LipY764_contig310	43	90698	39	1031	1073	1975	1933	1.82e-08	58.4
contig244	LipY764_contig82	45	88889	40	1029	1073	70	26	6.55e-08	56.5
contig2444	LipY764_contig296	358	100000	358	1	358	9630	9987	0.0	662
contig2445	LipY764_contig296	324	100000	324	1	324	10314	9991	6.94e-172	599
contig2471	LipY764_contig418	316	100000	316	1	316	2497	2812	1.89e-167	584
contig2490	LipY764_contig606	432	91898	397	1	426	1617	1186	9.29e-172	599
contig2490	LipY764_contig762	234	100000	234	1	234	234	1	9.97e-122	433
contig2490	LipY764_contig636	237	93671	222	180	416	1442	1206	2.22e-98	355
contig2491	LipY764_contig215	309	100000	309	1	309	1786	1478	1.44e-163	571
contig2492	LipY764_contig215	426	100000	426	1	426	978	1403	0.0	787
contig2494	LipY764_contig27	2534	100000	2534	1	2534	14422	11889	0.0	4680
contig2495	LipY764_contig27	325	100000	325	1	325	11585	11909	1.94e-172	601
contig2509	LipY764_contig106	859	100000	859	59	917	24485	23627	0.0	1587
contig2514	LipY764_contig4	661	99849	660	1	661	2645	3305	0.0	1216
contig2516	LipY764_contig713	614	100000	614	1	614	35	648	0.0	1134
contig2516	LipY764_contig466	705	90780	640	1	703	35	734	0.0	935
contig2516	LipY764_contig526	144	100000	144	560	703	3562	3419	1.80e-71	267
contig2517	LipY764_contig16	1431	100000	1431	1	1431	34981	33551	0.0	2643
contig2518	LipY764_contig589	687	99127	681	1	687	2162	1476	0.0	1236
contig2518	LipY764_contig288	636	85535	544	61	687	9674	9040	0.0	656
contig2522	LipY764_contig351	1241	100000	1241	1	1241	1411	2651	0.0	2292
contig2528	LipY764_contig453	380	99474	378	1	380	672	1051	0.0	691
contig2528	LipY764_contig757	337	93769	316	44	380	368	35	6.64e-143	503
contig2537	LipY764_contig265	401	100000	401	1	401	9969	10369	0.0	741
contig2538	LipY764_contig265	241	100000	241	1	241	10604	10364	6.97e-126	446
contig254	LipY764_contig471	3938	99797	3930	1	3938	669	4606	0.0	7228
contig254	LipY764_contig638	55	100000	55	3884	3938	1432	1378	3.09e-21	102
contig254	LipY764_contig627	55	100000	55	3884	3938	1539	1485	3.09e-21	102
contig2548	LipY764_contig16	261	100000	261	1	261	40114	40374	5.80e-137	483
contig255	LipY764_contig589	624	98878	617	1	624	1476	2099	0.0	1114
contig255	LipY764_contig288	633	85308	540	1	624	9040	9671	0.0	645
contig2555	LipY764_contig32	594	100000	594	1	594	19174	18581	0.0	1098
contig2556	LipY764_contig32	574	100000	574	1	574	19175	19748	0.0	1061
contig2557	LipY764_contig434	1717	100000	1717	1	1717	60	1776	0.0	3171
contig2557	LipY764_contig701	43	97674	42	3	45	31	73	2.92e-13	75.0
contig2557	LipY764_contig324	43	97674	42	3	45	9523	9481	2.92e-13	75.0
contig2570	LipY764_contig382	677	97046	657	1	677	4674	3998	0.0	1140
contig2570	LipY764_contig610	467	92505	432	6	470	466	1	0.0	665
contig2570	LipY764_contig597	148	100000	148	530	677	1	148	1.03e-73	274
contig2571	LipY764_contig382	236	100000	236	1	236	3820	4055	4.10e-123	436
contig2576	LipY764_contig114	274	100000	274	1	274	3678	3951	3.63e-144	507
contig258	LipY764_contig302	421	100000	421	1	421	2792	2372	0.0	778
contig2588	LipY764_contig6	342	100000	342	1	342	11948	12289	0.0	632
contig2590	LipY764_contig326	699	100000	699	1	699	3390	2692	0.0	1291
contig2591	LipY764_contig326	227	100000	227	1	227	2244	2470	3.96e-118	420
contig2592	LipY764_contig128	2262	100000	2262	1	2262	10677	12938	0.0	4178
[truncated: 1,259 more rows]
