# Supplementary material for: The horse Y chromosome as an informative marker for tracing sire lines
Source: Sci Rep. 2019 Apr 15;9:6095. doi: 10.1038/s41598-019-42640-w (PMC6465346; doi:10.1038/s41598-019-42640-w)
Supplement: Supplementary file 6 — Supplementary Table S5 [file 41598_2019_42640_MOESM6_ESM.xlsx]

## Sheet: SF_LipY764_Table_S5
contigname	contig length	bp scY total	bp mcY total	bp nonMSY	number of scY regions	remarks	# variants on contig	# SNVs used for dating	% of contig scY	% of contig mcY	% of contig nonMSY	# BLAST hits unfiltered	# BLAST hits pident >95% and sident >300bp	% of contig identical to eMSYv3	BLAST category	# of bases covering eMSYv3	pident_hit1	nident_hit1	qstart_hit1	qend_hit1	sstart_hit1	send_hit1	pident_hit2	nident_hit2	qstart_hit2	qend_hit2	sstart_hit2	send_hit2	pident_hit3	nident_hit3	qstart_hit3	qend_hit3	sstart_hit3	send_hit3	pident_hit4	nident_hit4	qstart_hit4	qend_hit4	sstart_hit4	send_hit4	pident_hit5	nident_hit5	qstart_hit5	qend_hit5	sstart_hit5	send_hit5	pident_hit6	nident_hit6	qstart_hit6
LipY764_contig1	4491	4450	0	41	1	none	3	2	0.99087063	0	0.00912937	16	1	0.999554665	BLAST_single_hit	4489	99955	4489	1	4491	8936707	8941196
LipY764_contig2	67707	66700	50	957	9	none	22	17	0.985127092	0.000738476	0.014134432	473	2	1.005080715	BLAST_splitted	68051	99924	47069	1	47099	8771979	8724880	99938	20982	46713	67707	7491053	7512043
LipY764_contig3	2590	2400	0	190	1	none	2	0	0.926640927	0	0.073359073	8	1	1	BLAST_single_hit	2590	100	2590	1	2590	7512830	7515419
LipY764_contig4	67691	55591	10600	1500	27	none	21	15	0.821246547	0.156593934	0.022159519	451	3	0.200780015	BLAST_multi-copy	74973	99985	13591	1	13593	951816	965408	100	59792	7900	67691	1008504	1068295	100	1590	66102	67691	3683922	3682333
LipY764_contig5	62496	62246	0	250	3	none	29	25	0.995999744	0	0.004000256	321	2	0.997983871	BLAST_splitted	62370	99965	54611	7873	62496	7095762	7150381	99974	7759	1	7761	7088012	7095770
LipY764_contig6	53186	52200	0	986	10	none	19	19	0.981461287	0	0.018538713	309	2	0.791599293	BLAST_splitted	42102	99982	39337	2757	42100	8066815	8027477	100	2765	1	2765	8070959	8068195
LipY764_contig7	5351	5350	0	1	1	none	0	0	0.999813119	0	0.000186881	3	0		BLAST_no_hit
LipY764_contig8	34842	34242	0	600	6	none	18	12	0.982779404	0	0.017220596	512	1	0.999971299	BLAST_single_hit	34841	99994	34841	1	34842	8585677	8550835
LipY764_contig9	22557	22450	0	107	2	none	13	12	0.995256461	0	0.004743539	65	1	0.999911336	BLAST_single_hit	22555	99991	22555	1	22557	8550225	8527671
LipY764_contig10	46779	45300	0	1479	11	none	14	10	0.968383249	0	0.031616751	483	1	0.999551081	BLAST_single_hit	46758	99964	46758	1	46774	9239594	9286359
LipY764_contig11	26813	25550	0	1263	9	none	9	9	0.952895983	0	0.047104017	239	1	0.999254093	BLAST_single_hit	26793	99892	26793	1	26813	6789489	6816307
LipY764_contig12	12106	12100	0	6	1	none	4	3	0.999504378	0	0.000495622	4	1	0.999669585	BLAST_single_hit	12102	99959	12102	1	12106	6816798	6828900
LipY764_contig13	15830	15550	0	280	1	none	6	5	0.982312066	0	0.017687934	22	1	0.999873658	BLAST_single_hit	15828	99912	15828	1	15830	6829450	6845289
LipY764_contig14	55560	54350	250	960	9	none	21	14	0.978221742	0.00449964	0.017278618	250	2	0.362221022	BLAST_splitted	20125	99972	17745	37812	55560	7918717	7936464	99.79	2380	1	2384	8025096	8027476
LipY764_contig15	12596	12146	0	450	4	none	2	2	0.964274373	0	0.035725627	144	1	0.999841219	BLAST_single_hit	12594	99984	12594	1	12596	6361018	6348425
LipY764_contig16	40785	40050	50	685	7	none	17	12	0.981978669	0.001225941	0.01679539	369	1	0.999558661	BLAST_single_hit	40767	99953	40767	1	40785	6347699	6306931
LipY764_contig17	49899	48949	0	950	7	none	20	15	0.980961542	0	0.019038458	308	1	0.999699393	BLAST_single_hit	49884	99954	49884	1	49899	7814717	7764822
LipY764_contig18	34468	33350	0	1118	9	none	8	6	0.967564117	0	0.032435883	284	1	0.999680863	BLAST_single_hit	34457	99968	34457	1	34468	4977047	5011505
LipY764_contig19	10653	10600	0	53	2	none	3	3	0.995024876	0	0.004975124	7	1	0.999812259	BLAST_single_hit	10651	99981	10651	1	10653	5012072	5022722
LipY764_contig20	45553	44050	50	1453	16	none	12	11	0.967005466	0.001097623	0.031896911	692	1	0.999604856	BLAST_single_hit	45535	99954	45535	1	45553	6406658	6361121
LipY764_contig21	12090	11690	0	400	2	none	2	2	0.966914806	0	0.033085194	4	3	0.394127378	BLAST_splitted	4765	99811	2640	1	2645	4847990	4845348	100	834	5612	6445	4842176	4841343	99845	1291	9851	11143	4840541	4839250
LipY764_contig22	24212	24162	0	50	2	none	3	2	0.997934908	0	0.002065092	128	0		BLAST_no_hit
LipY764_contig23	6888	6200	50	638	8	none	4	4	0.900116144	0.007259001	0.092624855	336	0		BLAST_no_hit
LipY764_contig24	45534	44584	50	900	8	none	12	8	0.979136469	0.001098081	0.01976545	183	1	0.999714499	BLAST_single_hit	45521	99971	45521	1	45534	7218207	7172684
LipY764_contig25	2023	1873	0	150	1	none	0	0	0.925852694	0	0.074147306	144	1	1	BLAST_single_hit	2023	100	2023	1	2023	858538	856516
LipY764_contig26	11470	11300	50	120	3	none	3	2	0.985178727	0.004359198	0.010462075	189	1	0.999476896	BLAST_single_hit	11464	99948	11464	1	11470	855889	844426
LipY764_contig27	29303	28800	0	503	3	none	4	3	0.982834522	0	0.017165478	196	1	0.999863495	BLAST_single_hit	29299	99983	29299	1	29303	843763	814463
LipY764_contig28	1420	1300	0	120	2	none	0	0	0.915492958	0	0.084507042	41	1	1	BLAST_single_hit	1420	99.93	1420	1	1420	7444705	7443285
LipY764_contig29	13050	12650	0	400	2	none	3	3	0.969348659	0	0.030651341	11	1	0.999846743	BLAST_single_hit	13048	99969	13048	1	13050	7442709	7429660
LipY764_contig30	3925	3725	0	200	3	none	4	4	0.949044586	0	0.050955414	119	1	0.998980892	BLAST_single_hit	3921	99898	3921	1	3925	7429023	7425102
LipY764_contig31	23706	23400	0	306	4	none	10	10	0.987091875	0	0.012908125	168	1	0.999957817	BLAST_single_hit	23705	99996	23705	1	23706	7424544	7400840
LipY764_contig32	33159	31900	0	1259	13	none	15	12	0.962031424	0	0.037968576	358	5	0.993606562	BLAST_splitted	32947	99994	16612	1	16613	247519	264130	100	4037	16380	20416	264156	268192	100	3244	21329	24572	270692	273935	99932	4417	24335	28754	273961	278377	99871	4637	28519	33159	278652	283290
LipY764_contig33	6873	5423	0	1450	6	none	4	4	0.789029536	0	0.210970464	3	3	1.032882293	BLAST_splitted	7099	100	3773	1	3773	284610	288382	99667	1498	3712	5212	213656	215156	99891	1828	5044	6873	290200	292029
LipY764_contig34	2353	2300	0	53	2	none	2	1	0.977475563	0	0.022524437	1	1	0.819804505	BLAST_single_hit	1929	100	1929	1	1929	292550	294478
LipY764_contig35	24374	23800	0	574	4	none	11	8	0.976450316	0	0.023549684	79	1	0.998605071	BLAST_single_hit	24340	99861	24340	1	24374	8020654	7996289
LipY764_contig36	3145	3095	0	50	1	none	2	1	0.984101749	0	0.015898251	1	1	1	BLAST_single_hit	3145	100	3145	1	3145	7954812	7951668
LipY764_contig37	14654	14650	0	4	1	none	4	4	0.999727037	0	0.000272963	141	1	0.999863518	BLAST_single_hit	14652	99986	14652	1	14654	7951065	7936414
LipY764_contig38	26218	25800	0	418	5	none	19	14	0.984056755	0	0.015943245	49	1	0.999733008	BLAST_single_hit	26211	99973	26211	1	26218	7250961	7277173
LipY764_contig39	15716	15650	0	66	1	none	9	6	0.995800458	0	0.004199542	56	1	0.999936371	BLAST_single_hit	15715	99994	15715	1	15716	7277925	7293639
LipY764_contig40	28846	27946	0	900	9	none	12	11	0.968799834	0	0.031200166	224	0		BLAST_no_hit
LipY764_contig41	12161	11450	0	711	3	none	5	5	0.941534413	0	0.058465587	32	0		BLAST_no_hit
LipY764_contig42	41683	40533	0	1150	10	none	17	2	0.972410815	0	0.027589185	265	0		BLAST_no_hit
LipY764_contig43	41435	39200	0	2235	7	none	21	17	0.946060094	0	0.053939906	393	1	0.998479546	BLAST_single_hit	41372	99732	41372	1	41435	7491174	7449704
LipY764_contig44	3353	3300	0	53	2	none	0	0	0.98419326	0	0.01580674	22	1	0.999403519	BLAST_single_hit	3351	99911	3351	1	3353	8021401	8024752
LipY764_contig45	5818	5700	0	118	2	none	1	1	0.979718116	0	0.020281884	193	1	0.99982812	BLAST_single_hit	5817	99983	5817	1	5818	4804811	4810627
LipY764_contig46	13910	13760	0	150	2	none	3	3	0.989216391	0	0.010783609	26	1	0.999712437	BLAST_single_hit	13906	99971	13906	1	13910	4811377	4825283
LipY764_contig47	9327	9300	0	27	1	none	7	6	0.997105179	0	0.002894821	2	1	0.999892784	BLAST_single_hit	9326	99989	9326	1	9327	4825876	4835202
LipY764_contig48	3259	3250	0	9	1	none	0	0	0.997238417	0	0.002761583	18	1	0.999693157	BLAST_single_hit	3258	99969	3258	1	3259	4835748	4839005
LipY764_contig49	39905	39400	50	455	3	none	15	11	0.987344944	0.001252976	0.01140208	337	1	0.19481268	BLAST_single_hit	7774	99987	7774	32131	39905	4796630	4804403
LipY764_contig50	39418	38150	100	1168	8	none	19	14	0.967831955	0.002536912	0.029631133	282	0		BLAST_no_hit
LipY764_contig51	39242	38000	0	1242	6	none	18	16	0.968350237	0	0.031649763	679	2	1.003771469	BLAST_splitted	39390	99944	32158	7068	39242	610962	643120	99821	7232	1	7241	603697	610936
LipY764_contig52	27777	26327	0	1450	14	none	6	4	0.947798538	0	0.052201462	114	0		BLAST_no_hit
LipY764_contig53	10448	9250	0	1198	3	none	6	6	0.885336907	0	0.114663093	178	0		BLAST_no_hit
LipY764_contig54	38155	37350	0	805	7	none	9	8	0.978901848	0	0.021098152	247	1	0.99952824	BLAST_single_hit	38137	99953	38137	1	38155	5642515	5680655
LipY764_contig55	37732	35282	0	2450	10	none	10	9	0.935068377	0	0.064931623	197	1	0.998833881	BLAST_single_hit	37688	99883	37688	1	37732	6057983	6095697
LipY764_contig56	15629	15479	0	150	2	none	3	3	0.990402457	0	0.009597543	40	1	0.999488131	BLAST_single_hit	15621	99949	15621	1	15629	8279395	8295015
LipY764_contig57	14839	14750	0	89	2	none	5	4	0.994002291	0	0.005997709	137	1	0.99979783	BLAST_single_hit	14836	99.98	14836	1	14839	8295648	8310483
LipY764_contig58	6115	6050	0	65	1	none	2	2	0.989370401	0	0.010629599	43	1	0.999672935	BLAST_single_hit	6113	99967	6113	1	6115	8310999	8317113
LipY764_contig59	37246	34746	50	2450	17	none	13	13	0.932878698	0.001342426	0.065778876	280	1	0.997878967	BLAST_single_hit	37167	99.89	37167	1	37200	8370281	8407483
LipY764_contig60	18371	18350	0	21	1	none	8	8	0.998856894	0	0.001143106	53	0		BLAST_no_hit
LipY764_contig61	11032	10532	0	500	4	none	4	3	0.954677302	0	0.045322698	125	0		BLAST_no_hit
LipY764_contig62	5439	5350	0	89	2	none	3	3	0.983636698	0	0.016363302	13	1	0.400808972	BLAST_single_hit	2180	100	2180	3260	5439	8807385	8805206
LipY764_contig63	770	770	0	0	1	none	0	0	1	0	0	1	0		BLAST_no_hit
LipY764_contig64	36681	36281	0	400	3	none	11	10	0.989095172	0	0.010904828	82	1	0.999809166	BLAST_single_hit	36674	99981	36674	1	36681	7572823	7609497
LipY764_contig65	11714	11550	0	164	3	none	4	4	0.985999659	0	0.014000341	33	2	0.997780434	BLAST_splitted	11688	100	6590	5125	11714	749312	742723	99785	5098	1	5108	754649	749551
LipY764_contig66	24282	23750	0	532	6	none	13	11	0.978090767	0	0.021909233	113	1	0.999299893	BLAST_single_hit	24265	99.93	24265	1	24282	742171	717898
LipY764_contig67	36205	35850	0	355	3	none	13	9	0.990194724	0	0.009805276	44	0		BLAST_no_hit
LipY764_contig68	35942	33942	0	2000	13	none	12	9	0.944354794	0	0.055645206	603	1	0.999387903	BLAST_single_hit	35920	99936	35920	1	35942	5921866	5885940
LipY764_contig69	2827	2550	0	277	2	none	0	0	0.902016272	0	0.097983728	7	1	1	BLAST_single_hit	2827	100	2827	1	2827	8107155	8104329
LipY764_contig70	32204	32150	0	54	2	none	9	7	0.99832319	0	0.00167681	56	1	0.999751584	BLAST_single_hit	32196	99972	32196	1	32204	8103746	8071548
LipY764_contig71	2237	1937	0	300	5	none	2	2	0.865891819	0	0.134108181	123	1	0.997764864	BLAST_single_hit	2232	99687	2232	1	2237	6623006	6625241
LipY764_contig72	6801	6800	0	1	1	none	0	0	0.999852963	0	0.000147037	14	1	0.999852963	BLAST_single_hit	6800	99985	6800	1	6801	6625812	6632611
LipY764_contig73	20877	20450	0	427	4	none	5	3	0.97954687	0	0.02045313	315	1	0.999473104	BLAST_single_hit	20866	99947	20866	1	20877	6633365	6654230
LipY764_contig74	2347	2250	0	97	1	none	1	0	0.958670643	0	0.041329357	52	1	1	BLAST_single_hit	2347	100	2347	1	2347	6654903	6657249
LipY764_contig75	32975	75	32550	350	2	SCY total length <350	0	0	0.00227445	0.987111448	0.010614102	422	18	0.610523124	BLAST_multi-copy	304853	99851	20132	1	20160	4310120	4289959	99807	20134	1	20172	4622941	4602775	99861	20136	1	20161	2624319	2644482	99871	25603	1	25635	3902306	3876673	99.8	32914	1	32975	2382850	2349873	99803	32915	1
LipY764_contig76	27160	26250	0	910	8	none	8	7	0.966494845	0	0.033505155	70	1	0.999852725	BLAST_single_hit	27156	99978	27156	1	27160	9377492	9350331
LipY764_contig77	4795	4300	50	445	2	none	2	1	0.896767466	0.010427529	0.092805005	49	1	1	BLAST_single_hit	4795	100	4795	1	4795	9349566	9344772
LipY764_contig78	32019	31950	0	69	2	none	16	16	0.99784503	0	0.00215497	102	1	0.99978138	BLAST_single_hit	32012	99975	32012	1	32019	6459610	6427596
LipY764_contig79	31984	31484	0	500	3	none	15	13	0.984367184	0	0.015632816	84	0		BLAST_no_hit
LipY764_contig80	31580	31050	0	530	5	none	13	11	0.983217226	0	0.016782774	291	0		BLAST_no_hit
LipY764_contig81	31397	28997	2050	350	7	none	12	10	0.923559576	0.065292862	0.011147562	234	2	0.999840749	BLAST_splitted	31392	99973	29093	2301	31395	6154693	6125595	99957	2299	1	2300	6157218	6154920
LipY764_contig82	27335	26885	0	450	6	none	6	6	0.983537589	0	0.016462411	225	1	0.999524419	BLAST_single_hit	27322	99949	27322	1	27335	6781263	6753938
LipY764_contig83	3367	3250	0	117	2	none	0	0	0.965250965	0	0.034749035	123	1	0.999703	BLAST_single_hit	3366	99.97	3366	1	3367	6753257	6749892
LipY764_contig84	31106	30750	0	356	4	none	6	3	0.988555263	0	0.011444737	67	1	0.999710667	BLAST_single_hit	31097	99971	31097	1	31106	7659862	7628760
LipY764_contig85	15362	14962	0	400	3	none	5	4	0.973961724	0	0.026038276	28	1	0.999479234	BLAST_single_hit	15354	99948	15354	1	15362	4778888	4794247
LipY764_contig86	1362	1350	0	12	1	none	1	1	0.991189427	0	0.008810573	2	1	1	BLAST_single_hit	1362	100	1362	1	1362	4794830	4796191
LipY764_contig87	13110	12750	0	360	5	none	4	4	0.972540046	0	0.027459954	96	0		BLAST_no_hit
LipY764_contig88	30931	29431	50	1450	13	none	12	9	0.951504963	0.001616501	0.046878536	317	1	0.998739129	BLAST_single_hit	30892	99819	30892	1	30931	8972393	8941475
LipY764_contig89	30912	30650	0	262	2	none	12	10	0.991524327	0	0.008475673	134	1	0.999514752	BLAST_single_hit	30897	99948	30897	1	30912	8339340	8370240
LipY764_contig90	30832	29982	0	850	10	none	16	12	0.97243124	0	0.02756876	135	0		BLAST_no_hit
LipY764_contig91	30750	29900	0	850	6	none	17	16	0.972357724	0	0.027642276	153	1	0.998373984	BLAST_single_hit	30700	99828	30700	1	30750	5488806	5458066
LipY764_contig92	27066	26100	0	966	3	none	7	6	0.964309466	0	0.035690534	103	1	0.998743811	BLAST_single_hit	27032	99882	27032	4	27066	8251468	8224410
LipY764_contig93	30516	30150	0	366	5	none	8	5	0.988006292	0	0.011993708	73	1	0.999803382	BLAST_single_hit	30510	99977	30510	1	30516	6017629	6048139
LipY764_contig94	30425	29000	0	1425	8	none	5	4	0.953163517	0	0.046836483	445	2	0.997041906	BLAST_splitted	30335	99939	24399	6012	30425	5394284	5369876	100	5936	1	5936	5400543	5394608
LipY764_contig95	30145	28945	0	1200	7	none	5	4	0.960192403	0	0.039807597	319	0		BLAST_no_hit
LipY764_contig96	8036	7836	0	200	4	none	2	2	0.975111996	0	0.024888004	127	1	1	BLAST_single_hit	8036	100	8036	1	8036	8137985	8146020
LipY764_contig97	21532	21150	0	382	4	none	9	7	0.982258963	0	0.017741037	47	1	1	BLAST_single_hit	21532	100	21532	1	21532	8146568	8168099
LipY764_contig98	29356	28950	0	406	3	none	13	9	0.986169778	0	0.013830222	328	1	0.999795612	BLAST_single_hit	29350	99.98	29350	1	29356	7026338	6996988
LipY764_contig99	29129	28650	0	479	5	none	13	9	0.983555906	0	0.016444094	122	1	0.99986268	BLAST_single_hit	29125	99986	29125	1	29129	7688943	7659819
LipY764_contig100	9293	8893	0	400	5	none	3	3	0.956956849	0	0.043043151	121	0		BLAST_no_hit
LipY764_contig101	19018	17300	0	1718	5	none	11	8	0.909664528	0	0.090335472	192	0		BLAST_no_hit
LipY764_contig102	5733	5583	0	150	2	none	2	1	0.973835688	0	0.026164312	96	2	1.000174429	BLAST_splitted	5734	99966	2932	2802	5733	5773664	5770732	99964	2802	23	2825	5777128	5774327
LipY764_contig103	21973	21350	0	623	6	none	3	2	0.971647021	0	0.028352979	166	1	0.999544896	BLAST_single_hit	21963	99.95	21963	1	21973	5770179	5748215
LipY764_contig104	17364	17164	0	200	3	none	8	6	0.988481917	0	0.011518083	94	1	0.99994241	BLAST_single_hit	17363	99988	17363	1	17364	6749353	6731990
LipY764_contig105	10156	9800	0	356	4	none	4	4	0.964946829	0	0.035053171	142	1	0.999310752	BLAST_single_hit	10149	99921	10149	1	10156	6731412	6721261
LipY764_contig106	28011	27100	0	911	6	none	14	11	0.967477063	0	0.032522937	350	1	0.999250295	BLAST_single_hit	27990	99925	27990	1	28011	9078239	9106244
LipY764_contig107	21640	21440	0	200	2	none	8	5	0.990757856	0	0.009242144	108	1	0.999214418	BLAST_single_hit	21623	99921	21623	1	21640	8137636	8116009
LipY764_contig108	5215	4800	0	415	5	none	0	0	0.92042186	0	0.07957814	199	1	0.999616491	BLAST_single_hit	5213	99942	5213	1	5215	5502898	5497685
LipY764_contig109	13027	12877	50	100	1	none	6	5	0.988485453	0.003838182	0.007676364	6	1	0.999769709	BLAST_single_hit	13024	99977	13024	1	13027	5159693	5146670
LipY764_contig110	13685	13300	0	385	6	none	5	4	0.971867008	0	0.028132992	229	1	0.999780782	BLAST_single_hit	13682	99978	13682	1	13685	5145952	5132271
LipY764_contig111	27363	27000	0	363	4	none	10	8	0.986733911	0	0.013266089	153	0		BLAST_no_hit
LipY764_contig112	5612	5550	0	62	1	none	2	2	0.988952245	0	0.011047755	27	1	0.999643621	BLAST_single_hit	5610	99964	5610	1	5612	7245385	7239776
LipY764_contig113	20735	20735	0	0	1	none	10	8	1	0	0	7	1	0.999855317	BLAST_single_hit	20732	99981	20732	1	20735	7239210	7218478
LipY764_contig114	26660	25900	0	760	6	none	10	8	0.971492873	0	0.028507127	220	1	0.999662416	BLAST_single_hit	26651	99962	26651	1	26660	7065772	7039119
LipY764_contig115	3033	2550	0	483	5	none	0	0	0.840751731	0	0.159248269	131	1	0.906363337	BLAST_single_hit	2749	100	2749	1	2749	305893	308641
LipY764_contig116	7669	5200	200	2269	17	none	2	1	0.678054505	0.026079019	0.295866475	1	1	0.531620811	BLAST_single_hit	4077	99902	4077	1251	5331	311047	315123
LipY764_contig117	14415	10300	50	4065	28	none	6	3	0.714533472	0.003468609	0.281997919	10	2	1.003399237	BLAST_splitted	14464	99988	8412	6004	14415	324754	333166	99802	6052	1	6063	318443	324505
LipY764_contig118	13602	13600	0	2	1	none	5	5	0.999852963	0	0.000147037	3	0		BLAST_no_hit
LipY764_contig119	12129	11250	0	879	7	none	1	0	0.927529063	0	0.072470937	69	1	0.999670212	BLAST_single_hit	12125	99959	12125	1	12129	5534002	5521877
LipY764_contig120	26281	25381	0	900	8	none	9	5	0.965754728	0	0.034245272	366	1	0.599482516	BLAST_single_hit	15755	99949	15755	10520	26281	587436	603191
LipY764_contig121	7820	7800	0	20	1	none	5	3	0.997442455	0	0.002557545	60	1	0.999872123	BLAST_single_hit	7819	99974	7819	1	7820	8706852	8699033
LipY764_contig122	16970	16770	0	200	4	none	10	9	0.988214496	0	0.011785504	42	1	1	BLAST_single_hit	16970	100	16970	1	16970	8698253	8681284
LipY764_contig123	24862	24800	0	62	1	none	10	8	0.997506234	0	0.002493766	55	1	0.99979889	BLAST_single_hit	24857	99976	24857	1	24862	7343951	7368810
LipY764_contig124	24689	24400	0	289	2	none	6	5	0.988294382	0	0.011705618	127	0		BLAST_no_hit
LipY764_contig125	24542	22392	0	2150	12	none	8	3	0.912395078	0	0.087604922	994	1	0.996944014	BLAST_single_hit	24467	99792	24467	1	24515	8894397	8869885
LipY764_contig126	24504	24300	0	204	2	none	8	5	0.991674829	0	0.008325171	9	1	0.999632713	BLAST_single_hit	24495	99963	24495	1	24504	8407237	8431733
LipY764_contig127	13283	12850	0	433	3	none	1	0	0.967401942	0	0.032598058	236	0		BLAST_no_hit
LipY764_contig128	24309	24000	0	309	2	none	8	7	0.987288659	0	0.012711341	141	1	0.999424082	BLAST_single_hit	24295	99942	24295	1	24309	710098	685804
LipY764_contig129	7132	6800	0	332	3	none	2	2	0.953449243	0	0.046550757	260	0		BLAST_no_hit
LipY764_contig130	9958	9750	0	208	2	none	6	4	0.979112272	0	0.020887728	176	0		BLAST_no_hit
LipY764_contig131	5747	5650	0	97	1	none	2	2	0.983121629	0	0.016878371	79	0		BLAST_no_hit
LipY764_contig132	7926	7826	0	100	2	none	5	5	0.987383295	0	0.012616705	30	1	1	BLAST_single_hit	7926	100	7926	1	7926	8606707	8598782
LipY764_contig133	23831	23250	0	581	4	none	7	7	0.975619991	0	0.024380009	256	0		BLAST_no_hit
LipY764_contig134	10560	10250	0	310	5	none	2	1	0.970643939	0	0.029356061	231	2	1.011363636	BLAST_splitted	10680	99839	7426	3131	10560	8258691	8266127	99877	3254	1	3256	8255408	8258665
LipY764_contig135	12595	12550	0	45	1	none	7	6	0.996427154	0	0.003572846	66	1	0.999682414	BLAST_single_hit	12591	99968	12591	1	12595	8266767	8279357
LipY764_contig136	5155	4950	0	205	1	none	0	0	0.960232784	0	0.039767216	94	1	0.999612027	BLAST_single_hit	5153	99961	5153	1	5155	8990415	8995568
LipY764_contig137	544	544	0	0	1	none	1	1	1	0	0	1	1	1	BLAST_single_hit	544	100	544	1	544	8996317	8996860
LipY764_contig138	16601	16600	0	1	1	none	4	3	0.999939763	0	6.02373	11	1	1	BLAST_single_hit	16601	100	16601	1	16601	8997545	9014145
LipY764_contig139	23671	23050	0	621	7	none	14	11	0.973765367	0	0.026234633	340	1	0.997887711	BLAST_single_hit	23621	99882	23621	25	23671	5968898	5945275
LipY764_contig140	7398	6398	0	1000	8	none	0	0	0.864828332	0	0.135171668	170	1	0.998918627	BLAST_single_hit	7390	99892	7390	1	7398	717852	710462
LipY764_contig141	15472	15450	0	22	1	none	5	5	0.998578077	0	0.001421923	45	0		BLAST_no_hit
LipY764_contig142	23572	23300	0	272	2	none	9	9	0.988460886	0	0.011539114	72	0		BLAST_no_hit
LipY764_contig143	12495	12195	0	300	2	none	3	3	0.975990396	0	0.024009604	222	1	0.999919968	BLAST_single_hit	12494	99992	12494	1	12495	6951689	6964182
LipY764_contig144	9461	9400	0	61	2	none	3	2	0.993552479	0	0.006447521	18	2	0.950428073	BLAST_splitted	8992	99918	4872	4586	9461	6969466	6974337	100	4120	1	4120	6964786	6968905
LipY764_contig145	2028	1928	0	100	2	none	1	0	0.950690335	0	0.049309665	18	0		BLAST_no_hit
LipY764_contig146	13608	13000	0	608	6	none	9	7	0.9553204	0	0.0446796	2	0		BLAST_no_hit
LipY764_contig147	5637	4937	0	700	8	none	3	1	0.875820472	0	0.124179528	203	0		BLAST_no_hit
LipY764_contig148	22502	22050	0	452	8	none	8	7	0.979912897	0	0.020087103	282	1	0.999511155	BLAST_single_hit	22491	99951	22491	1	22502	6482315	6459821
LipY764_contig149	7792	7642	0	150	1	none	3	3	0.980749487	0	0.019250513	293	1	0.999358316	BLAST_single_hit	7787	99936	7787	1	7792	8450838	8458627
LipY764_contig150	14024	13800	0	224	3	none	9	6	0.984027382	0	0.015972618	114	1	1	BLAST_single_hit	14024	99979	14024	1	14024	8459297	8473323
LipY764_contig151	5949	5649	0	300	3	none	2	1	0.949571357	0	0.050428643	11	1	0.999831905	BLAST_single_hit	5948	99983	5948	1	5949	8782926	8788874
LipY764_contig152	15590	15390	0	200	3	none	2	0	0.987171264	0	0.012828736	136	1	0.999679282	BLAST_single_hit	15585	99968	15585	1	15590	8789597	8805181
LipY764_contig153	10334	10200	0	134	2	none	3	1	0.987033095	0	0.012966905	22	1	0.999225856	BLAST_single_hit	10326	99923	10326	1	10334	5995501	6005828
LipY764_contig154	11156	11000	0	156	3	none	0	0	0.986016493	0	0.013983507	84	1	0.999820724	BLAST_single_hit	11154	99982	11154	1	11156	6006468	6017621
LipY764_contig155	17407	16800	0	607	6	none	11	9	0.965128971	0	0.034871029	240	1	0.999540415	BLAST_single_hit	17399	99954	17399	1	17407	6928218	6945616
LipY764_contig156	3811	3800	0	11	1	none	3	3	0.997113618	0	0.002886382	1	1	1	BLAST_single_hit	3811	100	3811	1	3811	6946160	6949970
LipY764_contig157	21669	20619	0	1050	10	none	7	6	0.95154368	0	0.04845632	427	1	0.999953851	BLAST_single_hit	21668	99935	21668	1	21669	5824167	5802487
LipY764_contig158	21650	20750	0	900	8	none	3	2	0.958429561	0	0.041570439	340	3	0.681893764	BLAST_splitted	14763	99975	8160	1	8161	806306	798146	99942	1712	19939	21650	791143	789431	99.98	4891	10388	15279	796033	791143
LipY764_contig159	21569	21269	50	250	3	none	8	4	0.986091149	0.002318142	0.011590709	325	1	0.998191849	BLAST_single_hit	21530	99958	21530	32	21569	6125523	6103993
LipY764_contig160	10805	9450	50	1305	13	none	1	1	0.874595095	0.004627487	0.120777418	117	2	1.038223045	BLAST_splitted	11218	99746	5497	5295	10805	5067515	5073025	99878	5721	4	5731	5083780	5078055
LipY764_contig161	10076	9900	0	176	3	none	0	0	0.982532751	0	0.017467249	83	1	0.999206034	BLAST_single_hit	10068	99.95	10068	1	10073	5073710	5083780
LipY764_contig162	13293	13293	0	0	1	none	6	5	1	0	0	36	1	0.999473407	BLAST_single_hit	13286	99.94	13286	1	13293	7087683	7074396
LipY764_contig163	2724	2600	0	124	1	none	1	1	0.954478708	0	0.045521292	32	1	0.998898678	BLAST_single_hit	2721	99963	2721	1	2722	7072778	7070058
LipY764_contig164	21459	20150	0	1309	12	none	10	8	0.938999953	0	0.061000047	281	1	0.999860199	BLAST_single_hit	21456	99986	21456	1	21459	8668158	8646702
LipY764_contig165	21192	20842	50	300	4	none	17	15	0.983484334	0.002359381	0.014156285	216	0		BLAST_no_hit
LipY764_contig166	7207	7150	0	57	2	none	2	2	0.992091023	0	0.007908977	83	1	1	BLAST_single_hit	7207	100	7207	1	7207	6982066	6974860
LipY764_contig167	13148	12898	0	250	4	none	7	6	0.980985701	0	0.019014299	117	1	0.998707028	BLAST_single_hit	13131	99.97	13131	1	13135	4848406	4861537
LipY764_contig168	11900	11800	0	100	2	none	5	5	0.991596639	0	0.008403361	61	1	0.999579832	BLAST_single_hit	11895	99958	11895	1	11900	6846733	6858627
LipY764_contig169	8185	7835	0	350	4	none	8	7	0.957238852	0	0.042761148	35	1	0.999755651	BLAST_single_hit	8183	99976	8183	1	8185	6859342	6867525
LipY764_contig170	20773	19000	50	1723	15	none	10	6	0.914648823	0.002406971	0.082944206	293	0		BLAST_no_hit
LipY764_contig171	20447	18997	0	1450	16	none	5	4	0.929084951	0	0.070915049	391	1	0.999755465	BLAST_single_hit	20442	99922	20442	1	20447	5865317	5885770
LipY764_contig172	16554	16150	0	404	7	none	9	5	0.975595022	0	0.024404978	110	1	0.999697958	BLAST_single_hit	16549	99952	16549	1	16554	7150409	7166960
LipY764_contig173	3111	2900	0	211	2	none	1	1	0.932176149	0	0.067823851	39	1	1	BLAST_single_hit	3111	100	3111	1	3111	7167719	7170829
LipY764_contig174	20122	19400	0	722	7	none	10	8	0.964118875	0	0.035881125	169	0		BLAST_no_hit
LipY764_contig175	20052	19600	0	452	2	none	6	4	0.977458608	0	0.022541392	42	1	0.999800519	BLAST_single_hit	20048	99.98	20048	1	20052	5690354	5710404
LipY764_contig176	19851	17850	200	1801	5	none	10	5	0.899199033	0.010075059	0.090725908	254	0		BLAST_no_hit
LipY764_contig177	19813	18850	0	963	9	none	6	5	0.951395548	0	0.048604452	242	0		BLAST_no_hit
LipY764_contig178	19738	19550	0	188	2	none	9	8	0.990475225	0	0.009524775	208	1	0.999746682	BLAST_single_hit	19733	99975	19733	1	19738	6285291	6265559
LipY764_contig179	19647	18600	0	1047	5	none	11	8	0.946709421	0	0.053290579	49	1	0.998676643	BLAST_single_hit	19621	99878	19621	1	19645	661655	681282
LipY764_contig180	18713	17600	50	1063	14	none	3	2	0.940522631	0.002671939	0.056805429	290	1	0.999679367	BLAST_single_hit	18707	99968	18707	1	18713	5715452	5734158
LipY764_contig181	9093	9043	0	50	1	none	7	6	0.994501265	0	0.005498735	1	1	1	BLAST_single_hit	9093	100	9093	1	9093	7834391	7825299
LipY764_contig182	9635	9350	0	285	3	none	2	1	0.970420343	0	0.029579657	257	1	0.999584847	BLAST_single_hit	9631	99958	9631	1	9635	7824364	7814733
LipY764_contig183	19319	12500	0	6819	3	none	6	4	0.64703142	0	0.35296858	106	1	0.670531601	BLAST_single_hit	12954	99884	12954	1	12969	5642272	5629304
LipY764_contig184	958	950	0	8	1	none	1	1	0.991649269	0	0.008350731	1	1	0.998956159	BLAST_single_hit	957	99896	957	1	958	8494448	8495404
LipY764_contig185	17607	17350	0	257	3	none	5	4	0.985403533	0	0.014596467	278	1	0.999602431	BLAST_single_hit	17600	99.96	17600	1	17607	8496052	8513652
LipY764_contig186	19062	18050	0	1012	8	none	7	7	0.946910083	0	0.053089917	214	1	0.999475396	BLAST_single_hit	19052	99948	19052	2	19062	7976764	7995821
LipY764_contig187	12301	11800	0	501	3	none	5	3	0.959271604	0	0.040728396	284	1	0.999918706	BLAST_single_hit	12300	99984	12300	1	12301	7309639	7297338
LipY764_contig188	6004	5950	0	54	1	none	3	3	0.991005996	0	0.008994004	6	0		BLAST_no_hit
LipY764_contig189	18731	17431	0	1300	7	none	13	7	0.930596338	0	0.069403662	206	0		BLAST_no_hit
LipY764_contig190	18684	18684	0	0	1	none	6	5	1	0	0	3	1	0.999946478	BLAST_single_hit	18683	99995	18683	1	18684	9032840	9014157
LipY764_contig191	18639	50	18550	39	1	SCY total length <350	0	0	0.002682547	0.995225066	0.002092387	212	22	0.295133859	BLAST_multi-copy	54494	99206	5501	1	5544	3762132	3756588	99018	1008	1912	2929	4223114	4224127	99178	724	2858	3587	4224636	4225365	98928	2862	2891	5774	2312951	2315843	100	432	3654	4085	4225376	4225807	99739	382	4086
LipY764_contig192	18616	17850	0	766	6	none	10	10	0.9588526	0	0.0411474	247	0		BLAST_no_hit
LipY764_contig193	18301	18150	0	151	3	none	3	2	0.991749085	0	0.008250915	16	1	0.999781433	BLAST_single_hit	18297	99978	18297	1	18301	5035871	5054168
LipY764_contig194	18211	17950	0	261	3	none	10	9	0.985668003	0	0.014331997	120	1	0.999835264	BLAST_single_hit	18208	99973	18208	1	18211	8623006	8641218
LipY764_contig195	1929	1629	0	300	1	none	1	0	0.844479005	0	0.155520995	19	1	0.991705547	BLAST_single_hit	1913	100	1913	17	1929	5088322	5086410
LipY764_contig196	18026	17850	0	176	3	none	4	4	0.990236325	0	0.009763675	31	2	0.992899146	BLAST_splitted	17898	99964	16757	1	16762	7896084	7879326	99912	1141	16886	18026	7878866	7877725
LipY764_contig197	18020	17950	0	70	1	none	10	9	0.996115427	0	0.003884573	17	1	0.999500555	BLAST_single_hit	18011	99.95	18011	1	18020	661126	643115
LipY764_contig198	17948	17350	0	598	4	none	10	7	0.966681524	0	0.033318476	61	1	0.999721417	BLAST_single_hit	17943	99972	17943	1	17948	5844815	5862757
LipY764_contig199	16389	14100	50	2239	17	none	6	2	0.86033315	0.003050827	0.136616023	268	0		BLAST_no_hit
LipY764_contig200	525	375	0	150	2	none	0	0	0.714285714	0	0.285714286	32	0		BLAST_no_hit
LipY764_contig201	17695	17200	0	495	4	none	7	6	0.972025996	0	0.027974004	368	1	0.999886974	BLAST_single_hit	17693	99989	17693	1	17695	7746939	7764631
LipY764_contig202	17045	16995	0	50	2	none	6	6	0.997066588	0	0.002933412	96	0		BLAST_no_hit
LipY764_contig203	16720	16200	0	520	3	none	7	5	0.968899522	0	0.031100478	224	1	1	BLAST_single_hit	16720	99994	16720	1	16720	974198	990918
LipY764_contig204	7385	7050	0	335	2	none	1	1	0.954637779	0	0.045362221	28	1	0.999052133	BLAST_single_hit	7378	99838	7378	1	7385	8204273	8196885
LipY764_contig205	16699	15899	0	800	8	none	11	9	0.95209294	0	0.04790706	145	1	0.999760465	BLAST_single_hit	16695	99976	16695	1	16699	6565858	6549164
LipY764_contig206	16614	15000	50	1564	11	none	6	4	0.902853016	0.00300951	0.094137474	367	0		BLAST_no_hit
LipY764_contig207	6518	6150	0	368	4	none	1	1	0.943540963	0	0.056459037	208	0		BLAST_no_hit
LipY764_contig208	9358	9100	0	258	4	none	4	3	0.972430006	0	0.027569994	31	0		BLAST_no_hit
LipY764_contig209	16254	16100	0	154	2	none	9	8	0.990525409	0	0.009474591	147	0		BLAST_no_hit
LipY764_contig210	16124	15500	0	624	5	none	2	2	0.961299926	0	0.038700074	68	1	0.999813942	BLAST_single_hit	16121	99981	16121	1	16124	5176999	5160879
LipY764_contig211	16081	15931	0	150	2	none	6	4	0.990672222	0	0.009327778	90	1	0.999564704	BLAST_single_hit	16074	99956	16074	1	16081	6893317	6909390
LipY764_contig212	16067	16000	0	67	1	none	2	2	0.995829962	0	0.004170038	132	2	0.880811601	BLAST_splitted	14152	100	8862	2033	10894	769778	760917	99924	5290	10776	16067	760012	754721
LipY764_contig213	16021	16000	0	21	1	none	5	4	0.99868922	0	0.00131078	12	0		BLAST_no_hit
LipY764_contig214	15991	14591	0	1400	14	none	5	5	0.912450754	0	0.087549246	272	2	0.502907886	BLAST_splitted	8042	99745	4296	11687	15991	5743921	5748221	99893	3746	1	3749	5740180	5743929
LipY764_contig215	8106	8100	0	6	1	none	2	2	0.999259808	0	0.000740192	14	1	0.999876635	BLAST_single_hit	8105	99988	8105	1	8106	8853329	8861434
LipY764_contig216	7181	6600	0	581	8	none	7	6	0.919092048	0	0.080907952	162	1	0.97966857	BLAST_single_hit	7035	99929	7035	1	7040	8862174	8869208
LipY764_contig217	10481	10081	0	400	5	none	3	3	0.961835703	0	0.038164297	43	1	0.999809179	BLAST_single_hit	10479	99981	10479	1	10481	5099590	5110068
LipY764_contig218	4495	4045	0	450	7	none	1	1	0.899888765	0	0.100111235	101	1	0.999332592	BLAST_single_hit	4492	99889	4492	1	4495	5492508	5497001
LipY764_contig219	15552	14600	0	952	5	none	6	4	0.938786008	0	0.061213992	52	2	1.000643004	BLAST_splitted	15562	99979	13952	1598	15552	905411	891459	100	1610	1	1610	907336	905727
LipY764_contig220	15478	7150	0	8328	5	none	4	2	0.461945988	0	0.538054012	225	0		BLAST_no_hit
LipY764_contig221	15394	94	15300	0	2	SCY total length <350	0	0	0.006106275	0.993893725	0	97	8	0.26744186	BLAST_multi-copy	77376	99903	4117	1	4119	1528448	1524328	99903	4132	1	4134	2287111	2282976	99844	7662	1	7672	1235428	1227757	99912	11377	1	11383	1676379	1664993	99753	15360	1	15394	3059022	3043636	99822	12328	3045
LipY764_contig222	15365	14950	0	415	4	none	7	7	0.972990563	0	0.027009437	264	1	0.999609502	BLAST_single_hit	15359	99961	15359	1	15365	5839512	5824154
LipY764_contig223	15339	14839	0	500	5	none	5	4	0.967403351	0	0.032596649	284	1	0.999543647	BLAST_single_hit	15332	99954	15332	1	15339	4911017	4895681
LipY764_contig224	15289	15150	0	139	2	none	7	5	0.990908496	0	0.009091504	16	1	0.999738374	BLAST_single_hit	15285	99974	15285	1	15289	6199267	6214552
LipY764_contig225	15193	14950	0	243	3	none	5	4	0.984005792	0	0.015994208	165	1	0.999802541	BLAST_single_hit	15190	99.98	15190	1	15193	9239081	9223891
LipY764_contig226	15129	14779	0	350	3	none	5	4	0.976865622	0	0.023134378	184	0		BLAST_no_hit
LipY764_contig227	3162	3112	0	50	1	none	3	3	0.984187223	0	0.015812777	7	1	0.999683744	BLAST_single_hit	3161	99968	3161	1	3162	885854	882694
LipY764_contig228	11294	11200	0	94	1	none	2	1	0.991676997	0	0.008323003	164	1	0.99964583	BLAST_single_hit	11290	99973	11290	1	11293	882121	870832
LipY764_contig229	14860	14650	0	210	1	none	6	6	0.985868102	0	0.014131898	115	0		BLAST_no_hit
LipY764_contig230	14791	14141	0	650	6	none	2	2	0.956054357	0	0.043945643	451	1	0.998850652	BLAST_single_hit	14774	99885	14774	1	14791	6247901	6233123
LipY764_contig231	9833	9600	0	233	3	none	6	6	0.976304282	0	0.023695718	185	1	0.999491508	BLAST_single_hit	9828	99949	9828	1	9833	8811493	8821320
LipY764_contig232	4454	4100	0	354	4	none	1	1	0.92052088	0	0.07947912	177	1	1	BLAST_single_hit	4454	99978	4454	1	4454	8821798	8826252
LipY764_contig233	14739	13989	150	600	10	none	5	4	0.949114594	0.010177081	0.040708325	154	1	0.997353959	BLAST_single_hit	14700	99708	14700	1	14739	9296894	9311636
LipY764_contig234	14724	14474	0	250	2	none	6	2	0.983020918	0	0.016979082	86	0		BLAST_no_hit
LipY764_contig235	14592	13850	0	742	9	none	2	2	0.949150219	0	0.050849781	226	1	0.999931469	BLAST_single_hit	14591	99993	14591	1	14592	6184666	6199256
LipY764_contig236	14565	14350	0	215	2	none	10	8	0.985238586	0	0.014761414	173	2	0.999519396	BLAST_splitted	14558	99.95	10042	4519	14565	7901337	7911378	99978	4516	1	4517	7896072	7900587
LipY764_contig237	2423	2350	0	73	2	none	1	0	0.969872059	0	0.030127941	6	1	0.998761865	BLAST_single_hit	2420	99876	2420	1	2423	6608497	6610916
LipY764_contig238	11554	10704	0	850	7	none	1	1	0.926432404	0	0.073567596	272	1	0.9996538	BLAST_single_hit	11550	99948	11550	1	11554	6611394	6622945
LipY764_contig239	14355	13800	0	555	7	none	4	4	0.961337513	0	0.038662487	92	1	0.999512365	BLAST_single_hit	14348	99951	14348	1	14355	7688924	7703272
LipY764_contig240	6993	6800	0	193	3	none	4	4	0.972400972	0	0.027599028	96	1	0.999714	BLAST_single_hit	6991	99971	6991	1	6993	6867554	6874546
LipY764_contig241	6643	6550	0	93	2	none	7	7	0.986000301	0	0.013999699	103	1	1	BLAST_single_hit	6643	100	6643	1	6643	6875421	6882063
LipY764_contig242	14198	98	14000	100	1	SCY total length <350	0	0	0.006902381	0.986054374	0.007043246	61	10	0.455275391	BLAST_multi-copy	110716	100	6464	1	6464	1479966	1473503	99514	11478	1	11529	2948141	2936610	99983	12068	1	12070	1212997	1200928	99915	14186	1	14198	2048030	2033841	99.93	14188	1	14198	1949417	1935228	99965	14193	1
LipY764_contig243	14101	13600	0	501	4	none	3	3	0.964470605	0	0.035529395	172	1	0.999787249	BLAST_single_hit	14098	99979	14098	1	14101	5287246	5301343
LipY764_contig244	3936	3650	0	286	1	none	1	1	0.927337398	0	0.072662602	223	1	1	BLAST_single_hit	3936	100	3936	1	3936	8513628	8517563
LipY764_contig245	9521	9400	0	121	2	none	3	3	0.987291251	0	0.012708749	86	2	0.976788153	BLAST_splitted	9300	99944	8944	574	9519	8518554	8527502	99441	356	1	358	8518173	8518528
LipY764_contig246	13965	13600	0	365	3	none	8	6	0.97386323	0	0.02613677	190	1	0.494163981	BLAST_single_hit	6901	99957	6901	1	6903	931800	938701
LipY764_contig247	13907	13650	0	257	3	none	5	3	0.981520098	0	0.018479902	116	1	0.999496656	BLAST_single_hit	13900	99.95	13900	2	13907	7396843	7382940
LipY764_contig248	13713	12850	0	863	6	none	2	1	0.937067017	0	0.062932983	78	1	0.999708306	BLAST_single_hit	13709	99971	13709	1	13713	9124137	9110428
LipY764_contig249	13701	13300	0	401	5	none	8	5	0.970732063	0	0.029267937	357	0		BLAST_no_hit
LipY764_contig250	13535	13285	0	250	3	none	5	4	0.981529368	0	0.018470632	70	0		BLAST_no_hit
LipY764_contig251	13457	12900	50	507	7	none	6	6	0.958608902	0.003715538	0.037675559	338	0		BLAST_no_hit
LipY764_contig252	13373	12623	0	750	8	none	1	1	0.943916847	0	0.056083153	382	1	0.999925222	BLAST_single_hit	13372	99993	13372	1	13373	9194603	9181232
LipY764_contig253	2695	2695	0	0	1	none	1	0	1	0	0	2	1	1	BLAST_single_hit	2695	100	2695	1	2695	8922923	8925617
LipY764_contig254	9945	9645	0	300	3	none	5	5	0.969834087	0	0.030165913	23	1	0.999899447	BLAST_single_hit	9944	99.99	9944	1	9945	8926258	8936201
LipY764_contig255	13225	13150	0	75	2	none	6	4	0.994328922	0	0.005671078	35	0		BLAST_no_hit
LipY764_contig256	10964	10850	0	114	1	none	7	4	0.989602335	0	0.010397665	131	0		BLAST_no_hit
LipY764_contig257	1572	1572	0	0	1	none	0	0	1	0	0	27	0		BLAST_no_hit
LipY764_contig258	12858	7250	4050	1558	11	none	10	8	0.563851299	0.314979001	0.1211697	576	0		BLAST_no_hit
LipY764_contig259	10835	10550	0	285	2	none	6	5	0.973696354	0	0.026303646	199	1	0.999815413	BLAST_single_hit	10833	99935	10833	1	10835	6539223	6528386
LipY764_contig260	12810	12660	0	150	2	none	2	2	0.988290398	0	0.011709602	255	2	1.009445746	BLAST_splitted	12931	99863	6572	6232	12810	5407529	5414105	99796	6359	1	6363	5400507	5406875
LipY764_contig261	12742	12600	0	142	1	none	7	7	0.988855753	0	0.011144247	166	1	0.999921519	BLAST_single_hit	12741	99992	12741	1	12742	7026409	7039149
LipY764_contig262	12727	50	11350	1327	1	SCY total length <350	0	0	0.003928656	0.891804824	0.10426652	230	22	0.196511354	BLAST_multi-copy	106498	99.96	2501	1	2502	1678881	1676380	99936	3135	1	3137	1892608	1889472	99844	3190	1	3194	3447752	3444559	99907	3230	1	3233	2104117	2100885	100	3287	1	3287	3637229	3633943	99879	3301	1
LipY764_contig263	12680	10700	0	1980	4	none	2	2	0.84384858	0	0.15615142	34	3	0.997476341	BLAST_multi-copy	37946	99724	12648	2	12680	4738467	4751147	99748	12649	2	12680	3564423	3577102	99748	12649	2	12680	3400769	3413448
LipY764_contig264	12640	9540	2750	350	11	none	2	1	0.754746835	0.217563291	0.027689873	144	0		BLAST_no_hit
LipY764_contig265	12526	12376	0	150	2	none	1	1	0.988024908	0	0.011975092	51	1	0.99960083	BLAST_single_hit	12521	99.96	12521	1	12526	9151985	9139465
LipY764_contig266	12397	12397	0	0	1	none	3	2	1	0	0	5	1	0.99879003	BLAST_single_hit	12382	99984	12382	15	12397	6415041	6427423
LipY764_contig267	12319	12100	0	219	3	none	1	1	0.982222583	0	0.017777417	131	1	0.999188246	BLAST_single_hit	12309	99976	12309	8	12319	9211591	9223901
LipY764_contig268	12214	11800	50	364	5	none	5	5	0.96610447	0.004093663	0.029801867	41	1	0.999836253	BLAST_single_hit	12212	99984	12212	1	12214	9044265	9056476
LipY764_contig269	3269	3200	0	69	2	none	1	1	0.978892628	0	0.021107372	7	1	0.999082288	BLAST_single_hit	3266	99878	3266	1	3269	6928242	6924976
LipY764_contig270	8301	8250	0	51	1	none	4	4	0.993856162	0	0.006143838	2	1	0.999879533	BLAST_single_hit	8300	99988	8300	1	8301	6924343	6916044
LipY764_contig271	12091	11891	0	200	2	none	2	1	0.983458771	0	0.016541229	134	1	0.999917294	BLAST_single_hit	12090	99992	12090	1	12091	6287285	6299374
LipY764_contig272	11969	11000	0	969	9	none	3	2	0.919040856	0	0.080959144	151	1	0.999582254	BLAST_single_hit	11964	99.95	11964	1	11969	5120297	5132264
LipY764_contig273	11887	11337	0	550	7	none	4	2	0.953730967	0	0.046269033	171	1	0.999915874	BLAST_single_hit	11886	99983	11886	1	11887	8838271	8826385
LipY764_contig274	2932	2682	0	250	2	none	2	2	0.91473397	0	0.08526603	14	0		BLAST_no_hit
LipY764_contig275	8025	8000	0	25	1	none	1	0	0.996884735	0	0.003115265	1	0		BLAST_no_hit
LipY764_contig276	11678	11150	0	528	6	none	3	1	0.954786779	0	0.045213221	182	0		BLAST_no_hit
LipY764_contig277	4111	4061	0	50	1	none	0	0	0.987837509	0	0.012162491	4	1	0.9995135	BLAST_single_hit	4109	99951	4109	1	4111	6514293	6510185
LipY764_contig278	4839	4700	0	139	2	none	1	1	0.971275057	0	0.028724943	22	1	0.999380037	BLAST_single_hit	4836	99938	4836	1	4839	6509402	6504566
LipY764_contig279	870	870	0	0	1	none	0	0	1	0	0	23	1	0.998850575	BLAST_single_hit	869	99885	869	1	870	6503544	6502675
LipY764_contig280	7794	7794	0	0	1	none	3	2	1	0	0	4	1	0.999615089	BLAST_single_hit	7791	99962	7791	1	7794	8598498	8590708
LipY764_contig281	3114	3000	0	114	2	none	3	3	0.963391137	0	0.036608863	41	1	0.999357739	BLAST_single_hit	3112	99904	3112	1	3114	8590018	8586906
LipY764_contig282	11378	100	11250	28	2	SCY total length <350	0	0	0.008788891	0.98875022	0.002460889	64	16	0.803744067	BLAST_multi-copy	87493	99814	9145	1	9162	2247104	2237944	99868	11363	1	11378	3019212	3007835	99912	11368	1	11378	3252781	3241404	99811	8976	171	9163	3928451	3937442	99818	4386	228	4621	4252430	4256823	99653	8905	228
LipY764_contig283	11367	11167	0	200	3	none	7	4	0.982405208	0	0.017594792	47	1	0.999912026	BLAST_single_hit	11366	99991	11366	1	11367	6214572	6225937
LipY764_contig284	11308	10650	0	658	6	none	5	3	0.941811107	0	0.058188893	41	1	0.999911567	BLAST_single_hit	11307	99991	11307	1	11308	5789165	5777858
LipY764_contig285	11134	11000	0	134	1	none	2	1	0.987964793	0	0.012035207	146	2	1.009879648	BLAST_splitted	11244	99.99	10254	880	11134	8169286	8179539	100	990	1	990	8168297	8169286
LipY764_contig286	11130	9700	0	1430	6	none	5	3	0.871518419	0	0.128481581	325	1	0.996136568	BLAST_single_hit	11087	99937	11087	1	11094	4926205	4937294
LipY764_contig287	11045	10600	0	445	2	none	5	4	0.959710276	0	0.040289724	129	2	0.993662291	BLAST_splitted	10975	99952	10399	642	11045	5098771	5088372	99.31	576	1	580	5099471	5098895
LipY764_contig288	11036	86	10800	150	1	SCY total length <350	0	0	0.007792679	0.97861544	0.013591881	121	18	0.269119246	BLAST_multi-copy	91870	99899	2970	1	2973	3185087	3182115	99831	10046	1	10063	2535392	2525331	99689	10915	1	10935	4658070	4647122	99845	10949	1	10965	4354817	4343853	99728	2932	33	2972	2195651	2198589	99728	2932	33
LipY764_contig289	1213	1100	0	113	1	none	0	0	0.906842539	0	0.093157461	113	1	1	BLAST_single_hit	1213	100	1213	1	1213	6882046	6883258
LipY764_contig290	2827	2777	0	50	1	none	0	0	0.982313406	0	0.017686594	3	1	1	BLAST_single_hit	2827	100	2827	1	2827	6883989	6886815
LipY764_contig291	5566	5550	0	16	1	none	2	1	0.997125404	0	0.002874596	1	1	1	BLAST_single_hit	5566	99982	5566	1	5566	6887469	6893035
LipY764_contig292	10973	10900	0	73	2	none	3	1	0.993347307	0	0.006652693	71	0		BLAST_no_hit
LipY764_contig293	10901	9300	50	1551	5	none	2	2	0.85313274	0.004586735	0.142280525	4	1	0.997247959	BLAST_single_hit	10871	99725	10871	1	10901	9388487	9377593
LipY764_contig294	10825	10675	0	150	2	none	1	1	0.986143187	0	0.013856813	21	1	0.999538106	BLAST_single_hit	10820	99945	10820	1	10825	7973144	7962323
LipY764_contig295	10717	10700	0	17	1	none	7	4	0.998413735	0	0.001586265	2	1	1	BLAST_single_hit	10717	99991	10717	1	10717	5445845	5435128
LipY764_contig296	10686	10400	0	286	3	none	5	1	0.97323601	0	0.02676399	180	0		BLAST_no_hit
LipY764_contig297	10556	10500	0	56	1	none	2	2	0.99469496	0	0.00530504	2	1	0.999715801	BLAST_single_hit	10553	99972	10553	1	10556	9128786	9139338
LipY764_contig298	7798	7198	0	600	2	none	2	2	0.923057194	0	0.076942806	95	0		BLAST_no_hit
LipY764_contig299	2006	1600	0	406	1	none	0	0	0.797607178	0	0.202392822	26	0		BLAST_no_hit
LipY764_contig300	10423	10223	0	200	3	none	3	1	0.980811667	0	0.019188333	19	1	1	BLAST_single_hit	10423	100	10423	1	10423	7614014	7624436
LipY764_contig301	10414	10350	0	64	2	none	5	4	0.993854427	0	0.006145573	144	0		BLAST_no_hit
LipY764_contig302	10353	9800	0	553	5	none	5	5	0.946585531	0	0.053414469	159	1	0.999710229	BLAST_single_hit	10350	99961	10350	1	10353	8328999	8339349
LipY764_contig303	2690	2590	0	100	1	none	1	0	0.962825279	0	0.037174721	50	0		BLAST_no_hit
LipY764_contig304	6927	6877	0	50	2	none	2	1	0.992781868	0	0.007218132	3	0		BLAST_no_hit
LipY764_contig305	2843	2650	0	193	1	none	1	1	0.932113964	0	0.067886036	43	1	0.999296518	BLAST_single_hit	2841	99.93	2841	1	2843	7337136	7334296
LipY764_contig306	1777	1750	0	27	1	none	3	3	0.984805853	0	0.015194147	1	1	1	BLAST_single_hit	1777	100	1777	1	1777	7333798	7332022
LipY764_contig307	4624	4350	0	274	3	none	1	0	0.940743945	0	0.059256055	138	2	0.999783737	BLAST_splitted	4623	100	2122	2503	4624	7328862	7326741	99.96	2501	1	2502	7331417	7328917
LipY764_contig308	10317	10300	0	17	1	none	5	3	0.998352234	0	0.001647766	3	0		BLAST_no_hit
LipY764_contig309	10205	9700	0	505	3	none	1	1	0.950514454	0	0.049485546	124	1	0.999706026	BLAST_single_hit	10202	99961	10202	1	10205	9195196	9205399
LipY764_contig310	10188	8850	0	1338	4	none	1	1	0.868669022	0	0.131330978	121	1	0.999116608	BLAST_single_hit	10179	99912	10179	1	10188	7860496	7850309
LipY764_contig311	10155	9600	0	555	5	none	3	2	0.94534712	0	0.05465288	141	3	0.114524865	BLAST_multi-copy	10573	99828	1163	1	1163	918858	920022	99888	7127	778	7908	920048	927178	99825	2283	7869	10155	927204	929486
LipY764_contig312	10077	10050	0	27	1	none	3	3	0.997320631	0	0.002679369	45	1	0.999900764	BLAST_single_hit	10076	99.99	10076	1	10077	6258002	6247926
LipY764_contig313	9968	9118	0	850	5	none	2	2	0.914727127	0	0.085272873	198	0		BLAST_no_hit
LipY764_contig314	9937	9437	0	500	2	none	1	1	0.949683003	0	0.050316997	17	1	0.999295562	BLAST_single_hit	9930	99.96	9930	1	9934	7319659	7309729
LipY764_contig315	9935	8700	50	1185	8	none	1	1	0.875691998	0.005032713	0.119275289	39	1	0.99929542	BLAST_single_hit	9928	99.93	9928	1	9935	5054705	5064639
LipY764_contig316	9921	8600	0	1321	8	none	3	3	0.8668481	0	0.1331519	43	1	0.999798407	BLAST_single_hit	9919	99.98	9919	1	9921	4925882	4915964
LipY764_contig317	1341	1241	0	100	1	none	0	0	0.925428784	0	0.074571216	35	0		BLAST_no_hit
LipY764_contig318	8010	7600	0	410	2	none	5	4	0.948813983	0	0.051186017	94	0		BLAST_no_hit
LipY764_contig319	9826	126	9700	0	2	SCY total length <350	0	0	0.012823122	0.987176878	0	57	13	0.998982292	BLAST_multi-copy	87574	99837	9816	1	9826	2988965	2979134	99868	9819	1	9826	3224263	3214432	99929	9819	1	9826	4564781	4574606	99.7	3322	137	3467	2215505	2212174	99.7	3322	137	3467	2428145	2424814	99.7	3322	137
LipY764_contig320	9818	9650	0	168	3	none	5	4	0.982888572	0	0.017111428	25	1	0.996027704	BLAST_single_hit	9779	99.98	9779	38	9818	5033041	5023263
LipY764_contig321	9720	9500	0	220	2	none	6	5	0.977366255	0	0.022633745	38	1	1	BLAST_single_hit	9720	99979	9720	1	9720	6581036	6571315
LipY764_contig322	9715	9550	0	165	1	none	2	2	0.983015955	0	0.016984045	183	0		BLAST_no_hit
LipY764_contig323	9653	9300	0	353	2	none	5	5	0.963431058	0	0.036568942	177	1	0.997306537	BLAST_single_hit	9627	100	9627	1	9627	5978550	5968924
LipY764_contig324	9576	9450	0	126	1	none	4	4	0.986842105	0	0.013157895	37	1	0.992898914	BLAST_single_hit	9508	99916	9508	61	9576	4955809	4965316
LipY764_contig325	9573	9350	0	223	2	none	0	0	0.976705317	0	0.023294683	156	1	0.999791079	BLAST_single_hit	9571	99969	9571	1	9573	8982036	8972464
LipY764_contig326	9537	9337	0	200	1	none	2	2	0.979029045	0	0.020970955	29	0		BLAST_no_hit
LipY764_contig327	9412	9000	0	412	3	none	5	3	0.956226094	0	0.043773906	24	1	0.999787505	BLAST_single_hit	9410	99979	9410	1	9412	8224366	8214956
LipY764_contig328	9392	9100	0	292	2	none	7	5	0.96890971	0	0.03109029	16	0		BLAST_no_hit
LipY764_contig329	8067	8017	0	50	1	none	3	3	0.993801909	0	0.006198091	0	0		BLAST_no_hit
LipY764_contig330	508	500	0	8	1	none	0	0	0.984251969	0	0.015748031	0	0		BLAST_no_hit
LipY764_contig331	9203	9100	0	103	1	none	2	1	0.988807997	0	0.011192003	55	1	1	BLAST_single_hit	9203	100	9203	1	9203	867709	858507
LipY764_contig332	9181	5050	3500	631	4	none	0	0	0.550049014	0.381222089	0.068728897	76	1	0.53283956	BLAST_single_hit	4892	99918	4892	1	4896	7736196	7731304
LipY764_contig333	9030	8800	0	230	2	none	2	2	0.974529347	0	0.025470653	242	0		BLAST_no_hit
LipY764_contig334	8971	7800	0	1171	7	none	0	0	0.869468287	0	0.130531713	201	1	0.999665589	BLAST_single_hit	8968	99967	8968	1	8971	5940243	5931273
LipY764_contig335	8768	8718	0	50	1	none	4	3	0.994297445	0	0.005702555	4	0		BLAST_no_hit
LipY764_contig336	8767	8400	0	367	5	none	1	1	0.958138474	0	0.041861526	84	1	1	BLAST_single_hit	8767	100	8767	1	8767	9173431	9164665
LipY764_contig337	8742	7950	0	792	7	none	2	1	0.909402883	0	0.090597117	142	1	0.999656829	BLAST_single_hit	8739	99966	8739	1	8742	6524394	6515656
LipY764_contig338	8740	8640	0	100	2	none	1	1	0.988558352	0	0.011441648	6	1	1	BLAST_single_hit	8740	100	8740	1	8740	8439511	8448250
LipY764_contig339	8719	8400	0	319	3	none	3	2	0.963413235	0	0.036586765	222	1	0.99667393	BLAST_single_hit	8690	99965	8690	27	8719	4861612	4870303
LipY764_contig340	496	446	0	50	1	none	1	1	0.899193548	0	0.100806452	0	0		BLAST_no_hit
LipY764_contig341	8587	87	8500	0	2	SCY total length <350	0	0	0.010131594	0.989868406	0	111	10	0.916618144	BLAST_multi-copy	77127	99.81	7871	1	7886	2220191	2228076	99814	8571	1	8587	2432263	2440849	99814	8571	1	8587	2831342	2839928	99814	8571	1	8587	3954746	3946160	99.86	8575	1	8587	2581937	2573352	99.86	8575	1
LipY764_contig342	5834	5734	0	100	2	none	1	1	0.982859102	0	0.017140898	24	0		BLAST_no_hit
LipY764_contig343	2161	1950	0	211	3	none	2	2	0.902360019	0	0.097639981	86	0		BLAST_no_hit
LipY764_contig344	8457	100	8350	7	2	SCY total length <350	0	0	0.011824524	0.987347759	0.000827717	13	9	0.113397186	BLAST_multi-copy	68478	99896	959	1	960	2170980	2170021	98.89	8372	1	8457	2961036	2952579	99858	8445	1	8457	1962310	1953855	99.87	8446	1	8457	2060924	2052468	99929	8451	1	8457	1225891	1217435	99929	8451	1
LipY764_contig345	8442	8242	0	200	3	none	3	3	0.976308932	0	0.023691068	14	1	0.999644634	BLAST_single_hit	8439	99964	8439	1	8442	8115604	8107166
LipY764_contig346	8292	7692	0	600	5	none	5	4	0.9276411	0	0.0723589	95	0		BLAST_no_hit
LipY764_contig347	8268	7950	0	318	2	none	3	1	0.961538462	0	0.038461538	41	3	0.793662313	BLAST_splitted	6562	99932	4429	235	4664	581360	585790	99213	504	1	504	579642	580149	99939	1629	4310	5938	585816	587445
LipY764_contig348	8196	7500	0	696	2	none	2	2	0.915080527	0	0.084919473	70	1	0.997925817	BLAST_single_hit	8179	99768	8179	1	8196	8179667	8187863
LipY764_contig349	8107	7500	0	607	6	none	2	2	0.925126434	0	0.074873566	94	0		BLAST_no_hit
LipY764_contig350	8046	7550	0	496	3	none	0	0	0.938354462	0	0.061645538	213	0		BLAST_no_hit
LipY764_contig351	3320	3150	0	170	1	none	0	0	0.948795181	0	0.051204819	6	1	1	BLAST_single_hit	3320	100	3320	1	3320	6501474	6498155
LipY764_contig352	4167	3917	0	250	2	none	1	1	0.9400048	0	0.0599952	199	1	0.996640269	BLAST_single_hit	4153	99664	4153	1	4167	6497597	6493434
LipY764_contig353	8022	7300	0	722	8	none	3	3	0.909997507	0	0.090002493	201	1	0.999626028	BLAST_single_hit	8019	99963	8019	1	8022	5978517	5986535
LipY764_contig354	2692	2642	0	50	1	none	0	0	0.981426449	0	0.018573551	59	0		BLAST_no_hit
LipY764_contig355	4598	4500	0	98	2	none	0	0	0.978686385	0	0.021313615	20	0		BLAST_no_hit
LipY764_contig356	7891	7750	0	141	1	none	2	1	0.982131542	0	0.017868458	40	0		BLAST_no_hit
LipY764_contig357	7891	700	6600	591	7	none	0	0	0.088708655	0.836395894	0.074895451	256	3	0.896971233	BLAST_multi-copy	8637	99972	7078	1	7080	951424	944345	99581	475	6807	7283	1007927	1008403	99908	1084	6807	7891	942864	943948
LipY764_contig358	7872	7700	0	172	2	none	2	2	0.978150407	0	0.021849593	14	0		BLAST_no_hit
LipY764_contig359	7844	7794	50	0	2	none	5	5	0.993625701	0.006374299	0	18	2	0.997322794	BLAST_multi-copy	15649	99694	7823	1	7844	4767200	4759359	99771	7826	1	7844	3429501	3421660
LipY764_contig360	7768	100	7650	18	2	SCY total length <350	0	0	0.012873326	0.984809475	0.002317199	70	11	0.068099897	BLAST_multi-copy	41883	99436	529	1	532	2506417	2506948	99.32	1315	1	1324	1496251	1494929	99717	6700	1	6719	3827489	3834206	99754	7696	1	7713	3261130	3253416	99.73	7747	1	7768	2255175	2247409	99743	7750	1
LipY764_contig361	7752	6900	0	852	9	none	4	3	0.890092879	0	0.109907121	58	0		BLAST_no_hit
LipY764_contig362	7725	7600	0	125	1	none	4	3	0.98381877	0	0.01618123	26	0		BLAST_no_hit
LipY764_contig363	7714	7350	0	364	3	none	1	1	0.952813067	0	0.047186933	205	1	0.999611097	BLAST_single_hit	7711	99832	7711	1	7714	8982635	8990356
LipY764_contig364	2040	2000	0	40	1	none	0	0	0.980392157	0	0.019607843	24	1	1	BLAST_single_hit	2040	100	2040	1	2040	8317114	8319153
LipY764_contig365	4955	4750	0	205	2	none	3	2	0.958627649	0	0.041372351	40	1	0.999596367	BLAST_single_hit	4953	99.96	4953	1	4955	8319835	8324787
LipY764_contig366	7674	7350	0	324	3	none	1	1	0.957779515	0	0.042220485	130	0		BLAST_no_hit
LipY764_contig367	7631	7600	0	31	1	none	9	7	0.995937623	0	0.004062377	40	1	0.999868956	BLAST_single_hit	7630	99974	7630	1	7631	6781870	6789500
LipY764_contig368	7628	7150	0	478	2	none	7	7	0.93733613	0	0.06266387	27	0		BLAST_no_hit
LipY764_contig369	7613	7500	0	113	2	none	2	2	0.985156968	0	0.014843032	19	0		BLAST_no_hit
LipY764_contig370	7587	6250	0	1337	3	none	2	2	0.823777514	0	0.176222486	149	1	0.99551865	BLAST_single_hit	7553	99683	7553	11	7587	8896920	8904494
LipY764_contig371	3277	2977	0	300	3	none	0	0	0.908452853	0	0.091547147	81	2	1.084833689	BLAST_splitted	3555	99512	1224	2050	3277	811927	810702	99957	2331	1	2332	814283	811953
LipY764_contig372	3475	3400	0	75	1	none	1	1	0.978417266	0	0.021582734	40	1	0.99971223	BLAST_single_hit	3474	99371	3474	1	3475	809902	806407
LipY764_contig373	7551	50	7350	151	1	SCY total length <350	0	0	0.00662164	0.973381009	0.019997351	385	12	0.65686664	BLAST_multi-copy	60171	99658	4960	1	4973	2195659	2190683	99658	4961	1	4974	3995728	3990751	99839	4968	1	4974	3185033	3190008	99.98	5029	1	5030	4658016	4663045	99762	7537	1	7551	2486046	2478492	99564	7537	1
LipY764_contig374	7533	7183	0	350	4	none	2	1	0.953537767	0	0.046462233	29	0		BLAST_no_hit
LipY764_contig375	7495	7300	0	195	2	none	0	0	0.973982655	0	0.026017345	145	1	0.999599733	BLAST_single_hit	7492	99.96	7492	1	7495	5346423	5338929
LipY764_contig376	2484	2300	0	184	1	none	1	1	0.925925926	0	0.074074074	23	1	0.999194847	BLAST_single_hit	2482	99042	2482	1	2484	8614337	8611834
LipY764_contig377	4437	4350	0	87	1	none	1	1	0.980392157	0	0.019607843	100	1	0.999774622	BLAST_single_hit	4436	99977	4436	1	4437	8611270	8606834
LipY764_contig378	7425	7325	0	100	1	none	4	3	0.986531987	0	0.013468013	16	1	0.998653199	BLAST_single_hit	7415	99865	7415	1	7425	7850189	7842774
LipY764_contig379	7399	7249	150	0	2	none	2	2	0.97972699	0.02027301	0	28	1	0.994593864	BLAST_single_hit	7359	99.77	7359	1	7376	8482356	8489729
LipY764_contig380	4097	3900	0	197	2	none	1	1	0.951916036	0	0.048083964	14	1	0.998535514	BLAST_single_hit	4091	99683	4091	1	4097	8614343	8618440
LipY764_contig381	2589	2300	0	289	2	none	0	0	0.88837389	0	0.11162611	117	1	1	BLAST_single_hit	2589	100	2589	1	2589	8619129	8621717
LipY764_contig382	7288	38	6550	700	1	SCY total length <350	0	0	0.00521405	0.898737651	0.096048299	161	8	0.987650933	BLAST_multi-copy	58018	99861	7198	1	7207	4328102	4320895	99218	7232	1	7288	2391264	2383992	99218	7232	1	7288	2797249	2789977	99218	7232	1	7288	3910726	3903454	99877	7280	1	7288	2615884	2623171	99.89	7281	1
LipY764_contig383	7226	5200	0	2026	7	none	4	3	0.719623582	0	0.280376418	11	1	0.38278439	BLAST_single_hit	2766	99425	2766	3228	6009	299212	296431
LipY764_contig384	7194	6400	0	794	7	none	2	2	0.889630247	0	0.110369753	22	1	0.999165972	BLAST_single_hit	7188	99917	7188	1	7194	429416	422226
LipY764_contig385	7084	6784	0	300	2	none	1	1	0.957651045	0	0.042348955	193	1	0.999717674	BLAST_single_hit	7082	99986	7082	2	7084	5360393	5353311
LipY764_contig386	7007	6300	50	657	5	none	4	2	0.899100899	0.007135721	0.093763379	141	2	0.981732553	BLAST_splitted	6879	99908	6508	1	6513	5620323	5626833	99464	371	6635	7007	5626834	5627204
LipY764_contig387	6990	6940	0	50	1	none	3	3	0.992846924	0	0.007153076	40	1	0.998998569	BLAST_single_hit	6983	99.9	6983	1	6990	6592925	6585941
LipY764_contig388	6965	6950	0	15	1	none	2	2	0.997846375	0	0.002153625	80	0		BLAST_no_hit
LipY764_contig389	6953	50	6750	153	1	SCY total length <350	0	0	0.007191141	0.97080397	0.02200489	37	9	0.918164821	BLAST_multi-copy	47323	99953	6384	1	6387	1921728	1915342	99953	6384	1	6387	2020341	2013955	100	6387	1	6387	1184596	1178210	100	6443	1	6443	1622289	1615847	99986	6952	1	6953	1451774	1444822	100	6953	1
LipY764_contig390	6917	6817	0	100	2	none	5	5	0.985542865	0	0.014457135	45	1	1	BLAST_single_hit	6917	100	6917	1	6917	7962256	7955340
LipY764_contig391	3074	3050	0	24	1	none	0	0	0.992192583	0	0.007807417	52	1	0.999024073	BLAST_single_hit	3071	99902	3071	1	3074	6299376	6302446
LipY764_contig392	3183	3150	0	33	1	none	0	0	0.989632422	0	0.010367578	146	1	0.982406535	BLAST_single_hit	3127	99968	3127	1	3128	6302967	6306093
LipY764_contig393	1138	1088	0	50	1	none	1	1	0.956063269	0	0.043936731	7	0		BLAST_no_hit
LipY764_contig394	5005	4050	0	955	4	none	1	1	0.809190809	0	0.190809191	92	0		BLAST_no_hit
LipY764_contig395	5725	5700	0	25	1	none	3	3	0.995633188	0	0.004366812	1	1	1	BLAST_single_hit	5725	100	5725	1	5725	5281307	5275583
LipY764_contig396	6705	6250	0	455	1	none	3	3	0.932140194	0	0.067859806	11	1	1	BLAST_single_hit	6705	100	6705	1	6705	5506240	5512944
LipY764_contig397	6670	6000	0	670	4	none	0	0	0.899550225	0	0.100449775	67	1	1	BLAST_single_hit	6670	100	6670	1	6670	9312554	9319223
LipY764_contig398	6659	6500	0	159	1	none	1	1	0.976122541	0	0.023877459	38	0		BLAST_no_hit
LipY764_contig399	6600	6250	50	300	5	none	2	0	0.946969697	0.007575758	0.045454545	325	0		BLAST_no_hit
LipY764_contig400	6590	6200	0	390	3	none	0	0	0.940819423	0	0.059180577	249	1	0.999241275	BLAST_single_hit	6585	99924	6585	1	6590	5317108	5323692
LipY764_contig401	2256	2200	0	56	1	none	1	1	0.975177305	0	0.024822695	0	0		BLAST_no_hit
LipY764_contig402	3665	3650	0	15	1	none	2	2	0.995907231	0	0.004092769	0	0		BLAST_no_hit
LipY764_contig403	6440	6200	0	240	2	none	3	3	0.962732919	0	0.037267081	74	1	0.99984472	BLAST_single_hit	6439	99984	6439	1	6440	5585642	5592080
LipY764_contig404	6422	6200	0	222	3	none	3	3	0.96543133	0	0.03456867	13	1	1.001557147	BLAST_single_hit	6432	100	6432	1	6432	6168501	6174932
LipY764_contig405	6430	5580	0	850	6	none	3	3	0.867807154	0	0.132192846	183	1	0.998911353	BLAST_single_hit	6423	99891	6423	1	6430	4965399	4971827
LipY764_contig406	6424	5850	0	574	3	none	2	2	0.910647572	0	0.089352428	112	1	1	BLAST_single_hit	6424	100	6424	1	6424	8771966	8778389
LipY764_contig407	6409	6309	0	100	2	none	6	5	0.984396942	0	0.015603058	132	1	0.999843969	BLAST_single_hit	6408	99969	6408	1	6409	8708057	8714465
LipY764_contig408	6360	6200	0	160	3	none	2	2	0.974842767	0	0.025157233	60	3	0.970440252	BLAST_multi-copy	18885	99968	6172	1	6174	3577535	3583708	99921	6356	1	6360	4751580	4757938	99953	6357	1	6360	3413881	3420239
LipY764_contig409	6325	6000	0	325	3	none	2	2	0.948616601	0	0.051383399	146	1	1	BLAST_single_hit	6325	100	6325	1	6325	9325720	9319396
LipY764_contig410	6302	5300	0	1002	5	none	2	1	0.841002856	0	0.158997144	64	1	0.999206601	BLAST_single_hit	6297	99921	6297	1	6302	5233815	5240111
LipY764_contig411	3709	3550	0	159	2	none	4	3	0.957131302	0	0.042868698	59	1	0.999730386	BLAST_single_hit	3708	99973	3708	1	3709	5574180	5570473
LipY764_contig412	1859	1750	0	109	1	none	1	1	0.941366326	0	0.058633674	43	1	0.999462076	BLAST_single_hit	1858	99946	1858	1	1859	5569712	5567854
LipY764_contig413	6255	5850	0	405	3	none	0	0	0.935251799	0	0.064748201	23	0		BLAST_no_hit
LipY764_contig414	6221	6071	0	150	2	none	0	0	0.975888121	0	0.024111879	56	1	0.999035525	BLAST_single_hit	6215	99904	6215	1	6221	9205351	9211565
LipY764_contig415	6177	50	5800	327	1	SCY total length <350	0	0	0.008094544	0.938967136	0.05293832	133	13	0.995143273	BLAST_multi-copy	73597	99466	6147	1	6177	2754657	2748481	99498	6148	1	6177	2349200	2343024	99498	6148	1	6177	3868434	3862258	99563	6153	1	6177	4724266	4718089	99595	6154	1	6177	3386567	3380390	99644	6157	1
LipY764_contig416	6171	5800	0	371	4	none	1	0	0.939880084	0	0.060119916	53	0		BLAST_no_hit
LipY764_contig417	6054	5904	0	150	1	none	0	0	0.975222993	0	0.024777007	50	1	1	BLAST_single_hit	6054	100	6054	1	6054	6488382	6482329
LipY764_contig418	5963	150	5800	13	2	SCY total length <350	0	0	0.025155123	0.972664766	0.002180111	45	9	0.668455475	BLAST_multi-copy	42006	99.55	3986	1	4004	2462560	2458558	99363	5925	1	5963	2735370	2741318	99414	5940	1	5963	4044812	4050785	99431	5941	1	5963	2677252	2671278	99431	5941	1	5963	4441278	4447252	99732	5947	1
LipY764_contig419	5963	5900	0	63	1	none	1	1	0.989434848	0	0.010565152	40	1	0.998322992	BLAST_single_hit	5953	99799	5953	1	5963	5111581	5117540
LipY764_contig420	5911	11	5850	50	1	SCY total length <350	0	0	0.001860937	0.989680257	0.008458806	50	12	0.10573507	BLAST_multi-copy	65490	99.84	625	1	626	4581586	4580961	99679	5892	1	5911	2341715	2335807	99679	5892	1	5911	2747172	2741264	99679	5892	1	5911	3860949	3855041	99763	5897	1	5911	4056637	4050731	99763	5897	1
LipY764_contig421	5872	5550	0	322	3	none	0	0	0.945163488	0	0.054836512	34	1	0.9998297	BLAST_single_hit	5871	99983	5871	1	5872	6162485	6168356
LipY764_contig422	5864	5750	0	114	1	none	1	1	0.980559345	0	0.019440655	35	1	0.999829468	BLAST_single_hit	5863	99983	5863	1	5864	9152591	9158453
LipY764_contig423	2778	2578	0	200	2	none	2	2	0.92800576	0	0.07199424	24	2	0.999280058	BLAST_multi-copy	4026	99964	2776	2	2778	4778808	4776033	100	1250	1529	2778	3439584	3438335
LipY764_contig424	1471	1450	0	21	1	none	2	2	0.985723997	0	0.014276003	4	2	1	BLAST_multi-copy	2942	100	1471	1	1471	3437855	3436385	100	1471	1	1471	4775553	4774083
LipY764_contig425	636	600	0	36	1	none	0	0	0.943396226	0	0.056603774	14	2	0.998427673	BLAST_multi-copy	1271	99843	635	1	636	4773587	4772953	100	636	1	636	3435889	3435254
LipY764_contig426	2906	2800	0	106	1	none	0	0	0.963523744	0	0.036476256	11	0		BLAST_no_hit
LipY764_contig427	2045	2000	0	45	1	none	2	2	0.97799511	0	0.02200489	2	0		BLAST_no_hit
LipY764_contig428	2030	1730	0	300	2	none	0	0	0.852216749	0	0.147783251	186	0		BLAST_no_hit
LipY764_contig429	3106	3100	0	6	1	none	1	1	0.998068255	0	0.001931745	20	0		BLAST_no_hit
LipY764_contig430	5775	5750	0	25	1	none	1	1	0.995670996	0	0.004329004	9	0		BLAST_no_hit
LipY764_contig431	5703	5200	200	303	4	none	1	0	0.911800807	0.035069262	0.053129932	75	1	0.996493074	BLAST_single_hit	5683	99702	5683	5	5703	8482362	8476663
LipY764_contig432	5684	5400	0	284	1	none	1	1	0.950035186	0	0.049964814	83	1	0.999824068	BLAST_single_hit	5683	99982	5683	1	5684	8196632	8190950
LipY764_contig433	5640	5590	0	50	2	none	2	2	0.991134752	0	0.008865248	65	1	0.999822695	BLAST_single_hit	5639	99982	5639	1	5640	4950262	4944624
LipY764_contig434	5625	5250	0	375	3	none	1	0	0.933333333	0	0.066666667	97	1	0.362844444	BLAST_single_hit	2041	100	2041	3585	5625	6181573	6183613
LipY764_contig435	5625	5300	0	325	2	none	3	3	0.942222222	0	0.057777778	323	0		BLAST_no_hit
LipY764_contig436	5598	5500	0	98	1	none	2	2	0.982493748	0	0.017506252	114	1	0.999821365	BLAST_single_hit	5597	99982	5597	1	5598	7842659	7837063
LipY764_contig437	5523	5400	0	123	1	none	3	0	0.977729495	0	0.022270505	12	0		BLAST_no_hit
LipY764_contig438	1566	1400	0	166	2	none	0	0	0.893997446	0	0.106002554	16	1	1	BLAST_single_hit	1566	100	1566	1	1566	7342600	7341035
LipY764_contig439	3297	3200	0	97	1	none	1	1	0.970579315	0	0.029420685	24	1	0.999393388	BLAST_single_hit	3295	99939	3295	1	3297	7340376	7337082
LipY764_contig440	3924	3250	0	674	3	none	0	0	0.828236493	0	0.171763507	91	1	0.99617737	BLAST_single_hit	3909	99592	3909	1	3924	4879136	4875214
LipY764_contig441	5404	5300	0	104	1	none	2	2	0.980754996	0	0.019245004	71	1	1	BLAST_single_hit	5404	100	5404	1	5404	5311049	5305646
LipY764_contig442	5391	5100	0	291	2	none	1	1	0.946021146	0	0.053978854	45	1	0.99870154	BLAST_single_hit	5384	99852	5384	1	5391	5684833	5690223
LipY764_contig443	5319	4619	600	100	3	none	1	0	0.868396315	0.112803158	0.018800526	94	3	0.997179921	BLAST_multi-copy	15922	99606	5304	1	5319	4708757	4703439	99643	5306	1	5319	3371058	3365738	99756	5312	1	5319	3513271	3507947
LipY764_contig444	5265	5250	0	15	1	none	3	2	0.997150997	0	0.002849003	66	1	0.999810066	BLAST_single_hit	5264	99981	5264	1	5265	9075878	9070615
LipY764_contig445	5147	2900	0	2247	6	none	1	0	0.563435011	0	0.436564989	254	1	0.69710511	BLAST_single_hit	3588	99916	3588	1	3590	9176967	9173378
LipY764_contig446	5136	5086	0	50	1	none	3	3	0.990264798	0	0.009735202	179	1	0.999805296	BLAST_single_hit	5135	99981	5135	1	5136	7741798	7736664
LipY764_contig447	5134	4200	50	884	7	none	0	0	0.818075575	0.009738995	0.17218543	246	2	0.978768991	BLAST_splitted	5025	99697	2300	2828	5134	6605686	6603380	99927	2725	29	2754	6608437	6605712
LipY764_contig448	5126	5100	0	26	1	none	0	0	0.994927819	0	0.005072181	131	1	0.998634413	BLAST_single_hit	5119	99941	5119	1	5121	7741758	7746877
LipY764_contig449	5112	62	5050	0	2	SCY total length <350	0	0	0.012128326	0.987871674	0	32	13	0.371674491	BLAST_multi-copy	38411	99738	1900	1	1905	1166104	1164200	99061	2744	1	2766	1611154	1608385	99826	4578	1	4586	3809410	3813995	99589	5091	1	5112	2895985	2901096	99707	5097	1	5112	2009249	2004138	99746	5099	1
LipY764_contig450	5112	4600	50	462	5	none	5	4	0.899843505	0.009780908	0.090375587	20	0		BLAST_no_hit
LipY764_contig451	5102	4750	0	352	3	none	3	3	0.931007448	0	0.068992552	149	1	0.999607997	BLAST_single_hit	5100	99961	5100	1	5102	8641163	8646262
LipY764_contig452	5095	4500	0	595	6	none	4	3	0.883218842	0	0.116781158	168	1	0.999803729	BLAST_single_hit	5094	99.98	5094	1	5095	7713269	7708176
LipY764_contig453	2043	643	1350	50	3	none	0	0	0.314733235	0.660792952	0.024473813	42	3	0.988742046	BLAST_multi-copy	6062	98826	2020	1	2043	4702747	4700705	98923	2021	1	2043	3507255	3505213	98923	2021	1	2043	3365046	3363004
LipY764_contig454	2538	50	2450	38	1	SCY total length <350	0	0	0.019700552	0.965327029	0.014972419	43	8	0.991725768	BLAST_multi-copy	20148	99055	2517	1	2538	2607251	2609790	99055	2517	1	2538	4114840	4112301	99055	2517	1	2538	4336735	4334196	99095	2518	1	2538	3166527	3163988	99134	2519	1	2538	4640009	4637470	99174	2520	1
LipY764_contig455	4970	4900	0	70	1	none	1	1	0.985915493	0	0.014084507	32	0		BLAST_no_hit
LipY764_contig456	4957	4700	0	257	2	none	2	2	0.948154125	0	0.051845875	207	1	0.99959653	BLAST_single_hit	4955	99.96	4955	1	4957	5224001	5228955
LipY764_contig457	4938	4550	0	388	1	none	3	3	0.921425678	0	0.078574322	34	1	0.9981774	BLAST_single_hit	4929	99899	4929	5	4938	7866649	7871580
LipY764_contig458	757	150	600	7	2	SCY total length <350	0	0	0.198150594	0.792602378	0.009247028	14	2	0.990752972	BLAST_multi-copy	1500	99075	750	1	757	1077864	1077108	99075	750	1	757	3672764	3673520
LipY764_contig459	3409	3050	0	359	3	none	1	1	0.894690525	0	0.105309475	120	2	1	BLAST_multi-copy	6818	100	3409	1	3409	1076383	1072975	100	3409	1	3409	3674245	3677653
LipY764_contig460	4829	4000	50	779	3	none	2	2	0.828328847	0.010354111	0.161317043	89	2	0.783392007	BLAST_splitted	3783	99954	2151	1	2151	915230	917381	98789	1632	1983	3633	917407	919055
LipY764_contig461	4809	4700	0	109	2	none	1	1	0.977334165	0	0.022665835	48	1	0.999792057	BLAST_single_hit	4808	99979	4808	1	4809	6990944	6995751
LipY764_contig462	4753	4500	0	253	1	none	3	2	0.946770461	0	0.053229539	37	1	0.999579213	BLAST_single_hit	4751	99958	4751	1	4753	9070338	9065588
LipY764_contig463	4753	4700	0	53	1	none	1	0	0.988849148	0	0.011150852	259	1	1	BLAST_single_hit	4753	100	4753	1	4753	5323664	5328416
LipY764_contig464	4745	4645	0	100	2	none	2	2	0.978925184	0	0.021074816	7	1	0.999157007	BLAST_single_hit	4741	99916	4741	1	4745	6581048	6585790
LipY764_contig465	4725	4575	0	150	3	none	1	1	0.968253968	0	0.031746032	133	1	0.99978836	BLAST_single_hit	4724	99979	4724	1	4725	9292694	9287971
LipY764_contig466	4702	100	4600	2	2	SCY total length <350	0	0	0.021267546	0.978307103	0.000425351	43	15	0.842194811	BLAST_multi-copy	46815	100	3960	1	3960	1682842	1678883	99004	4173	1	4215	1897896	1893682	99004	4173	1	4215	2109716	2105502	99004	4173	1	4215	3791683	3787469	99786	4206	1	4215	1109192	1113406	99786	4206	1
LipY764_contig467	4696	4696	0	0	1	none	1	1	1	0	0	7	0		BLAST_no_hit
LipY764_contig468	4696	4696	0	0	1	none	4	4	1	0	0	37	1	0.999787053	BLAST_single_hit	4695	99979	4695	1	4696	7320121	7324816
LipY764_contig469	4651	250	4400	1	2	SCY total length <350	0	0	0.053751881	0.946033111	0.000215008	9	8	0.766501828	BLAST_multi-copy	32424	99.72	3565	1	3574	1198481	1194907	99763	4640	1	4651	1345565	1340915	99763	4640	1	4651	1635720	1631070	99764	4641	1	4651	1465427	1460777	99828	4643	1	4651	1785963	1781314	99849	4644	1
LipY764_contig470	4627	4050	0	577	5	none	0	0	0.875297169	0	0.124702831	49	1	0.883509834	BLAST_single_hit	4088	100	4088	540	4627	8807394	8811481
LipY764_contig471	4606	0	4600	6	0	NO SCY REGION	0	0	0	0.998697351	0.001302649	42	18	0.073382545	BLAST_multi-copy	35482	98.83	338	1	342	1258214	1257874	99448	3245	1	3260	1545541	1542279	98941	4578	1	4606	2116207	2111586	99371	4579	1	4606	3798155	3793553	99328	4579	1	4606	1904370	1899766	99179	4590	1
LipY764_contig472	4578	4150	50	378	5	none	3	2	0.906509393	0.0109218	0.082568807	94	2	1	BLAST_multi-copy	9156	100	4578	1	4578	1072867	1068290	100	4578	1	4578	3677761	3682338
LipY764_contig473	4560	4250	0	310	3	none	0	0	0.932017544	0	0.067982456	37	1	1	BLAST_single_hit	4560	100	4560	1	4560	7382921	7378362
LipY764_contig474	4551	4100	0	451	5	none	3	2	0.900900901	0	0.099099099	114	1	0.999560536	BLAST_single_hit	4549	99956	4549	1	4551	9124206	9128756
LipY764_contig475	4550	4450	0	100	2	none	4	4	0.978021978	0	0.021978022	17	1	0.99956044	BLAST_single_hit	4548	99956	4548	1	4550	7916363	7911816
LipY764_contig476	4539	0	4450	89	0	NO SCY REGION	0	0	0	0.980392157	0.019607843	55	11	0.168539326	BLAST_multi-copy	36111	99739	765	1	767	2063890	2063125	99449	2889	1	2903	4245405	4248308	99498	4161	1	4182	2468330	2464149	99581	4520	1	4539	2730523	2735061	99581	4520	1	4539	3844096	3848634	99846	4533	1
LipY764_contig477	4510	4350	0	160	2	none	0	0	0.964523282	0	0.035476718	98	0		BLAST_no_hit
LipY764_contig478	4509	4400	0	109	2	none	3	3	0.975826126	0	0.024173874	6	1	0.999334664	BLAST_single_hit	4506	99933	4506	1	4509	6657303	6661809
LipY764_contig479	4487	4450	0	37	1	none	0	0	0.991753956	0	0.008246044	1	1	0.99888567	BLAST_single_hit	4482	99955	4482	1	4484	5334379	5338860
LipY764_contig480	4456	56	4400	0	2	SCY total length <350	0	0	0.012567325	0.987432675	0	106	10	0.997307002	BLAST_multi-copy	39302	99731	4444	1	4456	2174686	2179141	99731	4444	1	4456	2408650	2413105	99798	4447	1	4456	3974745	3979200	99888	4451	1	4456	2556087	2551632	99933	4453	1	4456	2972940	2968485	99747	2368	140
LipY764_contig481	4450	4450	0	0	1	none	2	2	1	0	0	17	2	1	BLAST_multi-copy	8900	100	4450	1	4450	3434874	3430425	100	4450	1	4450	4772573	4768124
LipY764_contig482	4431	4150	0	281	3	none	3	3	0.936583164	0	0.063416836	84	1	0.999774317	BLAST_single_hit	4430	99977	4430	1	4431	993044	997474
LipY764_contig483	1381	1381	0	0	1	none	1	0	1	0	0	4	0		BLAST_no_hit
LipY764_contig484	1525	1500	0	25	1	none	0	0	0.983606557	0	0.016393443	15	1	1	BLAST_single_hit	1525	100	1525	1	1525	9340487	9338963
LipY764_contig485	4406	4356	0	50	1	none	0	0	0.988651838	0	0.011348162	7	1	0.998865184	BLAST_single_hit	4401	99887	4401	1	4406	7609443	7613845
LipY764_contig486	4402	100	4300	2	2	SCY total length <350	0	0	0.022716947	0.976828714	0.000454339	19	6	0.158337119	BLAST_multi-copy	21428	99714	697	1	699	1507870	1508568	99821	3903	1	3910	3764842	3768751	99231	4386	1	4402	3272752	3277171	99208	4386	1	4402	3038906	3043326	99841	4395	1	4402	2266794	2271195	99864	3661	737
LipY764_contig487	4401	4400	0	1	1	none	1	0	0.999772779	0	0.000227221	1	1	1	BLAST_single_hit	4401	100	4401	1	4401	5445791	5450191
LipY764_contig488	4357	4350	0	7	1	none	2	2	0.99839339	0	0.00160661	1	1	0.999311453	BLAST_single_hit	4354	99931	4354	1	4357	5216058	5220411
LipY764_contig489	4357	3900	0	457	4	none	1	1	0.895111315	0	0.104888685	59	1	0.999770484	BLAST_single_hit	4356	99977	4356	1	4357	8675811	8671455
LipY764_contig490	4345	4295	0	50	1	none	3	1	0.98849252	0	0.01150748	60	0		BLAST_no_hit
LipY764_contig491	4331	4000	0	331	2	none	0	0	0.923574232	0	0.076425768	102	1	0.998383745	BLAST_single_hit	4324	99838	4324	1	4331	5926197	5921874
LipY764_contig492	4299	50	4249	0	1	SCY total length <350	0	0	0.011630612	0.988369388	0	24	1	0.172830891	BLAST_single_hit	743	99465	743	1	747	1982487	1983233
LipY764_contig493	4299	4049	0	250	3	none	1	1	0.941846941	0	0.058153059	107	1	0.999767388	BLAST_single_hit	4298	99977	4298	1	4299	5542594	5546892
LipY764_contig494	4284	4284	0	0	1	none	3	1	1	0	0	0	0		BLAST_no_hit
LipY764_contig495	4216	4050	0	166	3	none	2	2	0.960626186	0	0.039373814	25	1	0.999762808	BLAST_single_hit	4215	99976	4215	1	4216	7708160	7703946
LipY764_contig496	4186	4086	0	100	1	none	3	3	0.976110846	0	0.023889154	32	0		BLAST_no_hit
LipY764_contig497	4183	3200	0	983	4	none	1	1	0.765001195	0	0.234998805	65	1	1	BLAST_single_hit	4183	100	4183	1	4183	5269548	5265366
LipY764_contig498	4178	4078	0	100	2	none	0	0	0.976065103	0	0.023934897	23	1	0.999521302	BLAST_single_hit	4176	99952	4176	1	4178	7628559	7624382
LipY764_contig499	4149	3449	0	700	7	none	0	0	0.831284647	0	0.168715353	95	1	0.999035912	BLAST_single_hit	4145	99904	4145	1	4149	9065557	9061413
LipY764_contig500	4146	3296	0	850	8	none	0	0	0.794983116	0	0.205016884	70	1	0.999517607	BLAST_single_hit	4144	99879	4144	1	4146	8778393	8782541
LipY764_contig501	1661	1650	0	11	1	none	0	0	0.993377483	0	0.006622517	43	0		BLAST_no_hit
LipY764_contig502	1881	1650	0	231	1	none	2	1	0.877192982	0	0.122807018	30	0		BLAST_no_hit
LipY764_contig503	4113	3750	0	363	3	none	5	2	0.911743253	0	0.088256747	120	0		BLAST_no_hit
LipY764_contig504	4079	3650	0	429	1	none	2	1	0.894827164	0	0.105172836	2	1	0.72125521	BLAST_single_hit	2942	99.56	2942	1	2955	6717058	6720011
LipY764_contig505	4067	3150	0	917	6	none	1	1	0.774526678	0	0.225473322	97	1	0.99164003	BLAST_single_hit	4033	100	4033	1	4033	5795613	5791581
LipY764_contig506	4059	3909	0	150	2	none	2	1	0.963045085	0	0.036954915	71	1	0.999753634	BLAST_single_hit	4058	99951	4058	1	4059	6262088	6258030
LipY764_contig507	4011	3400	0	611	4	none	3	3	0.84766891	0	0.15233109	30	1	0.998005485	BLAST_single_hit	4003	99.95	4003	7	4011	6603490	6599486
LipY764_contig508	3982	3500	0	482	2	none	1	0	0.878955299	0	0.121044701	89	0		BLAST_no_hit
LipY764_contig509	3951	3750	0	201	2	none	0	0	0.949126803	0	0.050873197	50	1	0.999240699	BLAST_single_hit	3948	99924	3948	1	3951	6662193	6666141
LipY764_contig510	3872	3422	0	450	2	none	1	1	0.883780992	0	0.116219008	1	1	0.991735537	BLAST_single_hit	3840	99148	3840	1	3872	6986201	6982331
LipY764_contig511	3859	3800	0	59	1	none	0	0	0.984711065	0	0.015288935	99	1	0.998704328	BLAST_single_hit	3854	99.87	3854	1	3859	8210603	8214456
LipY764_contig512	3804	50	3700	54	1	SCY total length <350	0	0	0.013144059	0.972660358	0.014195584	65	8	0.997371188	BLAST_multi-copy	30378	99685	3794	1	3804	2809952	2806147	99685	3794	1	3804	3923429	3919624	99685	3794	1	3804	2403967	2400162	99764	3797	1	3804	2603203	2607008	99816	3797	1	3804	4340781	4336978	99.79	3797	1
LipY764_contig513	3780	3630	0	150	3	none	3	3	0.96031746	0	0.03968254	20	0		BLAST_no_hit
LipY764_contig514	889	139	750	0	2	SCY total length <350	0	0	0.156355456	0.843644544	0	8	0		BLAST_no_hit
LipY764_contig515	2052	400	1650	2	2	none	0	0	0.194931774	0.804093567	0.000974659	13	1	0.951754386	BLAST_single_hit	1953	99847	1953	1	1956	1964708	1966663
LipY764_contig516	3752	2800	100	852	7	none	0	0	0.746268657	0.026652452	0.227078891	28	1	0.996535181	BLAST_single_hit	3739	99654	3739	1	3752	5260759	5264507
LipY764_contig517	3736	2936	0	800	4	none	3	3	0.785867238	0	0.214132762	47	1	0.998929336	BLAST_single_hit	3732	99759	3732	1	3736	5360379	5364117
LipY764_contig518	3675	3225	0	450	6	none	0	0	0.87755102	0	0.12244898	87	1	0.999455782	BLAST_single_hit	3673	99946	3673	1	3675	6488763	6492437
LipY764_contig519	3620	2750	50	820	5	none	0	0	0.759668508	0.013812155	0.226519337	14	0		BLAST_no_hit
LipY764_contig520	3615	3350	0	265	2	none	0	0	0.926694329	0	0.073305671	184	1	0.999723375	BLAST_single_hit	3614	99972	3614	1	3615	6596564	6592951
LipY764_contig521	3587	3337	0	250	2	none	1	1	0.930303875	0	0.069696125	33	1	0.999163647	BLAST_single_hit	3584	99916	3584	1	3587	5564245	5567828
LipY764_contig522	3581	3431	50	100	2	none	1	1	0.958112259	0.01396258	0.027925161	32	1	1	BLAST_single_hit	3581	100	3581	1	3581	4895565	4891985
LipY764_contig523	3581	2950	0	631	3	none	1	1	0.823792237	0	0.176207763	78	1	0.998045239	BLAST_single_hit	3574	99805	3574	1	3581	9338775	9335195
LipY764_contig524	3575	3350	0	225	1	none	1	1	0.937062937	0	0.062937063	64	1	0.994405594	BLAST_single_hit	3555	100	3555	21	3575	8845194	8848748
LipY764_contig525	3569	2650	50	869	8	none	0	0	0.742504903	0.014009526	0.24348557	72	0		BLAST_no_hit
LipY764_contig526	3562	100	3450	12	2	SCY total length <350	0	0	0.028074116	0.96855699	0.003368894	38	5	0.998877035	BLAST_multi-copy	17798	99888	3558	1	3562	3063494	3067055	99944	3560	1	3562	1588917	1592477	99944	3560	1	3562	2291786	2295346	99944	3560	1	3562	1244691	1248251	99944	3560	1	3562	1534772	1538332
LipY764_contig527	3531	3500	0	31	1	none	4	2	0.991220617	0	0.008779383	33	1	1	BLAST_single_hit	3531	100	3531	1	3531	7400521	7396991
LipY764_contig528	3525	3200	0	325	5	none	0	0	0.907801418	0	0.092198582	309	1	0.999716312	BLAST_single_hit	3524	99858	3524	1	3525	5931361	5927833
LipY764_contig529	3514	3400	0	114	1	none	3	2	0.967558338	0	0.032441662	12	1	1	BLAST_single_hit	3514	100	3514	1	3514	6571304	6567791
LipY764_contig530	3491	3400	0	91	2	none	3	3	0.97393297	0	0.02606703	63	1	1	BLAST_single_hit	3491	100	3491	1	3491	8204983	8208473
LipY764_contig531	3467	50	3400	17	1	SCY total length <350	0	0	0.01442169	0.980674935	0.004903375	33	15	0.65734064	BLAST_multi-copy	28621	100	2279	1	2279	2128531	2130809	100	2335	1	2335	1124168	1126502	100	2335	1	2335	1398619	1400953	100	2336	1	2336	1274716	1277051	100	2336	1	2336	1554251	1556586	100	2336	1
LipY764_contig532	1459	109	1350	0	2	SCY total length <350	0	0	0.074708705	0.925291295	0	10	10	0.232350925	BLAST_multi-copy	13175	99706	339	1	340	2061143	2061482	99178	1447	1	1459	2961255	2962711	100	1459	1	1459	1962529	1963987	100	1459	1	1459	2171199	2172657	100	1459	1	1459	1226110	1227568	100	1459	1
LipY764_contig533	1355	100	1250	5	2	SCY total length <350	0	0	0.073800738	0.922509225	0.003690037	9	9	0.989667897	BLAST_multi-copy	12177	98967	1341	1	1355	2936263	2934909	99852	1353	1	1355	1822776	1824130	99852	1353	1	1355	1966917	1968271	100	1355	1	1355	1700901	1702255	100	1355	1	1355	2127041	2128395	100	1355	1
LipY764_contig534	3403	1900	50	1453	1	none	0	0	0.558330885	0.014692918	0.426976197	27	0		BLAST_no_hit
LipY764_contig535	3377	50	3300	27	1	SCY total length <350	0	0	0.014806041	0.977198697	0.007995262	26	11	0.190997927	BLAST_multi-copy	32448	99384	645	1	649	1868724	1868076	99251	1854	1	1867	4226184	4228050	99604	3015	1	3027	2309929	2312955	99586	3364	1	3377	2698386	2695009	99674	3366	1	3377	2080393	2077017	99674	3366	1
LipY764_contig536	3353	2150	50	1153	5	none	0	0	0.641216821	0.014912019	0.34387116	78	1	0.908738443	BLAST_single_hit	3047	99089	3047	281	3353	5844734	5841661
LipY764_contig537	3352	2150	50	1152	4	none	0	0	0.641408115	0.014916468	0.343675418	188	1	0.998806683	BLAST_single_hit	3348	99881	3348	1	3352	9292597	9295948
LipY764_contig538	3341	141	3200	0	2	SCY total length <350	0	0	0.042202933	0.957797067	0	18	9	0.983238551	BLAST_multi-copy	29995	99365	3285	1	3286	2417238	2413933	99.85	3336	1	3341	4575788	4579128	99.91	3338	1	3341	2977952	2974614	99.91	3338	1	3341	3213250	3209912	99375	3338	1	3341	4197034	4193676	99375	3340	1
LipY764_contig539	3328	3250	0	78	1	none	0	0	0.9765625	0	0.0234375	32	0		BLAST_no_hit
LipY764_contig540	3305	2600	0	705	5	none	1	1	0.786686838	0	0.213313162	23	1	0.992738275	BLAST_single_hit	3281	99094	3281	1	3305	6666087	6669396
LipY764_contig541	3301	3300	0	1	1	none	1	1	0.999697061	0	0.000302939	12	0		BLAST_no_hit
LipY764_contig542	3291	3241	0	50	1	none	1	0	0.98480705	0	0.01519295	19	1	1	BLAST_single_hit	3291	99.97	3291	1	3291	8848883	8852174
LipY764_contig543	3235	135	3100	0	2	SCY total length <350	0	0	0.041731066	0.958268934	0	23	8	0.992890263	BLAST_multi-copy	25847	99289	3212	1	3235	2948087	2951320	99907	3232	1	3235	1949363	1952597	99907	3232	1	3235	2047976	2051210	99938	3233	1	3235	1212943	1216177	99938	3233	1	3235	1479912	1483146	100	3235	1
LipY764_contig544	3185	650	2400	135	5	none	1	1	0.204081633	0.753532182	0.042386185	26	2	0.999686028	BLAST_multi-copy	6369	99969	3184	1	3185	1008011	1004827	100	3185	1	3185	942948	939764
LipY764_contig545	3135	2850	0	285	2	none	0	0	0.909090909	0	0.090909091	41	1	0.999043062	BLAST_single_hit	3132	99904	3132	1	3135	5795630	5798763
LipY764_contig546	3108	100	2950	58	2	SCY total length <350	0	0	0.032175032	0.949163449	0.018661519	42	9	0.997747748	BLAST_multi-copy	27943	99743	3101	1	3108	2571146	2568039	99807	3102	1	3108	4370420	4373525	99903	3105	1	3108	2231447	2234554	99903	3105	1	3108	2443067	2446174	99903	3105	1	3108	2842408	2845515	99903	3105	1
LipY764_contig547	3103	2150	0	953	3	none	1	1	0.69287786	0	0.30712214	43	0		BLAST_no_hit
LipY764_contig548	3099	3000	0	99	1	none	1	1	0.968054211	0	0.031945789	23	1	1	BLAST_single_hit	3099	100	3099	1	3099	6229933	6233031
LipY764_contig549	3095	2795	0	300	4	none	1	1	0.903069467	0	0.096930533	63	1	0.998061389	BLAST_single_hit	3089	99903	3089	1	3092	5992440	5995528
LipY764_contig550	3032	132	2900	0	2	SCY total length <350	0	0	0.04353562	0.95646438	0	36	8	0.99439314	BLAST_multi-copy	24129	99439	3015	1	3032	4343756	4340727	99472	3017	1	3032	3926406	3923375	99472	3017	1	3032	2406944	2403913	99637	3021	1	3032	2600228	2603257	99637	3021	1	3032	4121862	4118833	99769	3027	1
LipY764_contig551	3027	2150	0	877	4	none	0	0	0.710274199	0	0.289725801	250	1	0.840766435	BLAST_single_hit	2545	99882	2545	479	3026	303382	305929
LipY764_contig552	3011	1650	0	1361	5	none	2	0	0.547990701	0	0.452009299	106	1	1	BLAST_single_hit	3011	100	3011	1	3011	965354	968364
LipY764_contig553	2990	1400	0	1590	5	none	0	0	0.468227425	0	0.531772575	24	1	0.650167224	BLAST_single_hit	1944	99897	1944	1	1946	7865068	7863124
LipY764_contig554	2981	2881	0	100	2	none	0	0	0.96645421	0	0.03354579	90	1	1	BLAST_single_hit	2981	100	2981	1	2981	5517869	5514889
LipY764_contig555	2947	2300	0	647	6	none	1	0	0.7804547	0	0.2195453	101	1	0.991856125	BLAST_single_hit	2923	99186	2923	1	2947	5489088	5492034
LipY764_contig556	2915	2315	0	600	3	none	2	2	0.794168096	0	0.205831904	11	1	0.994168096	BLAST_single_hit	2898	99247	2898	1	2915	9327369	9330279
LipY764_contig557	2871	2300	0	571	5	none	0	0	0.801114594	0	0.198885406	19	1	1	BLAST_single_hit	2871	100	2871	1	2871	6599484	6596614
LipY764_contig558	2080	0	1930	150	0	NO SCY REGION	0	0	0	0.927884615	0.072115385	23	9	0.996153846	BLAST_multi-copy	17311	99615	2072	1	2080	4667778	4669857	99663	2073	1	2080	3194816	3196895	99.76	2075	1	2080	2544871	2546950	99.76	2075	1	2080	4364295	4366374	99808	2076	1	2080	2867395	2865316	99808	2076	1
LipY764_contig559	679	79	600	0	2	SCY total length <350	0	0	0.11634757	0.88365243	0	23	9	1	BLAST_multi-copy	6111	100	679	1	679	4366668	4367346	100	679	1	679	4670151	4670829	100	679	1	679	2183529	2182851	100	679	1	679	2474118	2473440	100	679	1	679	2547244	2547922	100	679	1
LipY764_contig560	2841	2800	0	41	1	none	0	0	0.985568462	0	0.014431538	2	1	1	BLAST_single_hit	2841	100	2841	1	2841	6177888	6175048
LipY764_contig561	2836	186	2650	0	3	SCY total length <350	0	0	0.065585331	0.934414669	0	26	6	0.182651622	BLAST_multi-copy	8459	99807	518	1	519	1177681	1178199	99848	658	1	659	3656771	3656113	99844	1915	919	2836	1915280	1913363	99838	1849	985	2836	2126825	2124974	99835	1814	1020	2836	3805841	3804025	99417	1705	1122
LipY764_contig562	2820	2800	0	20	1	none	1	1	0.992907801	0	0.007092199	136	1	0.981560284	BLAST_single_hit	2768	100	2768	53	2820	4953026	4950259
LipY764_contig563	2793	93	2700	0	2	SCY total length <350	0	0	0.03329753	0.96670247	0	37	14	0.150733978	BLAST_multi-copy	29478	100	421	1	421	4226238	4225818	99175	2524	1	2543	2309983	2307439	99584	2635	1	2646	3610281	3612926	99.38	2723	1	2738	3817141	3814402	99356	2777	1	2793	2080339	2083133	99392	2778	1
LipY764_contig564	2789	2300	0	489	4	none	2	2	0.82466834	0	0.17533166	71	0		BLAST_no_hit
LipY764_contig565	2773	2600	0	173	1	none	1	1	0.937612694	0	0.062387306	5	0		BLAST_no_hit
LipY764_contig566	926	900	0	26	1	none	1	1	0.971922246	0	0.028077754	21	1	1	BLAST_single_hit	926	100	926	1	926	6912834	6911909
LipY764_contig567	1059	1000	0	59	1	none	1	1	0.944287063	0	0.055712937	1	1	1	BLAST_single_hit	1059	100	1059	1	1059	6845662	6846720
LipY764_contig568	2697	2697	0	0	1	none	0	0	1	0	0	0	0		BLAST_no_hit
LipY764_contig569	2693	2643	0	50	1	none	0	0	0.981433346	0	0.018566654	0	0		BLAST_no_hit
LipY764_contig570	2675	950	1700	25	3	none	2	2	0.355140187	0.635514019	0.009345794	18	2	0.994392523	BLAST_multi-copy	5320	99439	2660	1	2675	1079146	1081820	99439	2660	1	2675	3671486	3668812
LipY764_contig571	784	684	0	100	2	none	1	1	0.87244898	0	0.12755102	49	1	1	BLAST_single_hit	784	100	784	1	784	9061369	9060586
LipY764_contig572	1222	1150	0	72	1	none	0	0	0.941080196	0	0.058919804	57	1	1	BLAST_single_hit	1222	100	1222	1	1222	9059919	9058698
LipY764_contig573	2640	2450	0	190	1	none	0	0	0.928030303	0	0.071969697	85	1	1	BLAST_single_hit	2640	100	2640	1	2640	7837097	7834458
LipY764_contig574	2625	2525	0	100	2	none	1	1	0.961904762	0	0.038095238	45	1	0.997714286	BLAST_single_hit	2619	99771	2619	1	2625	5505819	5503195
LipY764_contig575	2614	2600	0	14	1	none	1	1	0.994644223	0	0.005355777	5	0		BLAST_no_hit
LipY764_contig576	2613	1713	0	900	6	none	1	1	0.655568312	0	0.344431688	9	0		BLAST_no_hit
LipY764_contig577	2586	2400	0	186	2	none	0	0	0.928074246	0	0.071925754	77	1	1	BLAST_single_hit	2586	99961	2586	1	2586	8448318	8450904
LipY764_contig578	2554	2500	0	54	1	none	1	1	0.978856695	0	0.021143305	3	1	1	BLAST_single_hit	2554	100	2554	1	2554	6987622	6990175
LipY764_contig579	2553	2350	0	203	2	none	1	0	0.920485703	0	0.079514297	55	0		BLAST_no_hit
LipY764_contig580	2532	82	2450	0	2	SCY total length <350	0	0	0.032385466	0.967614534	0	50	8	0.238546603	BLAST_multi-copy	12431	100	604	1	604	1550098	1549495	99886	1753	1	1755	2290298	2288544	99684	2524	1	2532	1586308	1583779	99803	2529	1	2532	3061987	3059454	99839	2473	56	2532	1238336	1235860	99821	1116	694
LipY764_contig581	2515	2400	0	115	1	none	2	2	0.954274354	0	0.045725646	46	1	0.986878728	BLAST_single_hit	2482	99.96	2482	1	2483	5035757	5033276
LipY764_contig582	2493	1450	100	943	6	none	0	0	0.58162856	0.040112314	0.378259126	233	1	1	BLAST_single_hit	2493	100	2493	1	2493	6265549	6263057
LipY764_contig583	2466	50	2400	16	1	SCY total length <350	0	0	0.02027575	0.97323601	0.00648824	21	20	0.189375507	BLAST_multi-copy	39443	100	467	1	467	3614067	3614533	99439	1949	1	1960	3762078	3764037	99.08	2154	1	2174	2083911	2086084	99148	2445	1	2466	1872243	1874708	99148	2445	1	2466	2498249	2500714	99148	2445	1
LipY764_contig584	2456	2050	0	406	2	none	1	1	0.834690554	0	0.165309446	6	1	0.995114007	BLAST_single_hit	2444	99511	2444	1	2456	8680537	8678082
LipY764_contig585	1295	1045	0	250	2	none	0	0	0.806949807	0	0.193050193	61	1	1	BLAST_single_hit	1295	100	1295	1	1295	7974398	7975692
LipY764_contig586	2332	1900	0	432	1	none	0	0	0.814751286	0	0.185248714	33	0		BLAST_no_hit
LipY764_contig587	2328	2200	0	128	2	none	2	2	0.945017182	0	0.054982818	24	1	1	BLAST_single_hit	2328	100	2328	1	2328	7862882	7860555
LipY764_contig588	2322	2250	0	72	1	none	2	2	0.968992248	0	0.031007752	3	1	0.998277347	BLAST_single_hit	2318	99828	2318	1	2322	5301433	5303750
LipY764_contig589	2304	50	2150	104	1	SCY total length <350	0	0	0.021701389	0.933159722	0.045138889	80	19	0.438368056	BLAST_multi-copy	16921	98923	1010	1	1020	1759056	1758037	99132	2284	1	2304	2930754	2928451	98999	692	2	699	1558312	1559010	99142	693	2	699	1972239	1972937	99.63	1076	2	1081	1828099	1829178	98993	1081	2
LipY764_contig590	2275	2150	0	125	2	none	1	1	0.945054945	0	0.054945055	8	1	1	BLAST_single_hit	2275	100	2275	1	2275	8915092	8917366
LipY764_contig591	2270	2000	0	270	1	none	2	2	0.881057269	0	0.118942731	20	0		BLAST_no_hit
LipY764_contig592	2249	149	2100	0	2	SCY total length <350	0	0	0.066251667	0.933748333	0	31	8	0.261449533	BLAST_multi-copy	15223	100	588	1	588	1169510	1168923	99644	2241	1	2249	1090968	1088720	99644	2241	1	2249	3659664	3661912	99911	2247	1	2249	3334763	3337011	99911	2247	1	2249	3476976	3479224	99956	2248	1
LipY764_contig593	2240	90	2100	50	1	SCY total length <350	0	0	0.040178571	0.9375	0.022321429	25	3	0.322767857	BLAST_multi-copy	2867	100	723	76	798	1260454	1259732	99.1	1542	685	2240	1259715	1258160	100	602	1639	2240	1693269	1692668
LipY764_contig594	2189	2139	0	50	1	none	1	1	0.97715852	0	0.02284148	5	1	0.99954317	BLAST_single_hit	2188	99954	2188	1	2189	5229003	5231190
LipY764_contig595	2171	1600	0	571	2	none	1	1	0.736987563	0	0.263012437	11	1	0.996775679	BLAST_single_hit	2164	99632	2164	1	2171	907380	909551
LipY764_contig596	2144	1700	0	444	2	none	1	1	0.792910448	0	0.207089552	125	0		BLAST_no_hit
LipY764_contig597	2107	0	2057	50	0	NO SCY REGION	0	0	0	0.976269578	0.023730422	45	12	0.882771713	BLAST_multi-copy	24523	99359	1860	1	1872	3350896	3352766	99359	1860	1	1872	3493105	3494975	99306	1860	1	1872	4688595	4690466	99478	2096	1	2107	2913138	2915244	99905	2105	1	2107	1992273	1990167	99953	2106	1
LipY764_contig598	2085	1450	0	635	4	none	0	0	0.695443645	0	0.304556355	68	1	0.990407674	BLAST_single_hit	2065	100	2065	19	2083	7516377	7518441
LipY764_contig599	2080	100	1950	30	1	SCY total length <350	0	0	0.048076923	0.9375	0.014423077	22	7	0.998557692	BLAST_multi-copy	14551	99283	2077	1	2080	2544925	2542834	99283	2077	1	2080	4364349	4362258	99379	2079	1	2080	2867341	2869432	99379	2079	1	2080	3985907	3987998	99379	2079	1	2080	2185848	2187939	100	2080	1
LipY764_contig600	2074	1550	50	474	4	none	0	0	0.74734812	0.024108004	0.228543877	39	0		BLAST_no_hit
LipY764_contig601	2066	50	2000	16	1	SCY total length <350	0	0	0.024201355	0.968054211	0.007744434	23	11	0.743949661	BLAST_multi-copy	20292	99418	1537	1	1546	2318644	2317099	99516	2056	1	2066	2075006	2077071	99516	2056	1	2066	2718869	2716804	99516	2056	1	2066	3822474	3820409	99806	2062	1	2066	2692998	2695063	99806	2062	1
LipY764_contig602	857	500	0	357	3	none	1	1	0.583430572	0	0.416569428	12	0		BLAST_no_hit
LipY764_contig603	2039	950	0	1089	3	none	0	0	0.465914664	0	0.534085336	158	1	0.984796469	BLAST_single_hit	2008	99112	2008	1	2026	7172600	7170577
LipY764_contig604	1959	1759	0	200	2	none	0	0	0.897907095	0	0.102092905	111	1	0.998979071	BLAST_single_hit	1957	99898	1957	1	1959	5457280	5455322
LipY764_contig605	499	400	0	99	1	none	0	0	0.801603206	0	0.198396794	29	1	0.98997996	BLAST_single_hit	494	99396	494	1	497	931013	931509
LipY764_contig606	1878	0	1828	50	0	NO SCY REGION	0	0	0	0.973375932	0.026624068	38	8	0.727369542	BLAST_multi-copy	12515	99927	1366	1	1367	1910686	1909320	99927	1366	1	1367	2123595	2122229	99438	1591	1	1600	1698084	1696485	99361	1866	1	1878	3078883	3077010	99734	1873	1	1878	1444478	1442601	99787	1874	1
LipY764_contig607	1877	1200	0	677	2	none	0	0	0.639318061	0	0.360681939	55	1	0.999467235	BLAST_single_hit	1876	99947	1876	1	1877	971678	973554
LipY764_contig608	1818	1718	0	100	2	none	1	1	0.944994499	0	0.055005501	5	0		BLAST_no_hit
LipY764_contig609	1817	1500	50	267	4	none	1	0	0.825536599	0.027517887	0.146945515	90	1	1	BLAST_single_hit	1817	100	1817	1	1817	5520710	5518894
LipY764_contig610	1800	50	1750	0	1	SCY total length <350	0	0	0.027777778	0.972222222	0	24	12	0.874444444	BLAST_multi-copy	21139	99937	1574	1	1575	1298757	1300331	99876	1613	1	1615	1740091	1738477	99334	1791	1	1800	4688535	4686733	99334	1791	1	1800	3350836	3349034	99334	1791	1	1800	3493045	3491243	99722	1795	1
LipY764_contig611	1793	1700	0	93	1	none	0	0	0.948131623	0	0.051868377	38	1	1	BLAST_single_hit	1793	100	1793	1	1793	8895051	8896843
LipY764_contig612	1783	1400	0	383	1	none	0	0	0.785193494	0	0.214806506	2	1	0.998878295	BLAST_single_hit	1781	99888	1781	1	1783	5346369	5348151
LipY764_contig613	1733	1633	0	100	1	none	0	0	0.942296595	0	0.057703405	227	1	0.998845932	BLAST_single_hit	1731	99885	1731	1	1733	6406615	6408345
LipY764_contig614	1702	1400	0	302	3	none	0	0	0.822561692	0	0.177438308	197	1	1	BLAST_single_hit	1702	100	1702	1	1702	9058691	9056990
LipY764_contig615	1695	1650	0	45	1	none	1	1	0.973451327	0	0.026548673	3	1	1	BLAST_single_hit	1695	100	1695	1	1695	8716156	8714462
LipY764_contig616	1684	1500	0	184	1	none	0	0	0.890736342	0	0.109263658	44	1	1	BLAST_single_hit	1684	100	1684	1	1684	5540194	5541877
LipY764_contig617	1683	1583	0	100	1	none	1	1	0.940582294	0	0.059417706	44	1	1	BLAST_single_hit	1683	100	1683	1	1683	970779	969097
LipY764_contig618	1661	1600	0	61	1	none	1	0	0.963275135	0	0.036724865	55	0		BLAST_no_hit
LipY764_contig619	1661	850	0	811	3	none	0	0	0.511739916	0	0.488260084	82	0		BLAST_no_hit
LipY764_contig620	1650	1550	0	100	1	none	0	0	0.939393939	0	0.060606061	9	1	0.998787879	BLAST_single_hit	1648	99879	1648	1	1650	6097449	6095802
LipY764_contig621	1595	1350	0	245	1	none	1	0	0.846394984	0	0.153605016	50	1	0.990595611	BLAST_single_hit	1580	99747	1580	1	1584	7917234	7918817
LipY764_contig622	1593	1443	0	150	1	none	0	0	0.905838041	0	0.094161959	66	1	0.998744507	BLAST_single_hit	1591	99937	1591	2	1593	9162837	9161246
LipY764_contig623	1583	850	0	733	3	none	0	0	0.536955148	0	0.463044852	4	1	0.989260897	BLAST_single_hit	1566	98926	1566	1	1583	8677222	8675640
LipY764_contig624	1556	600	900	56	3	none	0	0	0.385604113	0.57840617	0.035989717	21	2	0.990359897	BLAST_multi-copy	3082	99036	1541	1	1556	1083740	1082185	99036	1541	1	1556	3666892	3668447
LipY764_contig625	1554	1550	0	4	1	none	0	0	0.997425997	0	0.002574003	1	0		BLAST_no_hit
LipY764_contig626	1546	1496	0	50	2	none	0	0	0.967658473	0	0.032341527	22	0		BLAST_no_hit
LipY764_contig627	1539	39	1450	50	1	SCY total length <350	0	0	0.025341131	0.94217024	0.032488629	28	5	0.995451592	BLAST_multi-copy	7642	99545	1532	1	1539	2296432	2297969	99545	1532	1	1539	1249337	1250874	99545	1532	1	1539	1539418	1540955	99805	1536	1	1539	3068141	3069679	99473	1510	22	1539	1684735	1686251
LipY764_contig628	1530	600	900	30	2	none	0	0	0.392156863	0.588235294	0.019607843	3	3	0.993464052	BLAST_multi-copy	4578	99346	1520	1	1530	9325666	9327194	99935	1529	1	1530	3421714	3420185	99935	1529	1	1530	4759413	4757884
LipY764_contig629	1529	1450	0	79	2	none	0	0	0.948332243	0	0.051667757	121	1	1	BLAST_single_hit	1529	100	1529	1	1529	5841039	5839511
LipY764_contig630	1483	1150	0	333	1	none	0	0	0.775455158	0	0.224544842	40	0		BLAST_no_hit
LipY764_contig631	1483	950	0	533	4	none	0	0	0.640593392	0	0.359406608	117	0		BLAST_no_hit
LipY764_contig632	1477	1377	0	100	2	none	0	0	0.932295193	0	0.067704807	38	1	0.998645904	BLAST_single_hit	1475	99865	1475	1	1477	7874222	7875698
LipY764_contig633	1474	1450	0	24	1	none	0	0	0.983717775	0	0.016282225	0	0		BLAST_no_hit
LipY764_contig634	1451	1300	0	151	2	none	0	0	0.895933839	0	0.104066161	28	0		BLAST_no_hit
LipY764_contig635	1442	50	1392	0	1	SCY total length <350	0	0	0.034674064	0.965325936	0	39	2	0.983356449	BLAST_multi-copy	2846	98884	1418	1	1432	1750340	1751773	99029	1428	1	1442	1567577	1566136
LipY764_contig636	1442	50	1392	0	1	SCY total length <350	0	0	0.034674064	0.965325936	0	31	8	0.920249653	BLAST_multi-copy	9555	99774	1327	1	1330	1324874	1323545	99775	1331	1	1334	1765167	1763834	99.64	1382	1	1387	1595424	1594038	99653	1437	1	1442	1260519	1261960	99029	408	28	439	1909309	1908898	99141	1385	46
LipY764_contig637	1440	1350	0	90	2	none	0	0	0.9375	0	0.0625	16	1	1	BLAST_single_hit	1440	100	1440	1	1440	9163252	9164691
LipY764_contig638	1432	50	1350	32	1	SCY total length <350	0	0	0.034916201	0.94273743	0.022346369	22	11	0.954608939	BLAST_multi-copy	15607	100	1367	1	1367	1265723	1264357	99791	1429	1	1432	1898389	1899820	99.86	1430	1	1432	2110209	2111640	99.86	1430	1	1432	3792176	3793607	100	1432	1	1432	3459150	3460581	100	1432	1
LipY764_contig639	1408	1100	50	258	3	none	1	1	0.78125	0.035511364	0.183238636	38	1	0.995738636	BLAST_single_hit	1402	99011	1402	1	1408	8716908	8718322
LipY764_contig640	1387	1000	0	387	4	none	0	0	0.720980534	0	0.279019466	40	0		BLAST_no_hit
LipY764_contig641	1367	800	150	417	2	none	0	0	0.585223116	0.109729334	0.305047549	47	0		BLAST_no_hit
LipY764_contig642	1363	1263	0	100	2	none	2	2	0.926632428	0	0.073367572	163	1	0.999266324	BLAST_single_hit	1362	99927	1362	1	1363	6514321	6515682
LipY764_contig643	1360	1350	0	10	1	none	1	0	0.992647059	0	0.007352941	13	1	1	BLAST_single_hit	1360	100	1360	1	1360	5257884	5259243
LipY764_contig644	1349	299	1050	0	2	SCY total length <350	0	0	0.221645663	0.778354337	0	33	3	0.779836916	BLAST_multi-copy	3103	99621	1052	17	1072	1263901	1262846	99437	1236	107	1349	1759244	1760485	100	815	535	1349	1318428	1319242
LipY764_contig645	1326	550	750	26	3	none	0	0	0.414781297	0.56561086	0.019607843	0	0		BLAST_no_hit
LipY764_contig646	1324	1124	0	200	1	none	0	0	0.848942598	0	0.151057402	12	1	0.996978852	BLAST_single_hit	1320	99698	1320	1	1324	5233480	5232157
LipY764_contig647	1319	669	0	650	1	none	0	0	0.507202426	0	0.492797574	72	0		BLAST_no_hit
LipY764_contig648	1298	750	0	548	4	none	1	0	0.577812018	0	0.422187982	22	1	1	BLAST_single_hit	1298	100	1298	1	1298	4943353	4944650
LipY764_contig649	1297	1250	0	47	1	none	1	1	0.963762529	0	0.036237471	24	1	0.99845798	BLAST_single_hit	1295	99846	1295	1	1297	6285285	6286579
LipY764_contig650	1295	100	1195	0	1	SCY total length <350	1	0	0.077220077	0.922779923	0	68	2	0.514285714	BLAST_multi-copy	1433	100	666	1	666	1171355	1172020	99.74	767	1	769	1316561	1317329
LipY764_contig651	1291	91	1200	0	2	SCY total length <350	0	0	0.070487994	0.929512006	0	9	9	0.99767622	BLAST_multi-copy	11605	99768	1288	1	1291	2979188	2977898	99768	1288	1	1291	3214486	3213196	99845	1289	1	1291	4574552	4575842	99923	1290	1	1291	3968475	3969765	99923	1290	1	1291	4198270	4196980	99923	1290	1
LipY764_contig652	1287	87	1200	0	2	SCY total length <350	0	0	0.067599068	0.932400932	0	12	4	0.996114996	BLAST_multi-copy	5095	99611	1282	1	1287	3109569	3108284	99.53	1271	11	1287	4718009	4716734	99.53	1271	11	1287	3380310	3379035	99.53	1271	11	1287	3522523	3521248
LipY764_contig653	1286	986	0	300	3	none	0	0	0.766718507	0	0.233281493	104	1	1	BLAST_single_hit	1286	100	1286	1	1286	991300	992585
LipY764_contig654	1275	300	600	375	2	SCY total length <350	0	0	0.235294118	0.470588235	0.294117647	96	1	0.518431373	BLAST_single_hit	661	98804	661	1	669	2413254	2413922
LipY764_contig655	1273	1250	0	23	1	none	0	0	0.981932443	0	0.018067557	0	0		BLAST_no_hit
LipY764_contig656	1260	950	0	310	5	none	0	0	0.753968254	0	0.246031746	35	1	1	BLAST_single_hit	1260	100	1260	1	1260	5988713	5989972
LipY764_contig657	1248	598	650	0	3	none	0	0	0.479166667	0.520833333	0	6	0		BLAST_no_hit
LipY764_contig658	1244	944	0	300	3	none	0	0	0.758842444	0	0.241157556	10	1	0.998392283	BLAST_single_hit	1242	99839	1242	1	1244	5615680	5614437
LipY764_contig659	1234	650	0	584	4	none	0	0	0.526742301	0	0.473257699	127	1	0.998379254	BLAST_single_hit	1232	99838	1232	1	1234	7067737	7068970
LipY764_contig660	1221	1150	0	71	1	none	0	0	0.941850942	0	0.058149058	50	1	1	BLAST_single_hit	1221	100	1221	1	1221	6950128	6951348
LipY764_contig661	1220	870	0	350	1	none	0	0	0.713114754	0	0.286885246	80	1	0.972131148	BLAST_single_hit	1186	99.33	1186	27	1220	8209393	8210585
LipY764_contig662	1204	50	1150	4	1	SCY total length <350	0	0	0.041528239	0.955149502	0.003322259	29	9	0.445182724	BLAST_multi-copy	6272	100	536	1	536	1408230	1407695	98.92	641	1	648	1563493	1562846	99597	741	1	744	1133429	1132686	99866	743	1	744	1754260	1755003	99335	1195	2	1204	2926730	2927932	99.02	303	33
LipY764_contig663	1183	850	0	333	2	none	0	0	0.718512257	0	0.281487743	8	1	0.999154691	BLAST_single_hit	1182	99579	1182	1	1183	5064680	5065866
LipY764_contig664	1174	974	0	200	2	none	0	0	0.829642249	0	0.170357751	86	1	0.999148211	BLAST_single_hit	1173	99915	1173	1	1174	6909424	6910597
LipY764_contig665	1169	50	1100	19	1	SCY total length <350	0	0	0.0427716	0.940975192	0.016253208	16	7	0.99572284	BLAST_multi-copy	8079	99572	1164	1	1169	1153494	1154662	99829	1167	1	1169	1427351	1428519	99829	1167	1	1169	2155695	2156863	99914	1168	1	1169	1997080	1998248	100	1169	1	1169	1852041	1853209	100	1169	1
LipY764_contig666	1166	566	0	600	5	none	0	0	0.48542024	0	0.51457976	55	1	0.998284734	BLAST_single_hit	1164	99828	1164	1	1166	8474713	8475878
LipY764_contig667	1142	50	1092	0	1	SCY total length <350	0	0	0.043782837	0.956217163	0	20	9	0.996497373	BLAST_multi-copy	10268	99476	1138	1	1142	2919620	2920763	99825	1140	1	1142	1840299	1839159	99912	1141	1	1142	1141123	1139982	99912	1141	1	1142	1415599	1414458	99912	1141	1	1142	2143720	2142579	99912	1141	1
LipY764_contig668	1120	1100	0	20	1	none	0	0	0.982142857	0	0.017857143	0	0		BLAST_no_hit
LipY764_contig669	1087	800	0	287	2	none	1	1	0.735970561	0	0.264029439	36	1	1	BLAST_single_hit	1087	100	1087	1	1087	9344286	9343200
LipY764_contig670	1068	118	950	0	2	SCY total length <350	0	0	0.110486891	0.889513109	0	9	9	0.994382022	BLAST_multi-copy	9590	99438	1062	1	1068	2567026	2568093	99719	1065	1	1068	4374538	4373471	99719	1065	1	1068	4547821	4548887	99813	1066	1	1068	2235567	2234500	99813	1066	1	1068	2447187	2446120	99813	1066	1
LipY764_contig671	1059	950	0	109	1	none	0	0	0.89707271	0	0.10292729	2	1	0.993389991	BLAST_single_hit	1052	99339	1052	1	1059	5610318	5611376
LipY764_contig672	1017	650	0	367	3	none	0	0	0.63913471	0	0.36086529	138	0		BLAST_no_hit
LipY764_contig673	1014	800	150	64	2	none	0	0	0.788954635	0.147928994	0.063116371	14	0		BLAST_no_hit
LipY764_contig674	1013	650	0	363	4	none	0	0	0.64165844	0	0.35834156	82	0		BLAST_no_hit
LipY764_contig675	1000	0	800	200	0	NO SCY REGION	0	0	0	0.8	0.2	34	9	0.997	BLAST_multi-copy	8979	99.7	997	1	1000	2181906	2182905	99.7	997	1	1000	2472495	2473494	99.7	997	1	1000	2548867	2547868	99.7	997	1	1000	2863399	2864398	99.7	997	1	1000	3981965	3982964	99.7	997	1
LipY764_contig676	998	900	0	98	1	none	0	0	0.901803607	0	0.098196393	49	1	1	BLAST_single_hit	998	100	998	1	998	5563151	5564148
LipY764_contig677	980	0	650	330	0	NO SCY REGION	0	0	0	0.663265306	0.336734694	73	9	0.597959184	BLAST_multi-copy	8401	100	586	1	586	4320299	4320884	99592	976	1	980	4673377	4672398	99694	977	1	980	3200415	3199436	99694	977	1	980	3980362	3981341	99694	977	1	980	2180303	2181282	99694	977	1
LipY764_contig678	971	450	0	521	4	none	0	0	0.463439753	0	0.536560247	39	1	1	BLAST_single_hit	971	100	971	1	971	682250	681280
LipY764_contig679	968	918	0	50	1	none	0	0	0.948347107	0	0.051652893	9	1	1	BLAST_single_hit	968	100	968	1	968	5451306	5450339
LipY764_contig680	967	800	0	167	1	none	0	0	0.827300931	0	0.172699069	33	1	0.994829369	BLAST_single_hit	962	99483	962	1	967	8585707	8586670
LipY764_contig681	964	850	0	114	2	none	0	0	0.881742739	0	0.118257261	46	1	1	BLAST_single_hit	964	100	964	1	964	8669556	8668593
LipY764_contig682	954	900	0	54	1	none	1	1	0.943396226	0	0.056603774	7	1	0.99475891	BLAST_single_hit	949	99.58	949	3	954	5791126	5790174
LipY764_contig683	945	0	895	50	0	NO SCY REGION	0	0	0	0.947089947	0.052910053	8	8	0.992592593	BLAST_multi-copy	7553	99154	938	1	945	2952428	2951483	100	945	1	945	2052317	2051373	100	945	1	945	1217284	1216340	100	945	1	945	1364136	1363192	100	945	1	945	1484253	1483309	100	945	1
LipY764_contig684	943	850	0	93	2	none	0	0	0.901378579	0	0.098621421	71	1	0.998939555	BLAST_single_hit	942	99894	942	1	943	5085113	5086054
LipY764_contig685	937	687	0	250	3	none	0	0	0.733191035	0	0.266808965	89	1	1	BLAST_single_hit	937	100	937	1	937	9333969	9333033
LipY764_contig686	936	686	0	250	3	none	0	0	0.732905983	0	0.267094017	9	1	1	BLAST_single_hit	936	100	936	1	936	5259780	5260715
LipY764_contig687	891	441	50	400	3	none	0	0	0.494949495	0.056116723	0.448933782	52	1	0.998877666	BLAST_single_hit	890	99888	890	1	891	5737973	5737083
LipY764_contig688	888	800	50	38	2	none	0	0	0.900900901	0.056306306	0.042792793	42	1	1	BLAST_single_hit	888	100	888	1	888	7067769	7066882
LipY764_contig689	887	800	0	87	2	none	2	0	0.901916573	0	0.098083427	142	1	1	BLAST_single_hit	887	99887	887	1	887	7865767	7866654
LipY764_contig690	878	600	0	278	3	none	0	0	0.683371298	0	0.316628702	1	1	0.996583144	BLAST_single_hit	875	99658	875	1	878	6990998	6990121
LipY764_contig691	874	824	0	50	2	none	0	0	0.942791762	0	0.057208238	4	0		BLAST_no_hit
LipY764_contig692	874	500	0	374	2	none	0	0	0.57208238	0	0.42791762	37	1	0.996567506	BLAST_single_hit	871	99657	871	1	874	5520713	5521584
LipY764_contig693	858	750	0	108	1	none	0	0	0.874125874	0	0.125874126	49	0		BLAST_no_hit
LipY764_contig694	856	650	0	206	1	none	0	0	0.759345794	0	0.240654206	53	1	1	BLAST_single_hit	856	100	856	1	856	6492552	6493407
LipY764_contig695	850	850	0	0	1	none	0	0	1	0	0	1	1	1	BLAST_single_hit	850	100	850	1	850	6986742	6987591
LipY764_contig696	847	450	0	397	2	none	1	0	0.531286895	0	0.468713105	23	1	1	BLAST_single_hit	847	100	847	1	847	8252326	8251480
LipY764_contig697	829	479	0	350	3	none	0	0	0.577804584	0	0.422195416	16	1	0.998793727	BLAST_single_hit	828	99879	828	1	829	5180086	5179259
LipY764_contig698	814	700	50	64	2	none	1	1	0.85995086	0.061425061	0.078624079	0	0		BLAST_no_hit
LipY764_contig699	792	292	500	0	2	SCY total length <350	0	0	0.368686869	0.631313131	0	14	5	0.994949495	BLAST_multi-copy	3948	99495	788	1	792	1157240	1156449	99747	790	1	792	3342422	3343213	99747	790	1	792	3484635	3485426	99747	790	1	792	1307481	1306690	99747	790	1	792	1711689	1710898
LipY764_contig700	788	600	0	188	1	none	1	0	0.76142132	0	0.23857868	18	1	1	BLAST_single_hit	788	100	788	1	788	5536216	5535429
LipY764_contig701	781	600	0	181	1	none	0	0	0.768245839	0	0.231754161	119	1	0.942381562	BLAST_single_hit	736	99864	736	1	737	6306855	6306120
LipY764_contig702	772	650	100	22	2	none	0	0	0.841968912	0.129533679	0.028497409	20	3	1	BLAST_multi-copy	2316	100	772	1	772	3503494	3502723	100	772	1	772	4698985	4698214	100	772	1	772	3361285	3360514
LipY764_contig703	771	450	0	321	3	none	0	0	0.583657588	0	0.416342412	62	0		BLAST_no_hit
LipY764_contig704	769	50	700	19	1	SCY total length <350	0	0	0.065019506	0.910273082	0.024707412	31	8	0.605981795	BLAST_multi-copy	4284	99149	466	1	470	1444424	1444893	99819	551	1	552	3802888	3803439	98.83	760	1	769	3327718	3328486	98.83	760	1	769	3469915	3470683	98771	402	64	470	1595719	1596125	98.86	347	120
LipY764_contig705	762	700	0	62	2	none	0	0	0.918635171	0	0.081364829	10	0		BLAST_no_hit
LipY764_contig706	752	652	0	100	2	none	0	0	0.867021277	0	0.132978723	0	0		BLAST_no_hit
LipY764_contig707	734	684	0	50	1	none	0	0	0.931880109	0	0.068119891	34	3	0.998637602	BLAST_multi-copy	2199	99864	733	1	734	3503637	3504370	99728	733	1	734	4699128	4699862	99864	733	1	734	3361428	3362161
LipY764_contig708	714	600	0	114	1	none	0	0	0.840336134	0	0.159663866	35	1	0.995798319	BLAST_single_hit	711	99.58	711	1	714	6910763	6911476
LipY764_contig709	676	0	626	50	0	NO SCY REGION	0	0	0	0.926035503	0.073964497	20	0		BLAST_no_hit
LipY764_contig710	656	650	0	6	1	none	0	0	0.990853659	0	0.009146341	70	1	1	BLAST_single_hit	656	100	656	1	656	7068934	7069589
LipY764_contig711	655	450	0	205	2	none	0	0	0.687022901	0	0.312977099	23	1	0.948091603	BLAST_single_hit	621	100	621	1	621	7325358	7325978
LipY764_contig712	654	450	0	204	1	none	0	0	0.688073394	0	0.311926606	19	1	1	BLAST_single_hit	654	100	654	1	654	5534524	5535177
LipY764_contig713	648	50	598	0	1	SCY total length <350	0	0	0.077160494	0.922839506	0	16	5	0.99691358	BLAST_multi-copy	3233	99691	646	1	648	1593070	1592423	99691	646	1	648	3067648	3067001	99846	647	1	648	2295939	2295292	99692	647	1	648	1248845	1248197	99846	647	1	648	1538925	1538278
LipY764_contig714	645	645	0	0	1	none	0	0	1	0	0	33	3	1	BLAST_multi-copy	1935	100	645	1	645	3561913	3561269	100	645	1	645	4735957	4735313	100	645	1	645	3398259	3397615
LipY764_contig715	623	0	600	23	0	NO SCY REGION	0	0	0	0.963081862	0.036918138	19	14	0.553772071	BLAST_multi-copy	8368	100	345	1	345	1614023	1613679	100	564	1	564	1171409	1170846	99518	620	1	623	1092443	1091821	99518	620	1	623	3333288	3333910	99518	620	1	623	3475501	3476123	99518	620	1
LipY764_contig716	620	70	550	0	2	SCY total length <350	0	0	0.112903226	0.887096774	0	20	3	0.991935484	BLAST_multi-copy	1847	99034	615	1	620	3061933	3062552	99195	616	1	620	1533227	1533846	99195	616	1	620	2290244	2290863
LipY764_contig717	601	550	0	51	1	none	0	0	0.915141431	0	0.084858569	28	1	1	BLAST_single_hit	601	100	601	1	601	5862792	5863392
LipY764_contig718	601	50	550	1	1	SCY total length <350	0	0	0.083194676	0.915141431	0.001663894	18	11	0.835274542	BLAST_multi-copy	6456	99801	502	1	503	1265669	1266171	99003	596	1	601	2110263	2109662	99003	596	1	601	3792230	3791629	99003	596	1	601	1898443	1897842	99834	600	1	601	1108646	1109246	99834	600	1
LipY764_contig719	594	94	500	0	2	SCY total length <350	0	0	0.158249158	0.841750842	0	16	8	0.996632997	BLAST_multi-copy	4741	99663	592	1	594	1257601	1257008	99663	592	1	594	1546080	1545487	99663	592	1	594	1692535	1691942	99663	592	1	594	2303081	2302488	99832	593	1	594	3798694	3798101	99832	593	1
LipY764_contig720	579	79	500	0	2	SCY total length <350	0	0	0.136442142	0.863557858	0	19	8	0.537132988	BLAST_multi-copy	4361	100	311	1	311	1611100	1611410	99827	578	1	579	1169456	1170034	99827	578	1	579	1315086	1315664	99827	578	1	579	1719294	1719872	100	579	1	579	3477030	3476452	100	579	1
LipY764_contig721	577	50	500	27	1	SCY total length <350	0	0	0.086655113	0.866551127	0.046793761	21	12	0.993067591	BLAST_multi-copy	6900	99307	573	1	577	2915190	2915766	99307	573	1	577	3353013	3353589	99307	573	1	577	3495222	3495798	99307	573	1	577	4690713	4691289	99653	575	1	577	1742203	1742779	99653	575	1
LipY764_contig722	573	573	0	0	1	none	1	1	1	0	0	26	1	1	BLAST_single_hit	573	96141	573	1	573	5714060	5713465
LipY764_contig723	564	400	0	164	1	none	0	0	0.709219858	0	0.290780142	38	1	1	BLAST_single_hit	564	100	564	1	564	8671493	8670930
LipY764_contig724	551	0	450	101	0	NO SCY REGION	0	0	0	0.816696915	0.183303085	94	11	0.646098004	BLAST_multi-copy	5514	99441	356	1	358	2888526	2888169	100	426	1	426	4415554	4415979	100	521	1	521	3542890	3542370	99637	549	1	551	1872297	1871747	99637	549	1	551	2083965	2083415	99637	549	1
LipY764_contig725	544	544	0	0	1	none	0	0	1	0	0	56	0		BLAST_no_hit
LipY764_contig726	543	493	0	50	2	none	0	0	0.907918969	0	0.092081031	20	1	1	BLAST_single_hit	543	100	543	1	543	9287183	9286641
LipY764_contig727	542	400	0	142	1	none	0	0	0.73800738	0	0.26199262	23	0		BLAST_no_hit
LipY764_contig728	515	50	450	15	1	SCY total length <350	0	0	0.097087379	0.873786408	0.029126214	25	7	0.996116505	BLAST_multi-copy	3598	99419	513	1	515	2011290	2010775	99612	513	1	515	1866250	1865736	99612	513	1	515	3807370	3807884	99806	514	1	515	2893945	2894459	100	515	1	515	2169904	2169390	100	515	1
LipY764_contig729	511	500	0	11	1	none	0	0	0.978473581	0	0.021526419	15	3	1	BLAST_multi-copy	1533	100	511	1	511	3513802	3513292	100	511	1	511	4709288	4708778	100	511	1	511	3371589	3371079
LipY764_contig730	511	61	450	0	2	SCY total length <350	0	0	0.119373777	0.880626223	0	20	9	0.992172211	BLAST_multi-copy	4588	99023	507	1	511	1985735	1985224	99219	508	1	511	1840766	1840255	99413	508	1	511	2919154	2919664	99804	510	1	511	1141588	1141079	100	511	1	511	1292158	1291648	100	511	1
LipY764_contig731	507	50	450	7	1	SCY total length <350	0	0	0.098619329	0.887573964	0.013806706	15	4	0.99408284	BLAST_multi-copy	2025	99408	504	1	507	3080213	3079710	100	507	1	507	2125028	2124522	100	507	1	507	3804079	3803573	100	507	1	507	1913417	1912911
LipY764_contig732	507	100	400	7	2	SCY total length <350	0	0	0.197238659	0.788954635	0.013806706	18	6	0.990138067	BLAST_multi-copy	3022	99014	502	1	507	1496738	1497244	99014	502	1	507	2255662	2256168	99014	502	1	507	2505930	2505424	99014	502	1	507	3826755	3826249	100	507	1	507	3027773	3028279	100	507	1
LipY764_contig733	481	50	400	31	1	SCY total length <350	0	0	0.103950104	0.831600832	0.064449064	21	9	0.995841996	BLAST_multi-copy	4313	99584	479	1	481	2141165	2140685	99584	479	1	481	1138568	1138088	99584	479	1	481	1289138	1288658	99584	479	1	481	1413044	1412564	99584	479	1	481	1568206	1567726	99584	479	1
LipY764_contig734	480	380	0	100	2	none	1	1	0.791666667	0	0.208333333	23	1	0.9875	BLAST_single_hit	474	99789	474	1	474	6286647	6287121
LipY764_contig735	478	178	300	0	2	SCY total length <350	0	0	0.372384937	0.627615063	0	15	2	0.993723849	BLAST_multi-copy	950	99372	475	1	478	1088166	1088643	99372	475	1	478	3662466	3661989
LipY764_contig736	476	100	350	26	2	SCY total length <350	0	0	0.210084034	0.735294118	0.054621849	19	8	0.884453782	BLAST_multi-copy	3742	100	421	1	421	1706047	1706467	99.58	474	1	476	1402282	1402757	99.58	474	1	476	1557890	1558365	99.58	474	1	476	1971817	1972292	99.58	474	1	476	2132174	2132649	99.79	475	1
LipY764_contig737	470	350	0	120	1	SCY total length <350	0	0	0.744680851	0	0.255319149	77	0		BLAST_no_hit
LipY764_contig738	468	300	100	68	2	SCY total length <350	0	0	0.641025641	0.213675214	0.145299145	18	0		BLAST_no_hit
LipY764_contig739	467	217	250	0	3	SCY total length <350	0	0	0.464668094	0.535331906	0	22	7	0.882226981	BLAST_multi-copy	3212	100	412	1	412	1173944	1173533	99786	466	1	467	3327052	3326586	99786	466	1	467	3469249	3468783	100	467	1	467	1763008	1762542	100	467	1	467	3652695	3652229	100	467	1
LipY764_contig740	457	150	300	7	2	SCY total length <350	0	0	0.328227571	0.656455142	0.015317287	13	8	1	BLAST_multi-copy	3656	100	457	1	457	3472240	3471784	100	457	1	457	3655621	3655165	100	457	1	457	1095693	1096149	100	457	1	457	1270865	1271321	100	457	1	457	1395849	1395393	100	457	1
LipY764_contig741	441	50	391	0	1	SCY total length <350	0	0	0.113378685	0.886621315	0	20	8	0.997732426	BLAST_multi-copy	3526	99773	440	1	441	1844320	1843880	99773	440	1	441	1989288	1988848	100	441	1	441	1743136	1743576	100	441	1	441	2147740	2147300	100	441	1	441	1145142	1144702	100	441	1
LipY764_contig742	439	439	0	0	1	none	0	0	1	0	0	31	1	1	BLAST_single_hit	439	100	439	1	439	7872442	7872004
LipY764_contig743	439	139	300	0	2	SCY total length <350	0	0	0.316628702	0.683371298	0	19	8	0.988610478	BLAST_multi-copy	3494	98861	434	1	439	2392361	2391923	98861	434	1	439	2798346	2797908	98861	434	1	439	3911823	3911385	99772	438	1	439	2614786	2615224	99772	438	1	439	4107305	4106867	99772	438	1
LipY764_contig744	438	38	350	50	1	SCY total length <350	0	0	0.086757991	0.799086758	0.114155251	18	7	0.744292237	BLAST_multi-copy	2954	100	326	1	326	1613455	1613130	100	438	1	438	3476069	3476506	100	438	1	438	3658757	3659194	100	438	1	438	1091875	1091438	100	438	1	438	1316047	1315610	100	438	1
LipY764_contig745	435	35	350	50	1	SCY total length <350	0	0	0.08045977	0.804597701	0.114942529	20	8	0.995402299	BLAST_multi-copy	3464	99312	433	1	435	4328048	4328483	99312	433	1	435	4631322	4631757	99.54	433	1	435	2391210	2391644	99.54	433	1	435	2797195	2797629	99.54	433	1	435	3910672	3911106	99312	433	1
LipY764_contig746	432	382	0	50	1	none	0	0	0.884259259	0	0.115740741	25	1	1	BLAST_single_hit	432	100	432	1	432	8646265	8646696
LipY764_contig747	427	50	350	27	1	SCY total length <350	0	0	0.117096019	0.819672131	0.06323185	18	0		BLAST_no_hit
LipY764_contig748	422	400	0	22	1	none	0	0	0.947867299	0	0.052132701	21	1	1	BLAST_single_hit	422	100	422	1	422	5619397	5618976
LipY764_contig749	422	72	350	0	2	SCY total length <350	0	0	0.170616114	0.829383886	0	14	7	0.995260664	BLAST_multi-copy	2945	99526	420	1	422	1599004	1598583	99526	420	1	422	2906373	2906794	99763	421	1	422	1998861	1998440	99763	421	1	422	2157476	2157055	99763	421	1	422	1155275	1154854	99763	421	1
LipY764_contig750	418	18	350	50	1	SCY total length <350	0	0	0.043062201	0.837320574	0.119617225	17	0		BLAST_no_hit
LipY764_contig751	415	200	200	15	2	SCY total length <350	0	0	0.481927711	0.481927711	0.036144578	13	7	1	BLAST_multi-copy	2905	100	415	1	415	3472631	3472217	100	415	1	415	3656012	3655598	100	415	1	415	1095302	1095716	100	415	1	415	1396240	1395826	100	415	1	415	1700607	1700193	100	415	1
LipY764_contig752	412	400	0	12	1	none	0	0	0.970873786	0	0.029126214	15	1	0.987864078	BLAST_single_hit	407	99268	407	3	412	7326005	7326414
LipY764_contig753	412	350	0	62	1	SCY total length <350	0	0	0.849514563	0	0.150485437	14	1	1	BLAST_single_hit	412	100	412	1	412	8670379	8669968
LipY764_contig754	408	0	400	8	0	NO SCY REGION	0	0	0	0.980392157	0.019607843	21	8	0.990196078	BLAST_multi-copy	3244	99.02	404	1	408	1565723	1565316	99.02	404	1	408	2924496	2924903	99265	405	1	408	1286539	1286132	99265	405	1	408	1752027	1752434	99265	405	1	408	2138853	2138446	99.51	406	1
LipY764_contig755	406	100	300	6	2	SCY total length <350	0	0	0.246305419	0.738916256	0.014778325	21	11	0.990147783	BLAST_multi-copy	4429	99015	402	1	406	3359518	3359113	99015	402	1	406	3501727	3501322	99015	402	1	406	4697218	4696813	99261	403	1	406	2396955	2396550	99261	403	1	406	2802940	2802535	99261	403	1
LipY764_contig756	378	350	0	28	1	SCY total length <350	1	0	0.925925926	0	0.074074074	37	3	1	BLAST_multi-copy	1134	100	378	1	378	3499565	3499188	100	378	1	378	4695056	4694679	100	378	1	378	3357356	3356979
LipY764_contig757	368	100	250	18	2	SCY total length <350	0	0	0.27173913	0.679347826	0.048913043	12	9	0.997282609	BLAST_multi-copy	3311	99728	367	1	368	2137294	2136927	100	368	1	368	1977744	1977377	100	368	1	368	2926055	2926422	100	368	1	368	1134414	1134047	100	368	1	368	1284980	1284613	100	368	1
LipY764_contig758	366	50	300	16	1	SCY total length <350	0	0	0.136612022	0.819672131	0.043715847	20	8	0.994535519	BLAST_multi-copy	2926	99454	364	1	366	3163677	3164042	100	366	1	366	4333885	4334250	100	366	1	366	4637159	4637524	100	366	1	366	2397069	2397434	100	366	1	366	2610101	2609736	100	366	1
LipY764_contig759	358	350	0	8	1	SCY total length <350	1	1	0.977653631	0	0.022346369	46	1	1	BLAST_single_hit	358	100	358	1	358	7296020	7296377
LipY764_contig760	358	0	350	8	0	NO SCY REGION	0	0	0	0.977653631	0.022346369	16	2	0.98603352	BLAST_multi-copy	706	99157	353	3	358	3672370	3672725	99157	353	3	358	1078258	1077903
LipY764_contig761	358	100	250	8	2	SCY total length <350	0	0	0.279329609	0.698324022	0.022346369	21	4	0.994413408	BLAST_multi-copy	1430	99441	356	1	358	1410015	1409658	100	358	1	358	1834987	1834630	100	358	1	358	2138405	2138048	100	358	1	358	1286091	1285734
LipY764_contig762	349	99	250	0	2	SCY total length <350	0	0	0.283667622	0.716332378	0	19	5	0.914040115	BLAST_multi-copy	1715	100	319	1	319	1762184	1761866	100	349	1	349	3468587	3468239	100	349	1	349	3652033	3651685	100	349	1	349	1099350	1099698	100	349	1	349	3326390	3326042
LipY764_contig763	346	346	0	0	1	SCY total length <350	0	0	1	0	0	88	0		BLAST_no_hit
LipY764_contig764	338	338	0	0	1	SCY total length <350	0	0	1	0	0	21	1	1	BLAST_single_hit	338	100	338	1	338	9077005	9076668
[truncated: 99 more columns]
