# Supplementary material for: The horse Y chromosome as an informative marker for tracing sire lines
Source: Sci Rep. 2019 Apr 15;9:6095. doi: 10.1038/s41598-019-42640-w (PMC6465346; doi:10.1038/s41598-019-42640-w)
Supplement: Supplementary file 7 — Supplementary Table S6 [file 41598_2019_42640_MOESM7_ESM.xlsx]

## Sheet: SF_LipY764_Table_S6
	gap start	gap end	gap length	region in Janečka et al., 2018
gap 1	1	213656	213655	ETSTY7-array
gap 2	215154	247519	32365	ETSTY7-array
gap 3	264131	264156	25	X-degenerate
gap 4	268193	270692	2499	X-degenerate
gap 5	273936	273961	25	X-degenerate
gap 6	278378	278652	274	X-degenerate
gap 7	283289	284610	1321	X-degenerate
gap 8	288383	290200	1817	X-degenerate
gap 9	292028	292550	522	X-degenerate
gap 10	294479	296431	1952	X-degenerate
gap 11	299197	303382	4185	X-degenerate
gap 12	308642	311047	2405	X-degenerate
gap 13	315124	318443	3319	X-degenerate
gap 14	324495	324754	259	X-degenerate
gap 15	333166	422226	89060	X-degenerate
gap 16	429414	579642	150228	PAR-transposed
gap 17	580146	581360	1214	X-degenerate
gap 18	585789	585816	27	X-degenerate
gap 19	603191	603697	506	X-degenerate
gap 20	610929	610962	33	X-degenerate
gap 21	661126	661655	529	X-degenerate
gap 22	681276	681280	4	X-degenerate
gap 23	682251	685804	3553	X-degenerate
gap 24	710099	710462	363	X-degenerate
gap 25	717852	717898	46	X-degenerate
gap 26	742163	742723	560	X-degenerate
gap 27	749313	749551	238	X-degenerate
gap 28	754649	754721	72	X-degenerate
gap 29	760011	760917	906	X-degenerate
gap 30	769779	789431	19652	X-degenerate
gap 31	796034	798146	2112	X-degenerate
gap 32	806306	806407	101	X-degenerate
gap 33	809881	810702	821	X-degenerate
gap 34	811926	811953	27	X-degenerate
gap 35	814284	814463	179	X-degenerate
gap 36	843762	844426	664	X-degenerate
gap 37	855890	856516	626	X-degenerate
gap 38	867710	870832	3122	X-degenerate
gap 39	882122	882694	572	X-degenerate
gap 40	885855	891459	5604	X-degenerate
gap 41	905411	905727	316	X-degenerate
gap 42	907337	907380	43	X-degenerate
gap 43	909544	915230	5686	X-degenerate
gap 44	917381	917407	26	X-degenerate
gap 45	920021	920048	27	X-degenerate
gap 46	927175	927204	29	X-degenerate
gap 47	929487	931013	1526	X-degenerate
gap 48	931507	931800	293	X-degenerate
gap 49	938701	939764	1063	X-degenerate
gap 50	943948	944345	397	X-degenerate
gap 51	951423	951816	393	X-degenerate
gap 52	968365	969097	732	X-degenerate
gap 53	970780	971678	898	X-degenerate
gap 54	973554	974198	644	X-degenerate
gap 55	990918	991300	382	X-degenerate
gap 56	992586	993044	458	X-degenerate
gap 57	997474	1004827	7353	X-degenerate
gap 58	1008402	1008504	102	multi-copy/ampliconic
gap 59	1072868	1072975	107	multi-copy/ampliconic
gap 60	1076384	1077108	724	multi-copy/ampliconic
gap 61	1077858	1077903	45	multi-copy/ampliconic
gap 62	1078256	1079146	890	multi-copy/ampliconic
gap 63	1081806	1082185	379	multi-copy/ampliconic
gap 64	1083726	1088166	4440	multi-copy/ampliconic
gap 65	1088641	1088720	79	multi-copy/ampliconic
gap 66	1092441	1095302	2861	multi-copy/ampliconic
gap 67	1096150	1098688	2538	multi-copy/ampliconic
gap 68	1099155	1099350	195	multi-copy/ampliconic
gap 69	1099699	1107269	7570	multi-copy/ampliconic
gap 70	1113398	1114480	1082	multi-copy/ampliconic
gap 71	1122304	1122678	374	multi-copy/ampliconic
gap 72	1124033	1124168	135	multi-copy/ampliconic
gap 73	1126503	1126778	275	multi-copy/ampliconic
gap 74	1129316	1132686	3370	multi-copy/ampliconic
gap 75	1133427	1134047	620	multi-copy/ampliconic
gap 76	1134415	1135566	1151	multi-copy/ampliconic
gap 77	1135974	1138088	2114	multi-copy/ampliconic
gap 78	1138567	1139982	1415	multi-copy/ampliconic
gap 79	1141589	1144702	3113	multi-copy/ampliconic
gap 80	1145143	1145499	356	multi-copy/ampliconic
gap 81	1148128	1148188	60	multi-copy/ampliconic
gap 82	1149986	1153494	3508	multi-copy/ampliconic
gap 83	1154658	1154854	196	multi-copy/ampliconic
gap 84	1155275	1156449	1174	multi-copy/ampliconic
gap 85	1157237	1163036	5799	multi-copy/ampliconic
gap 86	1164199	1164200	1	multi-copy/ampliconic
gap 87	1166100	1166383	283	multi-copy/ampliconic
gap 88	1166970	1166981	11	multi-copy/ampliconic
gap 89	1167460	1167866	406	multi-copy/ampliconic
gap 90	1168284	1168923	639	multi-copy/ampliconic
gap 91	1170034	1170846	812	multi-copy/ampliconic
gap 92	1172021	1172058	37	multi-copy/ampliconic
gap 93	1172573	1172819	246	multi-copy/ampliconic
gap 94	1173523	1173533	10	multi-copy/ampliconic
gap 95	1173945	1174993	1048	multi-copy/ampliconic
gap 96	1175340	1177681	2341	multi-copy/ampliconic
gap 97	1178199	1178210	11	multi-copy/ampliconic
gap 98	1184597	1193591	8994	multi-copy/ampliconic
gap 99	1194598	1194907	309	multi-copy/ampliconic
gap 100	1198472	1198568	96	multi-copy/ampliconic
gap 101	1200636	1200928	292	multi-copy/ampliconic
gap 102	1216176	1216340	164	multi-copy/ampliconic
gap 103	1217285	1217435	150	multi-copy/ampliconic
gap 104	1225886	1226110	224	multi-copy/ampliconic
gap 105	1227569	1227757	188	multi-copy/ampliconic
gap 106	1235419	1235860	441	multi-copy/ampliconic
gap 107	1238333	1238347	14	multi-copy/ampliconic
gap 108	1239293	1239623	330	multi-copy/ampliconic
gap 109	1240462	1240476	14	multi-copy/ampliconic
gap 110	1242961	1244691	1730	multi-copy/ampliconic
gap 111	1248844	1249337	493	multi-copy/ampliconic
gap 112	1251820	1253332	1512	multi-copy/ampliconic
gap 113	1254151	1254170	19	multi-copy/ampliconic
gap 114	1255086	1255105	19	multi-copy/ampliconic
gap 115	1255703	1257008	1305	multi-copy/ampliconic
gap 116	1257600	1257874	274	multi-copy/ampliconic
gap 117	1259702	1259732	30	multi-copy/ampliconic
gap 118	1260455	1260519	64	multi-copy/ampliconic
gap 119	1261956	1262846	890	multi-copy/ampliconic
gap 120	1263898	1264357	459	multi-copy/ampliconic
gap 121	1266171	1266508	337	multi-copy/ampliconic
gap 122	1267006	1267016	10	multi-copy/ampliconic
gap 123	1270610	1270865	255	multi-copy/ampliconic
gap 124	1271322	1273226	1904	multi-copy/ampliconic
gap 125	1274581	1274716	135	multi-copy/ampliconic
gap 126	1277052	1277327	275	multi-copy/ampliconic
gap 127	1280143	1280560	417	multi-copy/ampliconic
gap 128	1280967	1283231	2264	multi-copy/ampliconic
gap 129	1283827	1284613	786	multi-copy/ampliconic
gap 130	1284981	1285734	753	multi-copy/ampliconic
gap 131	1286092	1286132	40	multi-copy/ampliconic
gap 132	1286537	1288658	2121	multi-copy/ampliconic
gap 133	1289137	1290551	1414	multi-copy/ampliconic
gap 134	1292159	1295272	3113	multi-copy/ampliconic
gap 135	1295713	1296069	356	multi-copy/ampliconic
gap 136	1298697	1298757	60	multi-copy/ampliconic
gap 137	1300331	1306690	6359	multi-copy/ampliconic
gap 138	1307480	1312892	5412	multi-copy/ampliconic
gap 139	1317328	1318428	1100	multi-copy/ampliconic
gap 140	1319243	1320983	1740	multi-copy/ampliconic
gap 141	1321450	1323545	2095	multi-copy/ampliconic
gap 142	1324872	1325182	310	multi-copy/ampliconic
gap 143	1332135	1340915	8780	multi-copy/ampliconic
gap 144	1345555	1345652	97	multi-copy/ampliconic
gap 145	1363030	1363192	162	multi-copy/ampliconic
gap 146	1364137	1364287	150	multi-copy/ampliconic
gap 147	1372738	1372962	224	multi-copy/ampliconic
gap 148	1374421	1375111	690	multi-copy/ampliconic
gap 149	1380545	1381371	826	multi-copy/ampliconic
gap 150	1387509	1395393	7884	multi-copy/ampliconic
gap 151	1396241	1397129	888	multi-copy/ampliconic
gap 152	1398484	1398619	135	multi-copy/ampliconic
gap 153	1400954	1401247	293	multi-copy/ampliconic
gap 154	1403880	1405494	1614	multi-copy/ampliconic
gap 155	1405844	1406612	768	multi-copy/ampliconic
gap 156	1407265	1407695	430	multi-copy/ampliconic
gap 157	1408231	1408537	306	multi-copy/ampliconic
gap 158	1408905	1409658	753	multi-copy/ampliconic
gap 159	1410014	1412564	2550	multi-copy/ampliconic
gap 160	1413043	1414458	1415	multi-copy/ampliconic
gap 161	1416066	1419179	3113	multi-copy/ampliconic
gap 162	1419620	1419976	356	multi-copy/ampliconic
gap 163	1422604	1422664	60	multi-copy/ampliconic
gap 164	1424462	1427351	2889	multi-copy/ampliconic
gap 165	1428518	1428711	193	multi-copy/ampliconic
gap 166	1429132	1434409	5277	multi-copy/ampliconic
gap 167	1439508	1440396	888	multi-copy/ampliconic
gap 168	1441019	1441046	27	multi-copy/ampliconic
gap 169	1441561	1442601	1040	multi-copy/ampliconic
gap 170	1451774	1460777	9003	multi-copy/ampliconic
gap 171	1465418	1465514	96	multi-copy/ampliconic
gap 172	1473199	1473503	304	multi-copy/ampliconic
gap 173	1483145	1483309	164	multi-copy/ampliconic
gap 174	1484254	1484404	150	multi-copy/ampliconic
gap 175	1492856	1493079	223	multi-copy/ampliconic
gap 176	1494538	1494929	391	multi-copy/ampliconic
gap 177	1496244	1496738	494	multi-copy/ampliconic
gap 178	1497240	1505459	8219	multi-copy/ampliconic
gap 179	1508567	1508851	284	multi-copy/ampliconic
gap 180	1512512	1512826	314	multi-copy/ampliconic
gap 181	1524031	1524328	297	multi-copy/ampliconic
gap 182	1534126	1534772	646	multi-copy/ampliconic
gap 183	1538925	1539418	493	multi-copy/ampliconic
gap 184	1542274	1542279	5	multi-copy/ampliconic
gap 185	1546079	1547395	1316	multi-copy/ampliconic
gap 186	1548083	1548367	284	multi-copy/ampliconic
gap 187	1549483	1549495	12	multi-copy/ampliconic
gap 188	1550099	1550766	667	multi-copy/ampliconic
gap 189	1552094	1552761	667	multi-copy/ampliconic
gap 190	1554116	1554251	135	multi-copy/ampliconic
gap 191	1556587	1556852	265	multi-copy/ampliconic
gap 192	1559004	1559021	17	multi-copy/ampliconic
gap 193	1559747	1559949	202	multi-copy/ampliconic
gap 194	1560471	1560664	193	multi-copy/ampliconic
gap 195	1560963	1562846	1883	multi-copy/ampliconic
gap 196	1563487	1563797	310	multi-copy/ampliconic
gap 197	1564165	1565316	1151	multi-copy/ampliconic
gap 198	1565720	1566136	416	multi-copy/ampliconic
gap 199	1567564	1567726	162	multi-copy/ampliconic
gap 200	1568205	1569619	1414	multi-copy/ampliconic
gap 201	1571227	1574340	3113	multi-copy/ampliconic
gap 202	1574781	1575137	356	multi-copy/ampliconic
gap 203	1577765	1577825	60	multi-copy/ampliconic
gap 204	1579620	1583779	4159	multi-copy/ampliconic
gap 205	1586303	1587057	754	multi-copy/ampliconic
gap 206	1587375	1587612	237	multi-copy/ampliconic
gap 207	1588215	1588917	702	multi-copy/ampliconic
gap 208	1593069	1594038	969	multi-copy/ampliconic
gap 209	1595420	1595719	299	multi-copy/ampliconic
gap 210	1596515	1597308	793	multi-copy/ampliconic
gap 211	1598383	1598583	200	multi-copy/ampliconic
gap 212	1599003	1605072	6069	multi-copy/ampliconic
gap 213	1606654	1606678	24	multi-copy/ampliconic
gap 214	1607313	1608385	1072	multi-copy/ampliconic
gap 215	1611411	1613130	1719	multi-copy/ampliconic
gap 216	1613456	1613679	223	multi-copy/ampliconic
gap 217	1614024	1615847	1823	multi-copy/ampliconic
gap 218	1622290	1631070	8780	multi-copy/ampliconic
gap 219	1635710	1635807	97	multi-copy/ampliconic
gap 220	1653185	1653347	162	multi-copy/ampliconic
gap 221	1654292	1654442	150	multi-copy/ampliconic
gap 222	1662893	1663117	224	multi-copy/ampliconic
gap 223	1664576	1664993	417	multi-copy/ampliconic
gap 224	1676370	1676380	10	multi-copy/ampliconic
gap 225	1678881	1678883	2	multi-copy/ampliconic
gap 226	1683354	1683365	11	multi-copy/ampliconic
gap 227	1684724	1684735	11	multi-copy/ampliconic
gap 228	1686722	1686736	14	multi-copy/ampliconic
gap 229	1687245	1688191	946	multi-copy/ampliconic
gap 230	1689681	1689705	24	multi-copy/ampliconic
gap 231	1690625	1690640	15	multi-copy/ampliconic
gap 232	1691047	1691202	155	multi-copy/ampliconic
gap 233	1691622	1691942	320	multi-copy/ampliconic
gap 234	1692534	1692668	134	multi-copy/ampliconic
gap 235	1693270	1696485	3215	multi-copy/ampliconic
gap 236	1698076	1699760	1684	multi-copy/ampliconic
gap 237	1700608	1700901	293	multi-copy/ampliconic
gap 238	1702256	1702391	135	multi-copy/ampliconic
gap 239	1704727	1705010	283	multi-copy/ampliconic
gap 240	1706468	1710898	4430	multi-copy/ampliconic
gap 241	1711688	1717100	5412	multi-copy/ampliconic
gap 242	1720822	1723652	2830	multi-copy/ampliconic
gap 243	1729782	1730654	872	multi-copy/ampliconic
gap 244	1733955	1734244	289	multi-copy/ampliconic
gap 245	1736330	1738477	2147	multi-copy/ampliconic
gap 246	1740090	1740151	61	multi-copy/ampliconic
gap 247	1742778	1743136	358	multi-copy/ampliconic
gap 248	1743577	1746690	3113	multi-copy/ampliconic
gap 249	1748298	1749711	1413	multi-copy/ampliconic
gap 250	1750190	1750340	150	multi-copy/ampliconic
gap 251	1751758	1752027	269	multi-copy/ampliconic
gap 252	1752432	1753586	1154	multi-copy/ampliconic
gap 253	1753954	1754260	306	multi-copy/ampliconic
gap 254	1755003	1756773	1770	multi-copy/ampliconic
gap 255	1757421	1758037	616	multi-copy/ampliconic
gap 256	1759047	1759244	197	multi-copy/ampliconic
gap 257	1760480	1761866	1386	multi-copy/ampliconic
gap 258	1762185	1762542	357	multi-copy/ampliconic
gap 259	1763009	1763834	825	multi-copy/ampliconic
gap 260	1765165	1765581	416	multi-copy/ampliconic
gap 261	1772534	1781314	8780	multi-copy/ampliconic
gap 262	1785957	1786050	93	multi-copy/ampliconic
gap 263	1803428	1803590	162	multi-copy/ampliconic
gap 264	1804535	1804685	150	multi-copy/ampliconic
gap 265	1813136	1813360	224	multi-copy/ampliconic
gap 266	1814819	1821632	6813	multi-copy/ampliconic
gap 267	1822480	1822776	296	multi-copy/ampliconic
gap 268	1824129	1824266	137	multi-copy/ampliconic
gap 269	1829175	1829973	798	multi-copy/ampliconic
gap 270	1830362	1830564	202	multi-copy/ampliconic
gap 271	1830934	1833509	2575	multi-copy/ampliconic
gap 272	1833877	1834630	753	multi-copy/ampliconic
gap 273	1834988	1835028	40	multi-copy/ampliconic
gap 274	1835435	1837266	1831	multi-copy/ampliconic
gap 275	1837745	1839159	1414	multi-copy/ampliconic
gap 276	1840763	1843880	3117	multi-copy/ampliconic
gap 277	1844320	1844677	357	multi-copy/ampliconic
gap 278	1847305	1847365	60	multi-copy/ampliconic
gap 279	1849162	1852041	2879	multi-copy/ampliconic
gap 280	1853210	1853401	191	multi-copy/ampliconic
gap 281	1853822	1859099	5277	multi-copy/ampliconic
gap 282	1864201	1865086	885	multi-copy/ampliconic
gap 283	1865709	1865736	27	multi-copy/ampliconic
gap 284	1866249	1868076	1827	multi-copy/ampliconic
gap 285	1871448	1871747	299	multi-copy/ampliconic
gap 286	1874688	1879710	5022	multi-copy/ampliconic
gap 287	1888974	1889472	498	multi-copy/ampliconic
gap 288	1892607	1893682	1075	multi-copy/ampliconic
gap 289	1904909	1907923	3014	multi-copy/ampliconic
gap 290	1908880	1908898	18	multi-copy/ampliconic
gap 291	1909306	1909320	14	multi-copy/ampliconic
gap 292	1910686	1912445	1759	multi-copy/ampliconic
gap 293	1912795	1912911	116	multi-copy/ampliconic
gap 294	1915278	1915342	64	multi-copy/ampliconic
gap 295	1921726	1930494	8768	multi-copy/ampliconic
gap 296	1935138	1935228	90	multi-copy/ampliconic
gap 297	1952595	1952760	165	multi-copy/ampliconic
gap 298	1953705	1953855	150	multi-copy/ampliconic
gap 299	1962300	1962529	229	multi-copy/ampliconic
gap 300	1963988	1964708	720	multi-copy/ampliconic
gap 301	1966661	1966917	256	multi-copy/ampliconic
gap 302	1968270	1968407	137	multi-copy/ampliconic
gap 303	1972932	1972948	16	multi-copy/ampliconic
gap 304	1973869	1973989	120	multi-copy/ampliconic
gap 305	1974633	1975492	859	multi-copy/ampliconic
gap 306	1976356	1976730	374	multi-copy/ampliconic
gap 307	1977033	1977377	344	multi-copy/ampliconic
gap 308	1977745	1979212	1467	multi-copy/ampliconic
gap 309	1979618	1982061	2443	multi-copy/ampliconic
gap 310	1983230	1984128	898	multi-copy/ampliconic
gap 311	1985731	1988848	3117	multi-copy/ampliconic
gap 312	1989288	1989645	357	multi-copy/ampliconic
gap 313	1992272	1992333	61	multi-copy/ampliconic
gap 314	1994130	1997080	2950	multi-copy/ampliconic
gap 315	1998248	1998440	192	multi-copy/ampliconic
gap 316	1998861	2004138	5277	multi-copy/ampliconic
gap 317	2009235	2010125	890	multi-copy/ampliconic
gap 318	2010748	2010775	27	multi-copy/ampliconic
gap 319	2011288	2011311	23	multi-copy/ampliconic
gap 320	2011717	2013955	2238	multi-copy/ampliconic
gap 321	2020339	2029107	8768	multi-copy/ampliconic
gap 322	2033751	2033841	90	multi-copy/ampliconic
gap 323	2051208	2051373	165	multi-copy/ampliconic
gap 324	2052318	2052468	150	multi-copy/ampliconic
gap 325	2060914	2061143	229	multi-copy/ampliconic
gap 326	2061482	2061493	11	multi-copy/ampliconic
gap 327	2062669	2063125	456	multi-copy/ampliconic
gap 328	2063890	2064063	173	multi-copy/ampliconic
gap 329	2066162	2075006	8844	multi-copy/ampliconic
gap 330	2083116	2083415	299	multi-copy/ampliconic
gap 331	2086065	2086095	30	multi-copy/ampliconic
gap 332	2086438	2091507	5069	multi-copy/ampliconic
gap 333	2100786	2100885	99	multi-copy/ampliconic
gap 334	2104115	2105502	1387	multi-copy/ampliconic
gap 335	2116746	2119829	3083	multi-copy/ampliconic
gap 336	2121214	2122229	1015	multi-copy/ampliconic
gap 337	2123595	2123758	163	multi-copy/ampliconic
gap 338	2124406	2124522	116	multi-copy/ampliconic
gap 339	2126823	2127041	218	multi-copy/ampliconic
gap 340	2128396	2128531	135	multi-copy/ampliconic
gap 341	2130810	2131083	273	multi-copy/ampliconic
gap 342	2134873	2136927	2054	multi-copy/ampliconic
gap 343	2137294	2138048	754	multi-copy/ampliconic
gap 344	2138406	2138446	40	multi-copy/ampliconic
gap 345	2138851	2140685	1834	multi-copy/ampliconic
gap 346	2141164	2142579	1415	multi-copy/ampliconic
gap 347	2144187	2147300	3113	multi-copy/ampliconic
gap 348	2147741	2148097	356	multi-copy/ampliconic
gap 349	2150725	2150785	60	multi-copy/ampliconic
gap 350	2152583	2155695	3112	multi-copy/ampliconic
gap 351	2156862	2157055	193	multi-copy/ampliconic
gap 352	2157476	2162753	5277	multi-copy/ampliconic
gap 353	2167852	2168740	888	multi-copy/ampliconic
gap 354	2169363	2169390	27	multi-copy/ampliconic
gap 355	2169905	2170021	116	multi-copy/ampliconic
gap 356	2170980	2171199	219	multi-copy/ampliconic
gap 357	2172658	2174686	2028	multi-copy/ampliconic
gap 358	2179130	2180303	1173	multi-copy/ampliconic
gap 359	2181280	2181906	626	multi-copy/ampliconic
gap 360	2183530	2183823	293	multi-copy/ampliconic
gap 361	2190421	2190683	262	multi-copy/ampliconic
gap 362	2195643	2195651	8	multi-copy/ampliconic
gap 363	2198583	2198600	17	multi-copy/ampliconic
gap 364	2200497	2200516	19	multi-copy/ampliconic
gap 365	2201211	2201238	27	multi-copy/ampliconic
gap 366	2212149	2212174	25	multi-copy/ampliconic
gap 367	2215496	2220191	4695	multi-copy/ampliconic
gap 368	2228062	2228338	276	multi-copy/ampliconic
gap 369	2228995	2231447	2452	multi-copy/ampliconic
gap 370	2237679	2237944	265	multi-copy/ampliconic
gap 371	2247089	2247409	320	multi-copy/ampliconic
gap 372	2255156	2255662	506	multi-copy/ampliconic
gap 373	2256164	2264383	8219	multi-copy/ampliconic
gap 374	2271189	2271505	316	multi-copy/ampliconic
gap 375	2282700	2282976	276	multi-copy/ampliconic
gap 376	2287108	2287543	435	multi-copy/ampliconic
gap 377	2288287	2288544	257	multi-copy/ampliconic
gap 378	2291143	2291786	643	multi-copy/ampliconic
gap 379	2295939	2296432	493	multi-copy/ampliconic
gap 380	2303080	2305429	2349	multi-copy/ampliconic
gap 381	2307304	2307439	135	multi-copy/ampliconic
gap 382	2312944	2312951	7	multi-copy/ampliconic
gap 383	2315813	2316088	275	multi-copy/ampliconic
gap 384	2316603	2316614	11	multi-copy/ampliconic
gap 385	2318636	2323935	5299	multi-copy/ampliconic
gap 386	2329973	2329985	12	multi-copy/ampliconic
gap 387	2333881	2333903	22	multi-copy/ampliconic
gap 388	2341699	2343024	1325	multi-copy/ampliconic
gap 389	2349172	2349873	701	multi-copy/ampliconic
gap 390	2382787	2383992	1205	multi-copy/ampliconic
gap 391	2391643	2391923	280	multi-copy/ampliconic
gap 392	2392357	2396550	4193	multi-copy/ampliconic
gap 393	2396953	2397069	116	multi-copy/ampliconic
gap 394	2399900	2400162	262	multi-copy/ampliconic
gap 395	2406930	2408650	1720	multi-copy/ampliconic
gap 396	2413094	2413254	160	multi-copy/ampliconic
gap 397	2413915	2413933	18	multi-copy/ampliconic
gap 398	2424789	2424814	25	multi-copy/ampliconic
gap 399	2428136	2432263	4127	multi-copy/ampliconic
gap 400	2440834	2443067	2233	multi-copy/ampliconic
gap 401	2449299	2449615	316	multi-copy/ampliconic
gap 402	2458520	2458558	38	multi-copy/ampliconic
gap 403	2462544	2463205	661	multi-copy/ampliconic
gap 404	2463562	2464149	587	multi-copy/ampliconic
gap 405	2468310	2468505	195	multi-copy/ampliconic
gap 406	2470526	2470892	366	multi-copy/ampliconic
gap 407	2471869	2472495	626	multi-copy/ampliconic
gap 408	2474119	2474412	293	multi-copy/ampliconic
gap 409	2476488	2478492	2004	multi-copy/ampliconic
gap 410	2486029	2486038	9	multi-copy/ampliconic
gap 411	2488970	2489182	212	multi-copy/ampliconic
gap 412	2491079	2491098	19	multi-copy/ampliconic
gap 413	2497081	2497165	84	multi-copy/ampliconic
gap 414	2497470	2497753	283	multi-copy/ampliconic
gap 415	2500694	2505424	4730	multi-copy/ampliconic
gap 416	2505926	2506417	491	multi-copy/ampliconic
gap 417	2506946	2525331	18385	multi-copy/ampliconic
gap 418	2546946	2547244	298	multi-copy/ampliconic
gap 419	2548865	2549491	626	multi-copy/ampliconic
gap 420	2550468	2551632	1164	multi-copy/ampliconic
gap 421	2556083	2557783	1700	multi-copy/ampliconic
gap 422	2564951	2564964	13	multi-copy/ampliconic
gap 423	2571140	2573352	2212	multi-copy/ampliconic
gap 424	2581927	2585910	3983	multi-copy/ampliconic
gap 425	2600127	2600228	101	multi-copy/ampliconic
gap 426	2607000	2607251	251	multi-copy/ampliconic
gap 427	2610102	2610215	113	multi-copy/ampliconic
gap 428	2610619	2614786	4167	multi-copy/ampliconic
gap 429	2615224	2615503	279	multi-copy/ampliconic
gap 430	2623164	2624319	1155	multi-copy/ampliconic
gap 431	2644455	2644485	30	multi-copy/ampliconic
gap 432	2657230	2657935	705	multi-copy/ampliconic
gap 433	2664096	2665425	1329	multi-copy/ampliconic
gap 434	2677219	2677561	342	multi-copy/ampliconic
gap 435	2682096	2692998	10902	multi-copy/ampliconic
gap 436	2701117	2701655	538	multi-copy/ampliconic
gap 437	2704606	2710742	6136	multi-copy/ampliconic
gap 438	2718860	2723818	4958	multi-copy/ampliconic
gap 439	2727666	2728000	334	multi-copy/ampliconic
gap 440	2730031	2730523	492	multi-copy/ampliconic
gap 441	2735043	2735370	327	multi-copy/ampliconic
gap 442	2747156	2748481	1325	multi-copy/ampliconic
gap 443	2754628	2755330	702	multi-copy/ampliconic
gap 444	2762544	2762883	339	multi-copy/ampliconic
gap 445	2788416	2789977	1561	multi-copy/ampliconic
gap 446	2797628	2797908	280	multi-copy/ampliconic
gap 447	2798342	2802535	4193	multi-copy/ampliconic
gap 448	2802938	2803054	116	multi-copy/ampliconic
gap 449	2805885	2806147	262	multi-copy/ampliconic
gap 450	2812881	2812896	15	multi-copy/ampliconic
gap 451	2823807	2823832	25	multi-copy/ampliconic
gap 452	2827154	2831342	4188	multi-copy/ampliconic
gap 453	2839913	2842408	2495	multi-copy/ampliconic
gap 454	2848585	2848898	313	multi-copy/ampliconic
gap 455	2856028	2856138	110	multi-copy/ampliconic
gap 456	2858506	2858830	324	multi-copy/ampliconic
gap 457	2860664	2861796	1132	multi-copy/ampliconic
gap 458	2862773	2863399	626	multi-copy/ampliconic
gap 459	2865023	2865316	293	multi-copy/ampliconic
gap 460	2876915	2876939	24	multi-copy/ampliconic
gap 461	2879872	2880185	313	multi-copy/ampliconic
gap 462	2882083	2882102	19	multi-copy/ampliconic
gap 463	2888132	2888169	37	multi-copy/ampliconic
gap 464	2890917	2893945	3028	multi-copy/ampliconic
gap 465	2894459	2894487	28	multi-copy/ampliconic
gap 466	2895109	2895985	876	multi-copy/ampliconic
gap 467	2901076	2906373	5297	multi-copy/ampliconic
gap 468	2906793	2906986	193	multi-copy/ampliconic
gap 469	2908155	2911276	3121	multi-copy/ampliconic
gap 470	2913072	2913138	66	multi-copy/ampliconic
gap 471	2915763	2919154	3391	multi-copy/ampliconic
gap 472	2920758	2922176	1418	multi-copy/ampliconic
gap 473	2922657	2924496	1839	multi-copy/ampliconic
gap 474	2924900	2926055	1155	multi-copy/ampliconic
gap 475	2926423	2926730	307	multi-copy/ampliconic
gap 476	2927925	2928451	526	multi-copy/ampliconic
gap 477	2930735	2931121	386	multi-copy/ampliconic
gap 478	2932257	2934909	2652	multi-copy/ampliconic
gap 479	2936250	2936610	360	multi-copy/ampliconic
gap 480	2951299	2951483	184	multi-copy/ampliconic
gap 481	2952421	2952579	158	multi-copy/ampliconic
gap 482	2960951	2961255	304	multi-copy/ampliconic
gap 483	2962702	2963087	385	multi-copy/ampliconic
gap 484	2963799	2964097	298	multi-copy/ampliconic
gap 485	2965720	2966344	624	multi-copy/ampliconic
gap 486	2967321	2968485	1164	multi-copy/ampliconic
gap 487	2972938	2974614	1676	multi-copy/ampliconic
gap 488	2988950	2992964	4014	multi-copy/ampliconic
gap 489	3001540	3003769	2229	multi-copy/ampliconic
gap 490	3019198	3019517	319	multi-copy/ampliconic
gap 491	3027267	3027773	506	multi-copy/ampliconic
gap 492	3028280	3036495	8215	multi-copy/ampliconic
gap 493	3043292	3043636	344	multi-copy/ampliconic
gap 494	3058996	3059454	458	multi-copy/ampliconic
gap 495	3062834	3063494	660	multi-copy/ampliconic
gap 496	3067647	3068141	494	multi-copy/ampliconic
gap 497	3074770	3077010	2240	multi-copy/ampliconic
gap 498	3078876	3079710	834	multi-copy/ampliconic
gap 499	3081864	3081910	46	multi-copy/ampliconic
gap 500	3084652	3084949	297	multi-copy/ampliconic
gap 501	3088827	3089128	301	multi-copy/ampliconic
gap 502	3091182	3091674	492	multi-copy/ampliconic
gap 503	3096207	3096522	315	multi-copy/ampliconic
gap 504	3109566	3109629	63	multi-copy/ampliconic
gap 505	3115786	3116479	693	multi-copy/ampliconic
gap 506	3149395	3150607	1212	multi-copy/ampliconic
gap 507	3158273	3158554	281	multi-copy/ampliconic
gap 508	3158993	3163158	4165	multi-copy/ampliconic
gap 509	3163560	3163677	117	multi-copy/ampliconic
gap 510	3166506	3166770	264	multi-copy/ampliconic
gap 511	3173547	3173805	258	multi-copy/ampliconic
gap 512	3181819	3182115	296	multi-copy/ampliconic
gap 513	3190001	3190308	307	multi-copy/ampliconic
gap 514	3196889	3197189	300	multi-copy/ampliconic
gap 515	3198812	3199436	624	multi-copy/ampliconic
gap 516	3200413	3201577	1164	multi-copy/ampliconic
gap 517	3205894	3209912	4018	multi-copy/ampliconic
gap 518	3224251	3226530	2279	multi-copy/ampliconic
gap 519	3235109	3237338	2229	multi-copy/ampliconic
gap 520	3252772	3253416	644	multi-copy/ampliconic
gap 521	3261112	3261617	505	multi-copy/ampliconic
gap 522	3262124	3270341	8217	multi-copy/ampliconic
gap 523	3277138	3277481	343	multi-copy/ampliconic
gap 524	3289809	3289864	55	multi-copy/ampliconic
gap 525	3290222	3290505	283	multi-copy/ampliconic
gap 526	3293457	3298535	5078	multi-copy/ampliconic
gap 527	3311212	3312335	1123	multi-copy/ampliconic
gap 528	3318473	3326042	7569	multi-copy/ampliconic
gap 529	3326391	3326586	195	multi-copy/ampliconic
gap 530	3327052	3327718	666	multi-copy/ampliconic
gap 531	3328478	3329587	1109	multi-copy/ampliconic
gap 532	3330435	3333288	2853	multi-copy/ampliconic
gap 533	3337010	3342422	5412	multi-copy/ampliconic
gap 534	3343212	3349034	5822	multi-copy/ampliconic
gap 535	3350825	3350896	71	multi-copy/ampliconic
gap 536	3352756	3353013	257	multi-copy/ampliconic
gap 537	3353586	3356979	3393	multi-copy/ampliconic
gap 538	3357357	3359113	1756	multi-copy/ampliconic
gap 539	3359515	3360514	999	multi-copy/ampliconic
gap 540	3361286	3361428	142	multi-copy/ampliconic
gap 541	3362161	3363004	843	multi-copy/ampliconic
gap 542	3365025	3365738	713	multi-copy/ampliconic
gap 543	3371044	3371079	35	multi-copy/ampliconic
gap 544	3371590	3373179	1589	multi-copy/ampliconic
gap 545	3380306	3380390	84	multi-copy/ampliconic
gap 546	3386544	3387238	694	multi-copy/ampliconic
gap 547	3393348	3397615	4267	multi-copy/ampliconic
gap 548	3398260	3400769	2509	multi-copy/ampliconic
gap 549	3413418	3413881	463	multi-copy/ampliconic
gap 550	3429486	3430425	939	multi-copy/ampliconic
gap 551	3434875	3435254	379	multi-copy/ampliconic
gap 552	3435890	3436385	495	multi-copy/ampliconic
gap 553	3437856	3438335	479	multi-copy/ampliconic
gap 554	3439585	3439818	233	multi-copy/ampliconic
gap 555	3440178	3440419	241	multi-copy/ampliconic
gap 556	3444516	3444559	43	multi-copy/ampliconic
gap 557	3447749	3448984	1235	multi-copy/ampliconic
gap 558	3454437	3454444	7	multi-copy/ampliconic
gap 559	3460582	3468239	7657	multi-copy/ampliconic
gap 560	3468588	3468783	195	multi-copy/ampliconic
gap 561	3469249	3469915	666	multi-copy/ampliconic
gap 562	3470675	3471784	1109	multi-copy/ampliconic
gap 563	3472632	3475501	2869	multi-copy/ampliconic
gap 564	3479223	3484635	5412	multi-copy/ampliconic
gap 565	3485425	3491243	5818	multi-copy/ampliconic
gap 566	3493034	3493105	71	multi-copy/ampliconic
gap 567	3494965	3495222	257	multi-copy/ampliconic
gap 568	3495795	3499188	3393	multi-copy/ampliconic
gap 569	3499566	3501322	1756	multi-copy/ampliconic
gap 570	3501724	3502723	999	multi-copy/ampliconic
gap 571	3503495	3503637	142	multi-copy/ampliconic
gap 572	3504370	3505213	843	multi-copy/ampliconic
gap 573	3507234	3507947	713	multi-copy/ampliconic
gap 574	3513259	3513292	33	multi-copy/ampliconic
gap 575	3513803	3515392	1589	multi-copy/ampliconic
gap 576	3522519	3522603	84	multi-copy/ampliconic
gap 577	3528138	3533683	5545	multi-copy/ampliconic
gap 578	3541801	3542370	569	multi-copy/ampliconic
gap 579	3545292	3550892	5600	multi-copy/ampliconic
gap 580	3557002	3561269	4267	multi-copy/ampliconic
gap 581	3561914	3564423	2509	multi-copy/ampliconic
gap 582	3577072	3577535	463	multi-copy/ampliconic
gap 583	3583707	3604948	21241	multi-copy/ampliconic
gap 584	3612916	3613514	598	multi-copy/ampliconic
gap 585	3613878	3614067	189	multi-copy/ampliconic
gap 586	3614534	3614545	11	multi-copy/ampliconic
gap 587	3616370	3625079	8709	multi-copy/ampliconic
gap 588	3633912	3633943	31	multi-copy/ampliconic
gap 589	3637230	3638163	933	multi-copy/ampliconic
gap 590	3644301	3651685	7384	multi-copy/ampliconic
gap 591	3652034	3652229	195	multi-copy/ampliconic
gap 592	3652696	3655165	2469	multi-copy/ampliconic
gap 593	3656013	3656113	100	multi-copy/ampliconic
gap 594	3656771	3658189	1418	multi-copy/ampliconic
gap 595	3661905	3661989	84	multi-copy/ampliconic
gap 596	3662464	3666892	4428	multi-copy/ampliconic
gap 597	3668433	3668812	379	multi-copy/ampliconic
gap 598	3671472	3672370	898	multi-copy/ampliconic
gap 599	3672723	3672764	41	multi-copy/ampliconic
gap 600	3673514	3674245	731	multi-copy/ampliconic
gap 601	3677654	3677761	107	multi-copy/ampliconic
gap 602	3683923	3756588	72665	multi-copy/ampliconic
gap 603	3764027	3764049	22	multi-copy/ampliconic
gap 604	3764415	3764441	26	multi-copy/ampliconic
gap 605	3768745	3773673	4928	multi-copy/ampliconic
gap 606	3786304	3787469	1165	multi-copy/ampliconic
gap 607	3798694	3801065	2371	multi-copy/ampliconic
gap 608	3803439	3803573	134	multi-copy/ampliconic
gap 609	3805839	3807370	1531	multi-copy/ampliconic
gap 610	3807883	3807912	29	multi-copy/ampliconic
gap 611	3808535	3809410	875	multi-copy/ampliconic
gap 612	3813988	3814402	414	multi-copy/ampliconic
gap 613	3822465	3826249	3784	multi-copy/ampliconic
gap 614	3826751	3827489	738	multi-copy/ampliconic
gap 615	3834189	3834217	28	multi-copy/ampliconic
gap 616	3837450	3837722	272	multi-copy/ampliconic
gap 617	3843668	3844096	428	multi-copy/ampliconic
gap 618	3848616	3849181	565	multi-copy/ampliconic
gap 619	3860933	3862258	1325	multi-copy/ampliconic
gap 620	3868406	3869107	701	multi-copy/ampliconic
gap 621	3876377	3876673	296	multi-copy/ampliconic
gap 622	3902276	3903454	1178	multi-copy/ampliconic
gap 623	3911105	3911385	280	multi-copy/ampliconic
gap 624	3911819	3916012	4193	multi-copy/ampliconic
gap 625	3916415	3916531	116	multi-copy/ampliconic
gap 626	3919362	3919624	262	multi-copy/ampliconic
gap 627	3926392	3926548	156	multi-copy/ampliconic
gap 628	3927592	3928451	859	multi-copy/ampliconic
gap 629	3937427	3937705	278	multi-copy/ampliconic
gap 630	3943940	3946160	2220	multi-copy/ampliconic
gap 631	3954731	3958804	4073	multi-copy/ampliconic
gap 632	3962126	3962152	26	multi-copy/ampliconic
gap 633	3973051	3974745	1694	multi-copy/ampliconic
gap 634	3979192	3980362	1170	multi-copy/ampliconic
gap 635	3981339	3981965	626	multi-copy/ampliconic
gap 636	3983589	3983882	293	multi-copy/ampliconic
gap 637	3990481	3990751	270	multi-copy/ampliconic
gap 638	3995712	3995720	8	multi-copy/ampliconic
gap 639	3998652	3998924	272	multi-copy/ampliconic
gap 640	4000821	4000840	19	multi-copy/ampliconic
gap 641	4006875	4017707	10832	multi-copy/ampliconic
gap 642	4020667	4020950	283	multi-copy/ampliconic
gap 643	4029071	4039965	10894	multi-copy/ampliconic
gap 644	4044500	4044812	312	multi-copy/ampliconic
gap 645	4056628	4057951	1323	multi-copy/ampliconic
gap 646	4064111	4064799	688	multi-copy/ampliconic
gap 647	4097714	4098919	1205	multi-copy/ampliconic
gap 648	4106586	4106867	281	multi-copy/ampliconic
gap 649	4107305	4111471	4166	multi-copy/ampliconic
gap 650	4111873	4111990	117	multi-copy/ampliconic
gap 651	4114818	4115083	265	multi-copy/ampliconic
gap 652	4121854	4122701	847	multi-copy/ampliconic
gap 653	4133616	4193676	60060	multi-copy/ampliconic
gap 654	4207894	4209972	2078	multi-copy/ampliconic
gap 655	4218547	4220147	1600	multi-copy/ampliconic
gap 656	4221901	4223114	1213	multi-copy/ampliconic
gap 657	4224122	4224636	514	multi-copy/ampliconic
gap 658	4225360	4225376	16	multi-copy/ampliconic
gap 659	4225808	4225818	10	multi-copy/ampliconic
gap 660	4228038	4228212	174	multi-copy/ampliconic
gap 661	4228594	4230755	2161	multi-copy/ampliconic
gap 662	4232566	4236903	4337	multi-copy/ampliconic
gap 663	4238745	4239011	266	multi-copy/ampliconic
gap 664	4242916	4245405	2489	multi-copy/ampliconic
gap 665	4248294	4249492	1198	multi-copy/ampliconic
gap 666	4250066	4250077	11	multi-copy/ampliconic
gap 667	4250451	4250461	10	multi-copy/ampliconic
gap 668	4251005	4252430	1425	multi-copy/ampliconic
gap 669	4256816	4259458	2642	multi-copy/ampliconic
gap 670	4259948	4263044	3096	multi-copy/ampliconic
gap 671	4268941	4270265	1324	multi-copy/ampliconic
gap 672	4276427	4277116	689	multi-copy/ampliconic
gap 673	4289888	4289959	71	multi-copy/ampliconic
gap 674	4310091	4310989	898	multi-copy/ampliconic
gap 675	4312031	4312535	504	multi-copy/ampliconic
gap 676	4315486	4320299	4813	multi-copy/ampliconic
gap 677	4320885	4320895	10	multi-copy/ampliconic
gap 678	4328481	4328762	281	multi-copy/ampliconic
gap 679	4329200	4333366	4166	multi-copy/ampliconic
gap 680	4333768	4333885	117	multi-copy/ampliconic
gap 681	4336713	4336978	265	multi-copy/ampliconic
gap 682	4343742	4343853	111	multi-copy/ampliconic
gap 683	4366370	4366668	298	multi-copy/ampliconic
gap 684	4368289	4370420	2131	multi-copy/ampliconic
gap 685	4379683	4380037	354	multi-copy/ampliconic
gap 686	4380641	4383167	2526	multi-copy/ampliconic
gap 687	4385500	4385502	2	multi-copy/ampliconic
gap 688	4389733	4413144	23411	multi-copy/ampliconic
gap 689	4415980	4416310	330	multi-copy/ampliconic
gap 690	4424433	4431909	7476	multi-copy/ampliconic
gap 691	4433597	4434152	555	multi-copy/ampliconic
gap 692	4436256	4436431	175	multi-copy/ampliconic
gap 693	4440966	4441278	312	multi-copy/ampliconic
gap 694	4453096	4454419	1323	multi-copy/ampliconic
gap 695	4460581	4461270	689	multi-copy/ampliconic
gap 696	4474051	4474110	59	multi-copy/ampliconic
gap 697	4484845	4545338	60493	multi-copy/ampliconic
gap 698	4551941	4554171	2230	multi-copy/ampliconic
gap 699	4562752	4564781	2029	multi-copy/ampliconic
gap 700	4579124	4580961	1837	multi-copy/ampliconic
gap 701	4581586	4582890	1304	multi-copy/ampliconic
gap 702	4589040	4589716	676	multi-copy/ampliconic
gap 703	4602440	4602775	335	multi-copy/ampliconic
gap 704	4622909	4624089	1180	multi-copy/ampliconic
gap 705	4631755	4632036	281	multi-copy/ampliconic
gap 706	4632475	4636640	4165	multi-copy/ampliconic
gap 707	4637044	4637159	115	multi-copy/ampliconic
gap 708	4639989	4640252	263	multi-copy/ampliconic
gap 709	4647027	4647122	95	multi-copy/ampliconic
gap 710	4663045	4663326	281	multi-copy/ampliconic
gap 711	4669850	4670151	301	multi-copy/ampliconic
gap 712	4671774	4672398	624	multi-copy/ampliconic
gap 713	4673374	4674539	1165	multi-copy/ampliconic
gap 714	4678852	4686733	7881	multi-copy/ampliconic
gap 715	4688524	4688595	71	multi-copy/ampliconic
gap 716	4690455	4690713	258	multi-copy/ampliconic
gap 717	4691286	4694679	3393	multi-copy/ampliconic
gap 718	4695057	4696813	1756	multi-copy/ampliconic
gap 719	4697215	4698214	999	multi-copy/ampliconic
gap 720	4698986	4699128	142	multi-copy/ampliconic
gap 721	4699861	4700705	844	X-degenerate
gap 722	4702725	4703439	714	X-degenerate
gap 723	4708743	4708778	35	X-degenerate
gap 724	4709289	4710878	1589	X-degenerate
gap 725	4718005	4718089	84	X-degenerate
gap 726	4724242	4724937	695	X-degenerate
gap 727	4731046	4735313	4267	X-degenerate
gap 728	4735958	4738467	2509	X-degenerate
gap 729	4751115	4751580	465	X-degenerate
gap 730	4767182	4768124	942	X-degenerate
gap 731	4772574	4772953	379	X-degenerate
gap 732	4773588	4774083	495	X-degenerate
gap 733	4775554	4776033	479	X-degenerate
gap 734	4778809	4778888	79	X-degenerate
gap 735	4794242	4794830	588	X-degenerate
gap 736	4796192	4796630	438	X-degenerate
gap 737	4804404	4804811	407	X-degenerate
gap 738	4810628	4811377	749	X-degenerate
gap 739	4825283	4825876	593	X-degenerate
gap 740	4835202	4835748	546	X-degenerate
gap 741	4839006	4839250	244	X-degenerate
gap 742	4840541	4841343	802	X-degenerate
gap 743	4842177	4845348	3171	X-degenerate
gap 744	4847988	4848406	418	X-degenerate
gap 745	4861537	4861612	75	X-degenerate
gap 746	4870302	4875214	4912	X-degenerate
gap 747	4879123	4891985	12862	X-degenerate
gap 748	4895566	4895681	115	X-degenerate
gap 749	4911013	4915964	4951	X-degenerate
gap 750	4925883	4926205	322	X-degenerate
gap 751	4937292	4943353	6061	X-degenerate
gap 752	4953027	4955809	2782	X-degenerate
gap 753	4965317	4965399	82	X-degenerate
gap 754	4971822	4977047	5225	X-degenerate
gap 755	5011504	5012072	568	X-degenerate
gap 756	5022723	5023263	540	X-degenerate
gap 757	5033042	5033276	234	X-degenerate
gap 758	5035758	5035871	113	X-degenerate
gap 759	5054168	5054705	537	X-degenerate
gap 760	5064633	5064680	47	X-degenerate
gap 761	5065862	5067515	1653	X-degenerate
gap 762	5073012	5073710	698	X-degenerate
gap 763	5083776	5085113	1337	X-degenerate
gap 764	5086055	5086410	355	X-degenerate
gap 765	5088323	5088372	49	X-degenerate
gap 766	5098771	5098895	124	X-degenerate
gap 767	5099471	5099590	119	X-degenerate
gap 768	5110069	5111581	1512	X-degenerate
gap 769	5117534	5120297	2763	X-degenerate
gap 770	5132261	5132271	10	X-degenerate
gap 771	5145953	5146670	717	X-degenerate
gap 772	5159694	5160879	1185	X-degenerate
gap 773	5177000	5179259	2259	X-degenerate
gap 774	5180087	5216058	35971	X-degenerate
gap 775	5220412	5224001	3589	X-degenerate
gap 776	5228956	5229003	47	X-degenerate
gap 777	5231191	5232157	966	X-degenerate
gap 778	5233477	5233815	338	X-degenerate
gap 779	5240112	5257884	17772	X-degenerate
gap 780	5259244	5259780	536	X-degenerate
gap 781	5260716	5260759	43	X-degenerate
gap 782	5264498	5265366	868	X-degenerate
gap 783	5269549	5275583	6034	X-degenerate
gap 784	5281308	5287246	5938	X-degenerate
gap 785	5301344	5301433	89	X-degenerate
gap 786	5303751	5305646	1895	X-degenerate
gap 787	5311050	5317108	6058	X-degenerate
gap 788	5328417	5334379	5962	X-degenerate
gap 789	5338861	5338929	68	X-degenerate
gap 790	5348150	5353311	5161	X-degenerate
gap 791	5364111	5369876	5765	X-degenerate
gap 792	5394275	5394608	333	X-degenerate
gap 793	5406866	5407529	663	X-degenerate
gap 794	5414101	5435128	21027	X-degenerate
gap 795	5450192	5450339	147	X-degenerate
gap 796	5451307	5455322	4015	X-degenerate
gap 797	5457279	5458066	787	X-degenerate
gap 798	5488766	5489088	322	X-degenerate
gap 799	5492011	5492508	497	X-degenerate
gap 800	5497000	5497685	685	X-degenerate
gap 801	5502898	5503195	297	X-degenerate
gap 802	5505814	5506240	426	X-degenerate
gap 803	5512945	5514889	1944	X-degenerate
gap 804	5517870	5518894	1024	X-degenerate
gap 805	5520711	5520713	2	X-degenerate
gap 806	5521584	5521877	293	X-degenerate
gap 807	5534002	5534524	522	X-degenerate
gap 808	5535178	5535429	251	X-degenerate
gap 809	5536217	5540194	3977	X-degenerate
gap 810	5541878	5542594	716	X-degenerate
gap 811	5546892	5563151	16259	X-degenerate
gap 812	5564149	5564245	96	X-degenerate
gap 813	5567829	5567854	25	X-degenerate
gap 814	5569712	5570473	761	X-degenerate
gap 815	5574181	5585642	11461	X-degenerate
gap 816	5592081	5610318	18237	X-degenerate
gap 817	5611370	5614437	3067	X-degenerate
gap 818	5615679	5618976	3297	X-degenerate
gap 819	5619398	5620323	925	X-degenerate
gap 820	5626831	5626834	3	X-degenerate
gap 821	5627205	5629304	2099	X-degenerate
gap 822	5642258	5642515	257	X-degenerate
gap 823	5680652	5684833	4181	X-degenerate
gap 824	5690217	5690354	137	X-degenerate
gap 825	5710402	5713465	3063	X-degenerate
gap 826	5714038	5715452	1414	X-degenerate
gap 827	5734159	5737083	2924	X-degenerate
gap 828	5737973	5740180	2207	X-degenerate
gap 829	5770178	5770732	554	X-degenerate
gap 830	5773664	5774327	663	X-degenerate
gap 831	5777129	5777858	729	X-degenerate
gap 832	5789165	5790174	1009	X-degenerate
gap 833	5791123	5791581	458	X-degenerate
gap 834	5795614	5795630	16	X-degenerate
gap 835	5798762	5802487	3725	X-degenerate
gap 836	5841040	5841661	621	X-degenerate
gap 837	5844708	5844815	107	X-degenerate
gap 838	5862758	5862792	34	X-degenerate
gap 839	5863393	5865317	1924	X-degenerate
gap 840	5885759	5885940	181	X-degenerate
gap 841	5921860	5921874	14	X-degenerate
gap 842	5926198	5927833	1635	X-degenerate
gap 843	5940241	5945275	5034	X-degenerate
gap 844	5968896	5968924	28	X-degenerate
gap 845	5986536	5988713	2177	X-degenerate
gap 846	5989973	5992440	2467	X-degenerate
gap 847	6005827	6006468	641	X-degenerate
gap 848	6017622	6017629	7	X-degenerate
gap 849	6048139	6057983	9844	X-degenerate
gap 850	6095671	6095802	131	X-degenerate
gap 851	6097450	6103993	6543	X-degenerate
gap 852	6125523	6125595	72	X-degenerate
gap 853	6154688	6154920	232	X-degenerate
gap 854	6157219	6162485	5266	X-degenerate
gap 855	6168356	6168501	145	X-degenerate
gap 856	6174933	6175048	115	X-degenerate
gap 857	6177889	6181573	3684	X-degenerate
gap 858	6183614	6184666	1052	X-degenerate
gap 859	6199257	6199267	10	X-degenerate
gap 860	6214552	6214572	20	X-degenerate
gap 861	6225938	6229933	3995	X-degenerate
gap 862	6233032	6233123	91	X-degenerate
gap 863	6247897	6247926	29	X-degenerate
gap 864	6258002	6258030	28	X-degenerate
gap 865	6262088	6263057	969	X-degenerate
gap 866	6265550	6265559	9	X-degenerate
gap 867	6286580	6286647	67	X-degenerate
gap 868	6287121	6287285	164	X-degenerate
gap 869	6299375	6299376	1	X-degenerate
gap 870	6302447	6302967	520	X-degenerate
gap 871	6306094	6306120	26	X-degenerate
gap 872	6306856	6306931	75	X-degenerate
gap 873	6347698	6348425	727	X-degenerate
gap 874	6361019	6361121	102	X-degenerate
gap 875	6408346	6415041	6695	X-degenerate
gap 876	6427423	6427596	173	X-degenerate
gap 877	6459608	6459821	213	X-degenerate
gap 878	6482312	6482329	17	X-degenerate
gap 879	6488383	6488763	380	X-degenerate
gap 880	6492436	6492552	116	X-degenerate
gap 881	6493408	6493434	26	X-degenerate
gap 882	6497587	6498155	568	X-degenerate
gap 883	6501475	6502675	1200	X-degenerate
gap 884	6503544	6504566	1022	X-degenerate
gap 885	6509402	6510185	783	X-degenerate
gap 886	6514294	6514321	27	X-degenerate
gap 887	6524395	6528386	3991	X-degenerate
gap 888	6539219	6549164	9945	X-degenerate
gap 889	6565859	6567791	1932	X-degenerate
gap 890	6571305	6571315	10	X-degenerate
gap 891	6581035	6581048	13	X-degenerate
gap 892	6585789	6585941	152	X-degenerate
gap 893	6592924	6592951	27	X-degenerate
gap 894	6596565	6596614	49	X-degenerate
gap 895	6599485	6599486	1	X-degenerate
gap 896	6605680	6605712	32	X-degenerate
gap 897	6608437	6608497	60	X-degenerate
gap 898	6610917	6611394	477	X-degenerate
gap 899	6622944	6623006	62	X-degenerate
gap 900	6625238	6625812	574	X-degenerate
gap 901	6632612	6633365	753	X-degenerate
gap 902	6654231	6654903	672	X-degenerate
gap 903	6657250	6657303	53	X-degenerate
gap 904	6661809	6662193	384	X-degenerate
gap 905	6669368	6717058	47690	X-degenerate
gap 906	6720000	6721261	1261	X-degenerate
gap 907	6731410	6731990	580	X-degenerate
gap 908	6749353	6749892	539	X-degenerate
gap 909	6753258	6753938	680	X-degenerate
gap 910	6781260	6781870	610	X-degenerate
gap 911	6816282	6816798	516	X-degenerate
gap 912	6828900	6829450	550	X-degenerate
gap 913	6845278	6845662	384	X-degenerate
gap 914	6846721	6846733	12	X-degenerate
gap 915	6858628	6859342	714	X-degenerate
gap 916	6867525	6867554	29	X-degenerate
gap 917	6874545	6875421	876	X-degenerate
gap 918	6883259	6883989	730	X-degenerate
gap 919	6886816	6887469	653	X-degenerate
gap 920	6893035	6893317	282	X-degenerate
gap 921	6909391	6909424	33	X-degenerate
gap 922	6910597	6910763	166	X-degenerate
gap 923	6911474	6911909	435	X-degenerate
gap 924	6912835	6916044	3209	X-degenerate
gap 925	6924344	6924976	632	X-degenerate
gap 926	6945617	6946160	543	X-degenerate
gap 927	6949971	6950128	157	X-degenerate
gap 928	6951349	6951689	340	X-degenerate
gap 929	6964183	6964786	603	X-degenerate
gap 930	6968906	6969466	560	X-degenerate
gap 931	6974338	6974860	522	X-degenerate
gap 932	6982067	6982331	264	X-degenerate
gap 933	6986171	6986742	571	X-degenerate
gap 934	6987592	6987622	30	X-degenerate
gap 935	6995752	6996988	1236	X-degenerate
gap 936	7026338	7026409	71	X-degenerate
gap 937	7065770	7066882	1112	X-degenerate
gap 938	7069590	7070058	468	X-degenerate
gap 939	7072779	7074396	1617	X-degenerate
gap 940	7087682	7088012	330	X-degenerate
gap 941	7150373	7150409	36	X-degenerate
gap 942	7166958	7167719	761	X-degenerate
gap 943	7172585	7172684	99	X-degenerate
gap 944	7218205	7218478	273	X-degenerate
gap 945	7239210	7239776	566	X-degenerate
gap 946	7245386	7250961	5575	X-degenerate
gap 947	7277172	7277925	753	X-degenerate
gap 948	7293640	7296020	2380	X-degenerate
gap 949	7296378	7297338	960	X-degenerate
gap 950	7309638	7309729	91	X-degenerate
gap 951	7319659	7320121	462	X-degenerate
gap 952	7324816	7325358	542	X-degenerate
gap 953	7325979	7326005	26	X-degenerate
gap 954	7326412	7326741	329	X-degenerate
gap 955	7328863	7328917	54	X-degenerate
gap 956	7331418	7332022	604	X-degenerate
gap 957	7333799	7334296	497	X-degenerate
gap 958	7340377	7341035	658	X-degenerate
gap 959	7342601	7343951	1350	X-degenerate
gap 960	7368808	7378362	9554	X-degenerate
gap 961	7382922	7382940	18	X-degenerate
gap 962	7396840	7396991	151	X-degenerate
gap 963	7400522	7400840	318	X-degenerate
gap 964	7424545	7425102	557	X-degenerate
gap 965	7429023	7429660	637	X-degenerate
gap 966	7442708	7443285	577	X-degenerate
gap 967	7444705	7449704	4999	X-degenerate
gap 968	7512035	7512830	795	X-degenerate
gap 969	7515420	7516377	957	X-degenerate
gap 970	7518442	7572823	54381	X-degenerate
gap 971	7613844	7614014	170	X-degenerate
gap 972	7628558	7628760	202	X-degenerate
gap 973	7703272	7703946	674	X-degenerate
gap 974	7708161	7708176	15	X-degenerate
gap 975	7713270	7731304	18034	X-degenerate
gap 976	7736196	7736664	468	X-degenerate
gap 977	7746877	7746939	62	X-degenerate
gap 978	7764632	7764822	190	X-degenerate
gap 979	7814706	7814733	27	X-degenerate
gap 980	7824364	7825299	935	X-degenerate
gap 981	7834392	7834458	66	X-degenerate
gap 982	7842660	7842774	114	X-degenerate
gap 983	7850189	7850309	120	X-degenerate
gap 984	7860488	7860555	67	X-degenerate
gap 985	7862883	7863124	241	X-degenerate
gap 986	7865068	7865767	699	X-degenerate
gap 987	7871578	7872004	426	X-degenerate
gap 988	7872443	7874222	1779	X-degenerate
gap 989	7875697	7877725	2028	X-degenerate
gap 990	7878866	7879326	460	X-degenerate
gap 991	7900588	7901337	749	X-degenerate
gap 992	7911379	7911816	437	X-degenerate
gap 993	7916364	7917234	870	X-degenerate
gap 994	7951066	7951668	602	X-degenerate
gap 995	7954813	7955340	527	X-degenerate
gap 996	7962257	7962323	66	X-degenerate
gap 997	7973143	7974398	1255	X-degenerate
gap 998	7975693	7976764	1071	X-degenerate
gap 999	7995816	7996289	473	X-degenerate
gap 1000	8020629	8021401	772	X-degenerate
gap 1001	8024752	8025096	344	X-degenerate
gap 1002	8027476	8027477	1	X-degenerate
gap 1003	8066814	8068195	1381	X-degenerate
gap 1004	8070960	8071548	588	X-degenerate
gap 1005	8103744	8104329	585	X-degenerate
gap 1006	8107156	8107166	10	X-degenerate
gap 1007	8115605	8116009	404	X-degenerate
gap 1008	8137632	8137985	353	X-degenerate
gap 1009	8146021	8146568	547	X-degenerate
gap 1010	8168100	8168297	197	X-degenerate
gap 1011	8179540	8179667	127	X-degenerate
gap 1012	8187846	8190950	3104	X-degenerate
gap 1013	8196633	8196885	252	X-degenerate
gap 1014	8204263	8204983	720	X-degenerate
gap 1015	8208474	8209393	919	X-degenerate
gap 1016	8210579	8210603	24	X-degenerate
gap 1017	8214457	8214956	499	X-degenerate
gap 1018	8224366	8224410	44	X-degenerate
gap 1019	8251442	8251480	38	X-degenerate
gap 1020	8252327	8255408	3081	X-degenerate
gap 1021	8258662	8258691	29	X-degenerate
gap 1022	8266117	8266767	650	X-degenerate
gap 1023	8279358	8279395	37	X-degenerate
gap 1024	8295016	8295648	632	X-degenerate
gap 1025	8310484	8310999	515	X-degenerate
gap 1026	8317112	8317114	2	X-degenerate
gap 1027	8319154	8319835	681	X-degenerate
gap 1028	8324788	8328999	4211	X-degenerate
gap 1029	8370237	8370281	44	X-degenerate
gap 1030	8431732	8439511	7779	X-degenerate
gap 1031	8448251	8448318	67	X-degenerate
gap 1032	8458625	8459297	672	X-degenerate
gap 1033	8473321	8474713	1392	X-degenerate
gap 1034	8475877	8476663	786	X-degenerate
gap 1035	8482346	8482356	10	X-degenerate
gap 1036	8489715	8494448	4733	X-degenerate
gap 1037	8495405	8496052	647	X-degenerate
gap 1038	8517564	8518173	609	X-degenerate
gap 1039	8518529	8518554	25	X-degenerate
gap 1040	8527498	8527671	173	X-degenerate
gap 1041	8550226	8550835	609	X-degenerate
gap 1042	8585676	8585707	31	X-degenerate
gap 1043	8586669	8586906	237	X-degenerate
gap 1044	8590018	8590708	690	X-degenerate
gap 1045	8598499	8598782	283	X-degenerate
gap 1046	8606708	8606834	126	X-degenerate
gap 1047	8611270	8611834	564	X-degenerate
gap 1048	8614316	8614343	27	X-degenerate
gap 1049	8618434	8619129	695	X-degenerate
gap 1050	8621718	8623006	1288	X-degenerate
gap 1051	8646263	8646265	2	X-degenerate
gap 1052	8646697	8646702	5	X-degenerate
gap 1053	8668158	8668593	435	X-degenerate
gap 1054	8669557	8669968	411	X-degenerate
gap 1055	8670380	8670930	550	X-degenerate
gap 1056	8677206	8678082	876	X-degenerate
gap 1057	8680526	8681284	758	X-degenerate
gap 1058	8698254	8699033	779	X-degenerate
gap 1059	8706852	8708057	1205	X-degenerate
gap 1060	8716157	8716908	751	X-degenerate
gap 1061	8718310	8724880	6570	X-degenerate
gap 1062	8771949	8771966	17	X-degenerate
gap 1063	8778390	8778393	3	X-degenerate
gap 1064	8782537	8782926	389	X-degenerate
gap 1065	8788874	8789597	723	X-degenerate
gap 1066	8805182	8805206	24	X-degenerate
gap 1067	8807386	8807394	8	X-degenerate
gap 1068	8811482	8811493	11	X-degenerate
gap 1069	8821321	8821798	477	X-degenerate
gap 1070	8826252	8826385	133	X-degenerate
gap 1071	8838271	8845194	6923	X-degenerate
gap 1072	8848749	8848883	134	X-degenerate
gap 1073	8852174	8853329	1155	X-degenerate
gap 1074	8861434	8862174	740	X-degenerate
gap 1075	8869209	8869885	676	X-degenerate
gap 1076	8894352	8895051	699	X-degenerate
gap 1077	8896844	8896920	76	X-degenerate
gap 1078	8904473	8915092	10619	X-degenerate
gap 1079	8917367	8922923	5556	X-degenerate
gap 1080	8925618	8926258	640	X-degenerate
gap 1081	8936202	8936707	505	X-degenerate
gap 1082	8941196	8941475	279	X-degenerate
gap 1083	8972367	8972464	97	X-degenerate
gap 1084	8982035	8982635	600	X-degenerate
gap 1085	8990346	8990415	69	X-degenerate
gap 1086	8995568	8996317	749	X-degenerate
gap 1087	8996861	8997545	684	X-degenerate
gap 1088	9014146	9014157	11	X-degenerate
gap 1089	9032840	9044265	11425	X-degenerate
gap 1090	9056477	9056990	513	X-degenerate
gap 1091	9058692	9058698	6	X-degenerate
gap 1092	9059920	9060586	666	X-degenerate
gap 1093	9061370	9061413	43	X-degenerate
gap 1094	9065558	9065588	30	X-degenerate
gap 1095	9070339	9070615	276	X-degenerate
gap 1096	9075879	9076668	789	X-degenerate
gap 1097	9077006	9078239	1233	X-degenerate
gap 1098	9106229	9110428	4199	X-degenerate
gap 1099	9124137	9124206	69	X-degenerate
gap 1100	9128755	9128786	31	X-degenerate
gap 1101	9139339	9139465	126	X-degenerate
gap 1102	9151986	9152591	605	X-degenerate
gap 1103	9158454	9161246	2792	X-degenerate
gap 1104	9162837	9163252	415	X-degenerate
gap 1105	9176966	9181232	4266	X-degenerate
gap 1106	9194604	9195196	592	X-degenerate
gap 1107	9211566	9211591	25	X-degenerate
gap 1108	9239081	9239594	513	X-degenerate
gap 1109	9286352	9286641	289	X-degenerate
gap 1110	9287184	9287971	787	X-degenerate
gap 1111	9295945	9296894	949	X-degenerate
gap 1112	9311594	9312554	960	X-degenerate
gap 1113	9319224	9319396	172	X-degenerate
gap 1114	9327186	9327369	183	X-degenerate
gap 1115	9330267	9333033	2766	X-degenerate
gap 1116	9333970	9335195	1225	X-degenerate
gap 1117	9338769	9338963	194	X-degenerate
gap 1118	9340488	9343200	2712	X-degenerate
gap 1119	9344287	9344772	485	X-degenerate
gap 1120	9349567	9350331	764	X-degenerate
gap 1121	9377487	9377593	106	X-degenerate
gap 1122	9388464	9497449	108985	PAR
