# Supplementary material for: The horse Y chromosome as an informative marker for tracing sire lines
Source: Sci Rep. 2019 Apr 15;9:6095. doi: 10.1038/s41598-019-42640-w (PMC6465346; doi:10.1038/s41598-019-42640-w)
Supplement: Supplementary file 8 — Supplementary Table S7 [file 41598_2019_42640_MOESM8_ESM.xlsx]

## Sheet: SF_LipY764_Table_S7
gene/transcript ID in Janečka et al., 2018	transcript Info	start on eMSYv3	end on eMSYv3	length on eMSYv3	orientation on eMSYv3	gene classification according Janečka et al., 2018	topology according Janečka et al., 2018	gene conversion predicted in Janečka et al., 2018	proportion of genic region covered with LipY764	number of LipY764 contigs	ID of LipY764 contigs
AMELY	ID=EMSYs000064;Name=AMELY;Alias=maker-eMSYv3-snap-gene-36.14;Note=AMELY: Amelogenin X isoform Y paralog;	8594679	8598541	3862	-	XY ancestral	polyphyletic	gene conversion	0.99	1	LipY764_contig280
ANOS1Y	ID=EMSYs000053;Name=ANOS1Y;Alias=maker-eMSYv3-snap-gene-19.5;Note=ANOS1Y: Anosmin-1 Y paralog;	4846573	4878587	32014	-	XY ancestral	polyphyletic	gene conversion	0.83	4	LipY764_contig167 LipY764_contig21 LipY764_contig339 LipY764_contig440
AP1S2Y	ID=EMSYs000059;Name=AP1S2Y;Alias=maker-eMSYv3-snap-gene-29.2;Note=AP1S2Y: AP-1 complex subunit sigma-2 Y paralog;	6505955	6510629	4674	+	XY ancestral	monophyletic		0.83	2	LipY764_contig277 LipY764_contig278
ARSFY	ID=EMSYs000006.2;Name=ARSFY;Alias=maker-eMSYv3-snap-gene-4.2;Note=ARSFY: Arylsulfatase F Y paralog;	492797	519822	27025	+	PAR transposed	monophyletic	gene conversion	0.0	0
ARSHY	ID=EMSYs000006;Name=ARSHY;Alias=maker-eMSYv3-snap-gene-4.2;Note=ARSHY: Arylsulfatase H Y paralog;	429463	447163	17700	+	PAR transposed	monophyletic	gene conversion	0.0	0
ATP6V0CY	ID=EMSYm0001;Name=ATP6V0CY;Alias=manual-eMSYv3-gene;Note=ATP6V0CY: ;	929703	930768	1065	+	autosomal transposed	monophyletic		0.0	0
BCORY	ID=EMSYs000004;Name=BCORY;Alias=maker-eMSYv3-snap-gene-4.0;Note=BCORY: BCL-6 corepressor Y paralog;	761072	795716	34644	+	XY ancestral	monophyletic		0.43	2	LipY764_contig158 LipY764_contig212
CUL4BY1	ID=EMSYm0005;Name=CUL4BY1;Note=CUL4BY1: ;	2267603	2269465	1862	-	XY ancestral	monophyletic		1.0	1	LipY764_contig486
CUL4BY2	ID=EMSYm0006;Name=CUL4BY2;Note=CUL4BY2: ;	2419029	2427434	8405	-	XY ancestral	monophyletic		1.0	1	LipY764_contig319
CUL4BY3	ID=EMSYm0009;Name=CUL4BY3;Note=CUL4BY3: ;	2586621	2594990	8369	+	XY ancestral	monophyletic		1.0	1	LipY764_contig319
CUL4BY4	ID=EMSYm0010;Name=CUL4BY4;Note=CUL4BY4: ;	2818047	2826452	8405	-	XY ancestral	monophyletic		1.0	1	LipY764_contig319
CUL4BY5	ID=EMSYm0012;Name=CUL4BY5;Note=CUL4BY5: ;	3039733	3041595	1862	-	XY ancestral	monophyletic		1.0	1	LipY764_contig486
CUL4BY6	ID=EMSYm0013;Name=CUL4BY6;Note=CUL4BY6: ;	3273579	3275441	1862	-	XY ancestral	monophyletic		1.0	1	LipY764_contig486
CUL4BY7	ID=EMSYm0015;Name=CUL4BY7;Note=CUL4BY7: ;	3959515	3967920	8405	+	XY ancestral	monophyletic		1.0	1	LipY764_contig319
CUL4BY8	ID=EMSYm0016;Name=CUL4BY8;Note=CUL4BY8: ;	4198831	4207200	8369	-	XY ancestral	monophyletic		1.0	1	LipY764_contig319
CUL4BY9	ID=EMSYm0018;Name=CUL4BY9;Note=CUL4BY9: ;	4565628	4573997	8369	+	XY ancestral	monophyletic		1.0	1	LipY764_contig319
DDX3Y	ID=EMSYs000057;Name=DDX3Y;Alias=maker-eMSYv3-snap-gene-25.4;Note=DDX3Y: ATP-dependent RNA helicase DDX3Y;	6210014	6225781	15767	-	XY ancestral	monophyletic		1.0	2	LipY764_contig224 LipY764_contig283
EIF1AY	ID=EMSYs000068;Name=EIF1AY;Alias=maker-eMSYv3-snap-gene-36.15;Note=EIF1AY: Eukaryotic translation initiation factor 1 Y-chromosomal;	9250554	9261850	11296	-	XY ancestral	monophyletic		1.0	1	LipY764_contig10
EIF2S3Y	ID=EMSYs000065;Name=EIF2S3Y;Alias=maker-eMSYv3-snap-gene-36.9;Note=EIF2S3Y: Eukaryotic translation initiation factor 2 subunit 3 Y paralog;	8934423	8956526	22103	+	XY ancestral	monophyletic		0.96	3	LipY764_contig1 LipY764_contig254 LipY764_contig88
EIF3CY	ID=EMSYs000054;Name=EIF3CY;Alias=snap_masked-eMSYv3-processed-gene-22.6;Note=EIF3CY: Eukaryotic translation initiation factor 3 subunit C Y paralog;	5419330	5422193	2863	+	autosomal transposed	monophyletic	gene conversion	0.0	0
ETSTY1-1	ID=EMSYm0076;Name=ETSTY1-1;Note=ETSTY1-1: ;	1262846	1263263	417	-	novel Y born	n/a		1.0	1	LipY764_contig644
ETSTY1-2	ID=EMSYm0077;Name=ETSTY1-2;Note=ETSTY1-2: ;	1318548	1318973	425	+	novel Y born	n/a		1.0	1	LipY764_contig644
ETSTY1-3	ID=EMSYm0078;Name=ETSTY1-3;Note=ETSTY1-3: ;	1759791	1760216	425	+	novel Y born	n/a		1.0	1	LipY764_contig644
ETSTY2-1	ID=EMSYm0079;Name=ETSTY2-1;Note=ETSTY2-1: ;	1179599	1198161	18562	-	novel Y born	n/a		0.5	2	LipY764_contig389 LipY764_contig469
ETSTY2-2	ID=EMSYm0080;Name=ETSTY2-2;Note=ETSTY2-2: ;	1327137	1345245	18108	-	novel Y born	n/a		0.52	2	LipY764_contig389 LipY764_contig469
ETSTY2-3	ID=EMSYm0081;Name=ETSTY2-3;Note=ETSTY2-3: ;	1446777	1465107	18330	-	novel Y born	n/a		0.51	2	LipY764_contig389 LipY764_contig469
ETSTY2-4	ID=EMSYm0082;Name=ETSTY2-4;Note=ETSTY2-4: ;	1617292	1635400	18108	-	novel Y born	n/a		0.52	2	LipY764_contig389 LipY764_contig469
ETSTY2-5	ID=EMSYm0083;Name=ETSTY2-5;Note=ETSTY2-5: ;	1767536	1785643	18107	-	novel Y born	n/a		0.52	2	LipY764_contig389 LipY764_contig469
ETSTY2-6	ID=EMSYm0084;Name=ETSTY2-6;Note=ETSTY2-6: ;	1916731	1934821	18090	-	novel Y born	n/a		0.52	2	LipY764_contig389 LipY764_contig469
ETSTY2-7	ID=EMSYm0085;Name=ETSTY2-7;Note=ETSTY2-7: ;	2015344	2033434	18090	-	novel Y born	n/a		0.52	2	LipY764_contig389 LipY764_contig469
ETSTY5-1	ID=EMSYm0099;Name=ETSTY5-1;Note=ETSTY5-1: ;	2375508	2377115	1607	-	novel Y born	n/a		1.0	1	LipY764_contig75
ETSTY5-2	ID=EMSYm0100;Name=ETSTY5-2;Note=ETSTY5-2: ;	2630058	2631665	1607	-	novel Y born	n/a		1.0	1	LipY764_contig75
ETSTY5-3	ID=EMSYm0101;Name=ETSTY5-3;Note=ETSTY5-3: ;	2781227	2782834	1607	-	novel Y born	n/a		1.0	1	LipY764_contig75
ETSTY5-4	ID=EMSYm0102;Name=ETSTY5-4;Note=ETSTY5-4: ;	3142116	3143723	1607	-	novel Y born	n/a		1.0	1	LipY764_contig75
ETSTY5-5	ID=EMSYm0103;Name=ETSTY5-5;Note=ETSTY5-5: ;	3894964	3896571	1607	-	novel Y born	n/a		1.0	1	LipY764_contig75
ETSTY5-6	ID=EMSYm0104;Name=ETSTY5-6;Note=ETSTY5-6: ;	4090426	4092033	1607	-	novel Y born	n/a		1.0	1	LipY764_contig75
ETSTY5-7	ID=EMSYm0105;Name=ETSTY5-7;Note=ETSTY5-7: ;	4302775	4304382	1607	-	novel Y born	n/a		1.0	1	LipY764_contig75
ETSTY5-8	ID=EMSYm0106;Name=ETSTY5-8;Note=ETSTY5-8: ;	4615597	4617204	1607	-	novel Y born	n/a		1.0	1	LipY764_contig75
ETSTY7-1	ID=EMSYm0020;Name=ETSTY7-1;Note=ETSTY7-1: ;	35847	39406	3559	+	novel Y born	n/a		0.0	0
ETSTY7-10	ID=EMSYm0030;Name=ETSTY7-10;Note=ETSTY7-10:	132739	135719	2980	-	novel Y born	n/a		0.0	0
ETSTY7-11	ID=EMSYm0031;Name=ETSTY7-11;Note=ETSTY7-11: ;	137411	140401	2990	-	novel Y born	n/a		0.0	0
ETSTY7-12	ID=EMSYm0032;Name=ETSTY7-12;Note=ETSTY7-12: ;	142557	145521	2964	+	novel Y born	n/a		0.0	0
ETSTY7-13	ID=EMSYm0034;Name=ETSTY7-13;Note=ETSTY7-13: ;	147214	150073	2859	+	novel Y born	n/a		0.0	0
ETSTY7-14	ID=EMSYm0035;Name=ETSTY7-14;Note=ETSTY7-14: ;	172204	175198	2994	-	novel Y born	n/a		0.0	0
ETSTY7-15	ID=EMSYm0036;Name=ETSTY7-15;Note=ETSTY7-15: ;	189577	195375	5798	+	novel Y born	n/a		0.0	0
ETSTY7-2	ID=EMSYm0021;Name=ETSTY7-2;Note=ETSTY7-2: ;	64286	68378	4092	+	novel Y born	n/a		0.0	0
ETSTY7-3	ID=EMSYm0022;Name=ETSTY7-3;Note=ETSTY7-3: ;	70448	73453	3005	+	novel Y born	n/a		0.0	0
ETSTY7-4	ID=EMSYm0023;Name=ETSTY7-4;Note=ETSTY7-4: ;	96854	101240	4386	-	novel Y born	n/a		0.0	0
ETSTY7-5	ID=EMSYm0025;Name=ETSTY7-5;Note=ETSTY7-5:	104744	107676	2932	-	novel Y born	n/a		0.0	0
ETSTY7-6	ID=EMSYm0026;Name=ETSTY7-6;Note=ETSTY7-6: ;	109368	112356	2988	-	novel Y born	n/a		0.0	0
ETSTY7-7	ID=EMSYm0027;Name=ETSTY7-7;Note=ETSTY7-7: ;	114052	117035	2983	-	novel Y born	n/a		0.0	0
ETSTY7-8	ID=EMSYm0028;Name=ETSTY7-8;Note=ETSTY7-8: ;	118400	121390	2990	+	novel Y born	n/a		0.0	0
ETSTY7-9	ID=EMSYm0029;Name=ETSTY7-9;Note=ETSTY7-9: ;	123083	126072	2989	+	novel Y born	n/a		0.0	0
ETY1-1	ID=EMSYm0114;Name=ETY1-1;Note=ETY1-1: ;	1098664	1099388	724	+	novel Y born	n/a		0.7	2	LipY764_contig739 LipY764_contig762
ETY1-10	ID=EMSYm0123;Name=ETY1-10;Note=ETY1-10: ;	1696669	1697388	719	-	novel Y born	n/a		1.0	1	LipY764_contig606
ETY1-11	ID=EMSYm0124;Name=ETY1-11;Note=ETY1-11: ;	1762359	1763032	673	-	novel Y born	n/a		0.69	1	LipY764_contig739
ETY1-12	ID=EMSYm0125;Name=ETY1-12;Note=ETY1-12: ;	1763834	1764455	621	-	novel Y born	n/a		1.0	1	LipY764_contig636
ETY1-13	ID=EMSYm0126;Name=ETY1-13;Note=ETY1-13: ;	1907939	1908652	713	-	novel Y born	n/a		1.0	1	LipY764_contig636
ETY1-14	ID=EMSYm0113;Name=ETY1-14;Note=ETY1-14: ;	1909320	1909990	670	-	novel Y born	n/a		1.0	1	LipY764_contig606
ETY1-15	ID=EMSYm0127;Name=ETY1-15;Note=ETY1-15: ;	2119845	2120558	713	-	novel Y born	n/a		1.0	1	LipY764_contig636
ETY1-16	ID=EMSYm0128;Name=ETY1-16;Note=ETY1-16: ;	2122229	2122899	670	-	novel Y born	n/a		1.0	1	LipY764_contig606
ETY1-17	ID=EMSYm0129;Name=ETY1-17;Note=ETY1-17: ;	2305891	2306610	719	-	novel Y born	n/a		1.0	1	LipY764_contig606
ETY1-18	ID=EMSYm0130;Name=ETY1-18;Note=ETY1-18: ;	3077468	3078187	719	-	novel Y born	n/a		1.0	1	LipY764_contig606
ETY1-19	ID=EMSYm0131;Name=ETY1-19;Note=ETY1-19: ;	3326352	3327076	724	-	novel Y born	n/a		0.7	2	LipY764_contig739 LipY764_contig762
ETY1-2	ID=EMSYm0115;Name=ETY1-2;Note=ETY1-2: ;	1172826	1173522	696	-	novel Y born	n/a		1.0	1	LipY764_contig606
ETY1-20	ID=EMSYm0132;Name=ETY1-20;Note=ETY1-20: ;	3468549	3469273	724	-	novel Y born	n/a		0.7	2	LipY764_contig739 LipY764_contig762
ETY1-21	ID=EMSYm0133;Name=ETY1-21;Note=ETY1-21: ;	3651995	3652719	724	-	novel Y born	n/a		0.7	2	LipY764_contig739 LipY764_contig762
ETY1-22	ID=EMSYm0134;Name=ETY1-22;Note=ETY1-22: ;	3801527	3802246	719	-	novel Y born	n/a		1.0	1	LipY764_contig606
ETY1-3	ID=EMSYm0116;Name=ETY1-3;Note=ETY1-3: ;	1173533	1173968	435	-	novel Y born	n/a		0.95	1	LipY764_contig739
ETY1-4	ID=EMSYm0117;Name=ETY1-4;Note=ETY1-4: ;	1261231	1261944	713	+	novel Y born	n/a		1.0	1	LipY764_contig636
ETY1-5	ID=EMSYm0118;Name=ETY1-5;Note=ETY1-5: ;	1320749	1321473	724	-	novel Y born	n/a		0.65	1	LipY764_contig739
ETY1-6	ID=EMSYm0119;Name=ETY1-6;Note=ETY1-6: ;	1323544	1324162	618	-	novel Y born	n/a		1.0	1	LipY764_contig636
ETY1-7	ID=EMSYm0120;Name=ETY1-7;Note=ETY1-7: ;	1443063	1443782	719	-	novel Y born	n/a		1.0	1	LipY764_contig606
ETY1-8	ID=EMSYm0121;Name=ETY1-8;Note=ETY1-8: ;	1551423	1552097	674	+	novel Y born	n/a		1.0	1	LipY764_contig636
ETY1-9	ID=EMSYm0122;Name=ETY1-9;Note=ETY1-9: ;	1594038	1594712	674	-	novel Y born	n/a		1.0	1	LipY764_contig636
ETY4-1	ID=EMSYm0151;Name=ETY4-1;Note=ETY4-1: ;	1498463	1499260	797	-	novel Y born	n/a		0.0	0
ETY4-10	ID=EMSYm0160;Name=ETY4-10;Note=ETY4-10: ;	3534543	3535316	773	-	novel Y born	n/a		1.0	1	LipY764_contig601
ETY4-11	ID=EMSYm0161;Name=ETY4-11;Note=ETY4-11: ;	3605808	3606581	773	-	novel Y born	n/a		1.0	1	LipY764_contig601
ETY4-12	ID=EMSYm0162;Name=ETY4-12;Note=ETY4-12: ;	3820841	3821614	773	+	novel Y born	n/a		1.0	1	LipY764_contig601
ETY4-13	ID=EMSYm0163;Name=ETY4-13;Note=ETY4-13: ;	3824233	3825030	797	+	novel Y born	n/a		0.0	0
ETY4-14	ID=EMSYm0164;Name=ETY4-14;Note=ETY4-14: ;	4027441	4028214	773	+	novel Y born	n/a		1.0	1	LipY764_contig601
ETY4-15	ID=EMSYm0165;Name=ETY4-15;Note=ETY4-15: ;	4220437	4221210	773	+	novel Y born	n/a		1.0	1	LipY764_contig601
ETY4-16	ID=EMSYm0166;Name=ETY4-16;Note=ETY4-16: ;	4231044	4231842	798	+	novel Y born	n/a		1.0	1	LipY764_contig191
ETY4-17	ID=EMSYm0167;Name=ETY4-17;Note=ETY4-17: ;	4422801	4423574	773	+	novel Y born	n/a		1.0	1	LipY764_contig601
ETY4-2	ID=EMSYm0152;Name=ETY4-2;Note=ETY4-2: ;	2075866	2076639	773	-	novel Y born	n/a		1.0	1	LipY764_contig601
ETY4-3	ID=EMSYm0153;Name=ETY4-3;Note=ETY4-3: ;	2257387	2258184	797	-	novel Y born	n/a		0.0	0
ETY4-4	ID=EMSYm0154;Name=ETY4-4;Note=ETY4-4: ;	2316955	2317784	829	+	novel Y born	n/a		1.0	2	LipY764_contig191 LipY764_contig601
ETY4-5	ID=EMSYm0155;Name=ETY4-5;Note=ETY4-5: ;	2503497	2504205	708	+	novel Y born	n/a		0.0	0
ETY4-6	ID=EMSYm0156;Name=ETY4-6;Note=ETY4-6: ;	2693858	2694631	773	-	novel Y born	n/a		1.0	1	LipY764_contig601
ETY4-7	ID=EMSYm0157;Name=ETY4-7;Note=ETY4-7: ;	2717236	2718009	773	+	novel Y born	n/a		1.0	1	LipY764_contig601
ETY4-8	ID=EMSYm0158;Name=ETY4-8;Note=ETY4-8: ;	3029498	3030296	798	-	novel Y born	n/a		0.0	0
ETY4-9	ID=EMSYm0159;Name=ETY4-9;Note=ETY4-9: ;	3263342	3264140	798	-	novel Y born	n/a		0.0	0
ETY5	ID=EMSYm0195;Name=ETY5;Note=ETY5: ;	5383696	5384197	501	+	novel Y born	n/a		1.0	1	LipY764_contig94
ETY7-1	ID=EMSYm0201;Name=ETY7-1;Alias=manual-eMSYv3-gene;Note=novel transcript across all: ;	2218127	2218357	230	+	novel Y born	n/a		0.0	0
ETY7-2	ID=EMSYm0202;Name=ETY7-2;Alias=manual-eMSYv3-gene;Note=novel transcript across all: ;	2430472	2430702	230	+	novel Y born	n/a		0.0	0
ETY7-3	ID=EMSYm0204;Name=ETY7-3;Alias=manual-eMSYv3-gene;Note=novel transcript across all: ;	2829545	2829773	228	+	novel Y born	n/a		0.0	0
ETY7-4	ID=EMSYm0205;Name=ETY7-4;Alias=manual-eMSYv3-gene;Note=novel transcript across all: ;	2991098	2991316	218	+	novel Y born	n/a		0.0	0
ETY7-5	ID=EMSYm0206;Name=ETY7-5;Alias=manual-eMSYv3-gene;Note=novel transcript across all: ;	3206351	3206568	217	+	novel Y born	n/a		0.0	0
ETY7-6	ID=EMSYm0208;Name=ETY7-6;Alias=manual-eMSYv3-gene;Note=novel transcript across all: ;	3956315	3956537	222	+	novel Y born	n/a		0.0	0
ETY7-7	ID=EMSYm0209;Name=ETY7-7;Alias=manual-eMSYv3-gene;Note=novel transcript across all: ;	4679354	4679571	217	+	novel Y born	n/a		0.0	0
ETY8	ID=EMSYm0207;Name=ETY8;Alias=manual-eMSYv3-gene;Note=novel transcript across all: ;	3734616	3735137	521	+	novel Y born	n/a		0.0	0
HSFY1	ID=EMSYs000035;Name=HSFY1;Alias=maker-eMSYv3-snap-gene-14.10;Note=HSFY1: Heat shock transcription factor Y-linked;	3403794	3405725	1931	-	XY ancestral	monophyletic		1.0	1	LipY764_contig263
HSFY2	ID=EMSYs000037;Name=HSFY2;Alias=maker-eMSYv3-snap-gene-14.12;Note=HSFY2: Heat shock transcription factor Y-linked;	3567448	3569379	1931	-	XY ancestral	monophyletic		1.0	1	LipY764_contig263
HSFY3	ID=EMSYs000052;Name=HSFY3;Alias=maker-eMSYv3-snap-gene-19.4;Note=HSFY3: Heat shock transcription factor Y-linked;	4741492	4743270	1778	-	XY ancestral	monophyletic		1.0	1	LipY764_contig263
HSPA1LY	ID=EMSYm0002;Name=HSPA1LY;Alias=manual-eMSYv3-gene;Note=HSPA1LY: ;	6071935	6074281	2346	+	autosomal transposed	monophyletic		1.0	1	LipY764_contig55
HTRA3Y1	ID=EMSYs000038;Name=HTRA3Y1;Alias=maker-eMSYv3-snap-gene-14.9;Note=HTRA3Y1: Serine protease HTRA3 Y paralog;	3592466	3598571	6105	+	autosomal transposed	monophyletic		0.0	0
HTRA3Y2	ID=EMSYs000038.2;Name=HTRA3Y2;Alias=maker-eMSYv3-snap-gene-14.9;Note=HTRA3Y2: Serine protease HTRA3 Y paralog;	3709079	3715184	6105	+	autosomal transposed	monophyletic		0.0	0
HTRA3Y3	ID=EMSYs000038.3;Name=HTRA3Y3;Alias=maker-eMSYv3-snap-gene-14.9;Note=HTRA3Y3: Serine protease HTRA3 Y paralog;	4535243	4541348	6105	+	autosomal transposed	monophyletic		0.0	0
KDM5DY	ID=EMSYs000008;Name=KDM5DY;Alias=maker-eMSYv3-snap-gene-4.3;Note=KDM5DY: Lysine-specific demethylase 5D;	829132	870666	41534	+	XY ancestral	monophyletic		0.9	4	LipY764_contig25 LipY764_contig26 LipY764_contig27 LipY764_contig331
MYL9Y	ID=EMSYm0192;Name=MYL9Y;Note=MYL9Y: ;	8707448	8707905	457	-	autosomal transposed	monophyletic	gene conversion	0.0	0
NLGN4Y	ID=EMSYs000061;Name=NLGN4Y;Alias=maker-eMSYv3-snap-gene-36.13;Note=NLGN4Y: Neuroligin-4 Y-linked	6985953	7252725	266772	-	XY ancestral	polyphyletic	gene conversion	0.95	21	LipY764_contig112 LipY764_contig113 LipY764_contig114 LipY764_contig162 LipY764_contig163 LipY764_contig172 LipY764_contig173 LipY764_contig24 LipY764_contig261 LipY764_contig38 LipY764_contig461 LipY764_contig5 LipY764_contig510 LipY764_contig578 LipY764_contig603 LipY764_contig659 LipY764_contig688 LipY764_contig690 LipY764_contig695 LipY764_contig710 LipY764_contig98
OFD1Y	ID=EMSYs000060;Name=OFD1Y;Alias=maker-eMSYv3-snap-gene-36.12;Note=OFD1Y: Oral-facial-digital syndrome 1 protein Y paralog;	6674471	6716770	42299	-	XY ancestral	polyphyletic		0.0	0
OR8J2Y1	ID=EMSYs000005;Name=OR8J2Y1;Alias=maker-eMSYv3-snap-gene-4.1;Note=OR8J2Y1: Olfactory receptor 8J2 Y paralog;	394686	395611	925	+	autosomal transposed	monophyletic		0.0	0
OR8K3Y	ID=EMSYs0198;Name=OR8K3Y;Alias=maker-eMSYv3-snap-gene-4.1;Note=OR8K3Y: Olfactory receptor 8K3 Y paralog;	424957	425851	894	+	autosomal transposed	monophyletic		1.0	1	LipY764_contig384
RBMY1	ID=EMSYm0188;Name=RBMY1;Note=RBMY1: ;	963642	964844	1202	+	XY ancestral	monophyletic		1.0	1	LipY764_contig4
RBMY2	ID=EMSYm0189;Name=RBMY2;Note=RBMY2: ;	1012431	1025308	12877	+	XY ancestral	monophyletic		1.0	1	LipY764_contig4
RPS3AY	ID=EMSYm0196;Name=RPS3AY;Note=RPS3AY: ;	6520853	6521635	782	+	autosomal transposed	monophyletic		1.0	1	LipY764_contig337
SH3TC1Y1	ID=EMSYm0185;Name=SH3TC1Y1;Note=SH3TC1Y1: ;	3706082	3725592	19510	-	autosomal transposed	monophyletic	gene conversion	0.0	0
SH3TC1Y2	ID=EMSYm0186;Name=SH3TC1Y2;Note=SH3TC1Y2: ;	4174047	4178428	4381	+	autosomal transposed	monophyletic	gene conversion	0.0	0
SH3TC1Y3	ID=EMSYm0187;Name=SH3TC1Y3;Note=SH3TC1Y3: ;	4390948	4403512	12564	-	autosomal transposed	monophyletic	gene conversion	0.0	0
SHROOM2Y	ID=EMSYs000055;Name=SHROOM2Y;Alias=maker-eMSYv3-snap-gene-24.0;Note=SHROOM2Y: Protein Shroom2 Y paralog;	5624082	5697138	73056	+	XY ancestral	monophyletic		0.91	5	LipY764_contig175 LipY764_contig183 LipY764_contig386 LipY764_contig442 LipY764_contig54
SRY	ID=EMSYs000009;Name=SRY;Alias=maker-eMSYv3-snap-gene-4.5;Note=SRY: Sex-determining region Y protein;	975238	976637	1399	-	XY ancestral	monophyletic		1.0	1	LipY764_contig203
STSY	ID=EMSYs000063;Name=STSY;Alias=maker-eMSYv3-snap-gene-36.8;Note=STSY: Steryl-sulfatase Y paralog;	7584460	7649602	65142	+	XY ancestral	polyphyletic	gene conversion	1.0	5	LipY764_contig300 LipY764_contig485 LipY764_contig498 LipY764_contig64 LipY764_contig84
SYPY	ID=EMSYs000007;Name=SYPY;Alias=maker-eMSYv3-snap-gene-4.4;Note=SYPY: Synaptophysin Y paralog;	799869	804841	4972	-	XY ancestral	monophyletic		1.0	1	LipY764_contig158
TAB3Y	ID=EMSYm0197;Name=TAB3Y;Note=TAB3Y: ;	5894813	5895571	758	-	XY ancestral	monophyletic		1.0	1	LipY764_contig68
TBL1Y	ID=EMSYm0199;Name=TBL1Y;Note=TBL1Y: ;	5411103	5468637	57534	-	XY ancestral	polyphyletic	gene conversion	0.55	6	LipY764_contig260 LipY764_contig295 LipY764_contig487 LipY764_contig604 LipY764_contig679 LipY764_contig91
TIGD1Y1	ID=EMSYm0168;Name=TIGD1Y1;Note=TIGD1Y1: ;	898864	900085	1221	+	autosomal transposed	monophyletic		1.0	1	LipY764_contig219
TIGD1Y2	ID=EMSYm0169;Name=TIGD1Y2;Note=TIGD1Y2: ;	6037689	6039376	1687	+	autosomal transposed	monophyletic		1.0	1	LipY764_contig93
TIGD1Y3	ID=EMSYm0170;Name=TIGD1Y3;Note=TIGD1Y3: ;	6324041	6325762	1721	+	autosomal transposed	monophyletic		1.0	1	LipY764_contig16
TIGD1Y4	ID=EMSYm0171;Name=TIGD1Y4;Note=TIGD1Y4: ;	6578723	6580486	1763	-	autosomal transposed	monophyletic		1.0	1	LipY764_contig321
TIGD1Y5	ID=EMSYm0172;Name=TIGD1Y5;Note=TIGD1Y5: ;	8524652	8526300	1648	-	autosomal transposed	monophyletic		1.0	1	LipY764_contig245
TIGD1Y6	ID=EMSYm0173;Name=TIGD1Y6;Note=TIGD1Y6: ;	8826661	8828635	1974	-	autosomal transposed	monophyletic		1.0	1	LipY764_contig273
TMSB4Y	ID=EMSYs000062;Name=TMSB4Y;Alias=snap_masked-eMSYv3-processed-gene-36.3;Note=TMSB4Y: Thymosin beta-4 Y paralog;	8283634	8285574	1940	-	XY ancestral	polyphyletic	gene conversion	1.0	1	LipY764_contig56
TSPY1	ID=EMSYm0041;Name=TSPY1;Note=TSPY1: ;	1100446	1102839	2393	+	XY ancestral	monophyletic		0.0	0
TSPY10	ID=EMSYm0050;Name=TSPY10;Note=TSPY10: ;	3322901	3325294	2393	-	XY ancestral	monophyletic		0.0	0
TSPY11	ID=EMSYm0051;Name=TSPY11;Note=TSPY11: ;	3465053	3467446	2393	-	XY ancestral	monophyletic		0.0	0
TSPY12	ID=EMSYm0052;Name=TSPY12;Note=TSPY12: ;	3648730	3651096	2366	-	XY ancestral	monophyletic		0.0	0
TSPY13	ID=EMSYm0053;Name=TSPY13;Note=TSPY13: ;	3798049	3800449	2400	-	XY ancestral	monophyletic		0.29	2	LipY764_contig471 LipY764_contig719
TSPY2	ID=EMSYm0042;Name=TSPY2;Note=TSPY2: ;	1258108	1260454	2346	-	XY ancestral	monophyletic		1.00	2	LipY764_contig471 LipY764_contig593
TSPY3	ID=EMSYm0043;Name=TSPY3;Note=TSPY3: ;	1391994	1394175	2181	-	XY ancestral	monophyletic		0.0	0
TSPY4	ID=EMSYm0044;Name=TSPY4;Note=TSPY4: ;	1545435	1546731	1296	-	XY ancestral	monophyletic		0.54	2	LipY764_contig471 LipY764_contig719
TSPY5	ID=EMSYm0045;Name=TSPY5;Note=TSPY5: ;	1818251	1820379	2128	-	XY ancestral	monophyletic		0.0	0
TSPY6	ID=EMSYm0046;Name=TSPY6;Note=TSPY6: ;	1904264	1906641	2377	-	XY ancestral	monophyletic		0.29	2	LipY764_contig471 LipY764_contig719
TSPY7	ID=EMSYm0047;Name=TSPY7;Note=TSPY7: ;	2116101	2118478	2377	-	XY ancestral	monophyletic		0.29	2	LipY764_contig471 LipY764_contig719
TSPY8	ID=EMSYm0048;Name=TSPY8;Note=TSPY8: ;	2302436	2304813	2377	-	XY ancestral	monophyletic		0.29	2	LipY764_contig471 LipY764_contig719
TSPY9	ID=EMSYm0049;Name=TSPY9;Note=TSPY9: ;	3074124	3076307	2183	-	XY ancestral	monophyletic		0.32	2	LipY764_contig471 LipY764_contig719
TXLNGY	ID=EMSYs000002;Name=TXLNGY;Alias=maker-eMSYv3-snap-gene-2.3;Note=TXLNGY: Gamma-taxilin Y paralog;	619979	661245	41266	-	XY ancestral	monophyletic		1.0	2	LipY764_contig197 LipY764_contig51
UBA1Y1	ID=EMSYm0054;Name=UBA1Y1;Note=UBA1Y1: ;	1199923	1215454	15531	+	XY ancestral	monophyletic		0.98	2	LipY764_contig242 LipY764_contig543
UBA1Y2	ID=EMSYm0055;Name=UBA1Y2;Note=UBA1Y2: ;	1347007	1362306	15299	+	XY ancestral	monophyletic		1.0	2	LipY764_contig242 LipY764_contig543
UBA1Y3	ID=EMSYm0056;Name=UBA1Y3;Note=UBA1Y3: ;	1466869	1482423	15554	+	XY ancestral	monophyletic		0.98	2	LipY764_contig242 LipY764_contig543
UBA1Y4	ID=EMSYm0057;Name=UBA1Y4;Note=UBA1Y4: ;	1637162	1652461	15299	+	XY ancestral	monophyletic		1.0	2	LipY764_contig242 LipY764_contig543
UBA1Y5	ID=EMSYm0058;Name=UBA1Y5;Note=UBA1Y5: ;	1787405	1802704	15299	+	XY ancestral	monophyletic		1.0	2	LipY764_contig242 LipY764_contig543
UBA1Y6	ID=EMSYm0059;Name=UBA1Y6;Note=UBA1Y6: ;	1936583	1951874	15291	+	XY ancestral	monophyletic		1.0	2	LipY764_contig242 LipY764_contig543
UBA1Y7	ID=EMSYm0060;Name=UBA1Y7;Note=UBA1Y7: ;	2035196	2050487	15291	+	XY ancestral	monophyletic		1.0	2	LipY764_contig242 LipY764_contig543
UBA1Y8	ID=EMSYm0061;Name=UBA1Y8;Note=UBA1Y8: ;	2937124	2950598	13474	+	XY ancestral	monophyletic		1.0	2	LipY764_contig242 LipY764_contig543
USP9Y	ID=EMSYs000058;Name=USP9Y;Alias=maker-eMSYv3-snap-gene-25.5;Note=USP9Y: Probable ubiquitin carboxyl-terminal hydrolase FAF-X Y paralog;	6279050	6407620	128570	-	XY ancestral	monophyletic		0.99	11	LipY764_contig15 LipY764_contig16 LipY764_contig178 LipY764_contig20 LipY764_contig271 LipY764_contig391 LipY764_contig392 LipY764_contig613 LipY764_contig649 LipY764_contig701 LipY764_contig734
UTY	ID=EMSYs000056;Name=UTY;Alias=maker-eMSYv3-snap-gene-25.3;Note=UTY: ubiquitously transcribed tetratricopeptide repeat containing, Y-linked;	5969312	6148106	178794	-	XY ancestral	monophyletic		0.88	11	LipY764_contig153 LipY764_contig154 LipY764_contig159 LipY764_contig323 LipY764_contig353 LipY764_contig549 LipY764_contig55 LipY764_contig620 LipY764_contig656 LipY764_contig81 LipY764_contig93
WWC3Y	ID=EMSYs000067;Name=WWC3Y;Alias=maker-eMSYv3-snap-gene-36.11;Note=WWC3Y: Protein WWC family member 3 Y paralog;	9068314	9146286	77972	+	XY ancestral	monophyletic		0.91	8	LipY764_contig106 LipY764_contig248 LipY764_contig265 LipY764_contig297 LipY764_contig444 LipY764_contig462 LipY764_contig474 LipY764_contig764
XKR3Y	ID=EMSYm0193;Name=XKR3Y;Note=XKR3Y: ;	9374678	9388415	13737	+	transposed to PAB	polyphyletic		0.99	2	LipY764_contig293 LipY764_contig76
YIR2-1	ID=EMSYm0062;Name=YIR2-1;Note=YIR2-1: ;	1082002	1086056	4054	-	novel Y born	n/a		0.38	1	LipY764_contig624
YIR2-10	ID=EMSYm0071;Name=YIR2-10;Note=YIR2-10: ;	2902141	2905702	3561	+	novel Y born	n/a		0.0	0
YIR2-11	ID=EMSYm0072;Name=YIR2-11;Note=YIR2-11: ;	3339676	3343716	4040	+	novel Y born	n/a		0.2	1	LipY764_contig699
YIR2-12	ID=EMSYm0073;Name=YIR2-12;Note=YIR2-12: ;	3481889	3485929	4040	+	novel Y born	n/a		0.2	1	LipY764_contig699
YIR2-13	ID=EMSYm0074;Name=YIR2-13;Note=YIR2-13: ;	3664576	3668630	4054	+	novel Y born	n/a		0.38	1	LipY764_contig624
YIR2-23	ID=EMSYm0063;Name=YIR2-23;Note=YIR2-2: ;	1155946	1160105	4159	-	novel Y born	n/a		0.19	1	LipY764_contig699
YIR2-3	ID=EMSYm0064;Name=YIR2-3;Note=YIR2-3: ;	1306187	1310227	4040	-	novel Y born	n/a		0.2	1	LipY764_contig699
YIR2-4	ID=EMSYm0065;Name=YIR2-4;Note=YIR2-4: ;	1429803	1433364	3561	-	novel Y born	n/a		0.0	0
YIR2-5	ID=EMSYm0066;Name=YIR2-5;Note=YIR2-5: ;	1599494	1603701	4207	-	novel Y born	n/a		0.0	0
YIR2-6	ID=EMSYm0067;Name=YIR2-6;Note=YIR2-6: ;	1710395	1714435	4040	-	novel Y born	n/a		0.2	1	LipY764_contig699
YIR2-7	ID=EMSYm0068;Name=YIR2-7;Note=YIR2-7: ;	1854493	1858054	3561	-	novel Y born	n/a		0.0	0
YIR2-8	ID=EMSYm0069;Name=YIR2-8;Note=YIR2-8: ;	1999532	2003093	3561	-	novel Y born	n/a		0.0	0
YIR2-9	ID=EMSYm0070;Name=YIR2-9;Note=YIR2-9: ;	2158147	2161708	3561	-	novel Y born	n/a		0.0	0
ZFY	ID=EMSYs000066;Name=ZFY;Alias=maker-eMSYv3-snap-gene-36.10;Note=ZFY: Zinc finger Y-chromosomal protein;	8982227	9017321	35094	+	XY ancestral	monophyletic	gene conversion	0.95	5	LipY764_contig136 LipY764_contig137 LipY764_contig138 LipY764_contig190 LipY764_contig363
ZRSR2Y	ID=EMSYm0194;Name=ZRSR2Y;Note=ZRSR2Y: ;	6530723	6569310	38587	-	XY ancestral	polyphyletic	gene conversion	0.69	3	LipY764_contig205 LipY764_contig259 LipY764_contig529
