# Supplementary material for: The horse Y chromosome as an informative marker for tracing sire lines
Source: Sci Rep. 2019 Apr 15;9:6095. doi: 10.1038/s41598-019-42640-w (PMC6465346; doi:10.1038/s41598-019-42640-w)
Supplement: Supplementary file 9 — Supplementary Table S8 [file 41598_2019_42640_MOESM9_ESM.xlsx]

## Sheet: SF_LipY764_Table_S8
ID	study	POS	REF	ALT	variant used for dating	major group	derived allele in	called in	contig pos detected on eMSYv3 (BLAST)	coordinates eMSYv3	orientation on eMSYv3	variant validated_method	alternative ID (study/ID)	genic region/gene	NCBI_dbSNP_ss#	flanking seq	DON	PRE2	PRE	PRZ4	PRZ5	PRZ6	PRZ7	PRZ8	PRZ	PRZ9	YAK4	Mong	YAK8	HP5fj	CG6	CG4	Foal1	U_n	Foal2	H3817	Pool1	MON	YAK9	IceAnd	Jeju	Chak	NGS080	111	113	K745	March	NGS27DEL29	Marw
fA	this study	LipY764_contig234:14610	T	C	yes_N_in_donkey	Prz_Cab_div	Prz_Cab_anc_not_known	DON|PRE2|PRE|PRZ4|PRZ5|PRZ6|PRZ7|PRZ8|PRZ|PRZ9	no	n/a	n/a					CAAAACTAGAGACTGACAATCAGTTGGCGTCGGTGGTATAGAATGGAAAACATATAACCGTACCGGCACTAAACCCACCACCTCACAAACCGGCCCGTACAGTCCCTGTACACAGATCACTCAGCCAGAAGGTACTTAAGGTCGGCACG[T||C]AGAGTCTTCCGCTCTGTAACCTGTAAGCCGGTGGATGACGCCAGATGCAGCGCAACTGAGACAAAGGGCGAGGGCAGGGCGAGGGCGAGGGCGAGGGCGAGGGCGAGGGCGAGG	N	C	C	C	C	C	C	C	C	C	T	T	T	T	T	T	T	T	T	T	T	T	T	T	T	T	T	T	T	T	T	T	T
fAA	this study	LipY764_contig139:17828	A	T	yes	Prz	Pz-b	PRE2|PRE	yes_BLAST_single_hit	eMSYv3:5951114	reco					TGTACACTTAAACTAATATAATTATACGTCTCAATTATATCTCAAATTTTAAAAATAAAAGTTAAAAAAACAAAGCCAAGAAGAACTACATCAAAACAGCTTGGAATATTTGTTTAATTTTGCCAATCGTAGCTCCTTTCCACTTCCCT[A||T]GCCTTAGCCGGCATGATCAGAGACAACTCCCAACCACAGCTTCTCTTTTAGAAGTGACAGAAGAGTGGAATGTGTGTCCAACATTCTATCTTTTTGGGACGCTGCCTACAGGACTGATTTGTCTACCTTTATTGAGTATTGACTGCAACAG	A	T	T	A	A	A	A	A	A	A	A	A	A	A	A	A	A	A	A	A	A	A	A	A	A	A	A	A	A	A	A	A	A
fAAA	this study	LipY764_contig452:1794	G	A	no_sample_cov<6	Crown	Tb-o	EMS49|EMS50	yes_BLAST_single_hit	eMSYv3:7711476	reco					GTTGGTGGTGGAGCTATGAACAAGGTGAACAAGCTCCTGATGGCTTGAAAGCCCGTAACACCACTCTGGTCCCAAAGTGGGGAGCACATCTGGGTGGGTTTGTGGGAGCAGGTGGCAGCAGCCCAGAGCCCCATGTGATTGTTCCCACA[G||A]TTGGTGGGAGACCCCACAAGGCCCTGAAATCTCAAGGAGTGGCCCAGGTTTGGACAGGCAAAATTGATGGGGATCCTAGTTGGCACAGATTTCACAGCTCCTGTCCCCTACCTCCAGTGGAAGCTGCAACAAATTTATATCTGTATGCTGA	G	G	G	G	G	G	G	G	G	G	G	G	G	G	G	G	G	G	G	G	G	G	G	G	G	G	G	G	G	G	G	G	G
fAAB	this study	LipY764_contig468:1814	G	C	yes	Crown	Ad-h	BW350|65666	yes_BLAST_single_hit	eMSYv3:7321934	norm	yes_KASP				TTGACCTCAAATTTCCAGGTTCCAGGACTGTGAGAAATAAACACCTGCTTTTAAGCTGCCCAGTCTGTGGCATTTTCTTATTGCAAGCCAAGAAAACCAACACACCATCTGATCCAGAACCAAATTGCAAGAAATATTTTTTTAATAAT[G||C]TGTGTATAGAAATGATTCTTAATAGAACTAATGAGTAGCTCTACTAATTCAATAAAATTTATTTTTCAGTCAATAATTTTAAAAAATTAATTATGTAATTTGTAAAATCATAAATTTTGTGTCCCCATTTCTCTCTACCCCTGGTTGAATG	G	G	G	G	G	G	G	G	G	G	G	G	G	G	G	G	G	G	G	G	G	G	G	G	G	G	G	G	G	G	G	G	G
fAAC	this study	LipY764_contig468:3932	A	T	yes	Crown	Tb-d	HOL01|BW01|HOL02|WF01|A2068|M4467|M4476|NGS045|NGS046|A2085|K747|M4513|M4514|M4527|OLD01|M1506|M1516|M1555|NGS044|NGS047|NGS048|NGS050|NGS055|NGS057|NGS049|NGS054|EGR230|EGR943|M1503|M1507|M1510|M1514|FM1798|RAO310|FM0238|FM0467|FM0474|FM1190|Tenn|M1005|M1012|M1027|M1048|M5304|M968|M992|EMS246|EMS91	yes_BLAST_single_hit	eMSYv3:7324052	norm					AAGGCGTTCATATGCCAACAGACGATATCCACACAACATAAAGAAATCTGAAAGACCCATACTGTCACACATTGGTGGGTGGAGAGGTTGGAGCACCCCTTGGAGGAGGTGGAATGGGGTCAAAGAAAACTTTGCTCCCTCTCCAAAAG[A||T]TTGCAATCCGAGACTGCACGCAGTCTCCAAGGGGAAAAGAAAGGAGAGGGGATTCATTCATGGGAACATCAGAGATCCCTGAGGTCCTTCACAGCCAGGGGGAAACTGTCTACCAAGGTCAAAGCTAACCCAGGGGTGAACTCATCAAACC	A	A	A	A	A	A	A	A	A	A	A	A	A	A	A	A	A	A	A	A	A	A	A	A	A	A	A	A	A	A	A	A	A
fAAD	this study	LipY764_contig487:3357	A	G	no_sample_cov<6	Crown	Am	March	yes_BLAST_single_hit	eMSYv3:5449147	norm					TCAGACTGTGGGAACAAGAAGTCCTTGTTCCAAGCCTTTTCTCAGTGGGGTGGAGCAATGCCAAGACATTTAAAAGGACTAATGCAAAGATCGAGAGGAGAAAATCGCGAGTGAGTGGAGGGTATTAAAAAGATGGAAGGCCACAGGCC[A||G]CAGATGGCTGACCTAGCCAGACAGCAAGTAGTGACAAGCTTCAGTTCCCCTGGAAGCGAATGTTGAACAACTCCATGTTTTCATTCTACAGATCCGGAGATTCAACTGCAAGGATATGGAACCTTAATGAAAACAGCAATGGGGGCTCCAC	A	A	A	A	A	A	A	A	A	A	A	A	A	A	A	A	A	A	A	A	A	A	A	A	A	A	A	A	A	A	G	A	A
fAAE	this study	LipY764_contig490:489	TAA	T/TAAA	no_indel_multiallele	Crown	Tu	DON|FM0570	no	n/a	n/a					AATATATAACTTGTACTAAGGGCACACGGCAGAATGAGTAAGCAATTTTCTTCATAAATTACATAACCGATCAATTTGCTAAAATTCAACATCCACACCCAATACTGATTCTTAATAAAATAACAAGGGAAGAAAACTTCCTAACGTGA[TAA||TAAA||T]AAAAAAAAAAACATATCAAAAGCATAGTTATGCTGGGGCCAGCCTGGTGGTGCGGCAGTTAAGTTTGCACGTTCTGCTTCAGTGGCCCAGGATTTGCCTTTTTGGATCCCAGGTGTGGACCTCTGCACTGCTTGGTAAGCCATGCTGTG	T	TAA	TAA	TAA	TAA	TAA	TAA	TAA	TAA	TAA	TAA	TAA	TAA	TAA	TAA	TAA	TAA	TAA	TAA	TAA	TAA	TAA	TAA	TAA	TAA	TAA	TAA	TAA	TAA	TAA	TAA	TAA	TAA
fAAF	this study	LipY764_contig494:3637	G	T	yes	Crown	Tb-o	OLD02	no	n/a	n/a	yes_KASP				AACCTTGAAAGCATTATGCTGAGTGAGAGAAGCCAGACACAAAACACCACATGGTATACAGTTCTGTGTATCAGAAGTGTCCAACATAGGCAGCTCCACAGAGATAGAATTTAGATTAGTGGTTTCCGGGAGTTGGAGGCAGTGGGAAT[G||T]GGGAGTGACCACTAATGAGTATGTAATTTTTTTTTGGAGTGGTGAAAACAGCTTGTAAATTGAGACGGTGGTTGCACAACAATGTGAGTGCAATTAAAGCCACTGTACTGTACACTTATAATAGTTAATTTTATGTTACTTATATTTATGT	G	G	G	G	G	G	G	G	G	G	G	G	G	G	G	G	G	G	G	G	G	G	G	G	G	G	G	G	G	G	G	G	G
fAAG	this study	LipY764_contig503:587	A	G	yes	Crown	Ao-a	DON|K744|TRA01	no	n/a	n/a					ATGATAGCTATTTTGAACTCATCTTCACTCAGTTTACTTATTTGCAAGTCCTCAGGACTTAATTCTGTCTTTTTATTGTTTTCCTTGTGGTCTGGAGCTTTTATAAATTGCTGGATCGTGGAGGAGTGATTTTTGCACATGATGGTTTT[A||G]TTTGCCTAGTTGCCACTAGATGGGGGTTGAGAGGCACGTATTCTGAGCCCTCCACCTTCAGCTGCAATGGCAGTGCACAGCGTGGGGCGGGCGAGGAGGGGCACTTTCTCTCATGCACTGACCTGGATTCCAATCAGCTCTCGCTCTCCGG	A	A	A	A	A	A	A	A	A	A	A	A	A	A	A	A	A	A	A	A	A	A	A	A	A	A	A	A	A	A	A	A	A
fAAH	this study	LipY764_contig503:1382	A	G	no_sample_cov<6	Cab	Ns-d	H3817|Pool1	no	n/a	n/a					ACATGTAGAATCAAAGGATGGTAGCCTTACTATTTTTTGTCTGACTTGTAAAATTATTTAAACTCCTCCAAATTCAACTAATTGCAACTGGTTTTGTTTCATGTTTTTTAACTTTCTCATATTACACTGTATTTGATTATGTTTGTAGA[A||G]ATGTTTTAAATCATGTCTTTATTTGTATACTACCTTTCCAATTAAACATAAAACTTTAAATTTTTGTTGTTAGATGCACCTATTACACATTTTGACTGAATGTGATTTAAGTATAAAGCTGGTATTTAATTATCATTTCTATTATATGATC	A	A	A	A	A	A	A	A	A	A	A	A	A	A	A	A	A	A	A	G	G	A	A	A	A	A	A	A	A	A	A	A	A
fAAI	this study	LipY764_contig503:3625	C	T	yes	Cab	Dom-West	DON|PRE2|PRE|PRZ4|PRZ5|PRZ6|PRZ7|PRZ8|PRZ|PRZ9|YAK4|Mong|YAK8	no	n/a	n/a					TGTTTAATGAGAAGCAAGGAGAAAGCCACTGTGGCATTCTGAAAGGAAAATGAGATATCAAGAATGACACACAAGAGCAACAGTCAGTGAGTGGATTGATTTTCCCAGAGAGTGATGTACAAAAATGAGGCAGACAGTGTGGCCAGTTG[C||T]GACAGTGGGATGAGCCACAGTCAGCTGTGAACAAACTTTGGAATGACTAGTGGAAAAATAGAATAAAACAGAGAGAGACGTGGCAGCTTTGGTTCCATCCATCCTTGTGACGCACAAGCTAAGTCGCCTTGGGAACATCAGCTGCTCCTCA	T	T	T	T	T	T	T	T	T	T	T	T	T	C	C	C	C	C	C	C	C	C	C	C	C	C	C	C	C	C	C	C	C
fAAJ	this study	LipY764_contig506:3650	C	T	yes	Crown	Ao-a	TRA02|K744|TRA01	yes_BLAST_single_hit	eMSYv3:6258439	reco	yes_KASP				TGCCTGTGGGAGGATCATATTGAAAGGATACAAAAGACATTATAAGGCTAGCATTAGAGATTCCTTTAACAAAATTAAGGAACAGAAATCAGACTTAGAACAAAAGTTAAAAATCCACATCCACCTTAAATCCTACTCCCTTTTATCGA[C||T]AACTTCTTGTCCTTGACCCTCCTAAACATCTTTTGGATCTGGGATGTCTGGGCCCTTTCCTTAAACCACTTTGTCACTGAGCAAGGGTTCACATGACATACGCAGAAGCCCATACAAGCTCATTAGCTTTTGAGAAAAGAAAGAGCTTTAT	C	C	C	C	C	C	C	C	C	C	C	C	C	C	C	C	C	C	C	C	C	C	C	C	C	C	C	C	C	C	C	C	C
fAAK	this study	LipY764_contig510:3713	A	C	yes	Crown	Ad-h	BW347|BW355|BW357|ECA100|ECA105|BW350|65666|YAK1	yes_BLAST_single_hit	eMSYv3:6982490	reco					AAGCTGTGAGGAAGCAGAACTTAGATTCAAAGCAAGATAGTGCATCTTCAGAGCCTAAACTTTTCACCAATAAGAGATATGGCAAAAACTGCTAAGTCAAGTTTATGTATGTCATGGTATTACTAGCTAATTATAAGATAAAGAAAAAC[A||C]GCAAATACTGAGACTTTCTACTATATTTGAACTCTGAGTTGTTTTAGATATTGGATTCAAGTCATTTCCTGTGTGTAAGGCACACAGGTATATATTATTATTGAATGATATATAAATAATAATAAATATATACTATTTCAATAATAATTTA	A	A	A	A	A	A	A	A	A	A	A	A	A	A	A	A	A	A	A	A	A	A	A	A	A	A	A	A	A	A	A	A	A
fAAL	this study	LipY764_contig513:1367	G	T	yes	Crown	Tb-o	EMS355|EMS93	no	n/a	n/a					CAATTAAACAGTAATAAAAGAATACTATGAGCAATAGGACGCAAACAAATTCACTACTCTAGACAAAAGAGGAAATTTTACAAAAACAAAATCAACTAAGATTAAATCATGAAAAAATTAAAAATCAGAATAGACCTTTAACTATTAAG[G||T]AGATTGAGTTAGTAATGAAAAATGCAAAATCTCTTGACAAAACAAAGCTCTAGACCTAATGACTTCATTAGTGAATTCTACTAAACATTTAAGGAAATAATGCCAATTCTTCTCAAACTTTTCCAAACAAATCATAGCAAGGTGTACTTCC	G	G	G	G	G	G	G	G	G	G	G	G	G	G	G	G	G	G	G	G	G	G	G	G	G	G	G	G	G	G	G	G	G
fAAM	this study	LipY764_contig529:2007	T	A	no_sample_cov<6	Cab	J	Jeju	yes_BLAST_single_hit	eMSYv3:6569298	reco			exon/ZRSR2Y		TTAAATGGTGATTTCTGTGTCTTTTAGTTGTCTTTCTTTTGTGAAGATGTATGTTCCTTCCTGCATCCCCACCAACTTTTCGAGTATTATTATAGAATTCTGGACTTTTTAAAAACTACAATGTGTTGTCTACTACATGTATATTTTTT[T||A]GTTGCTGAAATTGTCCAAAATTTTGCCATTTGGAGCCTTTATTATTAGCAGGTTTTACAAGACAGATTTGTACCATTATTGTAAAGATTAACAATTCCATATGTTTAAACATTTTGCTGAATTATTGACCAAAGTTTTGCAGTACTCAGTT	T	T	T	T	T	T	T	T	T	T	T	T	T	T	T	T	T	T	T	T	T	T	T	T	A	T	T	T	T	T	T	T	T
fAAN	this study	LipY764_contig6:27268	G	T	yes	Crown	HAT	DON|PRE2|PRE|PRZ4|PRZ5|PRZ6|PRZ7|PRZ8|PRZ|PRZ9|YAK4|Mong|YAK8|HP5fj|CG6|CG4|Foal1|U_n|Foal2|H3817|Pool1|MON|YAK9|IceAnd|Jeju	yes_BLAST_splitted	eMSYv3:8042306	reco					TATTATTTCCCTGCTTACAATTCTTGTATGGCTGCTAATTCTCAAAGGTTTTCAAACTTTTTTTTTATCCTGATTGACACGGTATAGATGAAATTCATGAGAGCAACAGAATCCTACAGGCACAGTCAGATTTTAACCAACGCTATTTT[G||T]TTCCCACAGGGAAATAAATCTTAACACAGTAACATTACAATGTATGGTGTAGATTAACATAGACTGGGCAATGTGCAGAGTTGACTTCATGCTAGGTAAATCATAATACTTTCCTCCCACAAAAGGATATGTGTTGGTCCCAATATTAATT	T	T	T	T	T	T	T	T	T	T	T	T	T	T	T	T	T	T	T	T	T	T	T	T	T	G	G	G	G	G	G	G	G
fAAO	this study	LipY764_contig564:2107	G	T	yes	Crown	Ao-n	BW348|BW349|BW351|BW352|BW354	no	n/a	n/a					TTTATTTCTCCACCATATCTTAAGGAGATTTTCACTGCATAGAGTATTCTTGGCTGGAATATTTTGTCTTTCAGGCTTTTGAGTATATCATTCCATTCTCTCCTAGCCTGTAACTTTTCTGCTGAGAAGTCTGCCAACAACCTGATAGA[G||T]GTTCTGTTATAGATTATTTTCTTCTGCCTTACTGCCCTTAACATTTTCTCTTTGTCATTGCCTCTTGCTAGTTTCACTACTATATGACTTGGGCTTGGTCTTTTTACATTGATAAAGATTGGTGATCTGTTGGCTTCTTTGACATGGATTT	G	G	G	G	G	G	G	G	G	G	G	G	G	G	G	G	G	G	G	G	G	G	G	G	G	G	G	G	G	G	G	G	G
fAAP	this study	LipY764_contig639:590	C	T	yes	Cab	N	HP5fj|CG6|CG4|Foal1|U_n|Foal2|H3817|Pool1	yes_BLAST_single_hit	eMSYv3:8717497	norm					GCTAATATTTAAAGGAAAAAAGTGCATAGTTTGCAAGGCTAAGGGTGAGTCCAGTTCTGACTGGTCCCCCATCCCAGTTACAGTGCATCTTGTGCCCAGGCTTTCTAAAGTCCTAACTGTGGGGAAAGACTACTACATTTTTCTCTGCC[C||T]ATCTGGTGACAGTTGATGTGGTTCAGGAGAATCTACCCCAAACACACCACTGTAGCATATGGATTATTTTGAGCTGAAGAAAGTAAAGGCTCAGAAGACTCAGGAAGAACATTCTATACCACCGGCTCTGCAACAGCCTAAGAGAATTTAG	C	C	C	C	C	C	C	C	C	C	C	C	C	T	T	T	T	T	T	T	T	C	C	C	C	C	C	C	C	C	C	C	C
fAAQ	this study	LipY764_contig756:55	AC	A	no_indel	Cab	N	HP5fj|CG6|CG4|Foal1|U_n|Foal2|H3817|Pool1	yes_BLAST_multi-copy	eMSYv3:3357302	reco					GAAAATCTAAGAGGGTTAGGGCTGTAGATGGTAAAATAAGAAGAACTAGATAGA[AC||A]AATTAACAGCAATCACTACAAATGCCAAGATTATGTAAAATTTATGTAAATTTGTAAAAATTTATCTAAATTATGTAAAATATAATTGAAAATTAAATGAGAAAACTTTAAGTATTGATCCAGGTTGTATTAATTTCTTAATAAACGTAT	AC	AC	AC	AC	AC	AC	AC	AC	AC	AC	AC	AC	AC	A	A	A	A	A	A	A	A	AC	AC	AC	AC	AC	AC	AC	AC	AC	AC	AC	AC
fAAR	this study	LipY764_contig6:35119	G	C	yes	Crown	HAT	DON|PRE2|PRE|PRZ4|PRZ5|PRZ6|PRZ7|PRZ8|PRZ|PRZ9|YAK4|Mong|YAK8|HP5fj|CG6|CG4|Foal1|U_n|Foal2|H3817|Pool1|MON|YAK9|IceAnd|Jeju	yes_BLAST_splitted	eMSYv3:8034456	reco					AGGCATATTTGCAGTCATTTGCAAGTCATTCACTATCTCTAGGAATTGGCTAGCTCAGGGAAGGACTGTCTCTCCAGAGTCAGCAAGGTCTCAAAATTTCAAAAGCATCCGAAGGGAGACCAGCTCAACACAGTGTTGATGTGAGGGAA[G||C]ACACATTACAGAAAAGAAACCATATTGTAACTTTGAATGACCTCTGACTACCTCACCCTAACTGAATAGCCCCTTTGAGTCTTTGTTTTAGTTTGCTAGATAAGTAAGTGCCTTTCTCCAGGGGATTTGCAGGCTCTGTAGATTTTATGAC	C	C	C	C	C	C	C	C	C	C	C	C	C	C	C	C	C	C	C	C	C	C	C	C	C	G	G	G	G	G	G	G	G
fAAS	this study	LipY764_contig8:25629	T	C	yes	Crown	Hs-a	DON|PRE2|PRE|PRZ4|PRZ5|PRZ6|PRZ7|PRZ8|PRZ|PRZ9|YAK4|Mong|YAK8|HP5fj|CG6|CG4|Foal1|U_n|Foal2|H3817|Pool1|MON|YAK9|IceAnd|Jeju|Chak|NGS080|K745|March|NGS2729|Marw|TRA02|K744|TRA01|BW348|BW349|BW351|BW352|BW354|CON15|CON3|BW347|BW355|BW357|ECA100|ECA105|BW350|65666|YAK1|Arab|FM0334|FM0431|FM0570|FM1030|FM1041|FM1176|FM1951|FM2001|FM0450|FM0512|FM1625|FM2218|AKT001|AKT004|AKT006|OLD02|RAO441|EMS355|E…	yes_BLAST_single_hit	eMSYv3:8560048	reco	yes_KASP				AATGGTATCTTTTGGAACATGTCTCCTTAGGCAAGGGAGACAAAAGAAAAAGCAAACAAATTAGACTATGTCAAACTCAAACTAAAAGTTTTCTGCACAGCAAAGGAAACCATCAACAAAACAACAAGACAGGGGCTGGCCCCTGTGGC[T||C]AAGTGGTTAAGTTTGCATGCTCCACTTTGGCAGCCCAGGGTTTCACTGGTTCAGATCCTGGGTGTGGACATGGCACCAATGGTCAGGGTACAATGAGAGGCATCCCACATGCCACAACTAGAAGGACCCACAACTAAAAATATACAGCTAT	C	C	C	C	C	C	C	C	C	C	C	C	C	C	C	C	C	C	C	C	C	C	C	C	C	C	C	T	T	C	C	C	C
fAAT	this study	LipY764_contig9:11793	C	T	no_sample_cov<6	Cab	Ns-d	Pool1	yes_BLAST_single_hit	eMSYv3:8538434	reco					TGGGACACTGCCTCAGCATGGCCTGATGAGCAGTGCCATGTCCATACTCAGGACACAAATTGGCAAAACCCCCAGCCACCAATGTGGAACACATGAACATGACCACTCAGCCATGGAGCTGGCCCCTCTTGATTATTTTTAAGGAAAAG[C||T]ACTCTGAAAGAAATTTTAACCTTTCCCTTAACTGCCTAATAGAGTTTAAGATAGAAGTCTTGTTTCATGAAGGAGCTAATATCATAAGATAACTATGGTATAATGTGAGTTAAGTGTGATAGGAAAGCACTAGCAAGCCCATTTTTATGAA	C	C	C	C	C	C	C	C	C	C	C	C	C	C	C	C	C	C	C	C	T	C	C	C	C	C	C	C	C	C	C	C	C
fAAU	this study	LipY764_contig11:18668	G	A	yes	Crown	Tb-o	HAN01|K746	yes_BLAST_single_hit	eMSYv3:6808162	norm					AAGAAGGAGAAGAAACAAAACCAAACAGAAGATTGGCAACACATGTTAGCTCAGGTGCCAGTCTTTAAACAAAAGAAAGAAAGAAAGAGAGAATTTGCAGTTTTATGTCCAAACAAAAAAGCTCAAGTCCATTTCCTGACATTAAGTGA[G||A]CATCTACTCTGCCCAAAACAGCATAGTGCTAGGAAATGTATGATAAATATACAAGTTCCTGCCCTTGAAGAGTTTATTGACTCACAATCAGCATCTGCAATTCAACAGCACCCAAGGTTCCTATAAAACACTATAATTACTTCCTGGCAGC	G	G	G	G	G	G	G	G	G	G	G	G	G	G	G	G	G	G	G	G	G	G	G	G	G	G	G	G	G	G	G	G	G
fAAV	this study	LipY764_contig14:3071	T	C	yes	Crown	A	March|NGS2729|Marw|TRA02|K744|TRA01|BW348|BW349|BW351|BW352|BW354|CON15|CON3|BW347|BW355|BW357|ECA100|ECA105|BW350|65666|YAK1	yes_BLAST_splitted	n/a	n/a	yes_KASP				ATTTTGCTCCTTGCAATGTTCCTTATATTTATACTGAGTGATTATAACAAGGTTATGGGCAGCTCCATTTCCTTCCTGAAGTAACATCTGAAGCTGTTCCCCCTTTTTTGTAAGCACGTAAGTTTTCTTTCTCTCTGTGACAATCCACA[T||C]ACATTCTGTCAACACATACATATCTTTTTAAAACAAATGAAGCCTTCAGAGTTTTGCACGTTCAAAGAACCTCTTCTGCTACAAAATACCTTTTACTGAAAGGAATTCTAAACCTATTTTTCAGTTCAGTTATTCTCCTATGCTTCCCACG	T	T	T	T	T	T	T	T	T	T	T	T	T	T	T	T	T	T	T	T	T	T	T	T	T	T	T	T	T	T	C	C	C
fAAW	this study	LipY764_contig14:11445	T	C	no_sample_cov<6	Crown	Tb-d	DON|Tenn	yes_BLAST_splitted	n/a	n/a					TTAAACATTAATAACTGTGCATAGCAATTCAGTACTATGCACTCTGCTTTGCATCTTTCCGCATTCATAGATTTTCTACATTTCATTATACAGGTAAATAGAAACTTGTTTCTTTCCCTTTCTCTTGCCTGTTCTCCCATAAATACTGA[T||C]AGTCATAGAATCTTCCGGAAGAACAAAATAATGGGAGTGGAGATAGAAACAAGACCAGGATGGAAAAGGATTTACAGGAAGTGGATCATAGAGGTGACAGTGTACAATCCTACTAAAGTTTGGCTCTGAAGGTGAGTGGAGAGATATAGTG	T	T	T	T	T	T	T	T	T	T	T	T	T	T	T	T	T	T	T	T	T	T	T	T	T	T	T	T	T	T	T	T	T
fAAX	this study	LipY764_contig14:28873	G	A	yes	Crown	Ao	NGS2729|Marw|TRA02|K744|TRA01|BW348|BW349|BW351|BW352|BW354	yes_BLAST_splitted	n/a	n/a					GTGTCATTACATTAACCACACCCATTCCACAACAGGCAAAGCAGGAGTGAGCATTGCCTGATCTCCGGTGATCCATGGAAGATCACTTAAATCAGTGGAGAGACAGGGGAAACCAAGCACATTTAGGCCCAACCTCCCAAGCCCTCTAA[G||A]AGTGGTGACAATGTCAGCAGTTCAGTATTTTTTAGAGAAACACTGTTTATAGTTAACAGTTACTGCATTCACCCTAACTGAATTTGGTTCTATCATACCCAGACCTTAGGCATGTTTTGCAAGCACAATGTAGCTATTTAATGAAGTAATT	G	G	G	G	G	G	G	G	G	G	G	G	G	G	G	G	G	G	G	G	G	G	G	G	G	G	G	G	G	G	G	A	A
fAAY	this study	LipY764_contig14:36032	G	GTA	no_indel	Cab	Ns-d	H3817|Pool1	yes_BLAST_splitted	n/a	n/a					AAAGAAGAAAAAGTGACCCAAATAATTCACTTTTAGTTATTGAACACCTTGTAAATATTTTAAAAGAGAGAAGGGTGAGCTGAGTTTGCCAGAGTTTATATAGAGTGTCCTCAGCATGCTGTCTTCACATGCTTGGGGGGTAATATACC[G||GTA]TATATATATATATATATACGGTATATATATATATACCTCAATCAGGCCAGGAAATCATAGCTGGGTGTTACCAACCTGAATGACTGACTTTGGACTTCTTCAGCAAACTTGTAGGCAAATTCATGAGATTCCTGAAAAAGAAAATGAATAG	G	G	G	G	G	G	G	G	G	G	G	G	G	G	G	G	G	G	G	GTA	GTA	G	G	G	G	G	G	G	G	G	G	G	G
fAAZ	this study	LipY764_contig14:48391	AGTGTGT	A/AGTGT	no_indel_multiallele	Crown	Tb-d	DON|FM0467	yes_BLAST_splitted	eMSYv3:7929296	norm					CTAGGTTTTAACATGACACTGACCTTTCTCTCAATAAAAAAAAAATGATCTACATTACATTTTAATTGCTTCTTTGCTTGTAGCTGTCACTTGCAATGCTCCTAGTTCACTAGAGTCAGTCAATGAATAGATTTTGAAAGAAAAAATAC[AGTGTGT||AGTGT||A]GTGTGTGTGTGTGTCATTTGGTAATTTTGTACCAATCCCTATTACTCCATTGTACATACACTCCCTTTTATTTGTTCCTAGTAATGAAATACAAAAGAACATCCTGTTTGCCTAATAACAACACAGCAATAGTACTACCACCACC	A	AGTGTGT	AGTGTGT	AGTGTGT	AGTGTGT	AGTGTGT	AGTGTGT	AGTGTGT	AGTGTGT	AGTGTGT	AGTGTGT	AGTGTGT	AGTGTGT	AGTGTGT	AGTGTGT	AGTGTGT	AGTGTGT	AGTGTGT	AGTGTGT	AGTGTGT	AGTGTGT	AGTGTGT	AGTGTGT	AGTGTGT	AGTGTGT	AGTGTGT	AGTGTGT	AGTGTGT	AGTGTGT	AGTGTGT	AGTGTGT	AGTGTGT	AGTGTGT
fAB	this study	LipY764_contig181:6542	T	G	yes	Prz	Pz-b	PRE2|PRE	yes_BLAST_single_hit	eMSYv3:7827850	reco					TGAGAGTTGGAACGCAAGAGTATCATCTGTGTGCCTGAATGTCTTCATTTTCAAAACTAGGGTAATGCTATTGCATTACAAGTTGATGTCAGACTGTTAGTTAACATAGAGGAAAATACCTAGCAGATCCTCAAACTCATCAGGTCCTC[T||G]TATGTTCATCTAACATATATTATTTCATTTCTTTCTTTTTTGAGTAAATGTTGGTAAGCACCCACACATGAGACAACAAGAGCCTGGATTATCAAGAGAGAAGAGGAGTAGGGCAAATACAGAATTTTGGGTAAGAAAAGCAAAAGCCCTT	T	G	G	T	T	T	T	T	T	T	T	T	T	T	T	T	T	T	T	T	T	T	T	T	T	T	T	T	T	T	T	T	T
fABA	this study	LipY764_contig14:52596	GT	G	no_indel	Crown	Tb-o	FM1435|FM1948	yes_BLAST_splitted	eMSYv3:7933500	norm	yes_KASP				CAATGAAGCAGTGCTGTTAGACTAAGGTGCATGCAGACATCTCCATCTTAGACCCGTGAGGGTAAGTTTTTGAAATAATTGATTTCTATTGGGAGCATCTTTTCCAAAGGATGGTTACTTGTAGCACCTTTGTACTCAAAGGAAGAAAT[GT||G]TTAGGAGTTGACTTTATCACATAAATGTCACAATTCATAAGTTTTTGCTGATGAAGCAATAACTCAGAAGATAAAGTTAGAAGAGTATGAGGTAGAATTGGAGGTACACTATCAAAGGCAACATGTTTTAAAAATAAAATTGTTCAACTT	GT	GT	GT	GT	GT	GT	GT	GT	GT	GT	GT	GT	GT	GT	GT	GT	GT	GT	GT	GT	GT	GT	GT	GT	GT	GT	GT	GT	GT	GT	GT	GT	GT
fABB	this study	LipY764_contig17:1034	C	A	no_sample_cov<6	Cab	Nf	HP5fj	yes_BLAST_single_hit	eMSYv3:7813684	reco					TGCTTTCTAGATGATTGCAAGTTAAAGCAAGCAACATGGCTTCTGATTATTGCCAGTCCAACACTCTCAGCTTTTCTAGGAACTCTTTCAACTGGAAAAAGTCACATAGTCTTTGAAAACAATTGCATTTTCAAAGAGCAATGAGTACT[C||A]AAATGATTAAAAGTTAATACTTGCTATGCTTTAACATTATGCAACACAATTTCTCAAAAGAGTGGTGAACTTCTAGAAATAGTTCTTAACTTTCTGACTTCTGACAACATTCTGGCAGGAGTACTACAAATGGCCATTGGTACAAGTGGAA	C	C	C	C	C	C	C	C	C	C	C	C	C	A	C	C	C	C	C	C	C	C	C	C	C	C	C	C	C	C	C	C	C
fABC	this study	LipY764_contig17:12775	GTTTTTTTT	GTTTTTTTTT	no_indel	Cab	I	DON|IceAnd	yes_BLAST_single_hit	eMSYv3:7801941	reco					AGAGTTAAAGCTACTTTTGTATATAAATGAATTTAATCATTACAGACCAAACTTTGATAGATTGGCAAAGGCTGTTTTCTTCTAATATTCAAATCATTTAAGGACCTGTAGCATTCTGTCAGTTTATAAACAACTAAAGTATGTAATTA[GTTTTTTTT||GTTTTTTTTT]AAAAAAATCAATAATTATAAACCGTGGTGTCAAGAATTACAGAAAGATTAATTGCAGGTAGTGCTTGCTTAGGGTAAATTAACAACCCCAGTGAGCCAGGTTCTAGCAATTAGTAAAACAACCATCCATAATATTTACATTAG	GTTTTTTTT	GTTTTTTTT	GTTTTTTTT	GTTTTTTTT	GTTTTTTTT	GTTTTTTTT	GTTTTTTTT	GTTTTTTTT	GTTTTTTTT	GTTTTTTTT	GTTTTTTTT	GTTTTTTTT	GTTTTTTTT	GTTTTTTTT	GTTTTTTTT	GTTTTTTTT	GTTTTTTTT	GTTTTTTTT	GTTTTTTTT	GTTTTTTTT	GTTTTTTTT	GTTTTTTTT	GTTTTTTTT	GTTTTTTTTT	GTTTTTTTT	GTTTTTTTT	GTTTTTTTT	GTTTTTTTT	GTTTTTTTT	GTTTTTTTT	GTTTTTTTT	GTTTTTTTT	GTTTTTTTT
fABD	this study	LipY764_contig17:23242	T	C	no_sample_cov<6	Cab	Y	YAK9	yes_BLAST_single_hit	eMSYv3:7791478	reco					GCATGAAGCACTGTCCCATTCTTTTTGCAACTGCACAATATTTCTCTGTTGAGCTCTACTCTAGTTTGTGTAATTACACATATTTTTAAATCTTGCTTCACGTTATATTTGTCAACGATCTTTTATGATGGTGTTGTCAGAATTGCATT[T||C]TGTTTTAGACTTTCGGAGCATCATAACAAAGTAAGTCCTGAAGTGAGAAGTACATCTGGTTGACCTTGTTGAGGGCTCATTATCATGAGCTCTGAAATAGGAACTCTCACAGCAAAAACATCAGATCCTTCACAGCAGACTGATGAAACCT	T	T	T	T	T	T	T	T	T	T	T	T	T	T	T	T	T	T	T	T	T	T	C	T	T	T	T	T	T	T	T	T	T
fABE	this study	LipY764_contig18:7704	T	A	yes	Crown	HAT	DON|PRE2|PRE|PRZ4|PRZ5|PRZ6|PRZ7|PRZ8|PRZ|PRZ9|YAK4|Mong|YAK8|HP5fj|CG6|CG4|Foal1|U_n|Foal2|H3817|Pool1|MON|YAK9|IceAnd|Jeju	yes_BLAST_single_hit	eMSYv3:4984749	norm					GAAAGGAACACATTCATGTACACAATAACCAATTAAGGGATGAGTTCAGGGGTCCCCCAGAGTGGTGGAAAAGGAGAAGAGCTAGAATTGGGAAAGAAGAGGGAGTGAGCAAAGAGAAAAATAGGGACAGATCCTAAGAGTGCACATAT[T||A]ATCCAGCAGGAGGAGAAGGTGGGTAATATGGCCATCATTACAATATTAGGGACCTTAAGAGGTATTGTATGAATTTTGAAAAAGGAATGAACTAGAGAAGCTGGAGATGTACTCAGCAAACCCCAAAGTAAAAAGTAAGAGCAAACACCAA	A	A	A	A	A	A	A	A	A	A	A	A	A	A	A	A	A	A	A	A	A	A	A	A	A	T	T	T	T	T	T	T	T
fABF	this study	LipY764_contig16:27624	T	C	no_sample_cov<6	Crown	Tb-o	NGS057	yes_BLAST_single_hit	eMSYv3:6320087	reco	yes_KASP				TCTTGGTATTCTGTTCCATCTTTTTTTTCCTTTGCATTTCAGTTTTCAAAATTTACCTTGACGTTTCTTCAGGCGTGTTGGTTATTTTTTCAGGTATGTCCAGGGTTTATTTGAGGATGATTAGCCCTGAGCCAACATCTGCCACCAAT[T||C]CTCCTCTTTTTTGCTGAGGAAGATTGGCCCTGAGCTAACATCTCTGCCCATCTTCCGCTCTTTTATATGTGTCACCTGCCACAGCATGGCTTGGTAAGCAGTGTATAGGTCTGTGCCTGGGATCTGAACCAGTGAACACCACGCTGCCGAA	T	T	T	T	T	T	T	T	T	T	T	T	T	T	T	T	T	T	T	T	T	T	T	T	T	T	T	T	T	T	T	T	T
fABG	this study	LipY764_contig43:7703	C	T	no_sample_cov<6	Crown	Tb-o	EGR1583|163|325	yes_BLAST_single_hit	eMSYv3:7483475	reco	yes_KASP				TTTTGAATTAGTCCTGCAGATAATTATAGTTTTTATATGTTCTCTATGTCCGTACGTCTTACGCATTATTGTAAGTTTCTCAACCCATCTTGATTTAGCCCTCCATGGGTAAAGGGGCAATGTCTGAAGATATTTGTAATTGTCAGAAG[C||T]GGCAGATGTATACTACTGGCATCTAGTAGATGGAGACCAGAGATGCTGCTAAGCAACCTACAAGGCACAGGACAGCCCCACAGAAAAGAGTTATCTGGCCCCAGATGTCAATAATTCCGAGGTGGAGAATATCAAGGTGTGGGACTTTTGA	C	C	C	C	C	C	C	C	C	C	C	C	C	C	C	C	C	C	C	C	C	C	C	C	C	C	C	C	C	C	C	C	C
fABH	this study	LipY764_contig80:19784	G	T	no_sample_cov<6	Crown	Ao-a	NGS2729	no	n/a	n/a					TCAACTGACCACAAAATAGGGAGATTATCCAGGTGGATCCAGTGTTATCATGAAGATGCTTAAAAGTGGAAGACGGAGACAGAAATGGAGGCAAGAGTGATGCAATATGAGAAGGACTTGATCAGCTATTGTTGGATTTGAAGATGCGG[G||T]ATGGGGCCATGAGCCAAGGAACATGGGCAGCCTCTGGAAGCTGGAAAAAGTAAGGGATTCTGCCTTAGAACCTCCAGAAAGGAATGCAACCTTATTCGCATCTTGAAATCTTATTGACCAGTGAAACCCATTTTGGACTTTTAACCTCCAG	G	G	G	G	G	G	G	G	G	G	G	G	G	G	G	G	G	G	G	G	G	G	G	G	G	G	G	G	G	G	G	T	G
fABJ	this study	LipY764_contig97:17439	G	A	yes	Crown	Ad-h	DON|BW347|BW355|BW357|ECA100|ECA105|BW350|65666|YAK1	yes_BLAST_single_hit	eMSYv3:8164006	norm					TCAGCCTGACCTTGTTTTTCCAGAAAGCCCTGATGTGGCCTGTTGAGCCTGCGTTGTAAATCTGTGTTAAACATTTATAATGTCTCAAAGCACAGAATGATGCCCTTAAAAATAGGGATGTTGCCTCCCCCAAATCAACATTTCTTTAA[G||A]GATAAGCATTTCTTCCCAGAAACTAAGGATTAATTACTGATCTACTTTAACTCATCTCATGACGACCGATCTGCTGACCACTGACTTGCTGTTCTTATCTTGTGACTGCTGACCTGGTATGCTAGCAAAACATCTTGTGACAGTAGTAAAA	G	G	G	G	G	G	G	G	G	G	G	G	G	G	G	G	G	G	G	G	G	G	G	G	G	G	G	G	G	G	G	G	G
fABK	this study	LipY764_contig107:5839	A	G	no_sample_cov<6	Crown	Tb-d	NGS049|NGS054	yes_BLAST_single_hit	eMSYv3:8131804	reco	yes_KASP				ATCAAACAGGGAACATCAAGCAAAGTAGTGTAATGTTAACCATAAAGACAAGAGGAGTCGGAAGAAGAGAGAGAAAGGAGTGGCCACACATATGAGCGAGACTTCATGAAAATGTTGGACTGTGAGCTAGACCTTGAGGACTGGTAGGA[A||G]AGGAAAATGGGCAATCAAGCAGAGAGAAAATCATGGAAAGGAAGCAGTAGGTAAACAGAAGCAATCAAATCTACTGTAAATAAGACAAGCAAGTGTGAGCTACAAGAGCACAGTGATGTGGGGATAGTGCAATTTTGGATACAGTACACTG	A	A	A	A	A	A	A	A	A	A	A	A	A	A	A	A	A	A	A	A	A	A	A	A	A	A	A	A	A	A	A	A	A
fABL	this study	LipY764_contig133:23649	T	C	yes	Cab	M	MON	no	n/a	n/a					AAATGATACTGCAGTGAATACAGGGGTGCATATATCTTTTCAAATTAGTGTTTTATTCACTTTGGATAAATACCAAGAAATGGAATTGGTAGATCAAATGGTATTTCTTCTTTTTTTTCCCTACATATTCTTTTGCCTTTTATTTTTTT[T||C]CCCAATTATTTTATTGAGGTCATAATGGTTTATAACATTGTGTAATTTCAGGTGTACATTATTGTTTATCAGTATCTGTATAGACTGCATTGTGCTCACCAATAGTCTAGTTTTTATCCATCACCATACATATATCACCCTTTACTTCTTC	T	T	T	T	T	T	T	T	T	T	T	T	T	T	T	T	T	T	T	T	T	C	T	T	T	T	T	T	T	T	T	T	T
fABM	this study	LipY764_contig134:6036	T	C	no_sample_cov<6	Cab	Y	YAK9	yes_BLAST_splitted	eMSYv3:8261603	norm					GTATAAAAATCAGAAACCATTTGAAGAGGCAAAGTGTTCATTTAGGATCAAAGAATTGCAATTCAAGGAGCACATATTCAAGTAGAAATCCCGTTAAGACAGGGACTCAGGATTTTTATGAAAAAAGAAAGGAAGATGAGATATGTTTA[T||C]TGGTGCCAGATGAGGTATGGCTAGGTTTTTGTTTCATAGAGTGGCTTGAGATCTGGTCATCAGGCAGAAGGCTAGACTTGGCCTTCATTGATTGGTTAGCAATTCAGTCATCAATAAAGTCCTGTTGCATCAGTCCTTACAAACAGGATAT	T	T	T	T	T	T	T	T	T	T	T	T	T	T	T	T	T	T	T	T	T	T	C	T	T	T	T	T	T	T	T	T	T
fABN	this study	LipY764_contig153:4362	A	T	no_sample_cov<6	Crown	Ao-a	NGS2729	yes_BLAST_single_hit	eMSYv3:5999857	norm					TCAGTAGATAGCTGAACTGGTTGTTTGCTGCTACCATCTGCCCTAATTATCAGTGGCTGGAACTTACAAATTGCTATATCCAGATTAACATCTATGACATAATCAGGTCAATGTAAGGAGAACAAAGATGTTATAACTGTGTTGGCTGC[A||T]ACGCTGAGATTTTAAATCAGAGAATGGCAAACTGTGTCTGAGGCCAAACACCTGCTCTTTTAAAAAAGACTTTCATGGGACACACCACTGGTTTATATTCCAACTATGGGTGCTTTCACACTACATCATTAGAATCAAGCAGTTGTATCAC	A	A	A	A	A	A	A	A	A	A	A	A	A	A	A	A	A	A	A	A	A	A	A	A	A	A	A	A	A	A	A	T	A
fABO	this study	LipY764_contig159:11818	G	A	no_sample_cov<6	Crown	Hs-b	NGS080	yes_BLAST_single_hit	eMSYv3:6113743	reco	yes_KASP				TATCTCTATGCAGTGCGGCCCTCTTGTTTTATTTTTGTACGTTATGTCTATAAATGCCACAGTTCCAGCAATTATATTGTTGTAATATATAAACTATATGTAATAATACATTTTTATAATAGTAATTTATGTAATTTGTTGTCTTTTTA[G||A]ATAGGAAAAATTACATGTTTGGTTTTTGTTATGTTAGATTTTTAAATTCCCATTTCTTGTTCTCTTCACTTCTTCTTGTACGTTCAATTTGCCACCCGGAGTCATTTCTTTAGCCCAAGACAGCCTTGCTCTTACTTACTTCATTATGTAT	G	G	G	G	G	G	G	G	G	G	G	G	G	G	G	G	G	G	G	G	G	G	G	G	G	G	A	G	G	G	G	G	G
fABP	this study	LipY764_contig174:10287	T	A	no_sample_cov<6	Crown	Hs-b	NGS080	no	n/a	n/a	yes_KASP				TTTCTACTGGTAATGAAGAAATGCATCCACTACAGAGTTCTGCTACATGGCTTTTCTAAAATCTATACACACTTATTCTGAAGAATCAATAAATAATCCAGGGTGGTCCATAAGGCTTTTGCCAAACGTCGGACATTGGTATAGCCAGG[T||A]TCTGTCACCAAAGTGAACTAAGATTTAAAATTTAATTTCAGCAGACTGATCACTTTCTAGTCATGACTGCATTTATCTCAACCACAAATGCTTTACTTTATGACACTTGTTAAAACAGTACCTAAGACTTGAACTTGTTGCTCAGCAAATA	T	T	T	T	T	T	T	T	T	T	T	T	T	T	T	T	T	T	T	T	T	T	T	T	T	T	A	T	T	T	T	T	T
fABQ	this study	LipY764_contig205:6592	G	A	no_sample_cov<6	Crown	Ao-a	NGS2729	yes_BLAST_single_hit	eMSYv3:6559269	reco					AGTTGTATGTGCTATTTGTGAGTGCTGTGTGGGACGCCACTTCAGCATGGCTTGATGAGGCATGCCACGTCCATGACCAGGATCCGAACCAGCAAATCCTGGGCCACCAAAGTGGAGTGCACAAACTCAACCACTCGGGGCACGCAGCC[G||A]GCCCCCAATCTCTGACTTTAAAATTCCTCCTCAAACCCAAGGTATCAAAAATACTCTGCTAGTTTTTTCTTTTAGTATTTTTCAGGATTTAGTTTTTTAAAAATGTGTCAGTGATTGAGAGCATGGAGTTGGCTTCAGCCAGATCTGAGCT	G	G	G	G	G	G	G	G	G	G	G	G	G	G	G	G	G	G	G	G	G	G	G	G	G	G	G	G	G	G	G	A	G
fABR	this study	LipY764_contig224:7400	G	A	no_sample_cov<6	Crown	Tb-d	NGS049|NGS054	yes_BLAST_single_hit	eMSYv3:6206666	norm	yes_KASP				AGAGAAATTAAAATTAAAAAGGGAAGCACAGCTGGTTCAAGCCGAAACTACCAAAGCTCTGTCAACATGCCTGTGGGAGTCTGATGAGAGGATAAAGGTTTGACCAGCCCCAACCTTTAGGTCTGGTTTACACACAGAAAGTGCCTCTG[G||A]GGGCAGGAAAAGTGCAGTGAGTGCATGGTCCAACCACCCCAGCACTGGTACAAAGGCTGAGTAAAGCAAGATGCTAAGACCTAAGTTGCAGGTGGCCAGGACTCCCTACCCCTCCCTCCTCTCTGGCTGTGGTGTGACTGAGGGTCAACAA	G	G	G	G	G	G	G	G	G	G	G	G	G	G	G	G	G	G	G	G	G	G	G	G	G	G	G	G	G	G	G	G	G
fABS	this study	LipY764_contig255:578	A	C	yes	Crown	Tu	FM0431	no	n/a	n/a					TTTAAATTTCATTCTGCTTTTAGTTAAATGTGGTAGATCTTCTATCACTTCTTCTTAGTTTACCTATCCATCCAATTCAAAATAGCAGTCATTTATAATCACAGGATTATATCTCAGATGCACACAGTGGATAACTTGGGTGATAGCTG[A||C]CCAGCCACAACTTGGGATTTTCAACATTACCTTCCTTGATAAATACAGTTTTCTTGCCATAACGCCGTCTGACTTGATTGTGCCCAGATCCCTAGAATGTTTCAATTTGGAATCCCTTTTAGTTTTCCTACATTTATAAATTGGGACATTT	A	A	A	A	A	A	A	A	A	A	A	A	A	A	A	A	A	A	A	A	A	A	A	A	A	A	A	A	A	A	A	A	A
fABT	this study	LipY764_contig255:4663	A	G	no_sample_cov<6	Crown	Tb-d	EGR230|EGR943|M1503|M1507|M1510|M1514	no	n/a	n/a	yes_KASP				TTCATTACCAAATTTTTATGAATTGTCCTGCCCTGGTGTATGTTTTGGGTCAGGTGTGAGCAGTGATCTGAGATAACAATCCAAATGGCTTCCTTCAACATGTCATCTATGACCTGCATCCAATCTTAACTATTTTGTGGTTTTCCCCA[A||G]TAACAGTACAAGATGGTAGCTGAGTACTCATGAACACGCACACACACAGACATACTCCATCAAAGGAAAATCAAACATTCCATCCTTTCAAAGCCCTCAACAATGTCATGTACTTTTTCAAAGTCTCTTTGGCTCTGGATAGCATTTAGCA	A	A	A	A	A	A	A	A	A	A	A	A	A	A	A	A	A	A	A	A	A	A	A	A	A	A	A	A	A	A	A	A	A
fABU	this study	LipY764_contig329:255	A	G	yes	Cab	M	MON	no	n/a	n/a					GTCTATGGGAAACATTGTAGACAGCCTGGGCTTGTCTTTGCCCATATACGCCAGTTTTCTCCTTTGCTCCCTGAGCACACCAAAGAGATCTGGATGACCTACAGATCCTTGGCTCTCATCGCCAGGATGTGAATACATGTTCACTCTGC[A||G]CAAGGATCCCTGAGTTCACTCAGGGGTTCAATCATCTCTCCCCCTTTCCCTGGTCTAAGGGAGTGAGGTGACAGAACCTTTTTTTGTGAACTGAATCAGCATCTCATTCTCTTGTTCCACTCCAGCTCTCTGTTTTCACTCTGGTGTGGAG	A	A	A	A	A	A	A	A	A	A	A	A	A	A	A	A	A	A	A	A	A	G	A	A	A	A	A	A	A	A	A	A	A
fABV	this study	LipY764_contig367:4460	A	C	no_sample_cov<6	Crown	Ao-a	NGS2729	yes_BLAST_single_hit	eMSYv3:6786330	norm					CCTGAGGATACTCAGAAAAATGTTCTGCCTTTAATGCTACCACACAAAACTGCAAGATTAATGTCCATTGCAGGATTAATGCATTTCAAATGAACTCATGTACTGACTTTTCTTAAGTTTCCCTTGAAAGGTGATAACATTGTTTGAAA[A||C]TCTTGTCAGAGCAAAATTTCCTCCATGTACTGAACGTTTCTCCCTAAAGTATGTTATTGTGCCCCTTATTTTAAGGTACAGACATCCATACAACAACTTATGAATTATTATCTAGAACTTTATGCAAATAAATTTGTAAGGGAAAGCCACG	A	A	A	A	A	A	A	A	A	A	A	A	A	A	A	A	A	A	A	A	A	A	A	A	A	A	A	A	A	A	A	C	A
fABW	this study	LipY764_contig1:3773	G	A	yes	Prz_Cab_div	O_Dom-West	DON|PRE2|PRE|PRZ4|PRZ5|PRZ6|PRZ7|PRZ8|PRZ|PRZ9	yes_BLAST_single_hit	eMSYv3:8940478	norm					TGGGTGGAACAGCAGTAGTTTACAAGATCTATCATGCTTTTCAGAATGGCGTGTAATTTTAAACTTATGTATTGTTTATTTCTGTGATTCTCTGTTTAATGTTTTTGGGCCACAATTGATGCAGGTAACCATGGAAAATGGATCCATGT[G||A]TAAGAGGGCGTACTACACAATACGTAAAAATCTGTCGGATACATCTAACCAGTGCTTGGGGAAGGAAATTTATAACACTAAAAGCTTCGATTAGAACGGAGCAAAATCTCAAATTTCTAATCTAACCTAATTTAAGACACAAGAAAAAGAT	A	A	A	A	A	A	A	A	A	A	G	G	G	G	G	G	G	G	G	G	G	G	G	G	G	G	G	G	G	G	G	G	G
fABX	this study	LipY764_contig5:18934	A	G	yes	Prz_Cab_div	P	PRE2|PRE|PRZ4|PRZ5|PRZ6|PRZ7|PRZ8|PRZ|PRZ9	yes_BLAST_splitted	eMSYv3:7106824	norm					CAGCTGATGTTTACATAATAGGCTTTACAGTATACAATGGTGCACATAAAACATGCTAGTTGATGATAGAATGAAATGTTCACTCTCCTTTCTTTCATTCTACTAGTCGTTCTGTTACTACAAGTGATTTCATTATGACACTATTGTTT[A||G]GTAAATGGCAATATTTGCTTCATACATGGAGGGAACTGCTCCATACACCTTGTAACCATCTGAAAAATTATCAGGAATATTTTTGCCCCGACTGTATGTGTGAGATGATTGTATCAAAGAAAGCTTAAGTAATTTGGTCCAGGAGATCAAA	A	G	G	G	G	G	G	G	G	G	A	A	A	A	A	A	A	A	A	A	A	A	A	A	A	A	A	A	A	A	A	A	A
fABY	this study	LipY764_contig179:16955	G	A	yes_N_in_donkey	Prz_Cab_div	Prz_Cab_anc_not_known	DON|PRE2|PRE|PRZ4|PRZ5|PRZ6|PRZ7|PRZ8|PRZ|PRZ9	yes_BLAST_single_hit	eMSYv3:678592	norm					CTAGAAACATTCTTGACTGGCCATCCCTTGGGCTCAAGAAGTGGTTTGCAATTTGCTCCAACCATTAACCTTGTTTTCTTTTTGTTTCTGTAAAAATGCTTCTTGTTAAATACCTGGCTATTTGCTTACACAATGTAGGCCTAACTTTC[G||A]GAGACACTACCCATGCTCTAGAGATGATCCAAAAGACCTGCAGAGGACTTAAATTAAGGAACTAGATACTGTCAACAATTCTGTTTCTGTATATACCCAAAAGAATTGAAATAAGAATCTCAGATATCTCTACATGCATATTCATTGCAGC	N	A	A	A	A	A	A	A	A	A	G	G	G	G	G	G	G	G	G	G	G	G	G	G	G	G	G	G	G	G	G	G	G
fABZ	this study	LipY764_contig8:2525	A	AAC	no_indel	Prz_Cab_div	Prz_Cab_anc_not_known	DON|PRE2|PRE|PRZ4|PRZ5|PRZ6|PRZ7|PRZ8|PRZ|PRZ9	yes_BLAST_single_hit	eMSYv3:8583153	reco					AGACTCACTCTAGATTTAAGGACACACATAGATCAAAACTGAAGGAATAGAAAAGTGATTCCTTACAAATAGTAACCAGAAGAAACAGTGGTGGCTCTCTACTATCAGGGAAATAGACTTTAAGTCAAAACTGTTACAAAAGACGAAGA[A||AAC]ACATTATAGATTGGTAAAAGAGCTAATTCACCAGGAAGATATTACAGTAAGAAACATGTTCACCAAATATCAGAGTTCCAAATATTTAAACAAACATTGACAAAAATTGAAGGGAGAAATACAGGGCTCTACAATAATAATGGAAAGCTTT	AAC	AAC	AAC	AAC	AAC	AAC	AAC	AAC	AAC	AAC	A	A	A	A	A	A	A	A	A	A	A	A	A	A	A	A	A	A	A	A	A	A	A
fAC	this study	LipY764_contig222:13379	T	C	yes	Prz_Cab_div	P	PRE2|PRE|PRZ4|PRZ5|PRZ6|PRZ7|PRZ8|PRZ|PRZ9	yes_BLAST_single_hit	eMSYv3:5826140	reco					TTAAATTCTTCTTCAGTGCAATCTAAAAGCCCAGTATGTTCTTTTGGGAAGTCTGGGAGAAAAACTAGCAGTATAAATAATCGGAAGTATGGCTCCAGCTACAAGAGATAAAGGTCAATTTCAGAGCACACAGAAAAATGTTCAGGTTA[T||C]TTGTGCAGCATTTGAACTCGGTTGAATCCCTGAGCTCATTCCTTTCTTTCCCTACTTTGCCCAGTAACATTAAGAGGAAGCAGCCAATCTCATATTCATTAGTTTGTCAAAAATGCTCAAAGATATCATAATACATGATCATTCAGAGCTT	T	C	C	C	C	C	C	C	C	C	T	T	T	T	T	T	T	T	T	T	T	T	T	T	T	T	T	T	T	T	T	T	T
fACA	this study	LipY764_contig5:19058	C	T	yes	Prz_Cab_div	P	PRE2|PRE|PRZ4|PRZ5|PRZ6|PRZ7|PRZ8|PRZ|PRZ9	yes_BLAST_splitted	eMSYv3:7106948	norm					TGATTTCATTATGACACTATTGTTTAGTAAATGGCAATATTTGCTTCATACATGGAGGGAACTGCTCCATACACCTTGTAACCATCTGAAAAATTATCAGGAATATTTTTGCCCCGACTGTATGTGTGAGATGATTGTATCAAAGAAAG[C||T]TTAAGTAATTTGGTCCAGGAGATCAAACTGCCACAGCTTGGGAATTCAAATCCAGAGCCTAATGTGTCATGGTGACACAATGTCAGCTTTTTAGCAAAAAGTGAAAAGTATTTTATTCAAGGTGGTAGGTTAGTCTCCACTAAGGTGATTT	C	T	T	T	T	T	T	T	T	T	C	C	C	C	C	C	C	C	C	C	C	C	C	C	C	C	C	C	C	C	C	C	C
fACB	this study	LipY764_contig187:10936	C	T	yes	Prz_Cab_div	P	PRE2|PRE|PRZ4|PRZ5|PRZ6|PRZ7|PRZ8|PRZ|PRZ9	yes_BLAST_single_hit	eMSYv3:7298703	reco					TAAATTCTTTCTTTCCAATCTGGATATTCAAAAAACATTTCATTTCACTGGCTATAATCTCCAGTACAATGGTGATTAGAAGTCTTAAGAGCAGTCATATTTGTCTTCTTTCTGATTTTAAGGAGGATGAATTCACCATTAAGAATGCT[C||T]ATTAGTTGTGTATCAGGTAGGTGCCCTTTATCAGAAGAAGTAGTTTTCTTTTCTTATTTTACTGGGCATATTTATTTTTTAAGATTTTATTTTTTTCCTTTTTCTCCCAAAAGCCCCCTGTACGTAGTTGTATGTTGTTAGTTGTGGGTCC	C	T	T	T	T	T	T	T	T	T	C	C	C	C	C	C	C	C	C	C	C	C	C	C	C	C	C	C	C	C	C	C	C
fACC	this study	LipY764_contig179:16995	G	A	yes	Prz_Cab_div	P	PRE2|PRE|PRZ4|PRZ5|PRZ6|PRZ7|PRZ8|PRZ|PRZ9	yes_BLAST_single_hit	eMSYv3:678632	norm					GTGGTTTGCAATTTGCTCCAACCATTAACCTTGTTTTCTTTTTGTTTCTGTAAAAATGCTTCTTGTTAAATACCTGGCTATTTGCTTACACAATGTAGGCCTAACTTTCGGAGACACTACCCATGCTCTAGAGATGATCCAAAAGACCT[G||A]CAGAGGACTTAAATTAAGGAACTAGATACTGTCAACAATTCTGTTTCTGTATATACCCAAAAGAATTGAAATAAGAATCTCAGATATCTCTACATGCATATTCATTGCAGCATTATTCATAATAGACGAGAGACTGAAAAAACCCAAATGT	G	A	A	A	A	A	A	A	A	A	G	G	G	G	G	G	G	G	G	G	G	G	G	G	G	G	G	G	G	G	G	G	G
fACD	this study	LipY764_contig179:18864	A	C	yes	Prz_Cab_div	O_Dom-West	DON|PRE2|PRE|PRZ4|PRZ5|PRZ6|PRZ7|PRZ8|PRZ|PRZ9	yes_BLAST_single_hit	eMSYv3:680501	norm					GGACTTTTTTACAGAAATAGGAAAATCCATGCTAAAATTAAAAAATCCAAAGCTATCGGCCAAAAGCCAAAAAGACCTGGGTCTTAAAAGGCCCATACACAAACTCACTCATTGCAGCAACCCCAAATCACTAGAGAGAAAGCTGACAG[A||C]CCTTTGGTGAAACAAAACTCACCTGGCAGGCTCTGGGGCCATCTTGGTGAGAGGAGGGAGCTCTCTGGAGAATGAGACATTGGTGGGGGCCATATTTCTGAGCTGGTCCAGGCATGCTGACTCAGACCCCAGTGGGTGTCATTGCGGTTCA	C	C	C	C	C	C	C	C	C	C	A	A	A	A	A	A	A	A	A	A	A	A	A	A	A	A	A	A	A	A	A	A	A
fACE	this study	LipY764_contig180:7583	A	T	yes	Prz_Cab_div	O_Dom-West	DON|PRE2|PRE|PRZ4|PRZ5|PRZ6|PRZ7|PRZ8|PRZ|PRZ9	yes_BLAST_single_hit	eMSYv3:5723030	norm					AGGGTCGATGCATCTATAATTTAAAAATATTTGTTGCTAAATCTTCTATAAGTATGATCCATTTTGTACTCCTATAAGCTGTCTGTGAGAATGTCTGCTTCCTCACAGCCTTGTCAAAAGAATACATTGTAAAGCTTTCAAGTTTTTCT[A||T]CAGTATGATGGGTGGGAAATGACATCTCAGTGTTTCAGACTGATTTGCTGCCGATACACCAAGAAGGCAGCTTTTCAGTGTCATTTGCAACGTATTTTTCTTTTATTAGTGAGATTGAACATTTTTTCAAATATTTAGGCTATTTTTTATT	T	T	T	T	T	T	T	T	T	T	A	A	A	A	A	A	A	A	A	A	A	A	A	A	A	A	A	A	A	A	A	A	A
fACF	this study	LipY764_contig181:392	G	A	yes	Prz_Cab_div	O_Dom-West	DON|PRE2|PRE|PRZ4|PRZ5|PRZ6|PRZ7|PRZ8|PRZ|PRZ9	yes_BLAST_single_hit	eMSYv3:7834000	reco					GGGAAATGAAGTTTTCTTGTCCAGGCCACTGAGTTTTCTATCGTGAATTCCCCTTGTCAAATCATTTTGGATGATTGTCCTCATTGAATTAAATGATTGTGACAGTCATAATGTAAGAATTATTTTGCCTTAATATTCTAAAATAAAAG[G||A]AGATAAACCCCACCTTCACTATATATCTGTGTAAATCACACCTTTTTGTTTGAAAATCACAGATGTAACGATGACTGCTAGAGCAAAGTATGAGTCATGCATTGGCCAGCAGTTAAAACCCGTTTAGATCCAGACTCGCTCACTGATATGA	A	A	A	A	A	A	A	A	A	A	G	G	G	G	G	G	G	G	G	G	G	G	G	G	G	G	G	G	G	G	G	G	G
fACG	this study	LipY764_contig181:539	T	C	yes	Cab	Dom-West	DON|PRE2|PRE|PRZ4|PRZ5|PRZ6|PRZ7|PRZ8|PRZ|PRZ9|YAK4|Mong|YAK8	yes_BLAST_single_hit	eMSYv3:7833853	reco					AGGAGATAAACCCCACCTTCACTATATATCTGTGTAAATCACACCTTTTTGTTTGAAAATCACAGATGTAACGATGACTGCTAGAGCAAAGTATGAGTCATGCATTGGCCAGCAGTTAAAACCCGTTTAGATCCAGACTCGCTCACTGA[T||C]ATGAGGAGCTGAAGGCTTTCATTTCGATTGTAATGAGACTTTTTTCTCTACATTTGACTTATTATCTCACTGAGTGATCATGTTTGGTCATCAGTTAATTCAATGCAGCATTTCCCCTCTTAAAACACTCTAGTAGCTAGAGCTCTGTTAT	C	C	C	C	C	C	C	C	C	C	C	C	C	T	T	T	T	T	T	T	T	T	T	T	T	T	T	T	T	T	T	T	T
fACH	this study	LipY764_contig181:841	T	C	yes	Prz_Cab_div	O_Dom-West	DON|PRE2|PRE|PRZ4|PRZ5|PRZ6|PRZ7|PRZ8|PRZ|PRZ9	yes_BLAST_single_hit	eMSYv3:7833551	reco					TACAATTTCGTTGACACAGTGTTCTAGGCACTTATTTAATGAAAAATGCATTATCCAGTACCCAGTAAGAGATTATCAAAATAAAAATCTAACTGCTAGTTTTGCGCTTAGGACAATGGAGAGTGGAGTCATATGATCGTATGTTCCAC[T||C]CTGGCTTTGCCACTTGACAGCTTTGTGAGCTTGAGATACGTACCTAACTTCTCTGGGCACAAGTTTTCTCCTCTGTATTTCATGGGAAGACAGTGAGGGTTTGAGTAGAACACTGCTAGGCATAGAGTGAGTGCTGTGTCAATGCTATGAG	C	C	C	C	C	C	C	C	C	C	T	T	T	T	T	T	T	T	T	T	T	T	T	T	T	T	T	T	T	T	T	T	T
fACI	this study	LipY764_contig181:2775	C	T	yes	Prz_Cab_div	O_Dom-West	DON|PRE2|PRE|PRZ4|PRZ5|PRZ6|PRZ7|PRZ8|PRZ|PRZ9	yes_BLAST_single_hit	eMSYv3:7831617	reco					AATTCCACTGGATTTTTAAAAATTGAGGTATAGTTGACATATAACATTATATTATACAGGTATACAATATAATGATATGATGTATTTGTACATGTTAAGAAATGATCACCACAATAAGTCTAGTTAAAATCCATCACTACAAACTTCAG[C||T]TGATTTCTCAAAATTTAAAAATCTCTTTCTTTGCCAAGATTTTACAAAGGAAGAATCTTGTTACATTTTTTACGATTAACATCAAGAGGGCATCTACTTAAGGTTTTAGCTTATTAAATTGTGTATATCTGGATCAATGAAATTTTCACTT	T	T	T	T	T	T	T	T	T	T	C	C	C	C	C	C	C	C	C	C	C	C	C	C	C	C	C	C	C	C	C	C	C
fACJ	this study	LipY764_contig181:4429	G	C/T	yes_former_multiallele_donkey	Prz_Cab_div	Prz_Cab_anc_not_known	DON|PRE2|PRE|PRZ4|PRZ5|PRZ6|PRZ7|PRZ8|PRZ|PRZ9	yes_BLAST_single_hit	eMSYv3:7829963	reco					GAAATAAAACAAAATGGAAAGATGAGATGACTGTTGATCAGCTTACTTCAACACCTGTTTGTGAACAGAATTTCACGTTTGTTGAGCACATTGCAAATAAAGCTGGAGTTAATTCCAGCAAAGGTGAAATTAATGCAGGGATGCCTCTA[G||T||C]AGTTTGGTGAGTCGGCAAATGACTTTGTAAAAATGTTCTTAGATTAAAACAGAAAATATTATTTATGGGAACAAGAAATGTGATTCTTAACTGCCTTTTTAATTTTAAAAACATGAAGAAGTTCCCATTTTATTCTGTAATCAAAGAAAAA	C	T	T	T	T	T	T	T	T	T	G	G	G	G	G	G	G	G	G	G	G	G	G	G	G	G	G	G	G	G	G	G	G
fACK	this study	LipY764_contig181:5187	T	A	yes	Cab	Dom-West	DON|PRE2|PRE|PRZ4|PRZ5|PRZ6|PRZ7|PRZ8|PRZ|PRZ9|YAK4|Mong|YAK8	yes_BLAST_single_hit	eMSYv3:7829205	reco					AAATCAAATCAACCAAGCAGTGGCAGATGGACACTCTATCCCTTAATGCCCAAGACCTTTAACATGACAATGTATAAAGTAAAGGTCCATAGCATTTTCCGAGTGATAGCAAGAGTCTTCCTCTCTAAACAACGGCTATTTCTTTTTTT[T||A]AAAAAAAGGATTGACTTAATGGAGGACAGAAGAGGTCTAGCTTTAATAAGTGAAAGGATCAAATATCTTTTACCTTACGTCAAAGATAAAAGAGAAATGTCTTAAATCAGGAGGAAATGTTATCTTCCTTGGCATTTTATGAGGCTGCCCA	A	A	A	A	A	A	A	A	A	A	A	A	A	T	T	T	T	T	T	T	T	T	T	T	T	T	T	T	T	T	T	T	T
fACL	this study	LipY764_contig182:2585	G	C/T	yes_former_multiallele_donkey	Prz_Cab_div	Prz_Cab_anc_not_known	DON|PRE2|PRE|PRZ4|PRZ5|PRZ6|PRZ7|PRZ8|PRZ|PRZ9	yes_BLAST_single_hit	eMSYv3:7821780	reco					TTTCCTTGTCATCCTTGTCCTCTGTTTCCACGGTTACTTTTTAATCATCAATTTCAGGTGTTCAGGATCAAAGGAGATAGACACTTCAGGAGAATAAACTCCCTCAGACTAGGATCTGTCTCTCTGTTCCTTGTCTAGCATGAAACCCA[G||T||C]CTTCTTTTCCAAGCAAAATGCAGTGTGTGATTTTCCAAGCATGTGAACTCCCCTGTTGATTTATGTTCATTGTACTCCAAGCAGAGCACAACTGGGGTTTTCTTTTTTATTAACAAAAATAAACAAAGTCAGCGATGAGACATAACCTCAG	C	T	T	T	T	T	T	T	T	T	G	G	G	G	G	G	G	G	G	G	G	G	G	G	G	G	G	G	G	G	G	G	G
fACM	this study	LipY764_contig183:890	T	G	yes	Prz_Cab_div	O_Dom-West	DON|PRE2|PRE|PRZ4|PRZ5|PRZ6|PRZ7|PRZ8|PRZ|PRZ9	yes_BLAST_single_hit	eMSYv3:5641383	reco					CCATCACATAAATACTTTACTTGGCAATTATGCAGCAGACTAGTATTTACTAATAGCCCACAACTGATTTTGAGATGGTTACATTAGCTACACATACACACATACAGGCATAAACACACTTACACAGATACATATGCACACTCAGACAC[T||G]CATGGACAGACACACACAAATATACAGATACACATGCACACTCACACATGTACACACCGTAAATGCACACAGAGATACAAACGCATATAAACACACAGATACACATATACACTCACACCAAAGCCACACTATCTGTTGTTATGGTCACCAT	G	G	G	G	G	G	G	G	G	G	T	T	T	T	T	T	T	T	T	T	T	T	T	T	T	T	T	T	T	T	T	T	T
fACN	this study	LipY764_contig183:10275	C	G	yes	Prz_Cab_div	P	PRE2|PRE|PRZ4|PRZ5|PRZ6|PRZ7|PRZ8|PRZ|PRZ9	yes_BLAST_single_hit	eMSYv3:5631998	reco					AAACTTCCCTAGAGACAGATAGTGATCCACATGTCTCCTACCACAACACTCTCCCAGCCCCAGCTTCTAAACGATGAAAGATACGCGTTGCCCAGGCCCCACGAAACAAGATGCCACAGCTTTGTAAAAGCTGCCCACTGTGATCCTAT[C||G]CTGGCTGCTCGGAGCTGCTGGCTGCTCACCAAACACACTGAAATAAAACAAGCCTCTGCAACAAAAGACACACAGCAGCTGTCGCTAGCAGGAGGGAGACAGTATGTGGACCACTATTCCCATTTTGTTTACAAAATCCGGGGTACATACC	C	G	G	G	G	G	G	G	G	G	C	C	C	C	C	C	C	C	C	C	C	C	C	C	C	C	C	C	C	C	C	C	C
fACO	this study	LipY764_contig183:11189	GA	G	no_indel	Cab	Dom-West	DON|PRE2|PRE|PRZ4|PRZ5|PRZ6|PRZ7|PRZ8|PRZ|PRZ9|YAK4|Mong|YAK8	yes_BLAST_single_hit	eMSYv3:5631084	reco					GACTGGTGTAGAAAATTTCATTCACATTTCTGAAGAAAGCACCATTTCAGACTTTTTCTAATACGCAAAAACAATACCTACATATAGTATTAAAAATTAATAGAAAATTATTTTTAAAAATTTTCAAACACCTGTTATCAAAAGTGTTT[GA||G]AAAAAAAAATGTTTGATCGAATTGGTTAGTTTGTGTTTATATCTTGTTATATACATATTAACTTAAAATATTCAATTCTATCTAAGCCAATCATTCAGTGTACTCCTCATTTAAAGGAAACTGGGGTGGTGGCCCAGTGGCACAGTGGTT	G	G	G	G	G	G	G	G	G	G	G	G	G	GA	GA	GA	GA	GA	GA	GA	GA	GA	GA	GA	GA	GA	GA	GA	GA	GA	GA	GA	GA
fACP	this study	LipY764_contig184:137	T	C	yes	Prz	Pz-a	PRZ4|PRZ5|PRZ6|PRZ7|PRZ8|PRZ|PRZ9	yes_BLAST_single_hit	eMSYv3:8494583	norm					AAAAATAAATAAATAAATAAATAAATAAATAAATGAATAAATAAAATAAATAAAAAATAAAAAAAAAAGAACACACAGCAGTAAATGAAGATAATTCAAGCTTAATCACCAAGGCCAACCAGTAATTTGAACTTTA[T||C]AAAAAATCCTTAAAACCTATCCCACTTTTCCCATAGCAATAAAAGAGGCCTCAATTCCTCACCTGGTCTAGGAAAAATCCAAACTGAGTTATAAAGCTTTTATCTCTTTCATGAGTTCATTTACAATCTGGTTTCAAGAACCTCATAAGAT	T	T	T	C	C	C	C	C	C	C	T	T	T	T	T	T	T	T	T	T	T	T	T	T	T	T	T	T	T	T	T	T	T
fACQ	this study	LipY764_contig185:188	T	C	yes	Prz_Cab_div	P	DON|PRE2|PRE|PRZ4|PRZ5|PRZ6|PRZ7|PRZ8|PRZ|PRZ9	yes_BLAST_single_hit	eMSYv3:8496239	norm					TTATGGTCATAATACTTTATAGCATTGTGAAATTTCAGTTGTACATTATTATTTATTAGTAACCATACAAATGTGCCCCTTCACCCCACTGTACCAGCCCCAACTTTCTTCCCCCTGTTTAGTAACCACTAATCTGTTCTCTTTGTCCA[T||C]GTGTTAATCTTCCACATAAGAGTGAAATTATGTGGTGGTTATCTTTCTCTGCCTGGATTATTTTGCTTAACGTAATACCATCAAGACCAATGCATGTTGTTGCAAATGGGATGATTTTGTCTTTTTCTATGGATGAGTAATATTTCATTGT	T	C	C	C	C	C	C	C	C	C	T	T	T	T	T	T	T	T	T	T	T	T	T	T	T	T	T	T	T	T	T	T	T
fACR	this study	LipY764_contig185:2700	G	C	yes	Prz	Pz-a	PRZ4|PRZ5|PRZ6|PRZ7|PRZ8|PRZ|PRZ9	yes_BLAST_single_hit	eMSYv3:8498751	norm					AGAATAGGTATTAAATCTTGTTTATATGTTTGGTGGAATTCACCAGACAAGAAATCTGGTCCTGGACTTTAATTTGGGGGAAATTTTTTATTATTGTTTAAACGTCTTTACTTTGATTGATCTATTCACATTCTCTGTTTCCTCTTTCA[G||C]TTTTGGGAATTTTTATGATTATGAAAATTTATTCATTTCTTTTAGATCATCTAATTTGTTCCCATTTATCTTTCATAATGTTCTCTTATAAACCTTTGTATTTCTGTGGTATCCATTGTAATTTCTCCTCCTTCCTTTCTAATTTTATTTA	G	G	G	C	C	C	C	C	C	C	G	G	G	G	G	G	G	G	G	G	G	G	G	G	G	G	G	G	G	G	G	G	G
fACS	this study	LipY764_contig186:3568	A	G	yes	Prz	Pz-a	PRZ4|PRZ5|PRZ6|PRZ7|PRZ8|PRZ|PRZ9	yes_BLAST_single_hit	eMSYv3:7980330	norm					CACAAACTGTGCTGGGGTCCAAGTTCTATCATTAAAGTAGAATCTAGTGGCATTAAACAGCCTTTTCCCAGTGTATGAATCATGGAGTCTCATTTTCACAGGTTGCTAATTTTGATGCTCTGAAAAATGATTGTTTAGAGAGCAAATAA[A||G]TTTTGGAGTCCTAGATTAAACACATTTAAAAGCATTTTATTTTTTCTCTATTTACTTGTATGTTTTTAAAAGCAGGACTTCCTACAGTATTCGTCATCCTCAGTTCCATCTCTGAGAGGGTGACATAGTATGCGCACTTCACAAATTGGTT	A	A	A	G	G	G	G	G	G	G	A	A	A	A	A	A	A	A	A	A	A	A	A	A	A	A	A	A	A	A	A	A	A
fACT	this study	LipY764_contig186:5144	T	C	yes	Prz_Cab_div	O_Dom-West	DON|PRE2|PRE|PRZ4|PRZ5|PRZ6|PRZ7|PRZ8|PRZ|PRZ9	yes_BLAST_single_hit	eMSYv3:7981905	norm					TAAATATGTTTGAGACAGGGAGAAAATGCAAAGTCAACCTTTTTTTCTTTTGGCTTTTATACTTCAAATCCAAAAGTCATTCATTTTTAATTTTCATCCTGAAAGCATTTTCTTTTCTATCTATATGATAGATATCAGAGAAGTTTAAG[T||C]AATAAAAGCAGAATTTCTTGTTTCTTTTTTTCATCTTTCAATAACATTGAGTTGAAAATATCTGGTTAAAGAAATGTTTTGGGAAATATCACATTGTGTACTGTGCTCACAGCTCTGCTTGCTATGTATTATTTAGTGTACACCATATGGG	C	C	C	C	C	C	C	C	C	C	T	T	T	T	T	T	T	T	T	T	T	T	T	T	T	T	T	T	T	T	T	T	T
fACU	this study	LipY764_contig186:6104	T	A	yes	Cab	Dom-West	DON|PRE2|PRE|PRZ4|PRZ5|PRZ6|PRZ7|PRZ8|PRZ|PRZ9|YAK4|Mong|YAK8	yes_BLAST_single_hit	eMSYv3:7982865	norm					TTGGCTTGTTATGGGCTGGCCCGGTGGCGCAGCGGTTAAGTTCACACATTCTCCTTCTCGGCGGCAAGGGGTTCGCTGCTTCATATCCCAGGTGTGGACATGGCATCGCTTGGCACACCATGCTGTGGCAGGCATCCGACATGTAAAAA[T||A]CAAGTAGAGGCAGGTAGGCACGGATGTTAGCTAAGGGTTAGGCTTCCTCAGCAAAAAAGAGGAGGACTGTCAGTAGTTAGCTCAGGGATAATCTTCCTCAAAAAAAAAATTGGCTTGTTAGTGTGACTTCACACCGTTTTCTTGCCACTTG	A	A	A	A	A	A	A	A	A	A	A	A	A	T	T	T	T	T	T	T	T	T	T	T	T	T	T	T	T	T	T	T	T
fACV	this study	LipY764_contig186:13712	A	T	yes	Prz	Pz-b	PRE2|PRE	yes_BLAST_single_hit	eMSYv3:7990472	norm					AATTTTCTGGCATGTGAAAACATAGGACACTTTTCCGGAATGTAGAAAAATAGGTTTAAATGGAAAGAGATTAAAATTATAAATGAGAAAGAAACAATAAACTTATAATTAGTTTTCTTGAAGATGATTTCAAAGGAAGTGGAGCAGAA[A||T]TAATAGCCAAGTTTTGCGACAAAAGAAAACTTTACTAAAGTGAGAAAACAATATGTTTCCAGTTTGAATGGGTTCACTGGGGTTTTAGGCAAAGTTAGTAACAGAACCAAACCGAGACATGCTGTGCCATCATAATTTAAATAAAAGTGAA	A	T	T	A	A	A	A	A	A	A	A	A	A	A	A	A	A	A	A	A	A	A	A	A	A	A	A	A	A	A	A	A	A
fACW	this study	LipY764_contig187:6285	CT	C	no_indel	Prz	Pz-b	PRE2|PRE	yes_BLAST_single_hit	eMSYv3:7303354	reco					CCTTTGCCATGAATAATTACTATGTGAGGAAACCCTTTCAGACCATCCATATACCCTGCTCTTCATGTAATCTCCTCCATCATAGCCATTATGTTCATTTATGATTCCTGTTCAAAGTAATCTTTGTCAGGATGATAGCAAAATGATGA[CT||C]TTCAACACCAGCACTCCTTCAACACTCACATTTCACATTGTACCAGATATAAGTTCCGCCTTTTCTAATACAAAATTTTGGAAAGAGGATTGCAGTCAAAGGGACTCCTAATATTTGCTCACTTATTTATTTACTGTTGGTAGAGATTCA	CT	C	C	CT	CT	CT	CT	CT	CT	CT	CT	CT	CT	CT	CT	CT	CT	CT	CT	CT	CT	CT	CT	CT	CT	CT	CT	CT	CT	CT	CT	CT	CT
fACX	this study	LipY764_contig187:7643	A	G	yes	Prz_Cab_div	O_Dom-West	DON|PRE2|PRE|PRZ4|PRZ5|PRZ6|PRZ7|PRZ8|PRZ|PRZ9	yes_BLAST_single_hit	eMSYv3:7301996	reco					CATAATGCCATTTATTAAAACATCCATTAGTTCCCAAGTGATTTGAGATCTAACTTTACACTAGATTCTATATAGATTTGTGAGTCTATTTTTCTATTTTCTATTTTATTTCATTATTTTCTTCATTCTCATGCCATCTCAATATAGTC[A||G]TCATTAGAAAGACTTCACTGTACATTTTGATGGCCACTGTGACTATATTCCTCACATAGATCGTCTTTTTCTGTATAAAACACATTATTTTGATGAAAACCATCACAACTGCTGGGACCTTATAGATCCAATACTGCCATTGACGTGAGGA	G	G	G	G	G	G	G	G	G	G	A	A	A	A	A	A	A	A	A	A	A	A	A	A	A	A	A	A	A	A	A	A	A
fACY	this study	LipY764_contig187:8028	C	T	yes	Prz_Cab_div	P	PRE2|PRE|PRZ4|PRZ5|PRZ6|PRZ7|PRZ8|PRZ|PRZ9	yes_BLAST_single_hit	eMSYv3:7301611	reco					ACAACACACAGACACGCATATTCTATATTTGCATTGCAAAAATAAACATGGCTATCTTGATTTTTCATTACTGATGACACAAGCTGTTATCTGCTCTGTAATTGAACATAATGAGTATTAGGGTTTTAGATTATAATGCCTTGGTATTG[C||T]CTTTTACAAACAAATGAAGACCCAGTGGAGAATTAAGGCTTGATATTATAGTTTACTCTCAAACAAAAATAATTTAATGCTCAATTAATCTTGAGAGGAGGGACAAGCAATCTCACATAGTCCCCTGATCCCAATATATATGCATTGTTGT	C	T	T	T	T	T	T	T	T	T	C	C	C	C	C	C	C	C	C	C	C	C	C	C	C	C	C	C	C	C	C	C	C
fACZ	this study	LipY764_contig5:20571	T	TAC	no_indel	Prz	Pz-b	PRE2|PRE	yes_BLAST_splitted	eMSYv3:7108461	norm					ATATATGTTGGGTTTCTATTAATCCCATTAATGAGGATGAAGTGTGTTCAGTCTACGAAAGGATCTTCTTATGCCATTACAACATTGGGAATTGTGTACCAACCTGATAGGAAATAAATTTGGGAATAATTGGGTTGCCACTCCCCACA[T||TAC]ACACACTCAGTCACATATCCCAGAGATTAAGTGTCCCTCTGTACAAATAAGAAAACCCAGTTAAATGGATATGACCTAGACCTGCAAAGATCATGGAAGAGTCATCCTTTGATTACTTTACATTATATGCGAAATGTAATAGGACACCAAT	T	TAC	TAC	T	T	T	T	T	T	T	T	T	T	T	T	T	T	T	T	T	T	T	T	T	T	T	T	T	T	T	T	T	T
fAD	this study	LipY764_contig178:13587	G	A	yes	Prz	Pz-b	PRE2|PRE	yes_BLAST_single_hit	eMSYv3:6271708	reco					AGATTCCTCAACTCCTGTCTTCTCATCGTTCTTTCCAAACCATATGTTTCAGTGAGTCAGGGACATTCTGGCTAATCTCACTTCTGTCCACAACTGTAAAGTTCAGTGGTCCCCAGATCAACCCTAGGAGTCAATAATTTCCTAGAAAG[G||A]CTCTCAGAACTCACTGAAAGCTGTTACACACTCAAAGTATATTACAGCTAGAAGATAAGGATTAATATTGGCCAAAGGAAGAAGCATGTGAGGCAGAGTCTGGGAGAGTTACAGTTAGAAAGCTCCCAGTTGTCGTCTCTCATTGGTTTGT	G	A	A	G	G	G	G	G	G	G	G	G	G	G	G	G	G	G	G	G	G	G	G	G	G	G	G	G	G	G	G	G	G
fADA	this study	LipY764_contig198:13031	G	T	yes	Cab	Dom-West	DON|PRE2|PRE|PRZ4|PRZ5|PRZ6|PRZ7|PRZ8|PRZ|PRZ9|YAK4|Mong|YAK8	yes_BLAST_single_hit	eMSYv3:5857842	norm					AAAGGTAAATATTTAGTAAATTTCAAAAGAATTTAATGTTGTAAGCTAGGGGAATTAATCACTTACAAAGCTGATATGAAGGTTAAAAGCAAAAATAGCAAAAATAATTACAACTAAAATAAAAAGTAGTAAAAATAACTATAAATACA[G||T]TAATTTGTTAAGGGATATACAAGCTAAAAAGACAAATTATGACAACAAAAAAACAAAACTTGGGTGGGGAGGGTAAAAATATAGATCTTTAGATTGTGTTCAAACTTATCACAAACTTACTTATGCTATCAACTTAAAATAGACTGTTATA	T	T	T	T	T	T	T	T	T	T	T	T	T	G	G	G	G	G	G	G	G	G	G	G	G	G	G	G	G	G	G	G	G
fADB	this study	LipY764_contig187:11009	TA	T	no_indel	Prz	Pz-a	PRZ4|PRZ5|PRZ6|PRZ7|PRZ8|PRZ|PRZ9	yes_BLAST_single_hit	eMSYv3:7298630	reco					GATTAGAAGTCTTAAGAGCAGTCATATTTGTCTTCTTTCTGATTTTAAGGAGGATGAATTCACCATTAAGAATGCTCATTAGTTGTGTATCAGGTAGGTGCCCTTTATCAGAAGAAGTAGTTTTCTTTTCTTATTTTACTGGGCATATT[TA||T]TTTTTTAAGATTTTATTTTTTTCCTTTTTCTCCCAAAAGCCCCCTGTACGTAGTTGTATGTTGTTAGTTGTGGGTCCTTCTAGTTGTGGCATGTGGGACTCCGCCTCAGCATAGTTGAGGAGCAGTCCCATGTCCATGCCCGGGATTTGA	T	T	T	TA	TA	TA	TA	TA	TA	TA	T	T	T	T	T	T	T	T	T	T	T	T	T	T	T	T	T	T	T	T	T	T	T
fADC	this study	LipY764_contig189:682	T	G	yes	Prz_Cab_div	O_Dom-West	DON|PRE2|PRE|PRZ4|PRZ5|PRZ6|PRZ7|PRZ8|PRZ|PRZ9	no	n/a	n/a					CTGCTTAATAATGTTGGGCATCTTTCTATGTGCTTATTAGCCATTCCTGTATTTTCTTCTTCTTCTTTTTTATTTTTAAAGATCAATGGTTCCCAGCCTTGGCTGCATATTGGAATCAGCTGGAAATCTGCTTTTTTTTTTTTTTGGAA[T||G]ATTGTCGCTGAGCTAAAATCTGTTCCCAATTTTCCTCTATTTTATTTGGGACACTGCCACTTGATGAATGGTGCTAGGTCTACACCTGGGTTCCAAACCTGCAAACTCTGGGCTGCTGAAGCAGAGCACTCAAACTTAACCAGTGTGCCAC	G	G	G	G	G	G	G	G	G	G	T	T	T	T	T	T	T	T	T	T	T	T	T	T	T	T	T	T	T	T	T	T	T
fADD	this study	LipY764_contig189:9536	G	A	yes_N_in_donkey	Prz	Pz-b	DON|PRE2|PRE	no	n/a	n/a					GCATATGTATGGAATGGCCACATAGTCTAGATGCAGGATCCCTAATTCTCCCCCAAACGTGTATCTCTCTGTATTTTCCTGGACGTCACCTTCCATTCCCATGCCTGGAAATCATCAGAGCAAGCCTTGATAGCTGGTTTGAGTTCTTT[G||A]TTGTCTGCCCATATCGGTGCACAGCTTTAAGGCCCCTGCGTGTTTTTGCTAGGGGGTTGGTTTTAGAACCTCCCACTCAAGAATCCCATTCCCTTGAAGGCTATGCCCATTTGAACCCTGGAGAGACTCCCCTCGAGGGCTGCCTTGGAAG	N	A	A	G	G	G	G	G	G	G	G	G	G	G	G	G	G	G	G	G	G	G	G	G	G	G	G	G	G	G	G	G	G
fADE	this study	LipY764_contig189:12761	G	T	yes	Prz	Pz-b	PRE2|PRE	no	n/a	n/a					AGATTAGAAATATCTAGTGTTTTAGTTTCACTTGCTTACCTCTCTGTAACCCTCTTCCCTTGACTGTCCCCTCAGCTGATCCTGAGTCCTAGCCTGTTCCTGAAATCTCCAGGTGTTTACTCCTTGAAACTTGTTAATAAGATAACTGT[G||T]GTGCAGCAGTTAAGTGCACAAGTTCTGCTTCAGCAGCCTGGGGTTATCATTTTCCCTCCTGAATTTATATCTGGCTGGCTCCTGAATTCATATCAACAGGCAGAAATCCATACTGGCCTCTAAATTGTACCTTGTGCCATTGCTCCAAGGT	G	T	T	G	G	G	G	G	G	G	G	G	G	G	G	G	G	G	G	G	G	G	G	G	G	G	G	G	G	G	G	G	G
fADF	this study	LipY764_contig190:3713	T	C	yes	Prz_Cab_div	O_Dom-West	DON|PRE2|PRE|PRZ4|PRZ5|PRZ6|PRZ7|PRZ8|PRZ|PRZ9	yes_BLAST_single_hit	eMSYv3:9029128	reco					CTGATGAAATTTAAGTGAATTTTTGTATATGGTGTGAGGTAGGGATCCAACTTTACTCTTTTTCATGTGGATATTTGATCTTCTAGAACTACTGGTTGAAGAGACTTCTTTTTTCACTGAATAATGGATCGAATTCTTTTTCTTGCCAT[T||C]CTTGCCTTATATACTTGGATATAAGGATTTATTTGTAGACTTAATTCTATTACATTGGTCTATGTATCCATCCTTTTATCACACTGCTCCTTTCACTTCAATTTTTTTTCGTGAAGAATTTGTCAATTCTTTTTTAAATATTTGGTAGAAT	C	C	C	C	C	C	C	C	C	C	T	T	T	T	T	T	T	T	T	T	T	T	T	T	T	T	T	T	T	T	T	T	T
fADG	this study	LipY764_contig190:7338	T	C	yes	Prz_Cab_div	O_Dom-West	DON|PRE2|PRE|PRZ4|PRZ5|PRZ6|PRZ7|PRZ8|PRZ|PRZ9	yes_BLAST_single_hit	eMSYv3:9025503	reco					TCAGACCCTCAGATACTATCTTGGCAGATGAATTAAAGTACTGCCATCTTTTTTAGATGATAAATGAAAGGTGAGTTCTCCCCTCAGAAACTGTGGCAATCAGGAAAAATGAGCATGGCTTGCATTTCTTGTGGGACATGAAGACAATT[T||C]CCTGCTCAGTCTTGGAAATTAGAGCACTTACTTTTACCTTCTGGGACAGGTGGTTGGAATGTCAGCTCCCTGCTCAGCCTATCAACACTATCCCTGCAGAGGAACCTGAGTACTACCAACATCTTCTAGAAAGCTAATGAAAGATCAGTTA	C	C	C	C	C	C	C	C	C	C	T	T	T	T	T	T	T	T	T	T	T	T	T	T	T	T	T	T	T	T	T	T	T
fADH	this study	LipY764_contig192:3453	T	C	yes	Prz_Cab_div	O_Dom-West	DON|PRE2|PRE|PRZ4|PRZ5|PRZ6|PRZ7|PRZ8|PRZ|PRZ9	no	n/a	n/a					AAGCTTAACTTATTGAATATAGAACAGCATCTCTTTCCAGCTACTTGTTTTCAGCATCTGAATTATTAGATGAACATGGAAAACCTGGAAAAAGTAGAGCTTCTACTTTGAATTACAGAAAATTAACTTTAAAGGATGGTAATTGCTCA[T||C]ATATTTTTAGTCAACACAAGACACATGTAAAAAATTTGAAAGAATAACCATATCTCATCAAGAGAAAAACTCATTACCATCTGGTTCAAAACCAATATAAAGCTTGACTTGTGTAACAGATATTTAAAGTATACGATAGGGGACTGGAATT	C	C	C	C	C	C	C	C	C	C	T	T	T	T	T	T	T	T	T	T	T	T	T	T	T	T	T	T	T	T	T	T	T
fADI	this study	LipY764_contig192:4094	G	A	yes	Prz_Cab_div	O_Dom-West	DON|PRE2|PRE|PRZ4|PRZ5|PRZ6|PRZ7|PRZ8|PRZ|PRZ9	no	n/a	n/a					TTAATAGGAAAATTCTGCGTAGTTATTTTCTAAGTGCCAATATGATAACATATTTGATAATGCCATGGTGACAGTTTAGAGTTCTTATATTCCATCTTTATTTATATCTTTGTATGTGGTGTGTTGTCTTTAGGAAGCTGATGATTAAG[G||A]AAAGCAGAAACATAAAAATAGACCATGTATAATATATAATTTCTATTTATCTCCAGGAATTTATACATTAGACCAAATAATAGAAGTAAGCATTACAGAATATCTTCAACTCTATATCAAATAATTTTTTACCTCTCAACATGATTTGCTG	A	A	A	A	A	A	A	A	A	A	G	G	G	G	G	G	G	G	G	G	G	G	G	G	G	G	G	G	G	G	G	G	G
fADJ	this study	LipY764_contig192:4722	C	A	yes	Prz_Cab_div	O_Dom-West	DON|PRE2|PRE|PRZ4|PRZ5|PRZ6|PRZ7|PRZ8|PRZ|PRZ9	no	n/a	n/a					ATAAAATCCCACCTCCAGCTTCATCCTAACCCAACAGAGATTCCTTTTGCTCATGAATGGACTTCCTAATCCAGAAATTTTGTCTTTTGATTCTACCAAGGGTGTTGCCAGGAACTCAAATACATTCCATTACTCTCAAAGTTATGCTC[C||A]GGTCCCTGTGATTAAATTCTCCTTTACAATTAGCCACAGGCACAAAAAAAGACACAAGGTAAACATGCCTCTGATTAGCGTTAACTTCTCAGACTCCCAGGGATCTCCCTTTGGATAGGCCCTCATTATAAGTCATTTCATAAACCAATTA	A	A	A	A	A	A	A	A	A	A	C	C	C	C	C	C	C	C	C	C	C	C	C	C	C	C	C	C	C	C	C	C	C
fADK	this study	LipY764_contig192:8428	A	C	yes	Prz_Cab_div	P	PRE2|PRE|PRZ4|PRZ5|PRZ6|PRZ7|PRZ8|PRZ|PRZ9	no	n/a	n/a					AATTATGCTATGCAAGTTGACATATTATTTTGAAATGTCCCTTTAGTGCTGGTTTTTCACTTGTGAGACAGATAACTCTTGTCTATTGAGATGGACTGGTAGGCAGTAGAAAACTTAAAATCATAGACTACAGAGCAGTAAGTCAACTT[A||C]ACAGTTAGTCTACTTTGTCTCATTAAACATTTATAGGAAACTAAATTAATAGAGAAGTTAAATGGTTCACCTTACATCACTCAGACCTAAAGGGGTACTTAATTCCATATCTTTTGATGCACTTCCATTGCTTTGCCTACTAAACCATATT	A	C	C	C	C	C	C	C	C	C	A	A	A	A	A	A	A	A	A	A	A	A	A	A	A	A	A	A	A	A	A	A	A
fADL	this study	LipY764_contig192:12471	T	G	yes	Prz	Pz-b	PRE2|PRE	no	n/a	n/a					CTGATGGACCTTGAGTGCATTATGCTAAGCAAAATAGGTCAGACAGAGACAGACAAATACTGTATGATTTCACTCATACACAGAAGATAAATCAATAAACAAACAAACAGACAAGGGAAAGAGATGGTGGTTACTAGACAGAAAGGGGG[T||G]AGGGGGAGGGCAAAAGGGGTAAAGTGACACATATGTATAGTGACAGATGGAAACTAGACTATTGGAGTGAACATGATACAGTCTATACAGAAACTGCAATATAGTTTCTACACCTGAAAATACACAATGTTATAAGCCAATGTTACCTCAA	T	G	G	T	T	T	T	T	T	T	T	T	T	T	T	T	T	T	T	T	T	T	T	T	T	T	T	T	T	T	T	T	T
fADM	this study	LipY764_contig192:16184	T	C	yes	Prz	Pz-b	PRE2|PRE	no	n/a	n/a					AACAGAAACAACAATGACCTTGTCCGTCTGGCATGGCATTTGGCCAGGTTCACACTTTCTTCATGGTTGGCCACAGAAAAAGATCAACCTGTAGCCACAAAAGTCTCCCAGATCTGCCTTGAAGGAATAATAATGACCAATGTGATTCC[T||C]ATACACATAATACAAACATACATTAATGAATGTAGCATCTCCTGATTTATCACTGATAACTGTAGTAAGTAAATTTATTAAATCAAAAGAAAGTTTTGGTCAGCTGAATGTTTGAATTAAATCCACTAAGCAGACAGTAGGGGGCTGGGCG	T	C	C	T	T	T	T	T	T	T	T	T	T	T	T	T	T	T	T	T	T	T	T	T	T	T	T	T	T	T	T	T	T
fADN	this study	LipY764_contig194:3592	A	G	no_sample_cov<6	Cab	Dom-West	PRE2|PRE|PRZ4|PRZ5|PRZ6|PRZ7|PRZ8|PRZ|PRZ9|YAK4|Mong|YAK8	yes_BLAST_single_hit	eMSYv3:8626597	norm					ATTTCAATGTGAAGGACTCCTTTTACTATTTCCTGTGTGGAAGATCTACTGGTAAAGAATACTCTCATCTTGTGTTTCTTTGGCAATGTCTTAATATCTCCCTCACCTTTAAAGGACAGTTTTTCCTGCTATAGAATTATCAGGTGACC[A||G]CTTTTTTCTTTTACTACCTTAAATATATTATCCTCCTGTCCTGGCCTACAGAGTTTCTGCTGAGAAATATGCTGATAATATTAATGAATATGCATCGTGTGATGAGTAACTTTTCTTTTGCTGCTTTCAAGATTCTCTCCTTGTCTTTGAT	A	G	G	G	G	G	G	G	G	G	G	G	G	A	A	A	A	A	A	A	A	A	A	A	A	A	A	A	A	A	A	A	A
fADO	this study	LipY764_contig194:7087	G	A	yes	Prz_Cab_div	P	PRE2|PRE|PRZ4|PRZ5|PRZ6|PRZ7|PRZ8|PRZ|PRZ9	yes_BLAST_single_hit	eMSYv3:8630094	norm					CACTGAAAGTCATAATTTCTTTTGGCTTTTCGAGTTGATAGGAGAATGAGCTAATATTTGGAATATGAGCAATAGGTGGGATTTGTTTTTTTAATGATAACATCTGGGACCAGTGCTGCTATTATACATCATCCCTCCCAAGAGATGGG[G||A]AGAGTGGGAAAATGTTGGAACCACAAAGGAGAAAGTTTTCAGTGTTTTTGAGAGAAATGGGTCAAGTAGGTCTATGTACACAGACCCTTTTGTTAGGTTTAAAAGAGGAGATCCCATGGTCAGAAATATAGCTGTTTTCACAGAGGATATA	G	A	A	A	A	A	A	A	A	A	G	G	G	G	G	G	G	G	G	G	G	G	G	G	G	G	G	G	G	G	G	G	G
fADP	this study	LipY764_contig194:13128	C	T	yes	Prz	Pz-b	PRE2|PRE	yes_BLAST_single_hit	eMSYv3:8636135	norm					TCAGTAATGGACTGCGAAACAACTTGGTCCATATACCATAATCAAAAATGTAACTGAATGATATGATCATTAACATAACTTCCTTTTGAATACAATAAGTACTACTGGAAATACTCTTGAAGTTACTTTTTATTATTTTGCAAACTTTT[C||T]CCCTATGAAAATGATTCTCTTGGCCATTGGCTAAGTATGCATTTAAGAACCAATTCACTCTGGAGAAAATATTACCTCTTTTCTGAAATAACTTGTAAGACCTGGCAATGAAGCTGCCCACTTTCAAGAAAACATCATACCTGCCTTGCAT	C	T	T	C	C	C	C	C	C	C	C	C	C	C	C	C	C	C	C	C	C	C	C	C	C	C	C	C	C	C	C	C	C
fADQ	this study	LipY764_contig194:14409	T	A	yes	Prz_Cab_div	O_Dom-West	DON|PRE2|PRE|PRZ4|PRZ5|PRZ6|PRZ7|PRZ8|PRZ|PRZ9	yes_BLAST_single_hit	eMSYv3:8637416	norm					TTACAGTCTAAATGACAGAGAATTCAAAATGGCTGTCACAAAGAAACTCAATAAATTATAAGAAAATTCAGAAAGACAATTCAATGAGCTCAAGAATAAAATTAAACAGCAGAAGGATTACTTCACCAAAGAGATTGAAACTATTTTTT[T||A]AAAAGTCAGAAATTCTGGATATGAAGAACACAATTAATAAGATAAAAAAATAATTTAGAAACATTAAAAAATAGAAATGATATTATGGAGGACAGAACGAGTTATTTAGTGGATAGAACTATAGAAATGCTTCAAGTGGAGGAGGAGAGAA	A	A	A	A	A	A	A	A	A	A	T	T	T	T	T	T	T	T	T	T	T	T	T	T	T	T	T	T	T	T	T	T	T
fADR	this study	LipY764_contig194:16010	G	A	yes	Prz	Pz-b	PRE2|PRE	yes_BLAST_single_hit	eMSYv3:8639017	norm					TCCACCAAGAGGACAAAACACTTATAAATATGTACACATGTGACACAGAAGCACCAAAGTACATAAAGCAACTTTTAACAGACCTAAGGATAGAAATTACCACCAACACAATAATAATAGGGGACATCAACACCCCACTTAAATCAAAG[G||A]ATAGATCATCCAGACCTAAAGTCAACAAGGAAATAGTGGATATAAATGAAACACTTAATCTGATGGACTTCATAGATATAAAAAGATCATTCCATATAGAAACAGGAGAATACTCATTCTTCGCAAGTGCACATGGAACGTTCTCAAAGAC	G	A	A	G	G	G	G	G	G	G	G	G	G	G	G	G	G	G	G	G	G	G	G	G	G	G	G	G	G	G	G	G	G
fADS	this study	LipY764_contig194:16910	T	G	yes	Prz_Cab_div	O_Dom-West	DON|PRE2|PRE|PRZ4|PRZ5|PRZ6|PRZ7|PRZ8|PRZ|PRZ9	yes_BLAST_single_hit	eMSYv3:8639917	norm					TGTATACCACAGAAATGCAAAGGATGATAAGAGAATATTATGAAAAACTATATGCCAACAAATTTCACAACCTAGAAGAAATGGATAAATTTGTAGATTCATAAAACCACCCAAAAGTGAATCAAGAAGAAATAAAGACTCTGAATAGA[T||G]AAATCACATTAAAGAGACTGAAGAAGTAGTCAAAATCTCCCAAAACATAAAAGTCCAGGACCAGGGGGCTTCTCTGGAGAATTATACCAAATATTCAAAGAGGATGTAGTGCTTCTCCTTCTCAAATTATTCCTCAAAATTGAAAATGATG	G	G	G	G	G	G	G	G	G	G	T	T	T	T	T	T	T	T	T	T	T	T	T	T	T	T	T	T	T	T	T	T	T
fADT	this study	LipY764_contig194:18030	T	C	yes	Prz_Cab_div	O_Dom-West	DON|PRE2|PRE|PRZ4|PRZ5|PRZ6|PRZ7|PRZ8|PRZ|PRZ9	yes_BLAST_single_hit	eMSYv3:8641037	norm					TGAAATTTCACAAGATGAAAGACCTATACAGTGAAAATTGTGAGACATTATTGAAAGAAAGAAAATATAAAGCAATGGAAAGATATTCTATCCTTGTGGATTTGAACAATAAATATAGTTAAAATTTCTGTATTACCCAAAGCAATCTA[T||C]AGATTTAATGCAATCCCTATCAGAATGCCCATGACATTCTTCATGGAGATAGAACAAAGGATCCTAAAATTTATATGGAACATCAAAAGACCCTGAATAGTAAAAGCAATCCTCAGAAAAAAGAACAAAGCTGGAGGCATCACAATCCCTG	C	C	C	C	C	C	C	C	C	C	T	T	T	T	T	T	T	T	T	T	T	T	T	T	T	T	T	T	T	T	T	T	T
fADU	this study	LipY764_contig196:6121	A	G	yes	Prz	Pz-a	PRZ4|PRZ5|PRZ6|PRZ7|PRZ8|PRZ|PRZ9	yes_BLAST_splitted	eMSYv3:7889965	reco					ACTAAAATATTTCATCTTATTGAAAATCAGAATTTCATCTTGAAAGCTTTCCAACATGTTTTAGCGACCTGTCTTCCCATACGTTAGGTGCCTGGAGCTACGTGATGAGTACATTGCCTGTAAATTTAAATTTTCTTTTAAAAGGTATA[A||G]CTTGAAGCTAATCATAAAGATACATCAGACAAGACCAAATTGAAGATATTCTGAAAACTAGTTGGTCTGCGTTCTTCAGAAGTGTCAATGTCATAATATACCCCAAGAAAGACTCAGGCTTTAGTCCAGATTAAAAGAAACTAAAGAAACA	A	A	A	G	G	G	G	G	G	G	A	A	A	A	A	A	A	A	A	A	A	A	A	A	A	A	A	A	A	A	A	A	A
fADV	this study	LipY764_contig196:9822	C	A	yes	Prz	Pz-b	PRE2|PRE	yes_BLAST_splitted	eMSYv3:7886264	reco					GAAAGGATCACTATTTAAATCCAAGTAAATAGTTCCCTCTCGAGAAAATAATCATGCAGAGAATTGAATTTGAAGTGTCTTGTAGATTGCTGCATGGGTGGTGGGTGACAGGGATGGATATTTCCTAACAGATCAAATGTATGTTTTAG[C||A]ATTAAACATTTTCTAGCAATTACTTAACTTATGGAGATAATTATTTCAATATTGATGAATGAAACAAAATTGAACTGATAATGATAATGATAAGGACTTTGAATCACAGTTTTATCTCTTGTCCATATTTATGTATAATATAGATCAGAAA	C	A	A	C	C	C	C	C	C	C	C	C	C	C	C	C	C	C	C	C	C	C	C	C	C	C	C	C	C	C	C	C	C
fADW	this study	LipY764_contig196:15515	T	C	yes	Cab	Dom-West	DON|PRE2|PRE|PRZ4|PRZ5|PRZ6|PRZ7|PRZ8|PRZ|PRZ9|YAK4|Mong|YAK8	yes_BLAST_splitted	eMSYv3:7880573	reco					GTGGGTCTGGTGACCACATTTCCAGCAGTAAGTGATGCTCTGGCAAGAAAATGAATTTAGAGAGAGAGAGATATCTAGTCAACATTTTATTCGCCAAAACAAGTAACAGGGCTATGCATAACTTGAAGTGGATAAGGAAGTGGACTTTA[T||C]TCTTTTGACAGGGAGTAGAGGAAGCAAGAATGTTGGAAAACAGTTGTAATACTCTATCAGCCCAGGCTTGTGTGACTTCAAGCTCTTTACCCATTTCACTCATTATACTGCTTATCCTGCTTGCAGCTGGAGACCAGTTCTGACTCCCATA	C	C	C	C	C	C	C	C	C	C	C	C	C	T	T	T	T	T	T	T	T	T	T	T	T	T	T	T	T	T	T	T	T
fADX	this study	LipY764_contig197:13964	G	A	yes	Cab	Dom-West	DON|PRE2|PRE|PRZ4|PRZ5|PRZ6|PRZ7|PRZ8|PRZ|PRZ9|YAK4|Mong|YAK8	yes_BLAST_single_hit	eMSYv3:647168	reco					AAATAAATAAAACAAAATAGAAGAATTTCAAAAAAATGAAGATAGCTTAAGGGACGTATGGGAAAACGTCCAGGGGATTACCACTTTTATTACAGGACCCAGAAGGAGAACAAAGAGAGAAAGGGACAGAAAACTTACTCGGAAAAAAA[G||A]GAAAATTTTCCTAATATGAAGAAGGAAACAGACATCTACATTCAGGAAGCCCCGAGAGTTCCAAATAAGATGAACTCAAGGAAACCTACAGCAAGACACATTATAATTAAAGTGTCATAAGTTAAAGACAAGGAAACAATCTTAAAAGCCG	A	A	A	A	A	A	A	A	A	A	A	A	A	G	G	G	G	G	G	G	G	G	G	G	G	G	G	G	G	G	G	G	G
fADY	this study	LipY764_contig198:7226	T	C	yes	Prz_Cab_div	O_Dom-West	DON|PRE2|PRE|PRZ4|PRZ5|PRZ6|PRZ7|PRZ8|PRZ|PRZ9	yes_BLAST_single_hit	eMSYv3:5852039	norm					AGACCCAGCAACAGTCTAATAACCTGGCTCCCAAAAAGCATGACTCTGATTCTGGAGGTTACTCTATCAGCCCAGGAAATGAAGAAGAAATGATCATTTTCTGCTGAAAATAGATTCTAAAGAATGGAAGAGACGTTTGTTCCCTGAAA[T||C]GCAGAGACACCAATGCAAGGCTCCAGAGATCATGAAGAGTCAGGCAAATGTTAACATAGGAAACTAACAGAGCTTCAGTAAGTAATGTAAAAGAAATGAAGATCCATGGAATGCCTGACCAAGAATTCAAAATAATCATCTTAAAGAAGCT	C	C	C	C	C	C	C	C	C	C	T	T	T	T	T	T	T	T	T	T	T	T	T	T	T	T	T	T	T	T	T	T	T
fADZ	this study	LipY764_contig198:11373	A	G	yes	Prz_Cab_div	P	PRE2|PRE|PRZ4|PRZ5|PRZ6|PRZ7|PRZ8|PRZ|PRZ9	yes_BLAST_single_hit	eMSYv3:5856186	norm					CCTCTTCTTCGGGACATTGACAGGTCTTTGGCACAGCCTAAACTTCCGGGAGCCACTAAAAATGAAGTAGTCTGTCTGAATAATCACAAAGATTTGAGAGACAACGAAAACCTAGGTCAATGTTGAATGACAAGGTTCATCTCCTATAC[A||G]AGGCCACTTCCTCAAGACTCGGAAAGGTGACTGTTTTATCTAATGCATGGAAACTAACACATAAAATCAAGAAAAATGCAGAAACAAAGGATTACGTTCCAAACAAAAGAATAAGATAAAACCTCAGGAAAAGTCCTTAATGAAACTAAGA	A	G	G	G	G	G	G	G	G	G	A	A	A	A	A	A	A	A	A	A	A	A	A	A	A	A	A	A	A	A	A	A	A
fAE	this study	LipY764_contig198:5254	T	C	yes	Prz	Pz-b	PRE2|PRE	yes_BLAST_single_hit	eMSYv3:5850068	norm					TTTAAATTCCTTAATTCATAAAGCAAATTTTGAAGGCCTGTTATGTCCTGTGCATGCAGGAATGGTGTGCAGGAATGGTGTCCTCTAAGCTACAGCAACTCCATACATTTATGCAGATAGTAGATTTTCCCAAAGGTGGCTGGGTAAGA[T||C]GGCAATGGAGAGTTGAAGTCCAACCCAACCTGTGCATACTGAACTCTGTCTCTGAAACAGGGCTGTGTCTACCTGGATGAAGTTGGATACAGATCCTGTGACCATTAAAAGGATAATAAATAAATACTATAAACAACTCTACTCTTAAAAA	T	C	C	T	T	T	T	T	T	T	T	T	T	T	T	T	T	T	T	T	T	T	T	T	T	T	T	T	T	T	T	T	T
fAEA	this study	LipY764_contig5:23808	G	T	yes	Prz_Cab_div	P	PRE2|PRE|PRZ4|PRZ5|PRZ6|PRZ7|PRZ8|PRZ|PRZ9	yes_BLAST_splitted	eMSYv3:7111696	norm					TAGCTTGCCATTTTTTGAAACCTTCCTAAGGAAAGCAAGCCAGGTGCTGAAAGATAAACAATCTAAATTTTTGGAGGAGCCAGAACACTGCCCTTTCTTCTATCATTACTGTAAAATAGGGCCACCTTTGTATTCCAACCCAATATTTG[G||T]AAAGAGAGAAATGATCTCTGACAACAGAAACATGGAGGCACTAAAAATCAACAGGTCCCATGTCCTATTAGCATTGGTTAGGAAGTAATAATTATTTGCAAATACAGTCTTTTGGGCTGCTACTTAGTAAAAAGGGAGTTAATACAAACAA	G	T	T	T	T	T	T	T	T	T	G	G	G	G	G	G	G	G	G	G	G	G	G	G	G	G	G	G	G	G	G	G	G
fAEB	this study	LipY764_contig209:15994	C	G	yes	Prz	Pz-b	PRE2|PRE	no	n/a	n/a					TAAGCTCAGGGCTAATCTTCCTCAGCAAAAAAAGAAGAAGAATTAGTATCTGTAGACCTTTTCAAATGCCTTATAAAAATGCTTTCAAAAACTCAAATGCATACATTCAAAAGCAAAATTAATGACATACAGAGCTACAACTACAGATG[C||G]TAATGAATCACTTATCAATAAATAGATTTGATTTTAGTTTAACAGTTTCTGATAATTTAATGCTCTACTTTAAATTCTAAAATGTACCTTTTCCCGAAAGCATGTAGTTTACTTTTACTGTTAGCAAAACACAAAAAGCCATTTTTCTTCA	C	G	G	C	C	C	C	C	C	C	C	C	C	C	C	C	C	C	C	C	C	C	C	C	C	C	C	C	C	C	C	C	C
fAEC	this study	LipY764_contig198:13342	C	T	yes	Prz	Pz-b	PRE2|PRE	yes_BLAST_single_hit	eMSYv3:5858153	norm					TATAAGCATCATGATAACCACAAAGCAAAAACCTATAGTAGATACATAAAAGATAAAGAGAAAAGGATCTAAGCATACCATGATAGAAAATTATCAAATCACAAAGGGACAGAGCAAGAGAAGAAAGGAACAGATAAACTGCAAAACAG[C||T]AAGAAAATAAGAAAATGGCAATATACTTACCTATCAATAATTACTTTAAATAAAATAACCTAGAAAGGCTAAATGAATAAAAACCAAGAGCTACCTATGTGCTGCCCATGAGAGGCTCACTTAAGATGTAAGGAAACAAATAGACTGAAAG	C	T	T	C	C	C	C	C	C	C	C	C	C	C	C	C	C	C	C	C	C	C	C	C	C	C	C	C	C	C	C	C	C
fAED	this study	LipY764_contig199:643	C	T	yes	Prz_Cab_div	P	PRE2|PRE|PRZ4|PRZ5|PRZ6|PRZ7|PRZ8|PRZ|PRZ9	no	n/a	n/a					AGGTACCAATAAAATAGCTGTTTATCATGAGAGCTCTTTAAAAGGCTTCCCAACTTAAGGATCTATTATTTGGACATTTTTTTCTCCAGAGTCTAAAGAATATTTTTGCCACATGGTGTTGCAAAAGAAGATCATCCCTCTTTAGACAT[C||T]GGCTTATAAATATAGGTTGACCATCAGCCAAAGTTTTTCCAAAGAGCCTCTTGGGGTGGAATAGATGTGGCACCTCCCAGGTTAATACTTTTAAAAAGGAAAACCAAAAAGACAAAGAACAACAAATACCAAACAAACACACTTTCCCCAA	C	T	T	T	T	T	T	T	T	T	C	C	C	C	C	C	C	C	C	C	C	C	C	C	C	C	C	C	C	C	C	C	C
fAEE	this study	LipY764_contig199:3950	C	T	yes_N_in_donkey	Prz	Pz-a	DON|PRZ4|PRZ5|PRZ6|PRZ7|PRZ8|PRZ|PRZ9	no	n/a	n/a					AGCTCAGCCAGTCAGCCAAGGCACTTGTGGATAGGTTAGAAAAGCAGCAGCTCTGAGCAACTTAACCAGCAATGGCAGACAGGAACTGTCAGCATAGATTCCGAAGGATAGGCATAGATGCTAAGGATACAGGTAGGCTCAGAATGCAC[C||T]GCTCTTGACCCCAGCCCAAGAGGCAGCAGATGGAAGCTGCAAACAGACACTATCACATAGATTTATTCTATGCCATCAAACAGTATGAAGAGGTATATTAATACTCCAGATGAGAAGGAAAATAACAAGCACCCAGAAATCAATCCTGAAG	N	C	C	T	T	T	T	T	T	T	C	C	C	C	C	C	C	C	C	C	C	C	C	C	C	C	C	C	C	C	C	C	C
fAEF	this study	LipY764_contig199:7448	C	A	yes_N_in_donkey	Prz	Pz-a	DON|PRZ4|PRZ5|PRZ6|PRZ7|PRZ8|PRZ|PRZ9	no	n/a	n/a					TGGACCCTGATGATATGATGTTAAGTAAAATGAGCCAGAAAGAGAAAGACAAACCACATGATTTCACTCATATGTGGAAGACAAACTACCACATGGACAAAGAGAACAGATTAGTGGTTACCAGAGGGTGGGCAAGAGGGGTGAAGGGG[C||A]ACATACCAATGGTGACATATAAATAATAATGTACAACTGAAATTTCACGTTATGAACTATTAAAATTAAATTAAATTTAAAAATTAAATTAAAATGGAACATACCTTAGTCCCTAACATTTTATTCTTTTCAGTAACTGCTACAGTAATTA	N	C	C	A	A	A	A	A	A	A	C	C	C	C	C	C	C	C	C	C	C	C	C	C	C	C	C	C	C	C	C	C	C
fAEG	this study	LipY764_contig201:2707	C	T	yes	Prz_Cab_div	O_Dom-West	DON|PRE2|PRE|PRZ4|PRZ5|PRZ6|PRZ7|PRZ8|PRZ|PRZ9	yes_BLAST_single_hit	eMSYv3:7749645	norm					CCTCAGAGGGGTTCTGAATTTGGAATCATAGATAAGCTTTAGAGGGTCTAAGAATCCCCTGAGAGTGTATAAAATTATGTATGTTCATGTGTGTATGCAAAGGAGCTGTACACGTCATCATGTTCTCAAAGGAATATGCTTCTAGACTA[C||T]GCAGGAGAAAGGCCCTATCACTGTTTCAAAGAGACTTGTTTATTCTCTGGGCTGATTCTAGAGGTAAAGAAGATGCCACCATAGTTTGGTCAGCATGAAGGTCCACCTAGAGTTTGATCTCCAAGCTTTTCTAAAATCCAGTTTATCTGTT	T	T	T	T	T	T	T	T	T	T	C	C	C	C	C	C	C	C	C	C	C	C	C	C	C	C	C	C	C	C	C	C	C
fAEH	this study	LipY764_contig201:14130	A	AT	no_indel	Prz_Cab_div	Prz_Cab_anc_not_known	PRE2|PRE|PRZ4|PRZ5|PRZ6|PRZ7|PRZ8|PRZ|PRZ9	yes_BLAST_single_hit	eMSYv3:7761110	norm					ATGGGATGAGAGAGGCTTTTTTTATGTGTTTCAAATCTGAGAAGGCTTCACCTGACCAAGCATTTTTCTGGCTTTTTATTATACTTTCATACTTGTTATTTCCCACGAAGTTCTGTATCAACTAATCTAACTTCCTGAGATGGTTTTGG[A||AT]TTTTTTTTTTTGAATGGTAACTTAACTTTATAAATTTGCTAGAATTCCCATCTTTATGATTTCGAGTCATACTTTCCAGGATGTTTTTACATTTCTTCAATCTATTTTTCTTTCACAAGGTTTTAAAAGTTTTTCTATTATGGATTTCTTT	A	AT	AT	AT	AT	AT	AT	AT	AT	AT	A	A	A	A	A	A	A	A	A	A	A	A	A	A	A	A	A	A	A	A	A	A	A
fAEI	this study	LipY764_contig202:4348	C	T	yes	Prz_Cab_div	P	PRE2|PRE|PRZ4|PRZ5|PRZ6|PRZ7|PRZ8|PRZ|PRZ9	no	n/a	n/a					CTTCTTGGCTGCTCAGTAGTCAGAATTGGGCATCAGCCAGTCACAGCTGCTAGGAGACTGGGCTCTTTGGAACCCACTGGGTACCTCCTGTCAAGAGGAGCTGAGTCTGTGTGCAACACAGGGAAGAAGTCCCAGGATCCCAAATTGCC[C||T]ATTGTCCGTGCAATTCAGAGGGGCCAGTTATGGACACATTGAAAATTAAGCTCATTGCACCTCAAGTGTCTACAGATCATGCTTGGAGAAGTGTCTTCCAAGACTGTTATACAGTCTCTGATCTTCTGCATTTCCTTATCCTGGAGGAAAA	C	T	T	T	T	T	T	T	T	T	C	C	C	C	C	C	C	C	C	C	C	C	C	C	C	C	C	C	C	C	C	C	C
fAEJ	this study	LipY764_contig202:10523	C	T	yes	Prz	Pz-a	PRZ4|PRZ5|PRZ6|PRZ7|PRZ8|PRZ|PRZ9	no	n/a	n/a					AAATGATGAAGTTTCTTCTGGTAGCCACTGCTTAGTTATGTTAATTCAATGAACCTATTAACTAATACATATTTGTTAAAGTTCTATTAGATTCAAGGTATCATATGGATAACCTGTGAGGGTACATTGATGTTTGAGACACAGACCAG[C||T]CCTCAAATACTTTATAATAAGCTTCTTTCCACAGATGCCCTACTCACACTAAACCACAATTAGCAATGTGTGGCATGGGGATCAAAGAACTGTGCTAGGGGAGGACTGGAGCAGTCAGACTTCCCACACCGCCCCCGCTGGCCCTGCCACC	C	C	C	T	T	T	T	T	T	T	C	C	C	C	C	C	C	C	C	C	C	C	C	C	C	C	C	C	C	C	C	C	C
fAEK	this study	LipY764_contig202:14240	G	A	yes	Prz_Cab_div	P	PRE2|PRE|PRZ4|PRZ5|PRZ6|PRZ7|PRZ8|PRZ|PRZ9	no	n/a	n/a					TTCTATCATTTTAGTGATTGGCAATATCATTCTAACTGGCACCCAAATACAATCAATTACCATTCCCTCCCAGCTTTTCACTGTTGAAGTCACTGCACACTCTTCATAATAAGCCTCAATATATTTGCAATACATGAGATATTGAACTC[G||A]TCACTGCTCTTATATGATATCTGTATTAAAGTGTAGCCATGGATATTTTCATGTGCTTCCTTTGTAAGTTGAGAAAATCAGCGTTACCCAGTTACATTGGTGTTTGTATGAATCCTTTTGCTCTGGGGGCATGTGCATACTTTGAGATGAT	G	A	A	A	A	A	A	A	A	A	G	G	G	G	G	G	G	G	G	G	G	G	G	G	G	G	G	G	G	G	G	G	G
fAEL	this study	LipY764_contig202:15251	G	C	yes	Prz_Cab_div	O_Dom-West	DON|PRE2|PRE|PRZ4|PRZ5|PRZ6|PRZ7|PRZ8|PRZ|PRZ9	no	n/a	n/a					CATGAAAAAGGGTGATTTCTGTGCTGTCTTTTTCCCTGGTGAATGTGCAGAACATTTTTACTTCAAAGTACAAAAAATATGCAGAATTATAAAGGTAGTTCAACTTGCAAATACAGATAGATTTAAATCAAGCAAATGAAGTTAAATTA[G||C]TTATTACTTCCATGTGTTTAAACAGATTTCTGCATCCTGATCAGAGACATAACTTTCATTTATAATCTGTATCCAAAAGAACAACAAAATTACAAATTAACTCCTAAGTAGACCACTGGGATCCAGCCTACTTATAAGCTCACTTTTATTA	C	C	C	C	C	C	C	C	C	C	G	G	G	G	G	G	G	G	G	G	G	G	G	G	G	G	G	G	G	G	G	G	G
fAEM	this study	LipY764_contig202:16478	G	C	yes	Prz	Pz-a	PRZ4|PRZ5|PRZ6|PRZ7|PRZ8|PRZ|PRZ9	no	n/a	n/a					CTATGGATACTTCTGCACTACAACAGCAGAGCTGAGTAGTTGCAAACCCTATAAAAATTTACTGTCCAAAACAGTACATAAAAAGTTTTTTCATCCCTGCCTAAAGTCTTACCCTGTGGCAGCTGGATTCTAGGACTTAAGTAAGACTG[G||C]ACCTTCAGTCTGCCCAGCTTTCGTTTTGACATGTAAAGCTGGCTGTAAATCCCTTCTTCCTGTTGAAGCCTGACTTTCAAAACTAGCTGCTTCACATCAGGTTCTCAAAAAGAGTGGGCTTTGGGACCTACTGAGGTGATCAATGACCTCA	G	G	G	C	C	C	C	C	C	C	G	G	G	G	G	G	G	G	G	G	G	G	G	G	G	G	G	G	G	G	G	G	G
fAEN	this study	LipY764_contig203:6954	A	G	yes	Prz	Pz-b	PRE2|PRE	yes_BLAST_single_hit	eMSYv3:981151	norm					CTGCCTATAAGGGACACAAATAGGCTCAAAGTGAAGGAATAAAGCAAGTGGAAAATTAAAAAAGCAGGGGTAACTATACGTATATCAGAAAAAATACATTTGAAGCAAAACATGGTAACAAGAGACAAAGAAGGTCATATGATAAAGAT[A||G]AAGGGGTCAGTTCATCAACAAGATGTAACAGTCACAAATATAAATGCACCCAACATCAGAGAACCTAAATATATTAAGAAAATGCTAGCAGATCTGCAAGGAGAAATAGACAACACCATAATTATTAGTAGAAGGGAACTTCAGTACTCCA	A	G	G	A	A	A	A	A	A	A	A	A	A	A	A	A	A	A	A	A	A	A	A	A	A	A	A	A	A	A	A	A	A
fAEO	this study	LipY764_contig203:7169	A	G	yes	Prz	Pz-b	PRE2|PRE	yes_BLAST_single_hit	eMSYv3:981366	norm					TAAATATATTAAGAAAATGCTAGCAGATCTGCAAGGAGAAATAGACAACACCATAATTATTAGTAGAAGGGAACTTCAGTACTCCACTTTCAACAATGGATAGATCATCCAAACAGAAAATCAATAAAAAACATTGGACTTGAGCCATA[A||G]TACATTGGAAAAAATGGACCTAACATACATTTATAGAACAGTCCATCCAACAGCAGCAGAGTACACATTCTTCTCAAGTACACGCATAACATTCTCCAGGATAGGTAATATGACAGGCCACAAAACAAGTCTTAGCAAATTTAAGAAGGCT	A	G	G	A	A	A	A	A	A	A	A	A	A	A	A	A	A	A	A	A	A	A	A	A	A	A	A	A	A	A	A	A	A
fAEP	this study	LipY764_contig203:10865	G	A	yes	Prz	Pz-a	PRZ4|PRZ5|PRZ6|PRZ7|PRZ8|PRZ|PRZ9	yes_BLAST_single_hit	eMSYv3:985063	norm					TACTGTGGCTATGGAGACTGTGGGAAAATGCTGTTCACTCTCTCTGCTCTGCAATGACATGGCAAACGATGGACCCAGAAATCTCTGAAGTGAAATGTGAAAAAACAACCAGTATCAACACTGACGTGATAAAGACATTGAAATTATCT[G||A]TCAAGGATTTTAAAGCAGGTATCAAAAAATACCTTAACAAGCAATAAAACTCCTGGAAACAATGGAAAAAAAAAATACAAATCTCAGCAGAGAAATAGAAATAGAGTCAAGCAGGAATTTCACAACTGAAAAATTTAAAAACTGAAATATA	G	G	G	A	A	A	A	A	A	A	G	G	G	G	G	G	G	G	G	G	G	G	G	G	G	G	G	G	G	G	G	G	G
fAEQ	this study	LipY764_contig204:984	T	C	yes	Prz	Pz-a	PRZ4|PRZ5|PRZ6|PRZ7|PRZ8|PRZ|PRZ9	yes_BLAST_single_hit	eMSYv3:8203290	reco					CACAGCCATTTTCAAATCCTTCAGCTGTTTCTTCCAGTATTTAATTCCACACTGCAAACAAAACAAGAAAAACATAATAACAACAAGACCTTCATTGTTTTGCTATTTTTCAATTATTCAGTTTTATATATTATCTATTCATTTCTTAA[T||C]AAGGAAATTGTCTGCTTTTCTCCCATCCTTCTACTATAATTACAGAGTAATTCTGATCCATCAAAATTCACTATTTATATATTTATGGCTTATATAAATATTATTTATAGATATGATTGCATCTCTTTTCTATAATTATTCTTTCTAGAGT	T	T	T	C	C	C	C	C	C	C	T	T	T	T	T	T	T	T	T	T	T	T	T	T	T	T	T	T	T	T	T	T	T
fAER	this study	LipY764_contig205:3645	A	G	yes	Prz_Cab_div	P	PRE2|PRE|PRZ4|PRZ5|PRZ6|PRZ7|PRZ8|PRZ|PRZ9	yes_BLAST_single_hit	eMSYv3:6562215	reco					TGTATTTCTGTCCTCTTATTAATTCTGTCCCTCATTATATCAGCTCTGTTATTTAAGAACTCCAGATTCTTCTTTGTCTCATCCTTTGTGTTTTTCATACTCAGCATTTCTGATTCGGGTTTCTTTTATAGTTTCCATTTATTTTCTGA[A||G]GAATTCCCTCTGTTCCATAATTTTGATTTCATTGAACTGTCTTTCTGAGTTCTCTTGTAACTCATTGAATTTTTTTATGACAAGTATTTTGAATTCTCTGTCATTTAGGTTCTAGTTTTCTGTGCCTTCAGGATTGATTGCTTGGTGTTTG	A	G	G	G	G	G	G	G	G	G	A	A	A	A	A	A	A	A	A	A	A	A	A	A	A	A	A	A	A	A	A	A	A
fAES	this study	LipY764_contig205:14393	A	T	yes	Prz	Pz-a	PRZ4|PRZ5|PRZ6|PRZ7|PRZ8|PRZ|PRZ9	yes_BLAST_single_hit	eMSYv3:6551469	reco					CCAGCCATATGACTTGGGCAATTGTGCTTCTCTAGGCCTCAGCTTTCTTCTTTGCAAAGTGGGGAAAATACTAGCCCTGACTGTCCTAATGGGTTGTAAGGATCAGAGGAAAAAACACAAACTGCTATGAACACTGTAAAATATTATAC[A||T]TAGATAAGATTGAAATATTCCCTTAACTGGAAAGGCTTAGCTTATTCTCTAAGCAGCGATTTAGTTGAAGATTGTACAGAATCAGGGTTTCATTATTCTCACCTTCCGCCTGAGTCTCACATATGGTATGTGTGTGCCTGAAACCAAAATC	A	A	A	T	T	T	T	T	T	T	A	A	A	A	A	A	A	A	A	A	A	A	A	A	A	A	A	A	A	A	A	A	A
fAET	this study	LipY764_contig206:1819	C	T	yes	Prz	Pz-b	PRE2|PRE	no	n/a	n/a					TATCAAGATAAGAGTCACACAACAGTTCCCATGCTGGGGCACAGAACACTAGCAGGACAGTTCACAGAATAAGACACAGGTCTTCTATCCTCATAACTGACTCAATAGGCACCTAAAATGCTCAATGAGTTAACTGCCAAGAGAGGACA[C||T]CTCATTTGTTTGCCAGGGTGATCAGGCCTGGAAACCAGAATGGGGGCTCCCAGAGGCGGAGCCTTTGAAACTTTAAAGATTTCCTTGTTTCTCTATTGCAAAGCTCAAAAGGAGCCCCAAATGGCCACTGTAACTGTAAGAGAGGAAAGAA	C	T	T	C	C	C	C	C	C	C	C	C	C	C	C	C	C	C	C	C	C	C	C	C	C	C	C	C	C	C	C	C	C
fAEU	this study	LipY764_contig206:14352	C	G	yes	Prz	Pz-b	PRE2|PRE	no	n/a	n/a					ACGTTTCCTCAGAATTTACCTTTCTCATTGTTTCTCAGCTGAGTAGGGTACAATGCCACTGCCCTGGCAAGGCTGTTTCAAATGTATGGGGGTGTTTGGGGCTGTTATTTTTTACCAGGAAGTTTTCAGGGCACCGTGTAACCCGATAT[C||G]TGTGAAATGATGGTAGGGTGGAGTAACACTGGCTAGGAAGAGCCACAGATTGCACTGCTCCAGTGCACAGATTTGCACAGGGGGCTCCAGTGCAAAAATTACCCCATAGAGTAGCAGTGCATTGGGCAGAAATGGTCAGAACTTAGTTTGA	C	G	G	C	C	C	C	C	C	C	C	C	C	C	C	C	C	C	C	C	C	C	C	C	C	C	C	C	C	C	C	C	C
fAEV	this study	LipY764_contig208:60	C	G	yes	Prz_Cab_div	P	PRE2|PRE|PRZ4|PRZ5|PRZ6|PRZ7|PRZ8|PRZ|PRZ9	no	n/a	n/a					TTTTTAATAATCCTGTGCAGATCATAATTTTTTCTTCACTACAAGTGGAAGGCAACTAT[C||G]TGAGGTGTTACTATCTTGGAGAAACATAAATAATTTACTCCTTTCAAAACTGAGTTATCTCCAATAGACCACATCAAGGGATGAAAGCAGAATTGGTGCTTAGTAGTTACTCATCATGACACACACTAAACAAAGAGCAATTTTGCATTAG	C	G	G	G	G	G	G	G	G	G	C	C	C	C	C	C	C	C	C	C	C	C	C	C	C	C	C	C	C	C	C	C	C
fAEW	this study	LipY764_contig208:707	A	G	yes	Cab	Dom-West	DON|PRE2|PRE|PRZ4|PRZ5|PRZ6|PRZ7|PRZ8|PRZ|PRZ9|YAK4|Mong|YAK8	no	n/a	n/a					AATGAATATGAGGTGCTCCTTGCATTAAGAAAGGCTTTTACCTTAAGAAAAAATTGTTCTAATAGGAAATGTATAATATTTAAATAAATTTTTTAAAAGTCACCTTCCTGCTGTGCAACACCATATCTGGCCAGAAGCAGACCCTCAGC[A||G]GTTTAGTAATTCACATTAATAGCAAGTACACACAGGTGCTATAGACGTTTAGAGGAATGGTTTATGTTAAATGCTTTCCTCTTGGCTACTGAACAGTTTGTTCATATCATGCATTCTCACTGGGAGCAATATTGCCCCCAGGTGGGTAGAA	G	G	G	G	G	G	G	G	G	G	G	G	G	A	A	A	A	A	A	A	A	A	A	A	A	A	A	A	A	A	A	A	A
fAEX	this study	LipY764_contig208:7101	A	T	yes	Prz_Cab_div	O_Dom-West	DON|PRE2|PRE|PRZ4|PRZ5|PRZ6|PRZ7|PRZ8|PRZ|PRZ9	no	n/a	n/a					TTGTCCAAGTAATGAGGTTTGTAGAACTCCTTAACCAAGAGGCATTCCCTCTTAACCCCACCCTGGACGCCTGCCATCATGGGTGCTGTTTGAAAATGTGCTTATGGATTTGTTTATATTTTAACATGAAGTTATTTATGAAAACATAA[A||T]GTAAATACATAGTTATTGGTAATGATCTCATAATTACTAAGAACTTTGCATATTGCTCACATTGGAAATTAGATTTATGGAAATGCTAAGATGCGTGCGTGCTGCCAAACTGTTTGTACTATATGTGGTGTCTACTGGCTATTAACATGAG	T	T	T	T	T	T	T	T	T	T	A	A	A	A	A	A	A	A	A	A	A	A	A	A	A	A	A	A	A	A	A	A	A
fAEY	this study	LipY764_contig209:10089	C	A	yes	Prz	Pz-a	PRZ4|PRZ5|PRZ6|PRZ7|PRZ8|PRZ|PRZ9	no	n/a	n/a					AGAAATATATAGGATTATAAGAGACTATAAGCAATTATATGCCAATACTTTACATTGTCTACATGAAATGGATATATTTCTAGAAACACATAACCTTGTCAGACTGAATCAGGAATAAACAGACAATCTGAACAGACCAATAATAAGCT[C||A]TGATTCAATAAGAGATTGAATCAGTAATCAAAAACCTCACAACACAGAAAATTCCAGAACCAGATGGCTTCAGTGATGAACCTACCAAGCATTTAAAGAAATGTTAACACTAATCCTCCTAAAAAGTTCCAAAAATATTGACAAGGGAACA	C	C	C	A	A	A	A	A	A	A	C	C	C	C	C	C	C	C	C	C	C	C	C	C	C	C	C	C	C	C	C	C	C
fAEZ	this study	LipY764_contig209:12309	C	A	yes	Prz_Cab_div	O_Dom-West	DON|PRE2|PRE|PRZ4|PRZ5|PRZ6|PRZ7|PRZ8|PRZ|PRZ9	no	n/a	n/a					CTCACCATATGATCCAGCAATTCTGCTACATTTCCAAAGGAAATAAAAACAGTATTTTGAAGAAATATATGCATCTCCATGCTTATTGCAGCATTATTCATAATAGCCAAAATGTGGAAACAATCTGAATGCCCATCAACGGATAAAAA[C||A]GATGTACTACATATACAGAGTGGAATATTATTCAGCCTTGAGAAAGGAGGATATCCTGCCAGTTGCAACAACATGAATAGAATTGAGAACATTAAGTGAGATGTCAGAGAAAGACAAGTACTGTATGATATAATTTAAATGCAGAATTAAA	A	A	A	A	A	A	A	A	A	A	C	C	C	C	C	C	C	C	C	C	C	C	C	C	C	C	C	C	C	C	C	C	C
fAF	this study	LipY764_contig254:6335	T	G	yes	Prz	Pz-b	PRE2|PRE	yes_BLAST_single_hit	eMSYv3:8932591	norm					AAATGAAGTCACCACGTTTTGAGAAGAGGCACCCTATAATTTAACATTCAGGCTTAACAATGGTACATTGGGTTAACAATGCAATTTAGGCAGACAAGGGTGGAAGCAAGGACATGGATAAAGCAGCTAGGGTAACAATCGAGATGAGA[T||G]GTATTGGCTGCAGTGGAGATGGTGAGATGTGGTCAGTTCTACAAATATTTTGTAGATACCTGCATGTAGGTATGAGGAAAGAGATTTCAAGAACGACACCAAGCTTTCTGGCTAAGGAACCAGAAGGATGGGGCTGTCATTTCCTGAGAGT	T	G	G	T	T	T	T	T	T	T	T	T	T	T	T	T	T	T	T	T	T	T	T	T	T	T	T	T	T	T	T	T	T
fAFA	this study	LipY764_contig5:24905	T	C	yes	Prz_Cab_div	P	PRE2|PRE|PRZ4|PRZ5|PRZ6|PRZ7|PRZ8|PRZ|PRZ9	yes_BLAST_splitted	eMSYv3:7112793	norm					TAAGGGATTTAAAATAAAGCAAAGCTCAATGTTATGCAAGTGACCACTTTTTGTTTTGGTTTGTTTGCTCTAAAGGAAAAAGAGTCAACCTGCCTATCAGAATTGCCTGAAAACGTGTTAATTGGACAGCTAAATAAATAGGTGTAACA[T||C]GCACTATTGTTTTCAAACCAAACAATTGGGAAGAGATGACAGAAGACCAGCCAAAAATGAATTTGCATCTTTATTGAGATATTATGAGTTGACAGCCTGAGTAAAATGGAGCAGATTTTGACCAGTCCACTGTGAAGGTAAATTCTATTAA	T	C	C	C	C	C	C	C	C	C	T	T	T	T	T	T	T	T	T	T	T	T	T	T	T	T	T	T	T	T	T	T	T
fAFB	this study	LipY764_contig224:12271	C	T	yes	Prz_Cab_div	O_Dom-West	DON|PRE2|PRE|PRZ4|PRZ5|PRZ6|PRZ7|PRZ8|PRZ|PRZ9	yes_BLAST_single_hit	eMSYv3:6211537	norm			exon/DDX3Y		ACATCAACACTAGCATGCATTAAAGACTAAAATCCAACCATGTCCATAAAGAGGACTGGTCACTGCTACAGTCAGCCATTCTACATTTCAGATTTATTTATGGCAGGCATTTAAAAAATCTAATTACGTGGAATCTCCCCAAACACTTT[C||T]GTTATCAAAACTTTAAACCGTATCTGTAATAGTATGCCCACATTTGCCTAACCTAGAATTAAAGACCTAAACAATAAAGAGGAATTGCTGTATTTACTTGCATTAACTTCAAAGAACACTGTGAAAAATGTATGGATGTATTCGTACATGC	T	T	T	T	T	T	T	T	T	T	C	C	C	C	C	C	C	C	C	C	C	C	C	C	C	C	C	C	C	C	C	C	C
fAFC	this study	LipY764_contig210:6782	A	T	yes	Prz_Cab_div	P	PRE2|PRE|PRZ4|PRZ5|PRZ6|PRZ7|PRZ8|PRZ|PRZ9	yes_BLAST_single_hit	eMSYv3:5170219	reco					ACTGGGAAAAAGCCTGTGGCATTGAGACAGGTTGCAATGAAAGTGAGAGTAGCACAGGATGCTGTAGCGTCAATGACGCCATCCTTCTCTATGAGACAAGGAAGTTGAAGCATCTCATGGGGGACAACATGGGTGGCTGTGAAGTAAAC[A||T]CTTGGTCAGTAGACATCACAACTCAGTAGGTCCTGAGCTGCATCTTATAAATTTCTGTAGCGTTAGTTTCTACCTCCCAGTAAAATCCAAATTCCTTCCAATGGCCCACCAGGCCCTACATGTCCTGTCCCGCTGTTGTAAGCATAGTTTA	A	T	T	T	T	T	T	T	T	T	A	A	A	A	A	A	A	A	A	A	A	A	A	A	A	A	A	A	A	A	A	A	A
fAFD	this study	LipY764_contig211:724	A	G	yes	Prz_Cab_div	P	PRE2|PRE|PRZ4|PRZ5|PRZ6|PRZ7|PRZ8|PRZ|PRZ9	yes_BLAST_single_hit	eMSYv3:6894040	norm					TTAAAATGACGTATGTGGCTTAGAGTATTAGTTCACCTTATATTTCACTTGAAATAGCACTGGTTGAGGCCATTTACCTTCAATGCAATTATATATAGTATAAGAAAGGTGTAAATTTACCAACTTGTTATTTTTTTTCTATTTTCCCT[A||G]CTTTTTCTTTTTTCATTTAGATTGGGTTTATTTTAATATTCCATTTTAGCTCCTCTATTGGCTTTTTTGCAATTCATCGCTTATTGATTTAGTGGTTGTTCAATGGTTTACAATATTTTGAATTATTATTGACTACCTTCAAGTAATTTAT	A	G	G	G	G	G	G	G	G	G	A	A	A	A	A	A	A	A	A	A	A	A	A	A	A	A	A	A	A	A	A	A	A
fAFE	this study	LipY764_contig211:11749	A	T	yes	Prz	Pz-b	PRE2|PRE	yes_BLAST_single_hit	eMSYv3:6905060	norm					CACCCTTTGAATATTGTTTCTTATAATCCATCCATCAATCATGTATTTCATCCTTACACCATTTTAAATTCAAATAAAGATCACCTTCCCAATACCTATGAAAGTTAGATCCCATCACAAATGAAAATTTTACAACCCTAGTTTATATT[A||T]GTTCATAGAGCTATATTGCTGATAATTAAATCTCTCCAACACAGTAAAAGTTAAGTGAGAAGTCTAATTTGGTGTTTGAATTCAGCCTTGTGATATTTACTGCTCTTATTCATGACGTAAATTGAAAACCATCAGGTGCCCACCTTGGCTG	A	T	T	A	A	A	A	A	A	A	A	A	A	A	A	A	A	A	A	A	A	A	A	A	A	A	A	A	A	A	A	A	A
fAFF	this study	LipY764_contig213:1183	T	C	yes	Prz_Cab_div	P	PRE2|PRE|PRZ4|PRZ5|PRZ6|PRZ7|PRZ8|PRZ|PRZ9	no	n/a	n/a					GGCATTTGGAGGTGGAAACATGGCACATGATGAAGCTGGAGAGAAAAAGAAGAGCTATCTTGCATGGCTTTTTAGGAAATACTGAGAATCTTAGCCATGCCTTAAAAATGAAGGAGAAGAGAATGACGAAAGCAGTTAGAAGACTGTCA[T||C]ACAAATTTATGTTAGAGATGACGGTGGCTTGTAAGGTTGATGTTTGGGGAGGATGGAACAAATTAGAAGGAGTTGAGAGACAGTTTAGAGTTGAAATTGAGAACACTGTATGATTTGTAATATAGTGGTGGGAGGAGGTTGGTGAAGAGAA	T	C	C	C	C	C	C	C	C	C	T	T	T	T	T	T	T	T	T	T	T	T	T	T	T	T	T	T	T	T	T	T	T
fAFG	this study	LipY764_contig213:8471	G	T	yes	Prz	Pz-b	PRE2|PRE	no	n/a	n/a					AAAGCAACACTCATTAGAATATTTTATAATTTCCACTCATTTAGTCTTGGTGTTTTGTGGTGCTCTGAGAAAGGGTAATTTTTCTTTAGAAAATGTTTTAAACTGCTGACTTTTGTTGATGAAATTCTGAGAACACAGTCGCATGCCTG[G||T]TAAAGAGAGTGGGAAACGCCTTTCAGGGCTTCCTGCACACCCAGTCAGAAAGGAGAAAGGATGTTTCCTCCCACACTTCTGATTGAAGAGCAAAGGGACTTTCCACAGAGTATCTCAGGAAATCTCCTCTCATTAGCCTGAGTGGATTGCA	G	T	T	G	G	G	G	G	G	G	G	G	G	G	G	G	G	G	G	G	G	G	G	G	G	G	G	G	G	G	G	G	G
fAFH	this study	LipY764_contig213:11384	A	C	yes_N_in_donkey	Prz_Cab_div	Prz_Cab_anc_not_known	DON|PRE2|PRE|PRZ4|PRZ5|PRZ6|PRZ7|PRZ8|PRZ|PRZ9	no	n/a	n/a					CTAAGTCTGTAATATTTCTTGGACCTCCTGATAATTCAGGGGCTGTGAAGAGGGGCACATAATTAAGAACAAAATTTTATTCCTTTCAAATGTATTTGAAATATATTTTCAAATGAAGGTTTGCTTAATCAAATTACAAACAAGAAAAG[A||C]GTACTGGGGCTGGCTCCGTGGTGTAGTGGTTAAGTTCACATGTTCCACTTTGGCAGCCCAAAGATCCTGGGTGCAGACCTATGCGCCACTGGACCAGCCATGCTGTGGCAGGTGTCCCACATTTAAAGTGGAGGAAGATGGACATCGATGT	N	C	C	C	C	C	C	C	C	C	A	A	A	A	A	A	A	A	A	A	A	A	A	A	A	A	A	A	A	A	A	A	A
fAFI	this study	LipY764_contig213:11603	C	G	yes	Prz_Cab_div	P	PRE2|PRE|PRZ4|PRZ5|PRZ6|PRZ7|PRZ8|PRZ|PRZ9	no	n/a	n/a					GGTGCAGACCTATGCGCCACTGGACCAGCCATGCTGTGGCAGGTGTCCCACATTTAAAGTGGAGGAAGATGGACATCGATGTCAGCTCAGAGCCAGTCTTACCCAGCAGAAAGAGGAGTATACGCAGCAGATGTTAGCTCAGGGCTAAT[C||G]ATCTTAAAAAAAAGAAAGAAAGAAAGAAAGAAAAGAGTACTGTGATTTCAGAAATGTTGAGACTGGGTGCTTGAATATTTGGCCAATTAAGTAACAATGAGACTTCCTCTCTGCAACATAGATTGCATTCATACTACAGATTAAAATGGCA	C	G	G	G	G	G	G	G	G	G	C	C	C	C	C	C	C	C	C	C	C	C	C	C	C	C	C	C	C	C	C	C	C
fAFJ	this study	LipY764_contig214:2453	G	T	yes	Cab	Dom-West	DON|PRE2|PRE|PRZ4|PRZ5|PRZ6|PRZ7|PRZ8|PRZ|PRZ9|YAK4|Mong|YAK8	yes_BLAST_splitted	eMSYv3:5742632	norm					GATATGATGAAGGCCATGAAATGGCAATCTGTGGCTATAAGACTGATTCTAGACCCTACTGGCTATGGATGGAAGTTGCCACTGAACATCTTCCCATATTAGGACTGGTTTCCCATTTCAAGGCAGTACCCCTTGCTCCTCCTTGAGAA[G||T]CATGACCCTTTGGATCCTTGACAAGAATTCATGTGAATGTCATCTTCACACTGGAAGCCATCTAAATGTGGCTGGCATTTAACAGATTTAGAAGTTGTTGCTCATTCAGTTTTCAGATCTTCCAAGTAAGAGAGTAGTGTCTTTCAGAGAT	T	T	T	T	T	T	T	T	T	T	T	T	T	G	G	G	G	G	G	G	G	G	G	G	G	G	G	G	G	G	G	G	G
fAFK	this study	LipY764_contig214:8184	C	T	yes	Prz_Cab_div	P	PRE2|PRE|PRZ4|PRZ5|PRZ6|PRZ7|PRZ8|PRZ|PRZ9	yes_BLAST_splitted	n/a	n/a					TGGCCAAAGATAATAGTCTGCTTTCATCTTTTTGTATGTGGTTGTCATGTTTTGCCAAAGCTATTTATTGAAGAGATTTTCCTCTCTCTATTGTATGTTCTTAGCTCCTTTGTCAAAGATTAGCTGTCAATAGATGTGTGGTTTTATTT[C||T]CTGGCTCTCAATTCTGATCTATTGATCTGTGTATATGTTTTGTACCAGTACCATGCTGTTTTGATTACTATAGCTTTGTAGCATATTTTGAAGTCAGGGATTCTGACCTCTCCAGCTTTGTTTCTTTTTCTCGTGATGGCTTTAGATATTC	C	T	T	T	T	T	T	T	T	T	C	C	C	C	C	C	C	C	C	C	C	C	C	C	C	C	C	C	C	C	C	C	C
fAFL	this study	LipY764_contig214:14529	C	T	yes	Prz_Cab_div	O_Dom-West	DON|PRE2|PRE|PRZ4|PRZ5|PRZ6|PRZ7|PRZ8|PRZ|PRZ9	yes_BLAST_splitted	eMSYv3:5746759	norm					TCCAGCAGTCCATCAATTAATTGCTAGCCTGGGGAGAGATGCCTAACCTTAAGGAATTGCCAATGTGGGGGAAATCACATCTTTATCTTTAAGAGCATTGTTCTTGTCATTGGGACATAGTAAATGCTCTAATGCATATGTACAATGCA[C||T]GCTTAATAGCCACATCAGGACCTTCTGGAAAACAAAGTCAGGCCAAATTAGGTTTACACCAAATATCTTCCTCATATCCTCCAATATATCCTATTGCTTGCCATTTACTTATCACTCTTTTGTCAAAGATCAGCTGACTATATTTTTTTGG	T	T	T	T	T	T	T	T	T	T	C	C	C	C	C	C	C	C	C	C	C	C	C	C	C	C	C	C	C	C	C	C	C
fAFM	this study	LipY764_contig215:305	A	G	yes	Prz_Cab_div	P	PRE2|PRE|PRZ4|PRZ5|PRZ6|PRZ7|PRZ8|PRZ|PRZ9	yes_BLAST_single_hit	eMSYv3:8853633	norm					GATACCCAGTACTTCCTCCAACTTTCTTCTTTTTTTATGTTGTTTTGCCTATTTGAAGTTCTTTGCATTCCTGTGTGAATTTTGGAATCAGCATACCAATTTCTACAGAAAAATTCTGGTGGGATTTTTACTTGGATTATATTCACTCA[A||G]TTACATCAATTTGGGAAGTATTGACATCTTATCAATATTAACCCTCCTGACCGATGAACTGGGTATTTTTCTCCCTACCACTAAGTCATGTTTAATTTCTCTCAGCAATATTTTATAATTGTCAGTTAACACTTTTATCATCTTTTGTCAG	A	G	G	G	G	G	G	G	G	G	A	A	A	A	A	A	A	A	A	A	A	A	A	A	A	A	A	A	A	A	A	A	A
fAFN	this study	LipY764_contig216:5492	A	T	yes	Prz	Pz-a	PRZ4|PRZ5|PRZ6|PRZ7|PRZ8|PRZ|PRZ9	yes_BLAST_single_hit	eMSYv3:8867660	norm					AACATCACAGTATCTTATATCTAAGTTAGTAAACACATGATTAGTTAAAAAAAAATCCAACTAAGAAATAGGGATAGCTGATAGCTAAAGCAATCCTGAGGAAAAAATAAAAAGAAAGCTGGAAGCATCACAATCCCTGACTTTAAAAT[A||T]TGCTGCAAATCTCTAGTAATCAAAACGGCATGGTACCGGTACAGAAACAGACACAGAGATCAATGGAACAGAATTGAAAGCCCAGAAATAAAACAACACATCTACGGACAGCTAATCTTTGACAAAGGAGCAAATATCATACAATGGAGAA	A	A	A	T	T	T	T	T	T	T	A	A	A	A	A	A	A	A	A	A	A	A	A	A	A	A	A	A	A	A	A	A	A
fAFO	this study	LipY764_contig217:1997	T	A	yes	Cab	Dom-West	DON|PRE2|PRE|PRZ4|PRZ5|PRZ6|PRZ7|PRZ8|PRZ|PRZ9|YAK4|Mong|YAK8	yes_BLAST_single_hit	eMSYv3:5101584	norm					GAAGTCCAGCTGACAGTTCCTAGCTGACATGAAAAGATTATTTGTTAGATCATGGTCTTTGAACATGGGGCCTGTGCCTTACATGCTTCCTTAGAAGCTGGCACAGTGCCTTGTGTGAAATAGGCATTTGATAATATACCTGTGGACTG[T||A]CTTTGTAGAAATAGAACCTCTGTTTCCAGGATGCATTAATGATTCTTGATTGCCATCCTTTGGACCCTACCTGTAGAATGCTAAAAAAGAAAATCTACTTAATCCATTTCACTTGAGAAGTGATTAGTGGAATGAGAAAGAATCAAACTGA	A	A	A	A	A	A	A	A	A	A	A	A	A	T	T	T	T	T	T	T	T	T	T	T	T	T	T	T	T	T	T	T	T
fAFP	this study	LipY764_contig217:5196	G	T	yes	Prz	Pz-b	PRE2|PRE	yes_BLAST_single_hit	eMSYv3:5104783	norm					TGACAAATGCTAATCAAGGAACCTCAAAAGCAAAAGACCACTTAGAAGTTATGCTCTGGAAAATTCCACAACACATTGAGAGCATGTGGCCAGGGGCCTGGCATTGCCTAGGAAGCAGTGACACTTGGCATGACATCTCAAGAAGGAGA[G||T]CAGAGCCTCCCAGGCAGAATGATAGCAGATACATATTGGGGTGATGGAGCATGTTAGATCAAAAGTGAGGGGCAGAATGAGGTTAGGTGAGGCAGGAGAATGCCCAGGACTGCACCTAGGAAGTAGTGCTAGGGTTTTGGTCCCTAGCCCA	G	T	T	G	G	G	G	G	G	G	G	G	G	G	G	G	G	G	G	G	G	G	G	G	G	G	G	G	G	G	G	G	G
fAFQ	this study	LipY764_contig217:9664	T	C	yes	Prz_Cab_div	O_Dom-West	DON|PRE2|PRE|PRZ4|PRZ5|PRZ6|PRZ7|PRZ8|PRZ|PRZ9	yes_BLAST_single_hit	eMSYv3:5109251	norm					GACTAGAATGACATAATCAAATCATTGAAGGACAAAAACTTTCAGTCTAGAATACTCTACCAAGCCAAAATACCCTTCAGATATGATGGGGAAATAAAAACTTTCCCAGACAGACATAAGCTAAGGAAGTTTGTAGCCATGAGACCATC[T||C]CCCTCCCCAAGAAATCCTCAAGAAGCCCTTCAAACCTGAAAAAAGAAAAAAAGCAAGGGAGAAAAGGGTTGCAAAGCATGGTGTAAGGAGTTAAATAGGTAGAATCAGAGCAGGATAGCAATTACTCAAGTACAGCATTAAAGACAAAGAG	C	C	C	C	C	C	C	C	C	C	T	T	T	T	T	T	T	T	T	T	T	T	T	T	T	T	T	T	T	T	T	T	T
fAFR	this study	LipY764_contig219:3731	C	T	yes_N_in_donkey	Prz	Pz-a	DON|PRZ4|PRZ5|PRZ6|PRZ7|PRZ8|PRZ|PRZ9	yes_BLAST_splitted	eMSYv3:903278	reco					CTGTTAAAAGACGCATCAGTTGTTTCTACATTTTGGCAACTGTGATTAATGATGCTATAAGTATTATTGCACAAGTATCTGTCCAGGGCCATGCTGTTAATATTTTGGACATGTGACTAATAATAGATTTAGTAGGTCACATGGTAGTT[C||T]TTTTTTTTTTTAAAGATTGTCATCTGAGCTAACCACTGTTGAAAATCCCTTTTTTTTCTGATTTTTCTCCCAAGTACATAGCTGTGTATTTTAATTGTGGGTCCTTCTAGTTGTGGTATGTGGGGAGCCACCTCAACGTGGCCTAATGAGC	n	C	C	T	T	T	T	T	T	T	C	C	C	C	C	C	C	C	C	C	C	C	C	C	C	C	C	C	C	C	C	C	C
fAFS	this study	LipY764_contig219:10320	A	C	yes	Cab	Dom-West	DON|PRE2|PRE|PRZ4|PRZ5|PRZ6|PRZ7|PRZ8|PRZ|PRZ9|YAK4|Mong|YAK8	yes_BLAST_splitted	eMSYv3:896691	reco					TACAGACAGAGAAAGGTCTTTACCTTCTGAAACCAGTATATAAAGACTGAAAGACAATTTTTCTACCTTAAATGAACAGACACCAATGTAAGACTACATGGGTCATGAAGAAAAGTCATATGACACCAACAAAGGAAACTAGTAAAACT[A||C]CTGTAACCAACCCCAAAGAAATGAATATCTATAATTCGCTTGACAATGAATTCAAAATAATCATCTTTTAAAAACTGAATAAATGCAAGAGAACACAAGTAATCAACTAAATGAAAACAGCAAAATAATGCATGAAGAAAATTTGAGGTTT	C	C	C	C	C	C	C	C	C	C	C	C	C	A	A	A	A	A	A	A	A	A	A	A	A	A	A	A	A	A	A	A	A
fAFT	this study	LipY764_contig220:915	T	C	yes	Prz_Cab_div	P	PRE2|PRE|PRZ4|PRZ5|PRZ6|PRZ7|PRZ8|PRZ|PRZ9	no	n/a	n/a					GGTTTGATTTTTATGGTTGAGTTGTCTGAGTTCTTTACATATTTTGGAAATTACTCCCTTATAGGATATACGATTTGGAAATATTTTCTCTTAGTTGATGGGTTATCTTTTCATTTTGTTCATGGTTTCCTTTGCCTTGCAGAAGGCTT[T||C]AGACTGATGCAATCCCATTCATTTATTTTTTCTTTTGTTTCCCTTGCCTGAGTGGACACGGTATTAAAAAATATCCTGCAAAGACCAATGTGAAAGAATCTACTGTCTATATTTTCTTCAGGAGTTTTATCATTTCACATCTTACATTCAA	T	C	C	C	C	C	C	C	C	C	T	T	T	T	T	T	T	T	T	T	T	T	T	T	T	T	T	T	T	T	T	T	T
fAFU	this study	LipY764_contig222:2370	C	G	yes	Prz_Cab_div	P	PRE2|PRE|PRZ4|PRZ5|PRZ6|PRZ7|PRZ8|PRZ|PRZ9	yes_BLAST_single_hit	eMSYv3:5837143	reco					GTGGAAATTATCCTGAACAAGACCTAATTAATTTTGATTGGAGATTTCAATCCATTTACATTTAGAGTGATTATTGATATATGAGGGACTTAATTTTATTAATTTTATCACCTGTTTTATGGCAGTTCTGTATTTCCCTTGTTTCTTGT[C||G]CTGTGTGTTTTGAACTGCCAATTCAGCTGGGTGTTTGTTTATGATGATTTTCTCAGTTTTCTCTTCATTTATCATTTGTGTCTCTGTTCTGATTTTTTGTGAGGTGTATATAAAATATCTCATAGATGAGATAGTCCATTTTCTGACAGCC	C	G	G	G	G	G	G	G	G	G	C	C	C	C	C	C	C	C	C	C	C	C	C	C	C	C	C	C	C	C	C	C	C
fAFV	this study	LipY764_contig222:2678	C	G	yes	Prz_Cab_div	O_Dom-West	DON|PRE2|PRE|PRZ4|PRZ5|PRZ6|PRZ7|PRZ8|PRZ|PRZ9	yes_BLAST_single_hit	eMSYv3:5836835	reco					TTAGTCTAAGCAGTTTCCATCCCTTTCCTCTTCCCTAAGTTACTGTTTTCACAACTTATTCTGTTTTGTGTTGTGAGTTTGTGACTAAAACAGTGATTATAGTCATTTTTGTGCTTTCTTTCCTTTTATTTTTAGTGTTATAATTAAGT[C||G]TTTGCTAAGCGGTTCTGATAGCTGCAATTTTGTGATTCTGTCTGTTTACCTCCTTGATCAAGGCTTTGTAAACTGTTTTGTTGTTGTTTTTTTTTTTTCAGGTATGGGGGACTTCTTGATCATTTCTTGTATGGGCATCTTGTGGCAATAC	G	G	G	G	G	G	G	G	G	G	C	C	C	C	C	C	C	C	C	C	C	C	C	C	C	C	C	C	C	C	C	C	C
fAFW	this study	LipY764_contig222:13232	A	T	yes	Prz_Cab_div	P	PRE2|PRE|PRZ4|PRZ5|PRZ6|PRZ7|PRZ8|PRZ|PRZ9	yes_BLAST_single_hit	eMSYv3:5826287	reco					AGGGACTTGAGCCAAAATTCCACTGATCACGTGATTTCTATAAGCCACCTCTCTGACTATTGAACCACAGTTCAATGTTTTGGACCCCCTGGAATCTGTGTGAGTTCAGAGCCAGTGTCCAATAACCCCCCAAAAATCTTGCTTTTTTT[A||T]AATTCTTCTTCAGTGCAATCTAAAAGCCCAGTATGTTCTTTTGGGAAGTCTGGGAGAAAAACTAGCAGTATAAATAATCGGAAGTATGGCTCCAGCTACAAGAGATAAAGGTCAATTTCAGAGCACACAGAAAAATGTTCAGGTTATTTGT	A	T	T	T	T	T	T	T	T	T	A	A	A	A	A	A	A	A	A	A	A	A	A	A	A	A	A	A	A	A	A	A	A
fAFX	this study	LipY764_contig223:6404	T	C	yes	Cab	Dom-West	DON|PRE2|PRE|PRZ4|PRZ5|PRZ6|PRZ7|PRZ8|PRZ|PRZ9|YAK4|Mong|YAK8	yes_BLAST_single_hit	eMSYv3:4904616	reco					CTGTTATAATACAGGAGCATCCTCATGTACTTTGTTTTCAAGTGCGTGAAATCTTAATTTTACCATTCAGTAGAGCAGACCTCTTCATGCTGTCCTTATGAAGTAATGAAAGGATTGTTTCTACAAACAGCTCTGGATATTTGGAGAAA[T||C]GAAAAATAGATCATTTGTCTCTGATAAATTTCTTCAATAACAGAGTCATTTCCTTTTCTCTCTTCTACAATTCACATCGTTCCTGCTATCTCCTGGAAACACTTTCAGCAATTACTTTAAGGATTGCTAAGATTCCAGCTTCCATTTTCCC	C	C	C	C	C	C	C	C	C	C	C	C	C	T	T	T	T	T	T	T	T	T	T	T	T	T	T	T	T	T	T	T	T
fAFY	this study	LipY764_contig223:7048	T	C	yes	Cab	Dom-West	DON|PRE2|PRE|PRZ4|PRZ5|PRZ6|PRZ7|PRZ8|PRZ|PRZ9|YAK4|Mong|YAK8	yes_BLAST_single_hit	eMSYv3:4903972	reco					TGGGGTATATCTACATTGCTGAAATTTACATCTTTACTTTCCTGCTTCAGAAGATCCAATCTGACGGGAACATAATCTTCTTCCATTCCACCTGGCTTTTGCTACTCATTCTTTGCCTATTCGTTATTCTGCTTTCTGCCTAGACATCC[T||C]ATCAGCTAGACAGCTTTGTCTAACTCCACATCAGGGTTGGTTGTCCCCATCTGTGGTTCTCTCTATTTTTATGCCATAGCGTTGAGTCCACTGTGTTGTAATGGCTTGATTAATTTTGGCCTCCGTCACACTTAAGGTCGAAGCAGGCAGG	C	C	C	C	C	C	C	C	C	C	C	C	C	T	T	T	T	T	T	T	T	T	T	T	T	T	T	T	T	T	T	T	T
fAFZ	this study	LipY764_contig223:8387	T	G	yes	Prz	Pz-a	PRZ4|PRZ5|PRZ6|PRZ7|PRZ8|PRZ|PRZ9	yes_BLAST_single_hit	eMSYv3:4902633	reco					TCTTGAATTAGCTAAGTCATCAAATGCAAAACAACAAGAGGACACTTCTTTGGTTGGGATCTTAATTGTGTGTTTCAGGTCAAGGGCGTTATGAGGAGACAGTAGCAAAGAAACCCATGCCTGCATTGCCCACAGTCTAAAGAAGGCTA[T||G]TCTAGACCCTGTGCAAAATCTCCTGAAGGAATAGGATCACTAACGAAATATTCATTCTGATCCAAATTTAACAAGTTGGTGCTTGCTGCTAGTTTTGATTGGGTTCACAAGTAGCTTTAATTGTTGTTTTGCTATAGCGGAATTCCACTGG	T	T	T	G	G	G	G	G	G	G	T	T	T	T	T	T	T	T	T	T	T	T	T	T	T	T	T	T	T	T	T	T	T
fAG	this study	LipY764_contig218:1934	G	A	yes	Prz	Pz-b	PRE2|PRE	yes_BLAST_single_hit	eMSYv3:5494440	norm					CCTTATGCAACTCAGAAACACTCACCTCACTGGCTAAAATGGTGTTGACCGTATAGCAGATGCTCCATGAATATTTGTTGAAGATCAAATTCAGTTCATTTACATTAAGTGCTTAGTATGTACAGACACTGTGTTGGAAACTTAATAAC[G||A]GGGGTTCAATGTAAGCCTATTGGCCTTGGAGTGAATCCAAAAGTTGTAGATGCTTAAGGATGTGAGGAACAAGTCAAGCTTCCTCACAAAAGCACAAATAGGGAGAAGTCTAATTGTGTTTACTGCTTCCAGTTTGCATCTCTGGGTTTTC	G	A	A	G	G	G	G	G	G	G	G	G	G	G	G	G	G	G	G	G	G	G	G	G	G	G	G	G	G	G	G	G	G
fAGA	this study	LipY764_contig224:8529	T	C	yes	Prz_Cab_div	O_Dom-West	DON|PRE2|PRE|PRZ4|PRZ5|PRZ6|PRZ7|PRZ8|PRZ|PRZ9	yes_BLAST_single_hit	eMSYv3:6207795	norm					ATGGGTGGTACAATGGATGCAAGAAAAGTGGACCATTAATGCCTACCCATTTTGCGGGGAGGAACTCTAAGATGTATCTGGCAATAGGTCCGGGGAATATTAACAGTGTACCATGTGTCTGACTGTCAGGTGACAATGCCACCAAGAAA[T||C]CAACAAGCAGAGAAGTTAGCTCTGATCCATCTCCTTGAAGAAATGCCAGCTGAAAGAGTGGCAAAGTGCCTACATAAAAGACTGGACACAAAGGACCCTCTACGCTATTGCCAAGGCCTGGGGCCTCCCGCTGCACTATGCTTTCTGTCAG	C	C	C	C	C	C	C	C	C	C	T	T	T	T	T	T	T	T	T	T	T	T	T	T	T	T	T	T	T	T	T	T	T
fAGB	this study	LipY764_contig5:26763	T	C	yes	Prz	Pz-a	PRZ4|PRZ5|PRZ6|PRZ7|PRZ8|PRZ|PRZ9	yes_BLAST_splitted	eMSYv3:7114651	norm					CCTGCTAGTTAAATCTCTACTTGCATATTTTGCAGGTTTATAAAAGTGACCCATTCATTGCTAGGGATTTTTATTTTTAACGTAAGAAAAGCAAAGGGAATATTGTCATTTTTTAGGAAAAGACACCTAATTAACAGTTATTTAAAAAA[T||C]AAAGGACTGATGTGACAATTCAGTACATTAATGTATTTGTCTATAAGTAAAATCAATAAACCTGATTCTAAACATATAAGATAAATTATAAGCACTGAACTTTAATATCATATATTTTGTCTATGTAGACAATATGAAGTTCTATGCCAAT	T	T	T	C	C	C	C	C	C	C	T	T	T	T	T	T	T	T	T	T	T	T	T	T	T	T	T	T	T	T	T	T	T
fAGC	this study	LipY764_contig234:11747	A	C	yes_N_in_donkey	Prz_Cab_div	Prz_Cab_anc_not_known	DON|PRE2|PRE|PRZ4|PRZ5|PRZ6|PRZ7|PRZ8|PRZ|PRZ9	no	n/a	n/a					GAAGTTTATATGGAAGGGTAAAAGACCCAGAATAGCTAACACAATACTGGAGAAGAATAAAGTTGGAGCACTGATAATATCAGAATTTAAGACTTCATATAAACCTATAGTAATCAATACACTGTGCTATTAGTAAAAGAATAAACAAA[A||C]AAAAAAAATCAATAGAATAGAATAGTAAGCCTAGCAGTTGACCTACACAGATATAGTCAACTAATTTTTGATATGGGAAAAAAGGCTATTCAATGGAAAAAGGATAGTCTTCTCAATGAATGATTCTGGAACGGGACATCCAAATGCAAAA	N	C	C	C	C	C	C	C	C	C	A	A	A	A	A	A	A	A	A	A	A	A	A	A	A	A	A	A	A	A	A	A	A
fAGD	this study	LipY764_contig225:3987	C	G	no_sample_cov<6	Prz	Pz-a	DON|PRZ4|PRZ5|PRZ6|PRZ7|PRZ8|PRZ|PRZ9	yes_BLAST_single_hit	eMSYv3:9235095	reco					CATTCTGTTGTGCTGTGTAAGGAATGCCCTGTTGGTGAATGGATGTCCATTTAGTAGTAATTTAGAGGGGAGAGACAGAACAGCACATTCCGTCATGATGCTGACATCACTGCTTATGTCCTCTACTCTTAATAAATCCATATAGGAAG[C||G]CTTCATATCAGAGGTATGATTCTTTCCACTTTATTAATCATTTTCAAGATTATTTAGCTATTCTAAGGTCTGTGGCTTTCTGCATAAATTTTATTTTGTTTTTGTTGTAGTAAAAATACTTAATGCAATCTACCCTGTTAAATTTTTAAGT	G	C	C	G	G	G	G	G	G	G	C	C	C	C	C	C	C	C	C	C	C	C	C	C	C	C	C	C	C	C	C	C	C
fAGE	this study	LipY764_contig225:8112	G	A	yes	Prz	Pz-a	PRZ4|PRZ5|PRZ6|PRZ7|PRZ8|PRZ|PRZ9	yes_BLAST_single_hit	eMSYv3:9230970	reco					AACTTAACTTTGGTCTCATTCAAAGCTACATTCTAATATTTCTCCCTTTTTAAAATTTTTGTGTATAATTTACCTATTTTTGTATTGTGTTTATTAGTAAATTATAGTCACTATAGTTATTTTTAATACTCATTTTGTTACCCTTTAAA[G||A]TAAAGTGGCTAGAACACCATCTTATTAGTGTTTTCTAGATCTGACTGTATATTTACTTTTATGTGTGTTGTATTTTTTCATGTATTTTTGTATCACCCCTTAGTGTTTTTTATTTCAGTTTGAGAAACTCTTTGTAGCATTACTTGCAAGA	G	G	G	A	A	A	A	A	A	A	G	G	G	G	G	G	G	G	G	G	G	G	G	G	G	G	G	G	G	G	G	G	G
fAGF	this study	LipY764_contig225:14352	G	A	yes	Prz_Cab_div	O_Dom-West	DON|PRE2|PRE|PRZ4|PRZ5|PRZ6|PRZ7|PRZ8|PRZ|PRZ9	yes_BLAST_single_hit	eMSYv3:9224732	reco					GCTCAGTGACAATCCTTCTCAAGCAAAAAGAGGAGAATTGGCAACAGATTTCACCTCAGGGCCAATCTTCCTCACCACCACCACTAACAACAAAAATTATGTTGGGAAAGCTGGATCTCCACGTGCGAAAACTGAAATTAGATACTTGT[G||A]CACAAAAATCAGCTCAAAATGGATTAAAGATTTATATGTAACATCTTACACCATAGTACTTATACAAGAAAATGTAGAATATAAAGCTCCTCAACAGTAGCTTTCACAATGATTTTTTTGGAAATAACCCCAAGAATATGGGCAACAAAAC	A	A	A	A	A	A	A	A	A	A	G	G	G	G	G	G	G	G	G	G	G	G	G	G	G	G	G	G	G	G	G	G	G
fAGG	this study	LipY764_contig226:9218	C	T	yes	Prz	Pz-b	PRE2|PRE	no	n/a	n/a					GAAATTAATTTGTGGGCCCACCAATTGATTACAGTGGCACTTGAACAGATGGCACAGCCCATGGCTTACCCTATCTGCACAGCAAAACAAGTGGCCTCACATGGCCAGAAAGTTCAATGCAATTTTGTCTGATTTGGGTCCCAAAACAA[C||T]GAGCCATAAGGCCCTGAGGACTGTCTTGATGCTGTATCAGAACAGGAAAGTTAATTCATAGCCCCACCTATGAGTGAGTAGAGTGCCCAGACTTGACCTTATATTAATCCTAACCAGAGAATCAAGCAAATACAGAGAATAACAAAAGCAA	C	T	T	C	C	C	C	C	C	C	C	C	C	C	C	C	C	C	C	C	C	C	C	C	C	C	C	C	C	C	C	C	C
fAGH	this study	LipY764_contig226:10428	A	T	yes	Prz	Pz-b	PRE2|PRE	no	n/a	n/a					GCAGCAGATGTTAGCTCTGGCTAATATTCCTCAAAAGAAAAGAGCCATTCTCTGTAATCAAGTGGGACTTATCCCTGATATGCAAGGATGTTTCAACATATGCAATCAATCTATGTGATAGATCACATTAACAGATAAAAGAAAAAATC[A||T]TATAATCACCTCATAGATGCAGAAAAAGCATTTGACAAAATCCAATGTTGATTCATAATAAAAACTCAATAAATTTATATAGAAGGATCATATCTCAACATAATAAAAGCCATACATGACAAGCCACATTATACTCAATGGTGATTGAAAG	A	T	T	A	A	A	A	A	A	A	A	A	A	A	A	A	A	A	A	A	A	A	A	A	A	A	A	A	A	A	A	A	A
fAGI	this study	LipY764_contig226:12051	A	T	yes	Cab	Dom-West	DON|PRE2|PRE|PRZ4|PRZ5|PRZ6|PRZ7|PRZ8|PRZ|PRZ9|YAK4|Mong|YAK8	no	n/a	n/a					TATGGAACCACAAAAGACCAAAAATAGCCAAAGCAATGCTGAAAGAGAAGAACAAAGCTGGAGGAGTCACACTTCCTGATATCAAGGTATCAAGGTATTATGAAATAATAGTAATCAAAACAGCACAGTCTAGGCATAAAACAGATACA[A||T]AGACCAATGGAATAGAAAAGAGAGTTCAGAAATAAATTCATGAATACACAATCAACTAATATTAGGCACAGAAGAAAAAGTCTTTTCAATAAATAGTATTGGAAAAGTTAGATATTCACATGTAAAAGAAGGAAACTAGATACCTGTCTTA	T	T	T	T	T	T	T	T	T	T	T	T	T	A	A	A	A	A	A	A	A	A	A	A	A	A	A	A	A	A	A	A	A
fAGJ	this study	LipY764_contig226:13965	T	A	yes_N_in_donkey	Prz	Pz-b	DON|PRE2|PRE	no	n/a	n/a					TTTTTGCTGACATAATTCACTACAACTTCTTCTGTCATGTATAATTATCTTTAATGTACAATACTCTTCTTTTTTCATTATTTTATTGAAGTCATATTGGCTTACCAAACTGTGTAAATTTCAAGTATGCGTCACTATATATTAATTTA[T||A]CTACAGACAGCATCCTGTTCATCACAAACTGTCTGATTTTTGAACATCACATATATATGTACCCCCTGACTCTTTTCTTTCTCCTCTACCTCTTCTCCTCTCATAACCACTAATCTGTTCTCCTTACCTATGTGTTTATCTTCCACATATG	N	A	A	T	T	T	T	T	T	T	T	T	T	T	T	T	T	T	T	T	T	T	T	T	T	T	T	T	T	T	T	T	T
fAGK	this study	LipY764_contig227:1558	A	T	yes	Cab	Dom-West	DON|PRE2|PRE|PRZ4|PRZ5|PRZ6|PRZ7|PRZ8|PRZ|PRZ9|YAK4|Mong|YAK8	yes_BLAST_single_hit	eMSYv3:884297	reco					TTACGTACTTGAAACTGCCAAGAGAGCGGATCTTGTGTTCTCACCATAAATAAGAAATGTAATTATATGACAAGATGGAGCTGTTAGCTAATACTATGGTGATAATCCTCTTATAATACGTAAGTCTTACATCTTAAATTTACACAATG[A||T]TACATCAACTATATCTCAATGAAGCAGAAAAAAATAAACATTTATGATATTAAAAGAAAAGTGCACAAATTAGTGGTGAGGCAATAGAAACAGTAATCAAAAACCTCTGCAAAAAGAAAAGCACAACACCAGCTGATTTCATTGGTGAATT	T	T	T	T	T	T	T	T	T	T	T	T	T	A	A	A	A	A	A	A	A	A	A	A	A	A	A	A	A	A	A	A	A
fAGL	this study	LipY764_contig227:1782	A	C	yes	Prz_Cab_div	O_Dom-West	DON|PRE2|PRE|PRZ4|PRZ5|PRZ6|PRZ7|PRZ8|PRZ|PRZ9	yes_BLAST_single_hit	eMSYv3:884073	reco					GGTGAGGCAATAGAAACAGTAATCAAAAACCTCTGCAAAAAGAAAAGCACAACACCAGCTGATTTCATTGGTGAATTCCACCAAATATTTGAATAATAATTAATGCCAACCCTTCTCAAAGTCTTATAAAGAATATAAAGCAGAGAACA[A||C]CCCCAAACTCATTATACAAAAAGCATTACCCAGATAACAAAAATCATTACAAGAAAAGAAAGCCATCAATTCATATCTCAGTTGAATATAGGATGCAATAATTATCAACAAAATACTAGCAAACAAAATTCAACTGCACATTAAAAGAATC	C	C	C	C	C	C	C	C	C	C	A	A	A	A	A	A	A	A	A	A	A	A	A	A	A	A	A	A	A	A	A	A	A
fAGM	this study	LipY764_contig227:1796	A	C	yes	Prz_Cab_div	O_Dom-West	DON|PRE2|PRE|PRZ4|PRZ5|PRZ6|PRZ7|PRZ8|PRZ|PRZ9	yes_BLAST_single_hit	eMSYv3:884059	reco					AACAGTAATCAAAAACCTCTGCAAAAAGAAAAGCACAACACCAGCTGATTTCATTGGTGAATTCCACCAAATATTTGAATAATAATTAATGCCAACCCTTCTCAAAGTCTTATAAAGAATATAAAGCAGAGAACAACCCCAAACTCATT[A||C]TACAAAAAGCATTACCCAGATAACAAAAATCATTACAAGAAAAGAAAGCCATCAATTCATATCTCAGTTGAATATAGGATGCAATAATTATCAACAAAATACTAGCAAACAAAATTCAACTGCACATTAAAAGAATCTTAACCCATGATCA	C	C	C	C	C	C	C	C	C	C	A	A	A	A	A	A	A	A	A	A	A	A	A	A	A	A	A	A	A	A	A	A	A
fAGN	this study	LipY764_contig229:1779	G	C	yes	Prz_Cab_div	O_Dom-West	DON|PRE2|PRE|PRZ4|PRZ5|PRZ6|PRZ7|PRZ8|PRZ|PRZ9	no	n/a	n/a					CACAATTCTCTATTTCAATATAAATTATAGTTTAATGTAATATGTTAAAAATTCAAAATTATTGCAAAAAAATCCATGATGAACAAATTATGCACATTTTAAATAAAGGCAAAATCATTGTTAGCAATTATTTCTTTGCCTCAGGGTAC[G||C]AATTACAGTCTTGCTGATTTTGTTCATCATGGAATTTTTAAAATTTATTTTTACTTATGTGTAATGCACATACAATTTTTTTTCTGAGGAAGATTATCCCCGAACTAACATCTGTTGCCAATGTTCCTGGCTTTTGCTTGAGGAGCATTAG	C	C	C	C	C	C	C	C	C	C	G	G	G	G	G	G	G	G	G	G	G	G	G	G	G	G	G	G	G	G	G	G	G
fAGO	this study	LipY764_contig229:2575	T	C	yes	Prz	Pz-b	PRE2|PRE	no	n/a	n/a					TTTTATACGTATACAATATTTTCTTTATTCTTTAATTCATGGACATTTGGACTTTTGACTCTTTTTGGCTGTTACTCAGAATAATATTACCATGGACATTCACATGTAAAAATTTTTGTGTGGACATGTTTTCAGTTCTCTTGGATCTA[T||C]ACATAAGACTGGAATTGCTGGGTCATATGTTAACTCAATTTTTAACCTTTTGCCAGACTGTTTTCCAAAGTGGCTACACCATTTTTATTCCCACCAGCAATGTATGAGAATTCTGATTTTTCTGTGTCTTCACCGACACTGGTTATTGTCT	T	C	C	T	T	T	T	T	T	T	T	T	T	T	T	T	T	T	T	T	T	T	T	T	T	T	T	T	T	T	T	T	T
fAGP	this study	LipY764_contig229:10692	C	A	yes	Prz	Pz-a	PRZ4|PRZ5|PRZ6|PRZ7|PRZ8|PRZ|PRZ9	no	n/a	n/a					GCCAGCTTCAAGAGACAGAAGTAGATTTCTTTGAATCAGGATCTAGAACCTTCTAGAATGACAGGGGACAGGTGATTATAGTTAGGAAAGGTTTGTTTAAAAGGTCTTTAGAAGTAAAATAATTTGAAGACAAGAATCGTGAGTCCAGA[C||A]AATTATAGGAGGCCTTTAGCACAGGATAAAGTATATGTTCTTAGAGAAAGTATTAGCAACTACTTAGATAATGTCTGAGCTTTGGGAATAAGGGAGAATCCAATACCAAAATTCAGAGTTACACTAGTTCAGAAGTCTAAGGAAGATGTTA	C	C	C	A	A	A	A	A	A	A	C	C	C	C	C	C	C	C	C	C	C	C	C	C	C	C	C	C	C	C	C	C	C
fAGQ	this study	LipY764_contig229:12773	C	A	yes	Prz_Cab_div	O_Dom-West	DON|PRE2|PRE|PRZ4|PRZ5|PRZ6|PRZ7|PRZ8|PRZ|PRZ9	no	n/a	n/a					TGCCCCATTGCCTACCTGTCTGGTTGCGATGAGAAGTCTAACACCTAGGCTTAGAATTAGAATGTACTGAGAAAAAGAAGGGGCCGAAAAGGTGACAAAATCAGTCCAAGATCACACAGCTATTCAAAGTTGTATTCAAAGTGTTACCC[C||A]GATTATGCTTTGGGAATTTACTCACCAGAGGACCAAGAAGCAGTGAGGAATCTTCCCAGAATAAAGTACTAGGGGTCTCTCAGTTGGCTGCTCCAAGCGTTCGTGGTTTAGACCATGAGAACATTTGCCTCACCATGGAATATTCTGTAGC	A	A	A	A	A	A	A	A	A	A	C	C	C	C	C	C	C	C	C	C	C	C	C	C	C	C	C	C	C	C	C	C	C
fAGR	this study	LipY764_contig229:13739	A	C	yes	Prz_Cab_div	O_Dom-West	DON|PRE2|PRE|PRZ4|PRZ5|PRZ6|PRZ7|PRZ8|PRZ|PRZ9	no	n/a	n/a					GCAGACATCTTTAGATCATCCACAATAAGAACATCAGACTCCAGGAGACCTGAAAGGAGCCAACCTGGTCCTTGAGTGACATTTGGTTTTGTTGCATTGACATAGGGTTCTGCTACTCACATAGGCAACCAAGTCACTAGCAAAATAAA[A||C]CCCATACAAGAAGAGCATGTTCATGGAAAAGGATGTTATACATCTAAGGAGTGGTAAAAAAATAAAATAAAAACCTGAGTACTTCTGCTTTCAGATCTTACCCTTCAACTATAGGGTTTCTGTGCAGAAAGGGATTAACAGTTCCTTTCAA	C	C	C	C	C	C	C	C	C	C	A	A	A	A	A	A	A	A	A	A	A	A	A	A	A	A	A	A	A	A	A	A	A
fAGS	this study	LipY764_contig229:14298	T	C	yes	Prz_Cab_div	O_Dom-West	DON|PRE2|PRE|PRZ4|PRZ5|PRZ6|PRZ7|PRZ8|PRZ|PRZ9	no	n/a	n/a					TTCCCTGTTATTCTAGGAAGAACACCTGGAAGAATTTGAATTGCCCATTGTCTGCAGGGGTATCTAATTATCTTATTTACAGATGAAGAGACTGAGGTGCAGAGTAATAAACCTACTTGTCAAAAATGACAGACGGGGAGAATAAAACT[T||C]TGTAGAGAGAATGTGAAAGAATAATTAATAAAACATGCTCAGGGATCAAAAAAGTAGGGCAATGATATTCAATGTTAGAGTTTTATCAATGTTGAAGAATCATCCAACCATGTGTATGATACTCATATTTTGATCCAGATAATGGGAGAAA	C	C	C	C	C	C	C	C	C	C	T	T	T	T	T	T	T	T	T	T	T	T	T	T	T	T	T	T	T	T	T	T	T
fAGT	this study	LipY764_contig231:612	T	C	yes	Prz	Pz-b	PRE2|PRE	yes_BLAST_single_hit	eMSYv3:8812102	norm					GAAAAGAATAAAATATCTAGGAATAAACTTGATCAAAGAGGTGAAAGATCTATACACAGAAAACTAAAAAGCTGTTGAAAAAAATTAAAAAGACACAAATAAATGGAAAGATATCCCATGCTCTTGAATTGGAAAAATTATAGTTAAAA[T||C]GTCCATACTTCCTAAAACAAGCTACAGACTCAATGCAATCCCCATCAAAGCTATAGCAACATTTTTCAGAGAAATAGAAAAAAGAACCCTAAAATTTATATGGAATAACAAAAGACCCCAAATAGCTAAAAGAATCCTGAGAAAAAAGAAC	T	C	C	T	T	T	T	T	T	T	T	T	T	T	T	T	T	T	T	T	T	T	T	T	T	T	T	T	T	T	T	T	T
fAGU	this study	LipY764_contig231:5491	G	C	yes	Prz	Pz-a	PRZ4|PRZ5|PRZ6|PRZ7|PRZ8|PRZ|PRZ9	yes_BLAST_single_hit	eMSYv3:8816981	norm					TCAGAATTCCTAGTAAGGATGAAGGAATGTATTTCTTTCCCAAAGTCAGTCCCTAAAGACTAGAGGACGCCATTCCTTCTTCAAATGTGACAACAGCAACACAAGACTCAACAAAAGTGAAATATCAAGGAAACATGGTGGCACCAAAG[G||C]AACGTAAGAATTTTGCAATTAACAACCTCAAAAAAATGGAGATCTTCAGATTGCCAAAAAATCAACTTGAAAATATCTCTATAGTGAATTTCAACGAACTACAAGAAAGCATAGAATTACAGCCAATTGCATCAGGCAACCTATACTTAAA	G	G	G	C	C	C	C	C	C	C	G	G	G	G	G	G	G	G	G	G	G	G	G	G	G	G	G	G	G	G	G	G	G
fAGV	this study	LipY764_contig231:6291	A	C	yes	Prz_Cab_div	O_Dom-West	DON|PRE2|PRE|PRZ4|PRZ5|PRZ6|PRZ7|PRZ8|PRZ|PRZ9	yes_BLAST_single_hit	eMSYv3:8817781	norm					CAAATTCACACATTTTGGAAATGAACCTAAAATCACCAGAAAGAAGAGGCACAGCTCTTTGGTGAAAAGAGACTCACTTTATAAGCTTTGGGTGCATCTCAATAAGGTGACACATCCCAAGTCTGGGACATTCTACTCAGCAACTGAGA[A||C]ATTGGCTGCAGCCATTATTGGGACCTGGTAGATGTGTGGAGACACAGATGCTGGCAAGTGCCATTGGACTCATTCCTTTGGCCTGTTAGCACAGGGTTTTGCCCCACCCTGTAGAGCACTGATTTAATCCAGCTGTGCCAAGGCAGGCAGC	C	C	C	C	C	C	C	C	C	C	A	A	A	A	A	A	A	A	A	A	A	A	A	A	A	A	A	A	A	A	A	A	A
fAGW	this study	LipY764_contig231:7341	C	A	yes	Prz_Cab_div	P	PRE2|PRE|PRZ4|PRZ5|PRZ6|PRZ7|PRZ8|PRZ|PRZ9	yes_BLAST_single_hit	eMSYv3:8818831	norm					ATAAGGCCACCTCTCCAAGATTGGGAGATATAGTTTATCTACTAATACATAGATATAAGCACAGAGAAAGAGGCATAATGAATAATGAGGAGACAAAAGAATATTTTCCAAGTAAGGGAACAGAGCAAATCCTCCAAAAGATAGCTAAA[C||A]AAAACACAGATAAACAATCTACCTGCTAAAGAGGACAAACTAAGAGTCATATGGATGCTCACTGATCTTTGGAGAAGAATGAATGAATTCAGTGAGAACTTCAAGAAAGAATTGGAAAAATATAAAGAATCAATCCAAAAGAAGAATACAA	C	A	A	A	A	A	A	A	A	A	C	C	C	C	C	C	C	C	C	C	C	C	C	C	C	C	C	C	C	C	C	C	C
fAGX	this study	LipY764_contig231:7650	G	T	yes	Cab	Dom-West	DON|PRE2|PRE|PRZ4|PRZ5|PRZ6|PRZ7|PRZ8|PRZ|PRZ9|YAK4|Mong|YAK8	yes_BLAST_single_hit	eMSYv3:8819140	norm					ATGAAAAATTCACAGGAGAGAATCAATAGCAGAGTAGATGATACAGAAGGACAGATCAGCAAGCTGGATGAAAGACTAGAGGAGATCACCCAAGCTGGAACAGATAAAAGAAAAAGGAATTAAAAAGAATTAAGACAGTCTAACAGACC[G||T]CTGGGACAACATCAAGCACACTAATATCCATAATTTAGGTGTCCCAGAAGGAGAAGAGAGAAAAAAAGGTGCAGAGAATCCACTTGAAGAAATAATAACTGAAAACTTTCCTAAACTAAGGAAGGAAAATATATCCAGGTATGGGAAGCCC	T	T	T	T	T	T	T	T	T	T	T	T	T	G	G	G	G	G	G	G	G	G	G	G	G	G	G	G	G	G	G	G	G
fAGY	this study	LipY764_contig233:3247	G	A	yes	Prz_Cab_div	O_Dom-West	DON|PRE2|PRE|PRZ4|PRZ5|PRZ6|PRZ7|PRZ8|PRZ|PRZ9	yes_BLAST_single_hit	eMSYv3:9300144	norm					ATCACAATTCCTGACTTCAAAATGTTCTACAAAGCCATAGTGATCAAAACAGCGTGTTATTGGTACAAAAACAGTCACACAGATAAAGGCAACAGAATTGAGAGTCCATAAATAAAACCACACAACTATGGACAGCTAATCTTAGACAA[G||A]GGTGCCAAGAACCTACAATGGAGAAAAGGTAGTCTCTTCAATAAATGATATTGCAAACTGGACAGCTGCATGCAAAAGAATGAAATTTCACCACTAGCTCACACCATACACAAAAATAAACTCAAAATGGATCAAAGACTTGAAGATAAGT	A	A	A	A	A	A	A	A	A	A	G	G	G	G	G	G	G	G	G	G	G	G	G	G	G	G	G	G	G	G	G	G	G
fAGZ	this study	LipY764_contig233:8979	A	G	yes	Prz	Pz-b	PRE2|PRE	yes_BLAST_single_hit	eMSYv3:9305876	norm					AAAGTATGAATGTCAGACCAGGAAGAACTCATTCACCAGTTCCCAAAGTTCTCAGGAGGGGAAAAACAGTAACAAAACAAGTAATTTAACATAAGCCTTATCAAAGAAACAGTTAGGGAAAACTTACCTAAAGTTTGGAAAGCGAACTA[A||G]TCCCATAGACACAAATACTTACATAGATAATAAAATTAATAACATTAACACTAAAGTAACATTTCAAATTTTGAATCAAAATTAAACATCTAAAACAGAGGCCAAAATATTGTACTATTTAAAGGAAGAAAGTATTATCTGGGCAGTTATC	A	G	G	A	A	A	A	A	A	A	A	A	A	A	A	A	A	A	A	A	A	A	A	A	A	A	A	A	A	A	A	A	A
fAH	this study	LipY764_contig68:19227	G	A	yes	Prz	Pz-b	PRE2|PRE	yes_BLAST_single_hit	eMSYv3:5902648	reco					AGCAATCTGTTTGAAAGGAACTGTCTTAAGGGGGAAACTCATTTATTTCAGTTGTTGTTTGTTTACAAATATGAATATTCTCTTGCGATTTTGTTTTGCTTTCTATGAGAATTAAATATTCTTAAATTTTCATTTCAAAAGTGATTATT[G||A]CACACTTATAAATCAGATGACATAGACATCCAGAGAGTCTTTTGGATTCTTAAATGTTTCTTCTTTTTTTTAAAGAATTTATTTTTCCTTTTTCTCCTCAAAACCCGCTGGTACATAGTTGTGCAACTATTTTTTAGTTGTGGCTTCTTCC	G	A	A	G	G	G	G	G	G	G	G	G	G	G	G	G	G	G	G	G	G	G	G	G	G	G	G	G	G	G	G	G	G
fAHA	this study	LipY764_contig234:4753	A	G	yes	Cab	Dom-West	DON|PRE2|PRE|PRZ4|PRZ5|PRZ6|PRZ7|PRZ8|PRZ|PRZ9|YAK4|Mong|YAK8	no	n/a	n/a					CTCTATTTACCCTAAAGGTTATTTTTACCCTAAGTAGTATAAGTTAATATGTACAAAATACAAAACCTATTAAAAGTAGGGTGGAGTAGGATACATCAATGATCTTATTTTAAAATACAAATTAACTAAACTTCCATAATAAAAACTAT[A||G]TGAATATTAAAATTAATTTTTCAAAAGCAAAACACATATGTTGACATGATCAATCTACAAATCAAAATTGAGGTGAGTTTAGTTTGATCCAGGGCTGAGGACCATATAGCCCAGGAGAGTCCTTTCATAAAGGAATGGAGAATGCCAAAGA	G	G	G	G	G	G	G	G	G	G	G	G	G	A	A	A	A	A	A	A	A	A	A	A	A	A	A	A	A	A	A	A	A
fAHB	this study	LipY764_contig234:5249	A	G	yes_N_in_donkey	Prz_Cab_div	Prz_Cab_anc_not_known	DON|PRE2|PRE|PRZ4|PRZ5|PRZ6|PRZ7|PRZ8|PRZ|PRZ9	no	n/a	n/a					TCACCACAGGGTCAGTGCAGCAGGCCAGCGAACAATCCTTAGTTTAGGGAGAGGCATATGCTTAAGGAAATTCCCTCATCTTAAAGGCCATTGTTCTTGTCTTTGGGACATGGTAAATATTTAAAGCAGATACACAATATGTGCTCGAT[A||G]GTCATGTCAAGCCCTTTAGGAAAAATAAGTTCAGGATGAATTAGTTTTACACCAAATGGCTTCCTCATATAGCTCTAATATATCCTACTACTTGTCATTTATTTATCACATAGTATCAAGTAGAATGATCCAAATGAGAACAAGTAATCCA	N	G	G	G	G	G	G	G	G	G	A	A	A	A	A	A	A	A	A	A	A	A	A	A	A	A	A	A	A	A	A	A	A
fAHC	this study	LipY764_contig5:32417	T	C	yes	Prz	Pz-b	DON|PRE2|PRE	yes_BLAST_splitted	eMSYv3:7120304	norm					TAGAAAGAAGGACTATTACTGTAGTTGACAGGAAAGATAGGACATGTCCAGAGGAAGCAGGCAGAAATACATGTGGACAATCAAAAGATGAATTGAAAACTACTAGGAGACAAATGGATTGGCAACGAGAAAGAAGTTATCATTGCTTC[T||C]CATTTAAAACTAGAACATGTTCATTATGGAACTTTAGGAAATACAGAAAAGTAAAAATTAAAAGAAAGGACTACAGGTAATTGAACTGCACACAATAACCACTTTTATGTTTTATCATCTAAGTTTCTTGGGAGGAGAGTGGAAGATTTTA	T	C	C	T	T	T	T	T	T	T	T	T	T	T	T	T	T	T	T	T	T	T	T	T	T	T	T	T	T	T	T	T	T
fAHD	this study	LipY764_contig246:2156	G	C	yes	Prz_Cab_div	P	PRE2|PRE|PRZ4|PRZ5|PRZ6|PRZ7|PRZ8|PRZ|PRZ9	yes_BLAST_single_hit	eMSYv3:933955	norm					TCTTCACTTTCCTTCAATAATGTCTTATAGTTTTCAGTGCTAGATCTTTCATGTCCTTGATTAAATTTATTCCTAGGTATTTTGTTCTTTTGTTGCAATTGTAAATGGGATCGTACTCTTGATTTCTCTTTCAGCTCGTTCCCTTGTTA[G||C]TGTATAAAAATCCAATTGATTTTTGTACCCTGCAATTTTACTGTATTTGTTGATAATTTCTGATAGCCTTTTGGTGGATTCTTTAGGATTTTCTAAGTATAGAATCATGTCATATGCGAATAGAGAGAGTTTTACTTCTTCCTTTCCTATT	G	C	C	C	C	C	C	C	C	C	G	G	G	G	G	G	G	G	G	G	G	G	G	G	G	G	G	G	G	G	G	G	G
fAHE	this study	LipY764_contig234:12738	G	A	yes	Cab	Dom-West	DON|PRE2|PRE|PRZ4|PRZ5|PRZ6|PRZ7|PRZ8|PRZ|PRZ9|YAK4|Mong|YAK8	no	n/a	n/a					AACTTGTGTCCACGTGAAATCCAAAAAAAAATTTACAAAAATTTTATTCATATTTGCCTAATCTGGGAAGCAAATAAGATATCCTTCAACAGATAAAGAGATAAATTGTGGCATATTCATACAATGGAATATTATTGTGCTACAAAAAG[G||A]AATGAACAGCTATTTTTCCACCCATGTTCATAATAGCATTTTGGAATTATTAATTGCAAAAAGATGGAAACAACCAAATTGTCCAAAACAGATGAATGGATAAACAAAATATGGTATATGCACACAATAGAATATTATTCAGTCTTATAAA	A	A	A	A	A	A	A	A	A	A	A	A	A	G	G	G	G	G	G	G	G	G	G	G	G	G	G	G	G	G	G	G	G
fAHF	this study	LipY764_contig235:14165	C	G	yes	Prz	Pz-b	PRE2|PRE	yes_BLAST_single_hit	eMSYv3:6198829	norm					AGTTGAGATAAATATTGCCAATTTGCTAAATAGTATTAAATTATCTTCTAAAAGAATTATAAATTTATACACACACTAAGAATGACACAGAGCTCCTAAAACTTATCTTCTAAAAGAGCTGTAAATTTACAAACACATTAAGAATGACA[C||G]ACAGCTCCAAAAACCCTTGGAATTTCCCAAGTGATAGAAGTGTCTTTTACTACCAAACTCTTGGTTAGAGGGTAGGTACTTTCAACCCCTGCCCCTTGACCTCTTGTGTACATAGGATGATTAGAGATTGGGTTGTAAAAACTCTTGAGCA	C	G	G	C	C	C	C	C	C	C	C	C	C	C	C	C	C	C	C	C	C	C	C	C	C	C	C	C	C	C	C	C	C
fAHG	this study	LipY764_contig236:1163	G	T	yes	Prz	Pz-a	PRZ4|PRZ5|PRZ6|PRZ7|PRZ8|PRZ|PRZ9	yes_BLAST_splitted	eMSYv3:7897234	norm					AGGTAAGGGATGTTTGTTATGCAGTTTTATGGTGGTAGTACATAACAAATCTTTTCTTACCCATGCCCTTGTTTGATTGACAATACATTGAAATCAACCCCACTAGAGTAGAGAAGACTTTGTGGGTTACTTTTTGCTATGGCATATGT[G||T]GCATGCAGTCAGTCCATCTTTTGCTTAAGCTAATAAACTTAAGTTATTATAAGTTAATAATTAACTATTAATTAACTTATTAACTATTAATAATAGCAGAGGGACAGAATTCAATCATGTTTCCTATCATTTGAGATTAACAGCGGTGTCT	G	G	G	T	T	T	T	T	T	T	G	G	G	G	G	G	G	G	G	G	G	G	G	G	G	G	G	G	G	G	G	G	G
fAHH	this study	LipY764_contig236:1432	T	C	yes	Prz_Cab_div	P	PRE2|PRE|PRZ4|PRZ5|PRZ6|PRZ7|PRZ8|PRZ|PRZ9	yes_BLAST_splitted	eMSYv3:7897503	norm					TTTCCTATCATTTGAGATTAACAGCGGTGTCTCCAAGAAGAAAAGTGGATTCAGGGGTTCTCACATTTGTGGCATGCTTATATTAGTTCATCCTGGTGCACTATAGAGAAATCAATGAATAAAGCAAGGATATCTTCAAATACCTTTCT[T||C]AACACCAGGAAACTGGCTGAATAATCAAAACAAATAGGGTACCTGTGTTTACGGAACTTACATTCGTACCAGAAAGATAAAGCAAAATAATGGACCATGGTATGCTTAAATTTGGAGCAAAGGAGCTCTGTGTTCAAATCCTAGAATGATG	T	C	C	C	C	C	C	C	C	C	T	T	T	T	T	T	T	T	T	T	T	T	T	T	T	T	T	T	T	T	T	T	T
fAHI	this study	LipY764_contig236:1510	T	C	yes	Prz_Cab_div	P	PRE2|PRE|PRZ4|PRZ5|PRZ6|PRZ7|PRZ8|PRZ|PRZ9	yes_BLAST_splitted	eMSYv3:7897581	norm					TATATTAGTTCATCCTGGTGCACTATAGAGAAATCAATGAATAAAGCAAGGATATCTTCAAATACCTTTCTTAACACCAGGAAACTGGCTGAATAATCAAAACAAATAGGGTACCTGTGTTTACGGAACTTACATTCGTACCAGAAAGA[T||C]AAAGCAAAATAATGGACCATGGTATGCTTAAATTTGGAGCAAAGGAGCTCTGTGTTCAAATCCTAGAATGATGGTTTATTGGTTTTGGAAATGTGGGTAAGATCCTTATATTCTATAAGCATCAGTTTTCTCATAGGAAAAATGGGGCTAT	T	C	C	C	C	C	C	C	C	C	T	T	T	T	T	T	T	T	T	T	T	T	T	T	T	T	T	T	T	T	T	T	T
fAHJ	this study	LipY764_contig236:5499	G	T	yes	Prz_Cab_div	O_Dom-West	DON|PRE2|PRE|PRZ4|PRZ5|PRZ6|PRZ7|PRZ8|PRZ|PRZ9	yes_BLAST_splitted	eMSYv3:7902317	norm					CACTGGGTATGGGTATACTACTCCATAGACTCTGTTGTGTATGATTGAGCTGGTTTATAGACCTCACTGGATATGGATAAGCTAGTCCATAGACTCCGTTGAATATGGGTAAGCTGTCTATGGACTTCTTATGGAAATGGATCTAAATA[G||T]TCAAATGAACATGAGCAAGTGTCAGGATGAGTCAACATCATTGGGGACAAGGACCTGAAGAAAAGGGTCACCAATTTTGTCCACAGAGAATGAGCTTGAATCTGTTAGTCAAGCATTCTCATCCTCACCAGGCACAAAATAAAGCAAAACA	T	T	T	T	T	T	T	T	T	T	G	G	G	G	G	G	G	G	G	G	G	G	G	G	G	G	G	G	G	G	G	G	G
fAHK	this study	LipY764_contig236:5967	G	A	yes	Prz	Pz-a	PRZ4|PRZ5|PRZ6|PRZ7|PRZ8|PRZ|PRZ9	yes_BLAST_splitted	eMSYv3:7902785	norm					TTCTTAGGACTTGGAATGATGAATAGAGTTGGGGGTATAAGAAGACCTAAAGGATTTTGGCAAATCTAATTAGACAGTTCTAGCTAAGCACACCATTGATTCAAAGGTTTTAATAAAGGGCAAATTTTTAAAATTGGCAACCTCTTTAA[G||A]GTGGGTGTTCTACCAAGTGAATTTTTACAGTACATAGAATATTTTGATTAATACATTTATAATGTTTATAATTACAGCTAGAAAATAACTAATGAATTTAGAAATTTAAATGTCATATTTAAAAACTTTTCTGGGTCAATAATGAAAAACT	G	G	G	A	A	A	A	A	A	A	G	G	G	G	G	G	G	G	G	G	G	G	G	G	G	G	G	G	G	G	G	G	G
fAHL	this study	LipY764_contig236:14209	T	C	yes	Prz_Cab_div	P	PRE2|PRE|PRZ4|PRZ5|PRZ6|PRZ7|PRZ8|PRZ|PRZ9	yes_BLAST_splitted	eMSYv3:7911022	norm					AGTCCACATGTGAGAAGACAATTATATGGTTAATGCCTTGATTTTACTGTGTTTGCAATTCCAGTATTTTATTATTATATATAATCAGTAATATTTGACTCTTATCTATTAATATATTAAGTATCTGTGCACAGTTAATAAACATCAGT[T||C]TATAAAGATGATTTAATGAAAATAATGGAAGAAGTTCCATTGATACTCGAATTTGTGTCTAAAATTCTGGCTTGATTGGAGACACACAAGCAAAACTATTTGTTAAGAAGGCCTAATTAAAAACTACATCTGTATAGCCCACTTTCAATTA	T	C	C	C	C	C	C	C	C	C	T	T	T	T	T	T	T	T	T	T	T	T	T	T	T	T	T	T	T	T	T	T	T
fAHM	this study	LipY764_contig237:1094	TTGAAGTGCAAACATGATGC	T	no_indel	Prz	Pz-b	PRE2|PRE	yes_BLAST_single_hit	eMSYv3:6609588	norm					CTACATTAACATTTAGTGTTAAATTGTGGCCCTCTGCTTTGTTCATAAGCCACTGTTGACCAAAACCAATGGCTGGACACCCCCCTCCATGCTGCAGTGAGACAATCCAGTGTGGAAGTCATCTATTTGCTAACAGACTAAGGGGTAAC[TTGAAGTGCAAACATGATGC||T]TGGTCTGAGGACCATACTTTGGGTATCACTGGTCTATATTCTTTCCAGAGGTGATTTTATTAGATGAACTATTTTATTAGAATATCCACTGGAAGAATTACAATCTTCCTTACCAGATCTCAGTTTGGAAAA	TTGAAGTGCAAACATGATGC	T	T	TTGAAGTGCAAACATGATGC	TTGAAGTGCAAACATGATGC	TTGAAGTGCAAACATGATGC	TTGAAGTGCAAACATGATGC	TTGAAGTGCAAACATGATGC	TTGAAGTGCAAACATGATGC	TTGAAGTGCAAACATGATGC	TTGAAGTGCAAACATGATGC	TTGAAGTGCAAACATGATGC	TTGAAGTGCAAACATGATGC	TTGAAGTGCAAACATGATGC	TTGAAGTGCAAACATGATGC	TTGAAGTGCAAACATGATGC	TTGAAGTGCAAACATGATGC	TTGAAGTGCAAACATGATGC	TTGAAGTGCAAACATGATGC	TTGAAGTGCAAACATGATGC	TTGAAGTGCAAACATGATGC	TTGAAGTGCAAACATGATGC	TTGAAGTGCAAACATGATGC	TTGAAGTGCAAACATGATGC	TTGAAGTGCAAACATGATGC	TTGAAGTGCAAACATGATGC	TTGAAGTGCAAACATGATGC	TTGAAGTGCAAACATGATGC	TTGAAGTGCAAACATGATGC	TTGAAGTGCAAACATGATGC	TTGAAGTGCAAACATGATGC	TTGAAGTGCAAACATGATGC	TTGAAGTGCAAACATGATGC
fAHN	this study	LipY764_contig238:7659	T	G	yes	Prz_Cab_div	O_Dom-West	DON|PRE2|PRE|PRZ4|PRZ5|PRZ6|PRZ7|PRZ8|PRZ|PRZ9	yes_BLAST_single_hit	eMSYv3:6619053	norm					AAAATCATATTTGTTCACAGATGACATATTAACCTATGCAGAAAATCTGAAAAAAAAAAAAACCCAACAAAAACACTCCTGGAACTCATAAGTGGTTATAATGGGGTACAAGATACAAGATTAATACATAAAAGTCAATTTTTGTGTAT[T||G]CTATAAGATAATGGTTTCATTCTTCTTTAATTCTTCATTCTACTTTCGTTCTTTTCCACGTGCCTGTCCAGGTTTACAACACCATTGATTGAAGAGGCTTTCCTTTCTCCTTAGCATTTTCTTGGCTCCTTTGTTGAAAATTACCTGTCTA	G	G	G	G	G	G	G	G	G	G	T	T	T	T	T	T	T	T	T	T	T	T	T	T	T	T	T	T	T	T	T	T	T
fAHO	this study	LipY764_contig239:3579	G	T	yes	Prz_Cab_div	O_Dom-West	DON|PRE2|PRE|PRZ4|PRZ5|PRZ6|PRZ7|PRZ8|PRZ|PRZ9	yes_BLAST_single_hit	eMSYv3:7692498	norm					TTTCTTATCTTTCTTCAGTGTTGGTGATTAAAAACTACTCTTTTAGATCATCAGCAATAATTATAACATTTCCTGAGTTGGATAAAAACCCATCATCAAATGTATAATGTTCAAGGATTCACTAAACACATGGATTTGGGGCTTTGGTT[G||T]TTTTTTTAATAACATATACACAGGTTCTCTGGTCAACTGTGGAAAACATCACAGATTCTTTAGATTTCTATAAAACTAGATAAATCCAACTGTGTTCCCAATTTAATATAAAGTTGTCAGAATTTTTTCCCATTTACTTCAACCCTGTGTG	T	T	T	T	T	T	T	T	T	T	G	G	G	G	G	G	G	G	G	G	G	G	G	G	G	G	G	G	G	G	G	G	G
fAHP	this study	LipY764_contig239:12157	C	T	yes	Prz_Cab_div	O_Dom-West	DON|PRE2|PRE|PRZ4|PRZ5|PRZ6|PRZ7|PRZ8|PRZ|PRZ9	yes_BLAST_single_hit	eMSYv3:7701074	norm					CAAATGTTTGATGAGGTGGCACTGGAGAGAGAGTGCTCAAGACTACAGTGATCTTTTAATGATTTTCAAAGTCATCCAAACATAAAAAATGCAATTATAGTCCATGGGCATATAAATTGACTATCTTGGGAGGGACCAGTTGTTATCAA[C||T]TGAAATGATGCAAATCATCAGAGTGGATTCTAATAGAGTGTAATAACAATCACAATAGTATTAGTAAGTATAACAGCAAAACTTTATATTTGTATAGGGTTTTACCACCACCAAAGGATTTTCATGTGGATGCATACACATATGGATTTCA	T	T	T	T	T	T	T	T	T	T	C	C	C	C	C	C	C	C	C	C	C	C	C	C	C	C	C	C	C	C	C	C	C
fAHQ	this study	LipY764_contig239:12210	C	T	yes	Prz_Cab_div	P	PRE2|PRE|PRZ4|PRZ5|PRZ6|PRZ7|PRZ8|PRZ|PRZ9	yes_BLAST_single_hit	eMSYv3:7701127	norm					TTTTAATGATTTTCAAAGTCATCCAAACATAAAAAATGCAATTATAGTCCATGGGCATATAAATTGACTATCTTGGGAGGGACCAGTTGTTATCAACTGAAATGATGCAAATCATCAGAGTGGATTCTAATAGAGTGTAATAACAATCA[C||T]AATAGTATTAGTAAGTATAACAGCAAAACTTTATATTTGTATAGGGTTTTACCACCACCAAAGGATTTTCATGTGGATGCATACACATATGGATTTCATAGCTGGTCGTGCATCTTTTTTTCCCATAGGAGTTAAAAAAATTGATTTAAGA	C	T	T	T	T	T	T	T	T	T	C	C	C	C	C	C	C	C	C	C	C	C	C	C	C	C	C	C	C	C	C	C	C
fAHR	this study	LipY764_contig240:316	T	C	yes	Prz_Cab_div	O_Dom-West	DON|PRE2|PRE|PRZ4|PRZ5|PRZ6|PRZ7|PRZ8|PRZ|PRZ9	yes_BLAST_single_hit	eMSYv3:6867869	norm					CTCAAGCTATTCCAAAAAATTAGGCAAGATGGAAGGCTTCTTAATAATTCTACAAGGCCAACATCACTCTGATACTAAAGCCTGACAAGGACAAGAGAAAAAAGGGAAAACTACAGGCCAGTATCGCTTATGAGCATAGTTGTAAAATT[T||C]TCAACAAAATATAGGCAGCCAAAATACAGAAATACATCAAAAAGATGATACATGATGATCAAGTGGTGTTTATATCAGGGACACAGGGATGGTTGAACATCAGCAAATCAATCAATGTGATATGCCACATTAACAAAAGGAGGAATAAAAA	C	C	C	C	C	C	C	C	C	C	T	T	T	T	T	T	T	T	T	T	T	T	T	T	T	T	T	T	T	T	T	T	T
fAHS	this study	LipY764_contig240:1608	A	G	yes	Prz	Pz-a	PRZ4|PRZ5|PRZ6|PRZ7|PRZ8|PRZ|PRZ9	yes_BLAST_single_hit	eMSYv3:6869161	norm					TACAATGGAGAAAAGATAGTCTTTTCAATAAATGGTGTTGGGAAGACTGGACAGCCACAAGCAAAAGAATGAAAGTAGGCCATTATATCATGCCATACATAAAAATAAACTCAAAAGGGATCAAGGATTCAAAGAGAAGTCTTGAACCC[A||G]TAAAACTTCTGGAAGATAATATAGATAGTACACTCTGACGTTGAGTTTAGAAGGATCTTTTCTAACACATGTCTTCTCAAGGGAAACAAAAGAAAATATAAACAAGTGGGACTTCATTAAACTAAAGAGCTTCTGCAAGGCAAAAGACTCT	A	A	A	G	G	G	G	G	G	G	A	A	A	A	A	A	A	A	A	A	A	A	A	A	A	A	A	A	A	A	A	A	A
fAHT	this study	LipY764_contig240:3046	C	G	yes	Prz_Cab_div	P	PRE2|PRE|PRZ4|PRZ5|PRZ6|PRZ7|PRZ8|PRZ|PRZ9	yes_BLAST_single_hit	eMSYv3:6870599	norm					CATAAATGCACTGATATCATCCTTTCTAGTGACCATGGACTATATTTGTTCACTAGTACTTCTGGCTTGGAGATCCAGGACATTTCCACCACTTCTCAATGACCGTACTAAAGATTGAATTATCAAGGTGATAAATTGAGCAACCCTGT[C||G]AGCTACTCTTTGCTCATTCGCATAGCTAGAAATCAAAGGGAATACCTGCCCTGAGAATGCTCAGAGAAACGACTGATTTACAAAATTCCCAATAGAGGAAGGAGGAAGAATCAAAGAAGAAATCAAAGCTTGACGCGTGGTCTGAATTCTG	C	G	G	G	G	G	G	G	G	G	C	C	C	C	C	C	C	C	C	C	C	C	C	C	C	C	C	C	C	C	C	C	C
fAHU	this study	LipY764_contig241:371	T	C	yes	Prz_Cab_div	P	PRE2|PRE|PRZ4|PRZ5|PRZ6|PRZ7|PRZ8|PRZ|PRZ9	yes_BLAST_single_hit	eMSYv3:6875791	norm					CTTAGGAAAGAAGTCTTGATGATCTCCCTGTGCAGAGGTCTATGAGTTGCATTGTCAGAAGTAATTCCTGTAGATGGGTCTTCCTTATTTTGACCTTTTTTATCATAAGTGTTAGCTTACATATATATTTTTCCTTATTTTAGATGAAA[T||C]ATAGTTTCCCAAAGTAAGTATTCTTCTTTGGAGATTAAGATTTCCCATCAATGAGACCTCTGAGCTTTTAAAAGGAAGACTCTTCTTAGCTGAGATTAAAAACAATATATCTAAATGAGAATGCCAACAGAGGTGTTTAGAAAGTCTTTGT	T	C	C	C	C	C	C	C	C	C	T	T	T	T	T	T	T	T	T	T	T	T	T	T	T	T	T	T	T	T	T	T	T
fAHV	this study	LipY764_contig241:978	T	G	yes	Prz_Cab_div	O_Dom-West	DON|PRE2|PRE|PRZ4|PRZ5|PRZ6|PRZ7|PRZ8|PRZ|PRZ9	yes_BLAST_single_hit	eMSYv3:6876398	norm					TTTTCTCCACAAATTCAATATATTGGGATAATATTATATCTAAAACCAAGTTCAATATCTTCATCATCAAGCTTGTGTCTCTGGCCTGTTTGTGAGTGTCCCCAGGAGAAGAAAATGAATGCCTATTTGTCTCATAGGTTCTGTGAGTG[T||G]GAGGAAAATAGTCATAAGTTGACAAGGCCATGATATATTCATAGAAATTTGTTCTGCAATTTAGAGGATACAGGACAAGGAGGAAGCAAATGAGATACCACATTGCTAACCAGAACAGGAAAATTGTTTTCCAGCCTATAAATGAATGGGC	G	G	G	G	G	G	G	G	G	G	T	T	T	T	T	T	T	T	T	T	T	T	T	T	T	T	T	T	T	T	T	T	T
fAHW	this study	LipY764_contig241:1193	T	C	yes	Prz_Cab_div	P	PRE2|PRE|PRZ4|PRZ5|PRZ6|PRZ7|PRZ8|PRZ|PRZ9	yes_BLAST_single_hit	eMSYv3:6876613	norm					GGATACAGGACAAGGAGGAAGCAAATGAGATACCACATTGCTAACCAGAACAGGAAAATTGTTTTCCAGCCTATAAATGAATGGGCACTGAGCCACAGTGAAAAGATACAGCATATGTTTGTATATACAAAATTAAACTTTTATAATTG[T||C]TTATAGATAGGTAGATTAAAATAAAAAATATAAAAATTATGTAATTCCACATGGCAAATGTAAATTTGTGCATCAGTTCTGATCATTCATGATGACCCTGTGCTTTAACAATTAGGATGCATTTTCTAGGAGATTATCCATGGCATCTGTA	T	C	C	C	C	C	C	C	C	C	T	T	T	T	T	T	T	T	T	T	T	T	T	T	T	T	T	T	T	T	T	T	T
fAHX	this study	LipY764_contig241:4303	T	A	yes	Prz	Pz-b	PRE2|PRE	yes_BLAST_single_hit	eMSYv3:6879723	norm					TCCATATTTTGAATTTATAAGGTACAAAACAGAGAAGGACAGCCTTAAAGAACAACCACATACAAATTCCAAAGATCATGGATGCTTTGTCTCTGCAAACGAAATTTGAAAAAATGTTTGGGGCCAGCCAAGTTGTGTGCTAGTTAAGT[T||A]CTTAACACATCTCTTTAGTGGCCCTGGGTTTTAGAGTTTGGATCCCAGGCATGGACTGACACACTGCTCATCAAGCCATGCTGTGGTGGCATCCCACACACAAAATAGAGGAATATTGGCACATGTGTTAGATCAGGGCCAATCTTTCTCA	T	A	A	T	T	T	T	T	T	T	T	T	T	T	T	T	T	T	T	T	T	T	T	T	T	T	T	T	T	T	T	T	T
fAHY	this study	LipY764_contig241:5410	C	T	yes	Prz	Pz-b	PRE2|PRE	yes_BLAST_single_hit	eMSYv3:6880830	norm					AAAGAAGTAAATAGAACCAGATTCGAGGTTTTCTTAAGTTATTTTTCCTACTAATCTTGGGTACCAGTAAGTAATAAAACAAATACTCAGGTGTATCTTATATGTTGCACGGTATTCTTAGGCAGAAGTTCTGGATTTAAAGTCCTGGT[C||T]GGTCACCTACTGCATGATGTTGGGTGAACATTCCCACTGGCGATAATTTAGAGCTCTTTGGTGGTGCCATGGAGGTGCTGGAAGGTTACATTAGGAGAATGAAGTCCTGTGTGTAAGACTAGAATGTGCTTTGTATTACTATAACTAGAGG	C	T	T	C	C	C	C	C	C	C	C	C	C	C	C	C	C	C	C	C	C	C	C	C	C	C	C	C	C	C	C	C	C
fAHZ	this study	LipY764_contig241:5932	C	A	yes	Prz	Pz-a	PRZ4|PRZ5|PRZ6|PRZ7|PRZ8|PRZ|PRZ9	yes_BLAST_single_hit	eMSYv3:6881352	norm					AAGATTGCATGTGAGAACTCAGTAAGTTGTAACTATTATCCCTTAATTCTTACCAGATACAGATACCTGGTTAGTACTCCCAAGAGCTTTTTCTAGGAGATGAGTAATGGATGAGTTTTACCATCTGAGAAAGTTTCTCAAGCCACAGG[C||A]ACACCTGTGTCTTCCCTTTTCCCCATCTGAGGGTATATCAGCAGGACAACATAGAGGAAATTATACTGCAGAGGATAAATTTGTATAACTTAAAGAAACTATCCAAGCCACTCGATTTTTCTTCCTTTTGCTTAGAGTGTTTAAGAATGCA	C	C	C	A	A	A	A	A	A	A	C	C	C	C	C	C	C	C	C	C	C	C	C	C	C	C	C	C	C	C	C	C	C
fAI	this study	LipY764_contig201:15813	A	G	yes	Prz	Pz-b	PRE2|PRE	yes_BLAST_single_hit	eMSYv3:7762749	norm					GTATAGATTATTAGAATGGAATTTAAAATGTGCATACATGCTTTATTTGTGTGTATTTTTGTGCTTGTGTATGATATATATATCTAAAAATTTAGAATATAAAGCTGAAATGATGGAAAAAGATGTTCTAGATGATCACTATGACTCTC[A||G]GAGAAAAGAGACTTTAGGTAAATATCATTAATAGAGACAAAGAAGAACACCGTAGAGCATATAAAAAAGACAATTTATTCACCAGGAAAATAATAAAACTTTTCTAAATTTGTGTGTTACTAACAATATTACTCAAAACAAGAAAAACAAA	A	G	G	A	A	A	A	A	A	A	A	A	A	A	A	A	A	A	A	A	A	A	A	A	A	A	A	A	A	A	A	A	A
fAIA	this study	LipY764_contig243:13884	C	G	yes	Prz_Cab_div	P	PRE2|PRE|PRZ4|PRZ5|PRZ6|PRZ7|PRZ8|PRZ|PRZ9	yes_BLAST_single_hit	eMSYv3:5301126	norm					ATCCCAGGCATGCACCTGCACACTTCACATTAAGCCATACTGTGGTGGCACCCCACATGCAAAATAGAGGAAGATTGGCACACATGTTAGCTTAGGGCCAATTTTCCTCAAGCAAAAGAGGAAGATTGGCAACAGATGTTAGTCAGGGC[C||G]AATCTTCCTCACCAAAGAAAAGAAAAGAAAAGAAAAGAAAAACTTCTTTCAAAATGTATCTTCACTGGGGGCTGGCCTGGTGGCGCAGCAGTTAACTTCACACGTTCCAATTCTCAGGAGCCCAGGTTAGGCAGTTGGGATCCCAGGTGTG	C	G	G	G	G	G	G	G	G	G	C	C	C	C	C	C	C	C	C	C	C	C	C	C	C	C	C	C	C	C	C	C	C
fAIB	this study	LipY764_contig245:9383	C	A	yes	Cab	Dom-West	DON|PRE2|PRE|PRZ4|PRZ5|PRZ6|PRZ7|PRZ8|PRZ|PRZ9|YAK4|Mong|YAK8	yes_BLAST_splitted	eMSYv3:8527365	norm					ATGAAACCCACTCACATTACCAAGGATAATCAATTTATTTAAAATTGCGCAATTATAAATTTAACCACACCTACAAAATACCTTCACAACAACTCATATATTAGTGTTTGATTGAATAACAGTATTCTATAATCTAGCCAAGTTGACAC[C||A]TAACACTGACCATCACAGGTATCAATCTCTATTCTGTGAGAATAAAGCAAAATCTTTTCTATTCTTTTCATTTCTTAAGTACAATATGTAGGTTTATTGTGTTTTATTTTTCCACTTTGATTTTTTTTTTTTTTTTTT	A	A	A	A	A	A	A	A	A	A	A	A	A	C	C	C	C	C	C	C	C	C	C	C	C	C	C	C	C	C	C	C	C
fAIC	this study	LipY764_contig5:40438	C	T	yes	Prz	Pz-a	PRZ4|PRZ5|PRZ6|PRZ7|PRZ8|PRZ|PRZ9	yes_BLAST_splitted	eMSYv3:7128326	norm					AGAACAGATATTGGTTACACTTTATAAAATATTACAGTGAAATTCATGCTTTGCATCACAGAGCTTTTAAAATGTAAATAAAGAGCAACAAAAAGCAGCTTAATAAATAGCCCCATAAACTGGCTTTACATCAATCCTATAAAAATCAG[C||T]CACAGCTATTACAAATACAAAGTCACACATGACCACACAATAAATCAAAAGGGCTTAATGGATTATCATTTTGGATTAAAGAGGTTATGCATGAATCTGGCAATTTTTCTAGTTATTCTGATGCATTGTTTTAGTGTACCATGGAAGCAAG	C	C	C	T	T	T	T	T	T	T	C	C	C	C	C	C	C	C	C	C	C	C	C	C	C	C	C	C	C	C	C	C	C
fAID	this study	LipY764_contig256:8547	G	A	yes	Prz_Cab_div	O_Dom-West	DON|PRE2|PRE|PRZ4|PRZ5|PRZ6|PRZ7|PRZ8|PRZ|PRZ9	no	n/a	n/a					AATAAGATGTGGACCATGTCTTACATCACTGGCAAAAATGAACTTAAAATAAACTAAGGAATTAAACAGAAGGCCTGAAACTATAAAAGCCCTGGAAGATAATATAGGGAAAAAGCTCCTTCTCAATGGTCTTTGGAAAGACTTTTTGG[G||A]TATAACAGCAAAACACTAGTGGGACTACATCAAACTAAAGAATTTCTGTAGAGTAAAACATCAAGAAAGTGAAACTACAACATATGGAATGGGAGAAAGTATTTGAAAACCATGTATCTGATAAGTGGTTGACCTAAAATATATAAGGAAC	A	A	A	A	A	A	A	A	A	A	G	G	G	G	G	G	G	G	G	G	G	G	G	G	G	G	G	G	G	G	G	G	G
fAIE	this study	LipY764_contig246:6411	A	G	yes	Prz_Cab_div	P	PRE2|PRE|PRZ4|PRZ5|PRZ6|PRZ7|PRZ8|PRZ|PRZ9	yes_BLAST_single_hit	eMSYv3:938210	norm					GAGTTGTCTTTTTGAACGATTAATAAAATCAATAAACTGACAGAGCACAGAACTCAGCTAAATTAAGAAAATAAGACAGAAGACTCAGATAAAATCAGATGTGAAAGAAGAGACTTTACAACCAATGCCACAGGAACAAGAAATAGATC[A||G]TAAGGGACTATTATGAACTATTACACTTGATAAATTGGAAAATGTAGAAGAAATGGGTAAATTCTTAGAAACATATAATCTACCAAGACTGAATCAACAAGAAATGGGAAATCTAAACAGAACAATAATAAACAAGGAGCAGGGTCTGTAA	A	G	G	G	G	G	G	G	G	G	A	A	A	A	A	A	A	A	A	A	A	A	A	A	A	A	A	A	A	A	A	A	A
fAIF	this study	LipY764_contig246:7095	C	A	yes	Prz_Cab_div	O_Dom-West	DON|PRE2|PRE|PRZ4|PRZ5|PRZ6|PRZ7|PRZ8|PRZ|PRZ9	yes_BLAST_single_hit	n/a	n/a					CTCTTCCACAAAATAGAAGATAAAACATGTATAAACTCACTTTTGAGTACAGCATCACCCTAATACCCAAAGCCAGACAAAGAAACAATGAAAAAAGAAAACAACAGGCTATTATTGGTGATGAATATGGATGCAAAACTTCTCCACAA[C||A]TGTTAGCAAACTAAATTCAAAAGCATGCTGGAAGGATTATATGTATGACTTAGGGAGATTTATCTAAATTAAAAGTAAAAAGTAAAATTTTCTGTTTACAGATAACATGATCTTATGTGCAGAAAATCTTGAAGACTCCACCCAAAGCTGT	A	A	A	A	A	A	A	A	A	A	C	C	C	C	C	C	C	C	C	C	C	C	C	C	C	C	C	C	C	C	C	C	C
fAIG	this study	LipY764_contig246:10773	G	A	yes	Prz	Pz-b	PRE2|PRE	yes_BLAST_single_hit	n/a	n/a					CCAAAACAACCTCACCCCAGTTGTGGCAATCCAAACTCAGGGGAGATTTCAAAAATACTGAACCCGTCTCTGGGGAGGAAGGGGCTTATACTCTACATCAGGCACCCCAGTCTTAGATTCTGCATAGGAGAGATGAGAACCCCTGCCCC[G||A]AAATTAATGGCCGTGAAAACCAGTGATGATTATGATCAGGAAAAACATAGATCTGTAGGGAATGGAGAACCCACTCTTAAAGGCTAGCGCACAGACTTGCTTGGCCTGGGATCCAGCACAAAAATACCAGTTTGATAAGCACCTAGAACAA	G	A	A	G	G	G	G	G	G	G	G	G	G	G	G	G	G	G	G	G	G	G	G	G	G	G	G	G	G	G	G	G	G
fAIH	this study	LipY764_contig246:12463	T	C	yes	Cab	Dom-West	DON|PRE2|PRE|PRZ4|PRZ5|PRZ6|PRZ7|PRZ8|PRZ|PRZ9|YAK4|Mong|YAK8	yes_BLAST_single_hit	n/a	n/a					AAGGTACTAAAGTTAACTAAACCTCAATAATTAGTTAAGGGATGCATAAAATAAAAAGATATTAAAATGGTAAAGTTTTGAAATAAGTTCAAATTTAAGTTGTTACCAAATTAAAACAGATTGTTATATAATTGGAGGTTATATAGGAA[T||C]CTCACAGCAAGCACAAAGCAAAAACATACAGTAAACACACACACACAAATGAGAAGTGAATCTAAACATAACACTAAAGAAAGCCATTAAACTACAAGGGAAAGGAGAAAAAGAAGAAGAAATAAACAGAGAGAAACTACAAAAATAACAA	C	C	C	C	C	C	C	C	C	C	C	C	C	T	T	T	T	T	T	T	T	T	T	T	T	T	T	T	T	T	T	T	T
fAII	this study	LipY764_contig247:3077	G	T/C	yes_former_multiallele_donkey	Prz_Cab_div	Prz_Cab_anc_not_known	DON|PRE2|PRE|PRZ4|PRZ5|PRZ6|PRZ7|PRZ8|PRZ|PRZ9	yes_BLAST_single_hit	eMSYv3:7393769	reco					AAGCTCTATACATCTCATTTTGTGCACTTGTAAAATGGAGACAGTATTAGTATCTACTTCATAATGTTTTGGGAAAGATTAACACTTGGCAAGTAGTAAGACCATAATAAGCATTTTCATGACTATTATCATCACCCCTTGGAGGATAT[G||T||C]AATAAAAACCATCATAATTATGCTTATCATGGAGTGTTTTTTTCTCTCGTATTTACATGAATGTGCATTATCTGCGCAAGCAAAGACATTCCAGGATTTAGTCCTGACTCAAAATGATAGTCACAAAACTTTGATTTGTACGCCACAGAAG	T	C	C	C	C	C	C	C	C	C	G	G	G	G	G	G	G	G	G	G	G	G	G	G	G	G	G	G	G	G	G	G	G
fAIJ	this study	LipY764_contig247:8877	G	A	yes	Prz_Cab_div	P	PRE2|PRE|PRZ4|PRZ5|PRZ6|PRZ7|PRZ8|PRZ|PRZ9	yes_BLAST_single_hit	eMSYv3:7387969	reco					ATGATGGAAAGGTCTTCCTGAAACAGATAAAAGTCAAGGCTCCCATGCAGGTGGGATTATTACTCCCAATCAGGAAAAGAAACACCACCAGCAGGGACAGTAGCATAGAACTGGGGGAAAAGCTCAAAATAAATGAAGATATGTGAGGA[G||A]GTCATTTGGGATGAGCAGGCTGGAAATATGTTGGAACAAGATTGGGGAAGTCCTTAGAGATAAAGAATGAGAAACTAAGGAAGGTTTTTCAGCTATCAAGTGAGTCACTGAAATGTGTATTTCAGAAAATTTACTTTGTGTGGTTAAGGAA	G	A	A	A	A	A	A	A	A	A	G	G	G	G	G	G	G	G	G	G	G	G	G	G	G	G	G	G	G	G	G	G	G
fAIK	this study	LipY764_contig247:9735	T	C	yes	Prz_Cab_div	P	PRE2|PRE|PRZ4|PRZ5|PRZ6|PRZ7|PRZ8|PRZ|PRZ9	yes_BLAST_single_hit	eMSYv3:7387111	reco					ACCAGAAGCAGATATTAAAGATAAGGAACATGAAACTGAGGTACTCAAAAGTTAAGTGGTGAATGAGCCATTAAGAACAGTGTTCTTCCAACTTGTTCCCAAACACTCTTGTTTTAGGAAGGTGCTTCAGGTGTCCCAAAAGAATTTGA[T||C]TCAAATTTATGAAAACTAATGTTGAAATAAGGGTGTGTGTGTCACACATTATTCAAACTTCTAATTTCCATATATGTCAAAAAAACCATACCATTTTTCATTGACTGATTTTATTAAGTAACCACTTATAAATTTAAACTAAAAATAAAGC	T	C	C	C	C	C	C	C	C	C	T	T	T	T	T	T	T	T	T	T	T	T	T	T	T	T	T	T	T	T	T	T	T
fAIL	this study	LipY764_contig248:12151	CTCTAATG	C	no_indel	Prz_Cab_div	Prz_Cab_anc_not_known	PRE2|PRE|PRZ4|PRZ5|PRZ6|PRZ7|PRZ8|PRZ|PRZ9	yes_BLAST_single_hit	eMSYv3:9111990	reco					AGTCCCTTTTCAGATTCAGAATCAACTCTCTGTTTATCCTGAGTGAGGTGACGGGGACACTATCACCTCAGGCAAACTAAATTCCCTCTGTACAGTCCAATGAGCTGGATTCTCCAAACACCACTGCTTCTTGCGATGACTGACATTAC[CTCTAATG||C]TCATGACAAACAGCCATCTATAAATTAACAATGACTGTCCAAAAATAAATAACCCCCAAGAAATATGGAGAATGATCCTAACATCTTATGAAATAATAAGTAATAAGGGCAACTGTACAGATCAAGTAATTCATGTGACTGTTA	CTCTAATG	C	C	C	C	C	C	C	C	C	CTCTAATG	CTCTAATG	CTCTAATG	CTCTAATG	CTCTAATG	CTCTAATG	CTCTAATG	CTCTAATG	CTCTAATG	CTCTAATG	CTCTAATG	CTCTAATG	CTCTAATG	CTCTAATG	CTCTAATG	CTCTAATG	CTCTAATG	CTCTAATG	CTCTAATG	CTCTAATG	CTCTAATG	CTCTAATG	CTCTAATG
fAIM	this study	LipY764_contig249:1861	T	A	yes	Prz_Cab_div	O_Dom-West	DON|PRE2|PRE|PRZ4|PRZ5|PRZ6|PRZ7|PRZ8|PRZ|PRZ9	no	n/a	n/a					AGTTTTAAAAACTCATAACCACTGATTATCTTTTACTAATATGTATCTATCATCTATCTATTTTCATGTATACCTATGTAACTGTACATAAATTTGTCTTTAGAATCTATATTAAAGCTTATGTATTGATAATTATATTTGTAATATAA[T||A]AATGGGGGCAATAAATCTATAGTGGAACAGAAAATGGGCTCTGGATTCCTATTTTTATATCACAGCTTTGTCACTAAGGTATGATTTTGGATAAATGACTTAGTAAGCCTGGGCCAGACTCCTCTTTGTAAAAGTACAATACTATTTTCAT	A	A	A	A	A	A	A	A	A	A	T	T	T	T	T	T	T	T	T	T	T	T	T	T	T	T	T	T	T	T	T	T	T
fAIN	this study	LipY764_contig249:5338	C	T	no_sample_cov<6	Prz	Pz-a	DON|PRZ4|PRZ5|PRZ6|PRZ7|PRZ8|PRZ|PRZ9	no	n/a	n/a					ATGTGGCAGCATAAGAGGTAATGACGGACTGCTTGATGGGAGTGGGGTAGGAATGGGAAACTAGGGGGCACTCTTCCACTCTCACAGGGCTCTCCAGTCTGAGGCATTGGCAGCTTGAGACACCTTGGTAAGCACATGGTTGAAGAGAC[C||T]GGCAGCTCACTGCATACCCAACAGTTGGAGCGATTTTGTATGTCAGCAGTAGTGTGTGCCCAGGCAGCAAAAAGGTTGGCCCTAGGATGTTGTCCTAGAATGAAAAGTAAGATGTTTAGAGGGGACCAGAAAAGGGAGGTCATGCATGCAG	T	C	C	T	T	T	T	T	T	T	C	C	C	C	C	C	C	C	C	C	C	C	C	C	C	C	C	C	C	C	C	C	C
fAIO	this study	LipY764_contig249:11510	G	A	yes	Prz	Pz-a	PRZ4|PRZ5|PRZ6|PRZ7|PRZ8|PRZ|PRZ9	no	n/a	n/a					TCACAGCAGCTCCTAAGTAACCAACTGTGAGAGGATCAATATGTCTATGGCTGTTTGTTTCTTTCTTGGGCTAGCATGCACTTAGCTCAGCGCAATGCTGGTCATGTGTGTTCATTAATAGTAGAGGGGGTACTTGGCACTGAACCTAA[G||A]AGAGAACTTAAAGGTGTCTGGCCAAGTTTAGACTCTTGCCACTGGCAGCATTCTTACCACTGCCAGTTAATATTATTCAGATGAGAAAAGGTTGTTACACAAACCATCCTCTAAGGGTACTTTTCCTCCATAGACATAGCAACTTTTGCTT	G	G	G	A	A	A	A	A	A	A	G	G	G	G	G	G	G	G	G	G	G	G	G	G	G	G	G	G	G	G	G	G	G
fAIP	this study	LipY764_contig249:13397	A	T	yes	Prz_Cab_div	O_Dom-West	DON|PRE2|PRE|PRZ4|PRZ5|PRZ6|PRZ7|PRZ8|PRZ|PRZ9	no	n/a	n/a					TATTTAATTGGCTGTTTAGTTTTTCTGTTGTCAATATGTATGAATTCTTTGTATATTTTAGATATTAATCCCTTGTCAGATACATGATCAGCAAATATCTTCTCCTAATTGTTAGCTTGTCTTTTGTTTTATTATGGTTTCCTTTACTA[A||T]GCAGAAGACTTTTGCTTTCATGTAGTCTCATTTGTTTATTCTTTCTATTGTTTCCCTTACCTAATCAAACATCGTACTTGAAAATATGCTGCTAAGACTGTTTACTTTTTCTTCTAGAATTCAATGTTTCTAGGTCTTACATTCAAGTCTT	T	T	T	T	T	T	T	T	T	T	A	A	A	A	A	A	A	A	A	A	A	A	A	A	A	A	A	A	A	A	A	A	A
fAIQ	this study	LipY764_contig250:3973	C	T	yes	Prz	Pz-b	PRE2|PRE	no	n/a	n/a					TGATATGCCCTGCACATAGATGTTTATAGGAACTATTCATAATTGCCAAAATTTGGAAGCAACCAGCATGTCCATCAGTAGGTGAATGGATAAATGAACCATTGTCCATAAAGACAATGGGATGCTATTCAACTCTAAAATGAAATGAG[C||T]TATCAAGCCATGAAAAGACATGGAGGATCTTTAAATGCATATTACTAAGTACAAGAAACCAATGTGAGAATGCTACAAACTATACCATTCAAAATCTATGACATTCTGCAAAAGGCAAAACTCTGAAGACAGAAAGGATTTTTAGGGCAGT	C	T	T	C	C	C	C	C	C	C	C	C	C	C	C	C	C	C	C	C	C	C	C	C	C	C	C	C	C	C	C	C	C
fAIR	this study	LipY764_contig250:4504	C	G	yes	Prz	Pz-b	PRE2|PRE	no	n/a	n/a					TCAATTTTGCTGTAAATCTAAAACTGCTCTAAAAACGATAGTCTTAAAAAGCACACAAAAAGGGAGGAAAACTTTAATTAATAAAAAATTGGAATCTTACTTGGACAATAACAAAGAAAGAAGCTAGTGTAAGGACACAGGGCAGTGAC[C||G]ACTGTCAGATTATTTGCTGCTGCATCTCATATATCCATAACAGAAGCAGTTCCTCAACTCAGATTTGTTGATCAAAAAAGAATTCAGACAACCAACATCAGAAATCCCTACCCTCCCAAAGGGTGGATGATATGAGAGACTTTGAATAGAC	C	G	G	C	C	C	C	C	C	C	C	C	C	C	C	C	C	C	C	C	C	C	C	C	C	C	C	C	C	C	C	C	C
fAIS	this study	LipY764_contig250:6225	C	T	yes	Prz_Cab_div	P	PRE2|PRE|PRZ4|PRZ5|PRZ6|PRZ7|PRZ8|PRZ|PRZ9	no	n/a	n/a					ACCACACACTTAAAAACTACTGGGGCCCTCCTGGTGATATAGTGGTTTAGTTTGCATGCTCCACATCTGCGGCATATGACTCACAGGTTCAGATGCAGGGTGCAGACTTACTCACCACTCGTCAAGCTATGCTGTGGTGACATCTCACA[C||T]TGAAGTAGAAGAAGATTGGTATGGATGTTAGCTCAGGGCCAATCTTCCTCATACACACACCCACAGATTATTAAAATGGTAAATTTCATCTTTTTTTTTGTTTTGCAATTTATATCAATTAAAAATAAACATACAGGGGCCACCCAGTAGC	C	T	T	T	T	T	T	T	T	T	C	C	C	C	C	C	C	C	C	C	C	C	C	C	C	C	C	C	C	C	C	C	C
fAIT	this study	LipY764_contig251:8395	G	A	yes	Prz	Pz-a	PRZ4|PRZ5|PRZ6|PRZ7|PRZ8|PRZ|PRZ9	no	n/a	n/a					GTGGAATTGTTTTCTTAATTTTATTTTTGATGTTTATTTTAGTGTATACAAATATAATTATTTTTTTTGAGGAAGATTAGCCCTGAGCTAACAGCCACCACCAATCCTCCTCTTTTTTGCTAAGGATGATTGGCTCTGAGCTAACATCC[G||A]TGTCCACATTCTTATATTTTATATACGGGACTTCTGCCCCAGCATGGATTCACAAGCATTGTTTAGGTCTGTACCTGGGATCTGAAGTGTTGAACGCTGGGCTGCTGAAGCAGACCATGTGAACTTAATTGCTGTGCCACTGGGCTGGTTC	G	G	G	A	A	A	A	A	A	A	G	G	G	G	G	G	G	G	G	G	G	G	G	G	G	G	G	G	G	G	G	G	G
fAIU	this study	LipY764_contig251:11596	C	A	yes	Prz	Pz-b	PRE2|PRE	no	n/a	n/a					AAATCTTTGCCTAATACACCTGAGCTTCCTAGGAAACAATTTCTATTAATATGTTTTATTCTTATGTATAGCCCATACTTTCTTATTCTGTAGCATGTTTTAAAGTTTTGTTGAAAACTGGACACTTAGGAAGTTATAATGTGGACACT[C||A]TGGAAACCATGTTTTCTCCACTCTGTGTGTTTGTTTTTTTCCTGTAGTTGTGTTCTGGGTTTTATATTTCTTTAGTGTCTTTTCTGAACTAATTTTATAAAATCTTTATGATTTTCCTTAAGTTTCCCAGAAGCCTATTACATTAGCATAG	C	A	A	C	C	C	C	C	C	C	C	C	C	C	C	C	C	C	C	C	C	C	C	C	C	C	C	C	C	C	C	C	C
fAIV	this study	LipY764_contig252:4700	G	C	yes	Prz_Cab_div	O_Dom-West	DON|PRE2|PRE|PRZ4|PRZ5|PRZ6|PRZ7|PRZ8|PRZ|PRZ9	yes_BLAST_single_hit	eMSYv3:9189905	reco					GAATATAGGGCTATTTTAACATACAAAAATTGATCAATGTAATCCCAAACCGAACAAAGGATAGCAAATGATGCAGACAAAGTAATTGACAAAATTTAACACAATTTTATGACAAAAACACTCAAGCAACCAGGCATACAAGAAAATTA[G||C]CTCCCAGGTGGCATCAGCAACATGGTAGGCTAAGCTGTTCCCTTTGTCTCTCCCCCTCTAAATTACAACTAAATGGACATTCATTAACCAACAGAGGATACCCACACAACACAACAGAAGACCTGAGAGAACCTCAGAGCTATATATCTGA	C	C	C	C	C	C	C	C	C	C	G	G	G	G	G	G	G	G	G	G	G	G	G	G	G	G	G	G	G	G	G	G	G
fAIW	this study	LipY764_contig254:1097	T	C	yes	Prz_Cab_div	O_Dom-West	DON|PRE2|PRE|PRZ4|PRZ5|PRZ6|PRZ7|PRZ8|PRZ|PRZ9	yes_BLAST_single_hit	eMSYv3:8927354	norm					ATGAAACATGCCTTTGTTGGATCCCTAACCATTGATATTGCTAGTGACATCCAGACATTGAGACTACCATGGCTAGATGATCCTCCTTCTGACATATTGTTGGAAGATCAACAGTAGTCTGACACTAACAATGCCTACATCACTCACCT[T||C]ACTTCATCTCATCACGTAGGCATGGTATCATCTCACATAATCACATGAAAGGTGAGTACTATACAATAAGATATTTTGAGAGTGACCATATTCACATAATTTTCATCACGGTATATTGTTGTAGTTGTTCTATTTTATTATTTAATTATTG	C	C	C	C	C	C	C	C	C	C	T	T	T	T	T	T	T	T	T	T	T	T	T	T	T	T	T	T	T	T	T	T	T
fAIX	this study	LipY764_contig254:2110	A	G	yes	Cab	Dom-West	DON|PRE2|PRE|PRZ4|PRZ5|PRZ6|PRZ7|PRZ8|PRZ|PRZ9|YAK4|Mong|YAK8	yes_BLAST_single_hit	eMSYv3:8928367	norm					TCAGATCTACTCTCTTAGCAACTTTCAAGTATTTAATGCACTATTGTTAACTATAGTCACCATGTTGTACATTAGATTCCCAGAATTTACTTATCTTCTAACTCGAAGCTTGTACCTTTTATCCAAACATCTTTTTTCCCCCACCCCAC[A||G]CCCCTGGCAACCACCATTCTCCTTTCTGTTTCTATGAGTTTGTCTCTTTTAGATTCCACATATAAGTGAAATTATACAGTATTTGTCTTCTCAGTCTGACTTATTTCACCTAGCATAATGCCCTCAAGGTCGATTCTCATTGTTGCAAATG	G	G	G	G	G	G	G	G	G	G	G	G	G	A	A	A	A	A	A	A	A	A	A	A	A	A	A	A	A	A	A	A	A
fAIY	this study	LipY764_contig255:2276	G	A	yes	Prz_Cab_div	O_Dom-West	DON|PRE2|PRE|PRZ4|PRZ5|PRZ6|PRZ7|PRZ8|PRZ|PRZ9	no	n/a	n/a					ATGAATGTGTAGTACTTATGAGTCAGAAAAAAATATGAAATATTTCATGTAAAATATAAAAATGAGGCTTATGAATGTTTAAAACTTAAGTTAAAAAATAATGAAAATATGTATTAAGTTAGCAGTGTTAACGAGTTCTCTCAAAAGTC[G||A]AGAGTTGATTTTTGAAGTTAATAATTACTTTTAAGATAATGGTGCATTTATTAGGCTTAAAAAATCTCTAGTTGCATCTCTGCATCAGCATCATCCTTTCTGTAGCTCCTGAAATGCATAGTTTGTGACTTTCATGTTCAGTGAGCAGAAA	A	A	A	A	A	A	A	A	A	A	G	G	G	G	G	G	G	G	G	G	G	G	G	G	G	G	G	G	G	G	G	G	G
fAIZ	this study	LipY764_contig255:5762	T	A	yes	Prz	Pz-b	PRE2|PRE	no	n/a	n/a					AAGGAATAAATTTGACTGAACTTTTTTTCTTCTTCTTCTTCTTTTGTTTTTTGGTGAGGAAGATTGGCCCTGAGCTAACATCTGTCTCCAATTTTCCTCTTTTTGCTTGAGGAAAATTGTCTCTGAGCTAACATCTGTGCCTATCTTCC[T||A]CCATTTTGTATATGGGATGCTGCCACAGCATGGCATGATGAATGGCACATTGCTCCATGCCTGGTATCTGAAGCCATAAACCCCAGGTTGCTGCAGTGCAGCACACAAACTTAACTACGACACCACTGGGCAAGCCCCTAGAAAGATTTCT	T	A	A	T	T	T	T	T	T	T	T	T	T	T	T	T	T	T	T	T	T	T	T	T	T	T	T	T	T	T	T	T	T
fAJ	this study	LipY764_contig4:44641	T	A	yes	Prz	Pz-b	PRE2|PRE	yes_BLAST_multi-copy	eMSYv3:1045245	norm					TCTGAAGTTGCAAACTAACTTCTCTCCAGCATTGGGTCTAGGTCTCCAGAGGTGGGTCTAAGTGTCCTCAGCCTACGTTATGTTCCCTGCGGTGTTTTGGGTACACTTGGTATGTTGTTTGCAGAAGCCTGATGTCAGTCTGAAGTTGG[T||A]TAGAGTTTCCTGATATAATCTGGGGAACCCATGGTATGTTTGGCGTCTCCTGGAATGTTTCTTGGGAATGTATATTCTGTTTCTGGTGTCCAGGAGGTGATCTGAAACTCCCTACTTGAGTCTGGGTCCTATGGGGGCTGAGTCTAGACCC	T	A	A	T	T	T	T	T	T	T	T	T	T	T	T	T	T	T	T	T	T	T	T	T	T	T	T	T	T	T	T	T	T
fAJA	this study	LipY764_contig256:893	C	A	yes	Prz_Cab_div	O_Dom-West	DON|PRE2|PRE|PRZ4|PRZ5|PRZ6|PRZ7|PRZ8|PRZ|PRZ9	no	n/a	n/a					TTGTTTTCACCAGCACCACTATAAAAACAAGAGTAATATGTTGTACTGTGATGTTATGATGTCTACATCACTAGTTAATAGGAATTTTTCAGCTTCATTATAATCATATAGCACCACCATCATATTTGTGGTTCACTGTTGACCAAAAC[C||A]TCATTATGTGGTACATGACTACATTGTGTTGCTGTCTATTTCTCCCATTAGTTGTGTTAATATTTGCTTTATATACTTAGGTGCTCTTATGTTGGGTGCATAAATATTTAAAAATATATGTCTTCTTCTCTGATTGACCCATTTATCAATA	A	A	A	A	A	A	A	A	A	A	C	C	C	C	C	C	C	C	C	C	C	C	C	C	C	C	C	C	C	C	C	C	C
fAJB	this study	LipY764_contig256:1751	C	T	yes_N_in_donkey	Prz_Cab_div	Prz_Cab_anc_not_known	DON|PRE2|PRE|PRZ4|PRZ5|PRZ6|PRZ7|PRZ8|PRZ|PRZ9	no	n/a	n/a					TTAGCCCTGAGCTAACATCTGCCATCCATCCTTCTCATTTTGCTGAGGAAGACTGGCCCTGAGCTAATATTTGTGTCCATATTCCTCTAATTTATGTATAGGCTGCCTGCCACAGCATGGCTTGATAAGCAGTATGTAGATCCATGCCT[C||T]GGATCTGAACCAACAAACCCCAGGCTGCCAAAGGGGAGTGCACAAATTTAACTGCTATGCCAGCATGCCTGCCCCTATGATTTACATTTTTGATGTCAATTTTACCTCTTTTATTCTTGTGTATCCCTTAACCAATCATGTGATTAAAGTT	N	T	T	T	T	T	T	T	T	T	C	C	C	C	C	C	C	C	C	C	C	C	C	C	C	C	C	C	C	C	C	C	C
fAJC	this study	LipY764_contig256:7141	A	G	yes	Prz	Pz-b	PRE2|PRE	no	n/a	n/a					TCTGAACAGACTAATAACAAGTAAAAAGATTGAATCTGTGATCAAAAACCTCTTACAGAAAAACCCAGAATCAGATGGTTTCACTGGTGAATTCTACCAATCAAGGAAGAATTATTGCCAATCCTTCTGAAACTCTTCCACATGTTTGA[A||G]CAAGGGGGAATACTTCTGTACTTATTTTACTAAGCTAGTGTGACTGATATCATAGCCAGATAAGGATACTACAAGAAAATTATAGACCAATATCCTCCACAAATATACATGCAAACATTCTCAACAAAATATTAGCAAACTGAATCCAGCA	A	G	G	A	A	A	A	A	A	A	A	A	A	A	A	A	A	A	A	A	A	A	A	A	A	A	A	A	A	A	A	A	A
fAJD	this study	LipY764_contig5:40945	T	G	yes	Prz	Pz-a	PRZ4|PRZ5|PRZ6|PRZ7|PRZ8|PRZ|PRZ9	yes_BLAST_splitted	eMSYv3:7128833	norm					ACCTCACTCATTATTTCACCACTGAAATAAAATACTAATAAATTAGACTAACCCTATGGGTCTTTCTTATCTCCTAGACACAGGCAAATAAGGAAATATGAAGTCCCTTAGGCTAATGCTCTTGGGTTCTTAATACCATTGCTTCTTGG[T||G]ATTTTGTGTGTTCACTTTGAATGAGTGCCAATAAAACTTGAGGAACTATTTTTAGCACCAAATCTGATCAGACACTAAAAGAAAAAAGTACTAAATAATGTTTTTATACGTACAATATGTTCTTTCATTAAAATTCCAAATTTGACAAATT	T	T	T	G	G	G	G	G	G	G	T	T	T	T	T	T	T	T	T	T	T	T	T	T	T	T	T	T	T	T	T	T	T
fAJE	this study	LipY764_contig276:2771	A	G	yes	Prz	Pz-a	PRZ4|PRZ5|PRZ6|PRZ7|PRZ8|PRZ|PRZ9	no	n/a	n/a					TCTTTTCAAAGATCCAGCTCTAGGTTTCATTTGTATTTTTCTATTGTTTTTAGTCTCTGTTTCAGTTATTTCTGCTCTGATTTTTATTATTGTTATTCTTCTGCTGATTTTGGGCTTTGTTTGTTCTTCCTTCCAGTTCCTTTAGATGC[A||G]CTGGTAGGTTTTTATTTGAGATTTTTCTTGTTTGTTGAGCTGTCCTGTATTGCTATAAACTTCCCTCTTGGAATGCTTTTGCTGTATCTCATAAGTTTTGGCATGTCATATTTTCATTTTCATTTGTGTCTAGGTATTTTTTGATTTAGCC	A	A	A	G	G	G	G	G	G	G	A	A	A	A	A	A	A	A	A	A	A	A	A	A	A	A	A	A	A	A	A	A	A
fAJF	this study	LipY764_contig256:10118	A	G	yes	Prz_Cab_div	O_Dom-West	DON|PRE2|PRE|PRZ4|PRZ5|PRZ6|PRZ7|PRZ8|PRZ|PRZ9	no	n/a	n/a					ACAAGAAGAAATTTGAAAACACAGTGGAACATTAAAGATTTAGGTGAAAGAAAATCATCATTTGAGAACATAGCAAGAAAGTGGCTATCTGCCTCAGAAGCAAACATGTTGACACATTTATCTAGGGCTTTTAGTCTCCCGCAATCTGA[A||G]ACAATAAATTTTCACTGTTTAAGTGATTAATCTGTAGTACTTTGTAACGGAAGTACCAGCACACTAATTCACCCACTTTACCTGATATGCAAAAGGAATTTCTTCGGGCTGAAAGTAAGTAACTCCAGAAGGTAATTCAAATCCACATATA	G	G	G	G	G	G	G	G	G	G	A	A	A	A	A	A	A	A	A	A	A	A	A	A	A	A	A	A	A	A	A	A	A
fAJG	this study	LipY764_contig258:326	T	A	yes	Prz	Pz-b	PRE2|PRE	no	n/a	n/a					GAGGGGACCAAAAGTGTTGTTTAGGCACATGTGTGTGTTGATGGATTGCAATTAGTCTCTGGGTGGTGAACATGATGTAATCTACACAGAATTTGAAATATGTGATGATGTACACCTTAAGACTATATAATGTTATAAGTCAATGTTAC[T||A]ACAATAAAAAAAATACTCAAAATGGATTAAAGATTTGAATGTACAACCTGAAACTATAAAATTCCTAGAAGAAAATGGAGACAGAACACCCTTTGACATTGGTCTTAGCAACATCTTTTTAAATACCATATCTTTTAAGGAAAGGGAAACA	T	A	A	T	T	T	T	T	T	T	T	T	T	T	T	T	T	T	T	T	T	T	T	T	T	T	T	T	T	T	T	T	T
fAJH	this study	LipY764_contig258:4434	G	A	yes	Prz_Cab_div	O_Dom-West	DON|PRE2|PRE|PRZ4|PRZ5|PRZ6|PRZ7|PRZ8|PRZ|PRZ9	no	n/a	n/a					AGAGGGAACAGGTCCCAGTGGCTGTAGGAATAGGTGCAGCAGCTTTGAGCCTACTCATGTTCACTATTCTGGAGCAGAAGGCAAGCCACCACACCCCAGTGCCACCAGGGAGCAGCCATAGCTTGGGTCCCAGCAAGGAAGCCCCACCC[G||A]TCAAACACAGGGTCCTTGTGGACAGTAAACAGAGACCTTAGCAGATCTACATGCTGGGGCAAACACTTCCCAGGCCTGCGCATGAACACTCACAGTGCTTCTGAGCCCCCAAAGAGAGACTGGGTCCCAGATGGCTGCTAGAATAGGTGTG	A	A	A	A	A	A	A	A	A	A	G	G	G	G	G	G	G	G	G	G	G	G	G	G	G	G	G	G	G	G	G	G	G
fAJI	this study	LipY764_contig258:6143	C	T	yes	Prz_Cab_div	P	PRE2|PRE|PRZ4|PRZ5|PRZ6|PRZ7|PRZ8|PRZ|PRZ9	no	n/a	n/a					TAACAGCAATTACTCAGAAGAGGAGAGGAAAGAGAAGGAATTTGCTTAGGTTATTGGAGATAAGAGGCTATAATAAAATGGGCTATCTCATCTCCCATATCTCTCATACAATCCCCACAGTAGCCACTAAACAAAAAATCAGATTAGAG[C||T]CAGAATTCACAAAAAGACAAAGAATTGAGAAATCCCTCTCAGAAAACCAACAAAATGAAATGGCATTCAGAAATACAAAGGAAGAGAAAGAGTGGAAACATAGAACGACCATAAAACAAGGGATAAAATGGCAGCATTAAAGCCTCATTTA	C	T	T	T	T	T	T	T	T	T	C	C	C	C	C	C	C	C	C	C	C	C	C	C	C	C	C	C	C	C	C	C	C
fAJJ	this study	LipY764_contig258:6255	T	G	yes	Prz_Cab_div	O_Dom-West	DON|PRE2|PRE|PRZ4|PRZ5|PRZ6|PRZ7|PRZ8|PRZ|PRZ9	no	n/a	n/a					CCCCACAGTAGCCACTAAACAAAAAATCAGATTAGAGCCAGAATTCACAAAAAGACAAAGAATTGAGAAATCCCTCTCAGAAAACCAACAAAATGAAATGGCATTCAGAAATACAAAGGAAGAGAAAGAGTGGAAACATAGAACGACCA[T||G]AAAACAAGGGATAAAATGGCAGCATTAAAGCCTCATTTAACAGTAATCTCTCTAAATGTAAATGGACTGAACTCTCCAATCAAAAAACACAGAGTAGCTGGATGGATTAAAAAACTGCACCAAACAATGCAGTGCCTCCAGGAAATGTACC	G	G	G	G	G	G	G	G	G	G	T	T	T	T	T	T	T	T	T	T	T	T	T	T	T	T	T	T	T	T	T	T	T
fAJK	this study	LipY764_contig258:7014	T	G	yes	Prz_Cab_div	P	PRE2|PRE|PRZ4|PRZ5|PRZ6|PRZ7|PRZ8|PRZ|PRZ9	no	n/a	n/a					CAAAATCTCAAAAATAGACCTTATGTTGGATAATAAGGAAAGCATCAATAAATTCAAGGAGATTCAAATCATCCCAAGCATCTTTTCTGACGACAATGTTATGAAGCTAGAAATCAACCACAAGAACAAAACCAGGAAAGTCAAAAATA[T||G]GTGGAGACTAAACAACATGCTATTGATCAACCAGTGGATCACTGAAGAAATCGAAAGGAAATTTTTTAAAAACCTGGAGACAAACAAATAAGAAGATATAGCATACCAACTCTTATGGGATGCAGCAAAAGTGGTCATAAGAGGTAAATTC	T	G	G	G	G	G	G	G	G	G	T	T	T	T	T	T	T	T	T	T	T	T	T	T	T	T	T	T	T	T	T	T	T
fAJL	this study	LipY764_contig259:5335	A	G	yes	Prz_Cab_div	P	PRE2|PRE|PRZ4|PRZ5|PRZ6|PRZ7|PRZ8|PRZ|PRZ9	yes_BLAST_single_hit	eMSYv3:6533890	reco			exon/ZRSR2Y		AAAGGGTTAATGAACAACAGGATTAATCTACATATTGGAAAGTTACTGTAAAGTGCATTCCTTAATTTGTGGTTTGTAGGGAAGAAGAATATCAAGCAGCACTTTACAGCTTCAGTGTTAATTCTGCCCGGTACCCAATGGAAAACGGC[A||G]ATTTGTGGTAAAATATAACATGATGACTTTTTCTCCTTTGGTGTTCCAGCATTACGTAAAGGAACATTATTAGTAGAAAAAACTATCTTTTAAATGGAATTTAATAAAACTCTAATTACCAGGCATAGCGTTTAGCTTTCCACACATGTGC	A	G	G	G	G	G	G	G	G	G	A	A	A	A	A	A	A	A	A	A	A	A	A	A	A	A	A	A	A	A	A	A	A
fAJM	this study	LipY764_contig260:9250	A	G	yes	Cab	Dom-West	DON|PRE2|PRE|PRZ4|PRZ5|PRZ6|PRZ7|PRZ8|PRZ|PRZ9|YAK4|Mong|YAK8	yes_BLAST_splitted	eMSYv3:5410546	norm					CTAATGAGTGGAGTAGGTTTGCACCCTGCATCAGAACTGCCAACATGGGCCACCAAAGCAGAATATGTGGAACATTAACCACTCCATCACAGGGCGAGCTCTGAGGAACATGTGATTTTTATTGAATAAAAAGTCAGATGTTTGGGGCC[A||G]GCCTGGTGGCCCAGCAGTTAAGTTCTCACGTTCTGCTTTGGCGGCCCAGGGTTTGCCTGTTTGGATCCCGGATTTGCGCATGGCACCACTTGGCAAACCATGCTGTGGTAGGCGTCCCACATATAAAGTAGAGGAAGGTGGGCACCGATGT	G	G	G	G	G	G	G	G	G	G	G	G	G	A	A	A	A	A	A	A	A	A	A	A	A	A	A	A	A	A	A	A	A
fAJN	this study	LipY764_contig261:4463	C	T	yes	Prz_Cab_div	P	PRE2|PRE|PRZ4|PRZ5|PRZ6|PRZ7|PRZ8|PRZ|PRZ9	yes_BLAST_single_hit	eMSYv3:7030871	norm					CCCAAGTTACTATTTCTCGGCTTCTCTCTCTCTTGCCTTACAAGTTCCTCAACTGGTAGCTGAGTTTTAAAAGAAATAGAAGCCATCTGTGACTCGTTTAGACTCCAACACTTCACAAGTAGTTGGGGATTATTTGTGCCCTTTTTCTT[C||T]CTTCCTTTTAATATCCATTTTTATCTTTTAATTGGATATACACAAGCAAATATCACAAGGGCAAGCTTCAAACAATACTACGATTTTACCAACTACTGTCTTTAGATTCCTATCAGCAGTTGGCCACTCTTCTATCAGATAACTTGCTAGT	C	T	T	T	T	T	T	T	T	T	C	C	C	C	C	C	C	C	C	C	C	C	C	C	C	C	C	C	C	C	C	C	C
fAJO	this study	LipY764_contig261:7122	C	A	yes	Prz_Cab_div	P	PRE2|PRE|PRZ4|PRZ5|PRZ6|PRZ7|PRZ8|PRZ|PRZ9	yes_BLAST_single_hit	eMSYv3:7033529	norm					TCCTGCTTTCAAATGTTGCCAACATTAGCATCAGAATTCCAGGGAGAAACCACAGCGAAGAGTAGGGCCCAGATTTAAGATTTTTGAGGTAATTACATAAGTATGTTTCACTAACTCTCACATTTAACGTATATGACATTAAGATATTG[C||A]CTTTGCATCAATATGTTCAGTATCAAAGCCCCCACAGTATTTCGCTCATTTGTTTTGCATGTTTTTGCTTAGGAAGAAAACTTGTCGTGATATAAAATATTCATTCAAACATTCTGAATTTCACACCGCTCCCCCACCAGTATCTCTCATA	C	A	A	A	A	A	A	A	A	A	C	C	C	C	C	C	C	C	C	C	C	C	C	C	C	C	C	C	C	C	C	C	C
fAJP	this study	LipY764_contig261:7403	T	A	yes	Prz	Pz-b	PRE2|PRE	yes_BLAST_single_hit	eMSYv3:7033810	norm					CCCCACCAGTATCTCTCATATGTACACTAAAACATCCATTGGTCAGTTCTGCCTGATTTTCCAATCCTATTATTGGACCAAACAGAGCAAGTTACTGGTGAAGTAAAATTGCACATCTTGTAAAGATGGCAGGTTTTAGTGAAGTTAAC[T||A]AGAGAGCTGCAATGACCTGCTGAACTACTGAAAAACAGAGATGTAGATGAGTCACAAGTCACGCCCAAAAAGCAAACTGTGTCAACAGGGACAAAACAGCACTCAGTCACTCTCGGTTGTCTAAGAATTTTCATATAGTTTCATGTATAAC	T	A	A	T	T	T	T	T	T	T	T	T	T	T	T	T	T	T	T	T	T	T	T	T	T	T	T	T	T	T	T	T	T
fAJQ	this study	LipY764_contig261:12619	G	A	yes	Prz_Cab_div	P	PRE2|PRE|PRZ4|PRZ5|PRZ6|PRZ7|PRZ8|PRZ|PRZ9	yes_BLAST_single_hit	eMSYv3:7039026	norm					TAGTGGCCCCAGCCAAGAACTCAGAGGGTAAAGGGGAAAAAAATGATTTTCTGCTTCCCTACACACTCATTTTAAGACCAAGAGACCAAGTTCTGAGATATTGGGTAACTTTCCCAAGATCATATGAAGTCAGAGATGAGACTGTAGGG[G||A]ATGAGAATTTGCCATCCAAAAGTATATCTCTTTGGCTTGATTTTTTTTTTAAGGAAGATTAGTCCTGAGCTAACATCTGCCACCAACCCTCCTCTTTTTGCTGAGGAAGACTGGCCCTGAGCT	G	A	A	A	A	A	A	A	A	A	G	G	G	G	G	G	G	G	G	G	G	G	G	G	G	G	G	G	G	G	G	G	G
fAJS	this study	LipY764_contig263:12497	T	G	yes	Prz	Pz-b	PRE2|PRE	yes_BLAST_multi-copy	eMSYv3:3413265	norm					CCTCCACTTATCTTTTCCTCCTTGCCTACCAAATATACTCTCTAAGCTCATGGTCCTGATCCCCTCCATTCACACCAATCTCGATGTCTCTAAAAACCAAATGGGCAAACATAGCTCCTTTTCTTAGAAGAAGCTCCCTGTTCATCTAG[T||G]TGCCTCTTTCGGGTCCCTGCCCTGTCTTCTTCTCTGGGGAGAATTGCCACCTTAATATGCTGTCTCTTCTCCAAGTTCAAGAATGGTTCCAAAAATATGTCTGTCTCTCCATTTGGTTAGATATGCTGTGACTTCATCTTCCTGATTTCTT	T	G	G	T	T	T	T	T	T	T	T	T	T	T	T	T	T	T	T	T	T	T	T	T	T	T	T	T	T	T	T	T	T
fAJT	this study	LipY764_contig264:7984	C	T	yes	Prz	Pz-b	PRE2|PRE	no	n/a	n/a					AGCCATAGGATTATTTATCTGATAGTAAATATCTCAGAGTTATAACATCTTGATATTACTGAACTCACACTCACCTAATTTTAAACATGTCCAAAAAGTTATTTCAACCAAAACAGGATGGAGCTACAGATTATAAAGTTTATTCATAA[C||T]CACAGTCAGTATTATTAAAGAAATTGTGTTTCCATCCTGAGCTATTGGCCTATGATCCTCCATGTAAACATAATTTGAATGTCATGTTTTATTCAGATAATTGACATTTTGACCGATATACCCAACGCTTTTTGCCATTCATGAAAGTTTA	C	T	T	C	C	C	C	C	C	C	C	C	C	C	C	C	C	C	C	C	C	C	C	C	C	C	C	C	C	C	C	C	C
fAJU	this study	LipY764_contig267:5490	G	A	yes	Prz_Cab_div	O_Dom-West	DON|PRE2|PRE|PRZ4|PRZ5|PRZ6|PRZ7|PRZ8|PRZ|PRZ9	yes_BLAST_single_hit	eMSYv3:9217073	norm					TTTCTGAAAGAAACCTAAAATCACCAGAAAGGTGGACAGTCCTTTGGTGAAAAGAGACCCACTTGACAGGCTCTGGGGGCATCTTGGTGAAAGGTTAGACCTCTCCAGGGACTGAGACATTGGCAGCAGTCATTACTATGACTTAGTAC[G||A]GGTGTGCTGACACAGACACTGGCAGATACTGTTGGAGACCTTCTCCTGACCTGTGCCTGCAAGGATGTGCCCCACCAACTAAAGGACTGATTTATCCATCTGAGCCAGGGCAGGCAGCCCACCTGAGGGATTGGCCCTGTCCAGGAGAAAG	A	A	A	A	A	A	A	A	A	A	G	G	G	G	G	G	G	G	G	G	G	G	G	G	G	G	G	G	G	G	G	G	G
fAJV	this study	LipY764_contig268:3388	A	G	yes	Prz_Cab_div	O_Dom-West	DON|PRE2|PRE|PRZ4|PRZ5|PRZ6|PRZ7|PRZ8|PRZ|PRZ9	yes_BLAST_single_hit	eMSYv3:9047650	norm					GGGGTGATATCGCTAAGGAGTGTATGAATGGCATCTGGAAGAAGACACTCAAGAGGATCATTCCTGAGTTCAAAGGATTTGCCAAGGATGAGGAAGTTGCGTAAATTAACAAGGCTGTGGATGAGATGGCAAACAAATTAAACCTGGTT[A||G]TGGATGAAGATGATGTTGAAGACCTCCTAGAAGTGGTTCCTGAGGAACTGACTAATGAGGAGTTGTTGGAACTGGAAGAGGAACACATAGCTGAAGAAGAGGCAAGAGAAGAGGAAACCACAGGAGACGAAAAGGAAGAACCCACAAGAAA	G	G	G	G	G	G	G	G	G	G	A	A	A	A	A	A	A	A	A	A	A	A	A	A	A	A	A	A	A	A	A	A	A
fAJW	this study	LipY764_contig269:1311	C	A	yes	Prz_Cab_div	P	PRE2|PRE|PRZ4|PRZ5|PRZ6|PRZ7|PRZ8|PRZ|PRZ9	yes_BLAST_single_hit	eMSYv3:6926934	reco					TTTGTCACCCCTCCATGTTCTCTTCATTGGGTCATTGAATGTTTCAGCAGCTACCATAAACACTGACTGCTAAACACACAGAGCTTCATTCTTCTCCAGAAAACATCCTCTAGGGTTTTCCAACCTCGGGGCTATTGACATTTGAGGCA[C||A]GATCATTCATGGTTGTGGTGCCATTCTGTGGATTGTAAGATGTTCAGCAGCATCCCTGGGTTCTTCTTGCTAGATACCAGTAGCATGCTTAGTGATGACAACCAAAAGTGTCTTCAGAAATTCTCATCTGTCCCCTGAAAGGCAAAAGCAG	C	A	A	A	A	A	A	A	A	A	C	C	C	C	C	C	C	C	C	C	C	C	C	C	C	C	C	C	C	C	C	C	C
fAJX	this study	LipY764_contig270:4872	C	T	yes	Prz_Cab_div	O_Dom-West	DON|PRE2|PRE|PRZ4|PRZ5|PRZ6|PRZ7|PRZ8|PRZ|PRZ9	yes_BLAST_single_hit	eMSYv3:6919473	reco					TAGAGTTTAGTTAACCTGTACCGAACCATGCTGTACATTAGATCCCCAGGACTTACTAATCTTATCACTGGAAGTTTGTCCTCTAACCAACATCTCCCCATTTCCCCAGGTCCCAGCCCTCAATCCCTGGTAACCACGTTTCTGTTCTC[C||T]ATTTCTATAAGCTTGACTCTTTTTCAGACTCCACATATAAGTGAGATCACACAGTGTTTGTCTTTCTCTCTCTGATTTATTTCACTTACACTAATGTCCTCCAAGTCTGTTCATGTTGTTCTCCAACTGCAAACAGCAGGTGAGGCACAGC	T	T	T	T	T	T	T	T	T	T	C	C	C	C	C	C	C	C	C	C	C	C	C	C	C	C	C	C	C	C	C	C	C
fAJY	this study	LipY764_contig270:7529	C	T	yes	Prz_Cab_div	P	PRE2|PRE|PRZ4|PRZ5|PRZ6|PRZ7|PRZ8|PRZ|PRZ9	yes_BLAST_single_hit	eMSYv3:6916816	reco					CTTCTTTTGATTTAACCACAATGAACACAGGACACCTTAGTTTAGTGTTTACATGTCATTTATTATTGAAGACTATGTCATACATTTTTTATTGGTGATTTTCATTCCTTTTCTTTTTTTGTCACACTCAGTTTGAGCTATGGTTTCTT[C||T]CATTTCATTAGTCATTTTCTGATATTTTCCCTGAGGCTCAAATTGGAAAACTTCATTTTCCCATTCTTTCTCACTAGGATTTCATTTTATGCTGGTTTAGCTTCCCTTAACTCATAGATTAAAGTTTAATTTTTAAAACCTAACCTGTATC	C	T	T	T	T	T	T	T	T	T	C	C	C	C	C	C	C	C	C	C	C	C	C	C	C	C	C	C	C	C	C	C	C
fAJZ	this study	LipY764_contig272:4550	T	C	yes	Prz	Pz-b	PRE2|PRE	yes_BLAST_single_hit	eMSYv3:5124847	norm					AGAGTTAACATATTTCATTTATGTTCCTAGAAAACATGCTGGATATGAAATGTGAGTTTCTTATGAAACAAAAGGAATAATGTGGAATTCATTTCTCAACCATGGGGCTGTTGCTTGATGTTTATAAAAATAACAACAATGATCATATC[T||C]TGTGTTAGTTCTAAGTGATATAATTTACAAGAATAAAGTTTCTTACAGAGGACATATATTAACTATATTGCATATTAACAATCAAAAATCATAACATGTATACAATGTTTTTATCCTAGTATTTTATCATCTGTGCTTTATTCATGCCAAA	T	C	C	T	T	T	T	T	T	T	T	T	T	T	T	T	T	T	T	T	T	T	T	T	T	T	T	T	T	T	T	T	T
fAK	this study	LipY764_contig256:9821	GC	G	no_indel	Prz	Pz-b	PRE2|PRE	no	n/a	n/a					ATCGTTTCACAACATATAAGTGTACCAAATCATCACATCATACACCTTAGACTTACACAATTGTATATGTCAATTATATCTCAATAAGCTGTAGAAAAAAATGACAGTTAAAATGATGACTTCCTAGATTGATCTAGGCTGAATTGTGT[GC||G]CCCCCTTCCCTAGAAATTCTTAGGTTGAAGCCCTTATCCCAACTACCTCAAAATTTTACTCTGTTTAATATTATAACCTTTAAACAGGTAAGTAAGTTAAACCAAGGCTGTTAAGAGTGGCTCAACTCTAATATAACTGTGTCTTTACAA	GC	G	G	GC	GC	GC	GC	GC	GC	GC	GC	GC	GC	GC	GC	GC	GC	GC	GC	GC	GC	GC	GC	GC	GC	GC	GC	GC	GC	GC	GC	GC	GC
fAKA	this study	LipY764_contig272:7747	T	A	yes	Prz	Pz-b	PRE2|PRE	yes_BLAST_single_hit	eMSYv3:5128044	norm					GACTGGATCCTCTGCAGCCAGTGAGTGGGTCTGCCCCTGAGGGGCAACATATGCGCAAGGAGCAGGTTGAGTGTGTGGGGCATAGCTGGAGTGTATGGAGCCTCTGCAGTGGAGCAACTGGGTCCATTTCAGGGGTCAGGGCACACACA[T||A]GGGGCAGGACTGTGTTGACAGTCTGTGAAGCCCTGTGGGCAGTGGGGCTTCTCAGCTGCAGGAGACTTGTGTTATTCAAACAGTCACATAGGGGATCAGCCCCACCTTCCAAACCCTGAAACAATGGAAGCTGCAATACTGATAGAACTGA	T	A	A	T	T	T	T	T	T	T	T	T	T	T	T	T	T	T	T	T	T	T	T	T	T	T	T	T	T	T	T	T	T
fAKB	this study	LipY764_contig273:4375	T	C	yes	Prz	Pz-b	PRE2|PRE	yes_BLAST_single_hit	eMSYv3:8833897	reco					TTCTAAATTTATGTCCTCTAAATCACTAATTCTCTCCTCAGCTCTTTTTGTTTTCTTTTCTTTTCTTTTTTTTTGTGTGTGAAGGATTCTAGATTGTTTTAGGTCTCATTCACTGTGTTCTTCATCTCCACAATTTCTGTTTGTTTTTT[T||C]CTGAAGTTTCAACCTCTTTGGTGAAGTATTCTTTCTGCTCATTAACTGTGTCCACGTTCATTGAACTATCTTTCTGAGTTTTCTTGCAACTCATTGAGTTTCTTTATGACAACTATTTTGAATTCTCTGTCATTTAGATTTTAAATTTCTG	T	C	C	T	T	T	T	T	T	T	T	T	T	T	T	T	T	T	T	T	T	T	T	T	T	T	T	T	T	T	T	T	T
fAKC	this study	LipY764_contig273:7837	G	A	yes	Cab	Dom-West	DON|PRE2|PRE|PRZ4|PRZ5|PRZ6|PRZ7|PRZ8|PRZ|PRZ9|YAK4|Mong|YAK8	yes_BLAST_single_hit	eMSYv3:8830435	reco					TGTGCTGCTTTCTCAAGTTTGCTTACACTATTCAAGTGTTTTGTGCTTCCAGAGAAATTTTCAGGTTGCTTTCTCTATTACTGTACAAAATGCTCTTGGAATTGTGACAGGGATTACATTAAATAAGTAGATTACCTTGGGAAGTATGA[G||A]CACTTTAAAGGTATTAATTCATCCAATCATTGTGCATGGACTATCTTTCCATTTACTTGTGTCTTTTTCAATTTCTTTCATTAATGTCTTGTAGTTTTCAAAGTACGAGTCTTTCACCTCCTTGTTAAATTTATTTCTAGATATTTTATTT	A	A	A	A	A	A	A	A	A	A	A	A	A	G	G	G	G	G	G	G	G	G	G	G	G	G	G	G	G	G	G	G	G
fAKD	this study	LipY764_contig274:2240	C	T	yes	Prz_Cab_div	O_Dom-West	DON|PRE2|PRE|PRZ4|PRZ5|PRZ6|PRZ7|PRZ8|PRZ|PRZ9	no	n/a	n/a					GACACACTATTGGCCAGAGACTCTACTAATTGTTTAGGTTTTCCATTTTAATTAAATAAACATCATCTTTTCCTTGAAGATATGTTTATCTAATTAGGAACCAGACCAATAACAGTAGCAGCTCTTAGTTAAGCTAGATCTTACCATCA[C||T]ATATTTTCATCAATATATTTATATATTACCCTACCATGTGGATGGTAATAATAATTCTTCCACAACTTGAGAATGACGTACAGTAAGAGAATCTGATTTCTTGGGAAATATCAAATGAAGTGTGATTTTGTTGGAACTTGGGATTAAAATG	T	T	T	T	T	T	T	T	T	T	C	C	C	C	C	C	C	C	C	C	C	C	C	C	C	C	C	C	C	C	C	C	C
fAKE	this study	LipY764_contig5:42616	G	T	yes	Prz	Pz-b	PRE2|PRE	yes_BLAST_splitted	eMSYv3:7130503	norm					TAATAACAAATTACAAGTACAGTATTGAGAATTTTTAAATGACACTGAAACCATTCATGGTGTTTTTCTGTTGCTCCCTTGGTAATTGTCTAAGTGTAGCTGATTGAGGTAAATTAAATGGTGGACATGCCCTAGTAAAGAGAATTGAG[G||T]TGTATTCTCCCTTTTCATCATGGTATGATGAATGGTATCCTAGGGTATGATAGCATGATGTTAACAGAATGTAACTGTAGCCCAAGAGTATACCTTTTGTAAAGGCTCTTATTCCCAGTCTTTATCTGAAGACTGCTGAGTCATTTACCTG	G	T	T	G	G	G	G	G	G	G	G	G	G	G	G	G	G	G	G	G	G	G	G	G	G	G	G	G	G	G	G	G	G
fAKF	this study	LipY764_contig301:3016	A	G	yes	Prz	Pz-b	PRE2|PRE	no	n/a	n/a					TTGCACTTTTTCTGCTTTACTCCAAGCCCCTACTGGATACAGAGACCTCTATTTTTCATTTACTGATCTTTCCCTCCAAGTTCCTAGAATGCAAGAAAAAATGATGGACATCTCCAAATTAGTGTCACTACTGAAAAATAAAGCAGATG[A||G]AACAAAACTACAGCACACATCATAGTGACAGGGCTTTTCAAAGGTGCCCCATTATCTTGATGCATTCAAGAATTTTCATTAAACAATGTCTACAAGTGTTGTTCCAACAGGGCCACCTGCCTCAAACCTGAGCACAATTTTAGAACAAGGG	A	G	G	A	A	A	A	A	A	A	A	A	A	A	A	A	A	A	A	A	A	A	A	A	A	A	A	A	A	A	A	A	A
fAKG	this study	LipY764_contig276:4853	A	AT	no_indel	Cab	Dom-West	DON|PRE2|PRE|PRZ4|PRZ5|PRZ6|PRZ7|PRZ8|PRZ|PRZ9|YAK4|Mong|YAK8	no	n/a	n/a					CACAAAGACTTTTAGGCTTTTCTCATTCTTTTTAATTCTTTTTTCTTTTATCTGTTCAGCTTGAGTGATTTCCTCTAGTTTTTCATCCAGTTGGCTGATCCATACTTCTGTATCACGTTCTGCTATTGAGTCTCTCTAGTGCATTTTTC[A||AT]TTCTTTACTGTATTCTTTATTTTTGGTTGGTTCTTTTTTTATATTTTCCAATTCTTTGTTGATGTTCTCACTGAGTTCATCCATTCTTCTCATAAAATGAGTGAACATCCTTATGATTTTTTCTTTGAACACTTTGTCAGGTACATTGTTT	AT	AT	AT	AT	AT	AT	AT	AT	AT	AT	AT	AT	AT	A	A	A	A	A	A	A	A	A	A	A	A	A	A	A	A	A	A	A	A
fAKH	this study	LipY764_contig280:1884	C	G	yes	Prz_Cab_div	O_Dom-West	DON|PRE2|PRE|PRZ4|PRZ5|PRZ6|PRZ7|PRZ8|PRZ|PRZ9	yes_BLAST_single_hit	eMSYv3:8596615	reco			exon/AMELY		GTTATGAACCCATGAGTGGATGGCTGCACCACCAAATCATCCCTGTGCTGACCCAGCAGAATCCCTCAAATCACGCCCTGCAGCCTCATCACCACATCCCCATGGTGCCAGCCCAGCAGCCTGTGGTCTCCCAGCAACCAGCAATACCA[C||G]TTCCTGGCCAACACTCCATGATTCCAAGTCAACACCACCAGCCAAACCTCCCTCCACCTGTCCAGCAGCCCTTCCAGCCACAGCCTCACCAGCCCATCCAACCTCAGCCACCTATGCACCCCATCCAGCCCTTGCCACCACAGGCTCCTCT	G	G	G	G	G	G	G	G	G	G	C	C	C	C	C	C	C	C	C	C	C	C	C	C	C	C	C	C	C	C	C	C	C
fAKI	this study	LipY764_contig281:1560	A	G	yes	Prz_Cab_div	O_Dom-West	DON|PRE2|PRE|PRZ4|PRZ5|PRZ6|PRZ7|PRZ8|PRZ|PRZ9	yes_BLAST_single_hit	eMSYv3:8588460	reco					CTTTGGTGATATGATGCATTAACTTTAGGTTCTCTAGTTAAGGGCACAGGAACAACTTTATCAGAACAATTTTTTTTTTTTTTAATCAGAAGTAGTATCCTGGGTTTCAAGATATTTTAAGCATTTATTTTTAAGGCCTATCACCACAG[A||G]ACGCACTGTGTCATTACAAATTGTTCATTTAAACATTTTTATAATTTTCACTTTGACATGATTTGTCAATGAGTAATCTATGAAAACAATTTCTGAAAAAAAACCCAGATGCATTGGACATTCATTCATTTCTTTTCTGGCTGTGATTTTA	G	G	G	G	G	G	G	G	G	G	A	A	A	A	A	A	A	A	A	A	A	A	A	A	A	A	A	A	A	A	A	A	A
fAKJ	this study	LipY764_contig281:1719	G	A	yes	Prz_Cab_div	O_Dom-West	DON|PRE2|PRE|PRZ4|PRZ5|PRZ6|PRZ7|PRZ8|PRZ|PRZ9	yes_BLAST_single_hit	eMSYv3:8588301	reco					GTCATTACAAATTGTTCATTTAAACATTTTTATAATTTTCACTTTGACATGATTTGTCAATGAGTAATCTATGAAAACAATTTCTGAAAAAAAACCCAGATGCATTGGACATTCATTCATTTCTTTTCTGGCTGTGATTTTAGGTAATC[G||A]CTGTAAATGTTCAGGAACTTTTGCTAAAAGAAAAAATTTACACTAAAACTTATTTTTATATGTAATGAAATTTTTAAAATAATAATTCATAATTAATGAGATTGATGAATCCTCTGATTACAGACATATAGTTAAGTTTTAAAATTTCTTT	A	A	A	A	A	A	A	A	A	A	G	G	G	G	G	G	G	G	G	G	G	G	G	G	G	G	G	G	G	G	G	G	G
fAKK	this study	LipY764_contig283:7150	G	C	yes	Prz_Cab_div	O_Dom-West	DON|PRE2|PRE|PRZ4|PRZ5|PRZ6|PRZ7|PRZ8|PRZ|PRZ9	yes_BLAST_single_hit	eMSYv3:6221720	norm					TATGCCCATCTCCATACCTGGCCAGAATTTAGAGTGGACATAAACAATTTTTGAAAAATGTGAATATTACATTAACTTTTTTCCATTCAAAAAGAGCCAACCAGTCTCTCTTGCTATCCAGACATGCCAAAATACCTTATATATTTATA[G||C]AGTAAAAATGAGGTGCAGCCACTATAGAAAATAGTATGGAAATTTCTCCAAAAATTAAAAATAGACACACCATATGACGCAGCTATCCCACTACTGGATATCTATCCAAAGAACTTGACATCAACAATTCAAAGAGACTTCTGCACTCCTT	C	C	C	C	C	C	C	C	C	C	G	G	G	G	G	G	G	G	G	G	G	G	G	G	G	G	G	G	G	G	G	G	G
fAKL	this study	LipY764_contig284:8071	C	T	yes	Prz_Cab_div	O_Dom-West	DON|PRE2|PRE|PRZ4|PRZ5|PRZ6|PRZ7|PRZ8|PRZ|PRZ9	yes_BLAST_single_hit	eMSYv3:5781095	reco					TTGTCATCTCATCATGCACATGCAAAAATGTTAACAATGTGAAATGATGAATCTCTTAGTTAACTTGATCTTGATAATCATTTCACCATATATATGTATACATCAACCATCATGTTCACACTTTAAATATAATCCATTATGTTTGTCAA[C||T]TTTCCTCAATAAAGTTGGTGAGAAAAAGGAAAAAAAACCATATAGCTTAAAAGTAAAGGTACAGAAAATACACACCAAGCTAACAAATATCAAAAGAAATCTTGAGTAGTAGCTATATAGATCTCAGAAAAACACAATTTCAGGGTGAGAA	T	T	T	T	T	T	T	T	T	T	C	C	C	C	C	C	C	C	C	C	C	C	C	C	C	C	C	C	C	C	C	C	C
fAKM	this study	LipY764_contig284:9392	G	T	yes	Prz	Pz-a	PRZ4|PRZ5|PRZ6|PRZ7|PRZ8|PRZ|PRZ9	yes_BLAST_single_hit	eMSYv3:5779774	reco					CACAAGAAAATATAATCTGAATAACATTAAAATGAATTAATAATTAATAACCTTCTTAAACACAAAGAACCAGATCCAAGACTAGACAAAAACACTACAAGAAAGGGAAACTACAAACCAATATCTCTTAGGAAAATAGACGTAAAAAC[G||T]CTCAACAATATATTAGCTAATTTATTTCAACAACAGATAAAAGTAATTATACACTATGACAAGGTTTCTTTCCCCCTAGGGAAGCAAGGTTAGTGCCACCTTCAACAATCATTTAATATCATCCATAACATCGAAAGAATGAAGAATTACA	G	G	G	T	T	T	T	T	T	T	G	G	G	G	G	G	G	G	G	G	G	G	G	G	G	G	G	G	G	G	G	G	G
fAKN	this study	LipY764_contig284:10453	A	G	yes	Prz_Cab_div	O_Dom-West	DON|PRE2|PRE|PRZ4|PRZ5|PRZ6|PRZ7|PRZ8|PRZ|PRZ9	yes_BLAST_single_hit	eMSYv3:5778713	reco					AAGAAGAACAAAGTCAAAAGATGGACACTACCCCACTTCAAGACTTACTATAAACTACAGTCACCAAAACAGGGTTGTATTGACAAATGGTAGATAAATAGATCAGTGGGAAAAAACTGAGAGCCCAGAAGTTGATCTACACAAATATA[A||G]TCAACTGATCTTTGATAAACTTCGAAAGGATAGTCTTTCCAACAAATGTTCCAGGACAAATGGACATTCACATGCAAAAAAATTAATCTAGACACATCTTACACATTTCACAAAAATTAACTGAAATAGATTGTAGGTCTAAGTGTAAACT	G	G	G	G	G	G	G	G	G	G	A	A	A	A	A	A	A	A	A	A	A	A	A	A	A	A	A	A	A	A	A	A	A
fAKO	this study	LipY764_contig284:10692	AGCTCTGTGAAATTAT	A	no_indel	Prz	Pz-a	PRZ4|PRZ5|PRZ6|PRZ7|PRZ8|PRZ|PRZ9	yes_BLAST_single_hit	eMSYv3:5778474	reco					AGACACATCTTACACATTTCACAAAAATTAACTGAAATAGATTGTAGGTCTAAGTGTAAACTGCAAATCTATAAAGTTCCTTGAAAATAACATAAGAAAAAACTAAGTTGCATTGATTTTGGCAATGACTTTTTAGATACAACATCAAA[AGCTCTGTGAAATTAT||A]GCTCTGTGAAAGACATTGTTAAGAGAATGAAAAGACAAGATGTAGACTAAATGAATACTTGAAAACACGTATCTGATAAAGGACCAGTATTCAAAATTGCTCAAAGAACACTCAACAATAAGAAAACAACTCAATT	AGCTCTGTGAAATTAT	AGCTCTGTGAAATTAT	AGCTCTGTGAAATTAT	A	A	A	A	A	A	A	AGCTCTGTGAAATTAT	AGCTCTGTGAAATTAT	AGCTCTGTGAAATTAT	AGCTCTGTGAAATTAT	AGCTCTGTGAAATTAT	AGCTCTGTGAAATTAT	AGCTCTGTGAAATTAT	AGCTCTGTGAAATTAT	AGCTCTGTGAAATTAT	AGCTCTGTGAAATTAT	AGCTCTGTGAAATTAT	AGCTCTGTGAAATTAT	AGCTCTGTGAAATTAT	AGCTCTGTGAAATTAT	AGCTCTGTGAAATTAT	AGCTCTGTGAAATTAT	AGCTCTGTGAAATTAT	AGCTCTGTGAAATTAT	AGCTCTGTGAAATTAT	AGCTCTGTGAAATTAT	AGCTCTGTGAAATTAT	AGCTCTGTGAAATTAT	AGCTCTGTGAAATTAT
fAKP	this study	LipY764_contig285:10566	AT	A	no_indel	Prz	Pz-b	PRE2|PRE	yes_BLAST_splitted	eMSYv3:8178971	norm					GACCTTACTTAATAAATGGTAAATAGCAAGTCAAAGGTACCTTCCTATAGCCCATTATGTAGGCCTGGGTGGACTTGCTAGACAATGCACTGTTATGACATTGACAGGAGATCCTGGACTCTCCTGGCCTTATATCTGAGATTTGCATC[AT||A]TTTTTTTAACACCTTATTTATTATTTCTTTTCTGCTCTATTTTGATTCATATCAAGATGATGGGATAGTATCATTGGGGAAGGAGGCAGAGGCAAAACTGAACAACAAAACTAAGTAGCTTTTTAAAAAATCTAACTATAGCTGTAGGAT	AT	A	A	AT	AT	AT	AT	AT	AT	AT	AT	AT	AT	AT	AT	AT	AT	AT	AT	AT	AT	AT	AT	AT	AT	AT	AT	AT	AT	AT	AT	AT	AT
fAKQ	this study	LipY764_contig286:10349	G	A	yes	Prz	Pz-a	PRZ4|PRZ5|PRZ6|PRZ7|PRZ8|PRZ|PRZ9	yes_BLAST_single_hit	eMSYv3:4936549	norm					GCTATATTTAGAGTTGAGCCGAGTTCTATGCTGAGGTCTTTTTTCCCTTATTGCAGGAGTTCGTGATTGAAATACGCTTTTACTGCTTTAACTTATGTCAGGCTTTCGTTTCCTTTGACAAGGTAAATACGAATCCAGGAATCCATACC[G||A]GTAATACAAACAAATATGACAAAAAATCTTCCTTAAAATAGAATGAAAAGTAATAAATGAAGAAGCAAAGAAGCTGGAGGTACCCAGAGCCAACCCGACACAGAGCTGTGTTAGGGAGGTAAGCTCCTCCCAGTCCCACAGGGCCTCAACC	G	G	G	A	A	A	A	A	A	A	G	G	G	G	G	G	G	G	G	G	G	G	G	G	G	G	G	G	G	G	G	G	G
fAKR	this study	LipY764_contig287:1850	G	C	yes	Prz_Cab_div	O_Dom-West	DON|PRE2|PRE|PRZ4|PRZ5|PRZ6|PRZ7|PRZ8|PRZ|PRZ9	yes_BLAST_splitted	eMSYv3:5097563	reco					AAGATTGGCTCTGAGCTAACATCTGTGCCAATCTTCTTCTTCTTTTTTTTCTTCTCCCCAAAGCCCCCCAGTACGTAGTTATACAGTCCAGTTGCAGGTCCTAATTCTCCTGTGTGGGACACTGCCTCAGTATGGCTTGATGAGCAGTG[G||C]TAGGTCTGTGCCCAGGATCTGAACAGGCAAAATCCTGGGCCGCTGATGCAGAGTGCGTGAACTTAACTGCTTGGCCACAGCTCTGGCCCCATGATAGTACATTTTTATTATTTATTTAAAATCTAACTAGGAATTAGTGAGATGCTAAAAA	C	C	C	C	C	C	C	C	C	C	G	G	G	G	G	G	G	G	G	G	G	G	G	G	G	G	G	G	G	G	G	G	G
fAKS	this study	LipY764_contig287:4781	C	G	yes	Prz_Cab_div	P	PRE2|PRE|PRZ4|PRZ5|PRZ6|PRZ7|PRZ8|PRZ|PRZ9	yes_BLAST_splitted	eMSYv3:5094633	reco					GTCAGGCCAGCACAGATAATAGCCCTTTAGACTAACTTAAAATCAACTGATTAGGAACCTAAACACTGGAGTGACTGATCCTGCCTCTCCTCAAGAAGAGGGCATCATATAGGACACATATATCAGGAGGTGGGAATATTGGGGTTCAT[C||G]CTAGACTTTTGTTCACCAGTGGTAGAAAATATAGAGGAAAAAGGATAAGGCTTCTGAGGAGGAAGGTCAATAAGTTTCATCTTACATGCCTAGAAGTGATTGCCTGGAGAAGAATGGAAAGACCATCTCAAGACTTAGCAGGAAATAGCGC	C	G	G	G	G	G	G	G	G	G	C	C	C	C	C	C	C	C	C	C	C	C	C	C	C	C	C	C	C	C	C	C	C
fAKT	this study	LipY764_contig291:1669	G	T	yes	Prz	Pz-b	PRE2|PRE	yes_BLAST_single_hit	eMSYv3:6889138	norm					AATTAGTTAAGATGAGGCTACACAGAAGTAGGGTATAGCATTAATAGGGCTGATGTCCTCATAGAAAGGGGAGATTTGGACCCAGACACACCACACACACACACACACACACACACACACACACAGGGAAAATGTCATGTGAAGGTGAA[G||T]GCAGAGGTCAGTGATGTGTCTACAAGCTCAGCAATGATAAACACTAACAGGAAATCATCAGAACCTAGGAGAAAGGGGTAGAACAAATTCTCCCTTATAGCAGCCCTGAGAAAAAACCAACCCCGCTGACACCTTGATCTTAGACTTCTAG	G	T	T	G	G	G	G	G	G	G	G	G	G	G	G	G	G	G	G	G	G	G	G	G	G	G	G	G	G	G	G	G	G
fAKU	this study	LipY764_contig291:3553	TTAGAAAAAAACAG	T	no_indel	Prz	Pz-a	PRZ4|PRZ5|PRZ6|PRZ7|PRZ8|PRZ|PRZ9	yes_BLAST_single_hit	eMSYv3:6891022	norm					CCCAAATTAATTAAAAACAAAATAGGAAGAAGGAGATAACTTGGGAACTTCCTTTCTTCATAGCTGTACATTTAAAGTGAAGATTTTCCATGTAGAGGTAAAAAGAGCCAAAACCTTATCAGTTAAGATAATTGATTTTTGCCCAAGTT[TTAGAAAAAAACAG||T]GAGAAAAAAGCCACAGATACATTATTAATGGGATAAATTTCCTCGGACAGATATATCTCTGATGAACTGAAGGTGTCTCAACTTGAACTCATTTTGAGAGGAATTAAGAACAAAAATAAAGTATGCTCTTTCTCCTTC	TTAGAAAAAAACAG	TTAGAAAAAAACAG	TTAGAAAAAAACAG	T	T	T	T	T	T	T	TTAGAAAAAAACAG	TTAGAAAAAAACAG	TTAGAAAAAAACAG	TTAGAAAAAAACAG	TTAGAAAAAAACAG	TTAGAAAAAAACAG	TTAGAAAAAAACAG	TTAGAAAAAAACAG	TTAGAAAAAAACAG	TTAGAAAAAAACAG	TTAGAAAAAAACAG	TTAGAAAAAAACAG	TTAGAAAAAAACAG	TTAGAAAAAAACAG	TTAGAAAAAAACAG	TTAGAAAAAAACAG	TTAGAAAAAAACAG	TTAGAAAAAAACAG	TTAGAAAAAAACAG	TTAGAAAAAAACAG	TTAGAAAAAAACAG	TTAGAAAAAAACAG	TTAGAAAAAAACAG
fAKV	this study	LipY764_contig292:3338	TATACAACCATATACTAGGGGTATTTGTGAAGAAAAGCCAGAAAGAAA	T	no_indel	Prz_Cab_div	Prz_Cab_anc_not_known	PRE2|PRE|PRZ4|PRZ5|PRZ6|PRZ7|PRZ8|PRZ|PRZ9	no	n/a	n/a					CTGTGGCCACGTGGTTAAGTTCGCGAGCTCTGCTGCAACAGCCCAGGGTTTCTCAGGTTCGGATCCTGGGTGGGGACATGGCACCGCTCGTCAGACCCGTTGAGGCAGTGTCCCATGTACTGCAACTGGAAGGACCCACAACTAAAATA[TATACAACCATATACTAGGGGTATTTGTGAAGAAAAGCCAGAAAGAAA||T]AAAAAAGGATTGGCAACAGTTGTTAGCTCGGCTGCCAATCTTCAAAAAAAAAAAAAAAAAAAAAACGAGGTCAACTGTGTCCCCTTTCTGAGAGGTTCTGATGA	TATACAACCATATACTAGGGGTATTTGTGAAGAAAAGCCAGAAAGAAA	T	T	T	T	T	T	T	T	T	TATACAACCATATACTAGGGGTATTTGTGAAGAAAAGCCAGAAAGAAA	TATACAACCATATACTAGGGGTATTTGTGAAGAAAAGCCAGAAAGAAA	TATACAACCATATACTAGGGGTATTTGTGAAGAAAAGCCAGAAAGAAA	TATACAACCATATACTAGGGGTATTTGTGAAGAAAAGCCAGAAAGAAA	TATACAACCATATACTAGGGGTATTTGTGAAGAAAAGCCAGAAAGAAA	TATACAACCATATACTAGGGGTATTTGTGAAGAAAAGCCAGAAAGAAA	TATACAACCATATACTAGGGGTATTTGTGAAGAAAAGCCAGAAAGAAA	TATACAACCATATACTAGGGGTATTTGTGAAGAAAAGCCAGAAAGAAA	TATACAACCATATACTAGGGGTATTTGTGAAGAAAAGCCAGAAAGAAA	TATACAACCATATACTAGGGGTATTTGTGAAGAAAAGCCAGAAAGAAA	TATACAACCATATACTAGGGGTATTTGTGAAGAAAAGCCAGAAAGAAA	TATACAACCATATACTAGGGGTATTTGTGAAGAAAAGCCAGAAAGAAA	TATACAACCATATACTAGGGGTATTTGTGAAGAAAAGCCAGAAAGAAA	TATACAACCATATACTAGGGGTATTTGTGAAGAAAAGCCAGAAAGAAA	TATACAACCATATACTAGGGGTATTTGTGAAGAAAAGCCAGAAAGAAA	TATACAACCATATACTAGGGGTATTTGTGAAGAAAAGCCAGAAAGAAA	TATACAACCATATACTAGGGGTATTTGTGAAGAAAAGCCAGAAAGAAA	TATACAACCATATACTAGGGGTATTTGTGAAGAAAAGCCAGAAAGAAA	TATACAACCATATACTAGGGGTATTTGTGAAGAAAAGCCAGAAAGAAA	TATACAACCATATACTAGGGGTATTTGTGAAGAAAAGCCAGAAAGAAA	TATACAACCATATACTAGGGGTATTTGTGAAGAAAAGCCAGAAAGAAA	TATACAACCATATACTAGGGGTATTTGTGAAGAAAAGCCAGAAAGAAA	TATACAACCATATACTAGGGGTATTTGTGAAGAAAAGCCAGAAAGAAA
fAKW	this study	LipY764_contig292:8351	C	T	yes	Cab	Dom-West	DON|PRE2|PRE|PRZ4|PRZ5|PRZ6|PRZ7|PRZ8|PRZ|PRZ9|YAK4|Mong|YAK8	no	n/a	n/a					GGTGGGAAAGAGGATGCCTTAATCCAAATAAGAAAGGAGCTAGTTAGTGCCTGTCCCTGATTGTTTGTGACAGCTGTTCTTTAGCCAGTTCCCCCCTACCCATAATATCCAGCCTTTTGTGAGACCTGCCTCAAAGCTTGGGGCCTTTT[C||T]TTCAAGCCCTCCACCTTTGTGGGCTTTAAATTCCAATATTTTTCTCTTCTGCCCCATATTCTACTGCAATTGCTCCTTGATGCTATTTTCTGTTCATTTTATCGCTGTCTGAATATGCACATGTAAACCTGTTAATGGGCAGACATTGACT	T	T	T	T	T	T	T	T	T	T	T	T	T	C	C	C	C	C	C	C	C	C	C	C	C	C	C	C	C	C	C	C	C
fAKX	this study	LipY764_contig293:7153	G	A	yes	Prz_Cab_div	O_Dom-West	DON|PRE2|PRE|PRZ4|PRZ5|PRZ6|PRZ7|PRZ8|PRZ|PRZ9	yes_BLAST_single_hit	eMSYv3:9381341	reco					ATAGAGCACTTTAACAGAATAAAGGACAAAAATCACATGGTCCTCCCAATACACACAGAAAAAGCATTTGACAAAACTCGATAGATTTCATGAGAAAAACACTCAGCAAATGAGGAATAGTAGGGTACTTCCTCAATCTGGCAAACTGT[G||A]TCTATGTAAAAAAAAAAAAAGAAAGAAAGAAAAAGAAAAAGAAACAACCAAAGCTAATGTCACATTTAATGGTGAAAGTTGGAAAAACTTTCTTGCTTATATCAAAAATAAGATAAGTATGCTCATTACTTTTACTTAACATGGTGCTGGA	A	A	A	A	A	A	A	A	A	A	G	G	G	G	G	G	G	G	G	G	G	G	G	G	G	G	G	G	G	G	G	G	G
fAKY	this study	LipY764_contig295:2000	TG	T	no_indel	Prz_Cab_div	Prz_Cab_anc_not_known	PRE2|PRE|PRZ4|PRZ5|PRZ6|PRZ7|PRZ8|PRZ|PRZ9	yes_BLAST_single_hit	eMSYv3:5443846	reco					CCTGCAGAGTGGGTCTTTTGAGGAAATTTGGTGGTACAGAGGGCATGCAAGGGCATTTGATGGCTTCAGCCGTGCAGGAGAGATTCTGATGGAATACAGGGAAGGTAGGCAGAATGGCATGCCTGGATTGAGGCGGGAGAAAGGAGAGC[TG||T]AAGGAGGAGCTGGAAAGTGCAGAGTAAACATCAGGGACTCAGAGGATCTCTGAGAGAAAGGTCACAGAGATCACGTGGAGCCCTGGGCATCTTGACAGGAGAATCCCAAGAGCAAAACAGGAGGGAGCATCAGGGGAGCTATTATAAACC	TG	T	T	T	T	T	T	T	T	T	TG	TG	TG	TG	TG	TG	TG	TG	TG	TG	TG	TG	TG	TG	TG	TG	TG	TG	TG	TG	TG	TG	TG
fAKZ	this study	LipY764_contig295:2061	G	A	yes	Prz_Cab_div	P	PRE2|PRE|PRZ4|PRZ5|PRZ6|PRZ7|PRZ8|PRZ|PRZ9	yes_BLAST_single_hit	eMSYv3:5443785	reco					GGCTTCAGCCGTGCAGGAGAGATTCTGATGGAATACAGGGAAGGTAGGCAGAATGGCATGCCTGGATTGAGGCGGGAGAAAGGAGAGCTGAAGGAGGAGCTGGAAAGTGCAGAGTAAACATCAGGGACTCAGAGGATCTCTGAGAGAAA[G||A]GTCACAGAGATCACGTGGAGCCCTGGGCATCTTGACAGGAGAATCCCAAGAGCAAAACAGGAGGGAGCATCAGGGGAGCTATTATAAACCAAAATAAGCTATTTTAAAAATTGGCGTAACATTGGACCAACTTCTTGTTGTGCCCTAATCT	G	A	A	A	A	A	A	A	A	A	G	G	G	G	G	G	G	G	G	G	G	G	G	G	G	G	G	G	G	G	G	G	G
fAL	this study	LipY764_contig8:19158	C	CT	no_indel	Prz	Pz-b	PRE2|PRE	yes_BLAST_single_hit	eMSYv3:8566519	reco					CAGTCAGTCTCTTTTTCCTTGGGGCAAATTTGGAACCACCTCAGGAGTTGCCAGATCCTATGAACACATGATTGGTGCCTTATGAACAGCTCTAAACTGACTACAAAGAACTCTGATATATAGATATTTGTTTGGCAGTAAATAGCATC[C||CT]TTTTTGGGAATCTATGACTCTGATTGAAGAAGGTAAACAAATCACCTCAGTGGGCTTAACCGTGTACTATTTTCCCTGTTTGAATTTTTAATGATTCACGAGTGGGGGCCAATGGCCTCGTCATATGGTCAGGCAAAGGGGCAATGGAAAA	C	CT	CT	C	C	C	C	C	C	C	C	C	C	C	C	C	C	C	C	C	C	C	C	C	C	C	C	C	C	C	C	C	C
fALA	this study	LipY764_contig295:2120	A	G	yes	Prz_Cab_div	P	PRE2|PRE|PRZ4|PRZ5|PRZ6|PRZ7|PRZ8|PRZ|PRZ9	yes_BLAST_single_hit	eMSYv3:5443726	reco					GCCTGGATTGAGGCGGGAGAAAGGAGAGCTGAAGGAGGAGCTGGAAAGTGCAGAGTAAACATCAGGGACTCAGAGGATCTCTGAGAGAAAGGTCACAGAGATCACGTGGAGCCCTGGGCATCTTGACAGGAGAATCCCAAGAGCAAAAC[A||G]GGAGGGAGCATCAGGGGAGCTATTATAAACCAAAATAAGCTATTTTAAAAATTGGCGTAACATTGGACCAACTTCTTGTTGTGCCCTAATCTAAAAAGAGAGAGGGGATATAAGCAAATCAGTGTGATTTTAATTTATAATTAGTGTTCCA	A	G	G	G	G	G	G	G	G	G	A	A	A	A	A	A	A	A	A	A	A	A	A	A	A	A	A	A	A	A	A	A	A
fALB	this study	LipY764_contig295:6426	T	C	yes	Prz	Pz-a	PRZ4|PRZ5|PRZ6|PRZ7|PRZ8|PRZ|PRZ9	yes_BLAST_single_hit	eMSYv3:5439419	reco					GAGAAATTAGATGACCTATCTAAGATTCATACATATGATGAGATGCTGAACTAGAATTTCAACTCGAGACTATAGGATTCCAGGATTCATCTTTTTACCCTACACTCTAAGACTCACAAGCATAGGAACCAAATTCTTAAATTCTCTGG[T||C]GGATGCCAACTCCTTTCCCACTTGCATTTCCAGTAGCTCTGATCAGCAGCAGCCACAGATACAGCACAGGTAACTTGCAAAAAACAGGGTGAAAACCCACTTGTAACCCAAGTCTTGAATATGTCCTTGATTTCTTTCTGTATCCAAGTGT	T	T	T	C	C	C	C	C	C	C	T	T	T	T	T	T	T	T	T	T	T	T	T	T	T	T	T	T	T	T	T	T	T
fALC	this study	LipY764_contig298:2702	T	A	yes	Prz_Cab_div	P	PRE2|PRE|PRZ4|PRZ5|PRZ6|PRZ7|PRZ8|PRZ|PRZ9	no	n/a	n/a					TCAAAGTGTGATCTTCTAACCAGCAGAATCAGAGTTACTTGAGAACTTGTTAGAAATGCAAATTCTTAGGCTCCACTCCAGACCTACTGAATCAGAACCCTCACTGGTAGGGCCAGCAATCTGTGCTTTAACAAACTTTCAGGGATTCT[T||A]ACGTAAGTTCAATTTTGAGATCCACAGCTCTACAGCAGAGGTCAGCAAACTTTTTTCATATAGGGCCAGATAGTAGATATTATTGGCTTTGCAGGCAATATGGTCTCCATCTCAACTACTCAACTCTGCTGGTTTAGCCTGGAAGTGGCCA	T	A	A	A	A	A	A	A	A	A	T	T	T	T	T	T	T	T	T	T	T	T	T	T	T	T	T	T	T	T	T	T	T
fALD	this study	LipY764_contig300:1284	C	A	yes	Prz	Pz-a	PRZ4|PRZ5|PRZ6|PRZ7|PRZ8|PRZ|PRZ9	yes_BLAST_single_hit	eMSYv3:7615297	norm					ACATTTGTTTGCACAAGATGTTAGTGGTGCAGACCACAAGGAGGGCCTCACTCAGCTGAGGGGGCCCAAGAAATGTTTCCAAAGTAGGTAGGGCTGGGAAGGAGTAGTCACAGGGTGTGCTTGCTCTCTTGCTCTCCTTCTAGCTCTTT[C||A]CACCCTCCCAACTACTACCCTCTTTTACTTTTTTTAAGATTTTTTTAAAATTTTTCCTTTTTCTCGCAAAGCCCACTGGTATATAGTTGTGTATTTTTAGTTGTGGGTTCTTCTAGTTGTAGCATGTGGGATGCCACCTCAGCATGGCTTG	C	C	C	A	A	A	A	A	A	A	C	C	C	C	C	C	C	C	C	C	C	C	C	C	C	C	C	C	C	C	C	C	C
fALE	this study	LipY764_contig5:48374	T	C	yes	Prz_Cab_div	P	PRE2|PRE|PRZ4|PRZ5|PRZ6|PRZ7|PRZ8|PRZ|PRZ9	yes_BLAST_splitted	eMSYv3:7136261	norm					CATGTTTTCTATGCCAGATATTTGGTGGCTGAAAGGAGAGTCAGTTCTCAGGGAGTTACAAGGCTTGATGGGAGATCTACCAAAGCTGAAGGGAAGGAGCCATATCTGGAAGACCAGAAGGTTCAGCTTAGGTCCAGAATTTCACAGTG[T||C]TAAGAATTCAGACCAGAACATGCACTTCAGTGATTACTTCCTGCCTGACAAATGAAGGCTCAGCTCCACTGTTGTTTAAGGGCTTAGCAACAGGAAAAGGGGAAGCTTGAGGAATGATAAGATCCCAATGATGATCTGGGAGATGGCTCTT	T	C	C	C	C	C	C	C	C	C	T	T	T	T	T	T	T	T	T	T	T	T	T	T	T	T	T	T	T	T	T	T	T
fALF	this study	LipY764_contig320:7663	C	T	yes	Prz	Pz-b	PRE2|PRE	yes_BLAST_single_hit	eMSYv3:5025418	reco					AAAATGTGTTGTATGCTAAAATTATCCCCAAATAGTACGTCTATATTGCAAGGCAATAAAAGGAAGTAGGTGATTTGAAACGGATGTGGGTGTTCTTTTCTGAAAAGTAGAGCATATATTCAATGACTCAATGCAAAAACTATAATTTT[C||T]GTTTGTAAAATGATTAAATTTGCCATAAGAGACCAGATTGGTACAATCTGTCCCAAATGAAGGTGATAACATTCAGAAGACAGCCTCTGGATTCAGACGTCTCTCACTGACATAAGACTTTATACGGCTTCCCACCTGGGGTCACCATGAG	C	T	T	C	C	C	C	C	C	C	C	C	C	C	C	C	C	C	C	C	C	C	C	C	C	C	C	C	C	C	C	C	C
fALG	this study	LipY764_contig301:3701	A	G	yes	Prz	Pz-a	PRZ4|PRZ5|PRZ6|PRZ7|PRZ8|PRZ|PRZ9	no	n/a	n/a					AGAACGTATGTAAATATGACTAATAAACTGCTGTCAATCCCATTTGTCCAGTGTTGGGTGTCATGGGGTCAGCCATCCTGTACACTTTGGGCTGAAGGATCCCTCCTTCTCCAACAGGGTGACTAGGAGCCAACAACAGAGTGACTCAC[A||G]TGAAGGCAACCCAGCTGTAATAGGAAACATTGCTGGGCCCCTTTCTTAGACATCTGCTTCCAGAATTATGTACCAGCTTCCCACCAGCTCTTCTAGCACTCTGCTCTCATGGATTCTGGTTCTACCTGAATAAGGCCTATGACCAGATAAT	A	A	A	G	G	G	G	G	G	G	A	A	A	A	A	A	A	A	A	A	A	A	A	A	A	A	A	A	A	A	A	A	A
fALH	this study	LipY764_contig301:6068	A	G	yes	Prz	Pz-a	PRZ4|PRZ5|PRZ6|PRZ7|PRZ8|PRZ|PRZ9	no	n/a	n/a					CTCCTTTTCTCTAAGAATCCAAGGTACTCATGAGAGATGCTGCATGTAATGAGCATGAAGTGCCTCTTAAATCAGAGAAAAGAGTCAATAAAAGAGGAAGACAATTAAATGAGAAATGAAAGACTTTAAGGATGAAAGTGAGTTGGGTC[A||G]GATGATGTTACAAACTTGGCATTGCTGTGCAGTTTTTAGTAAACTCAAAAATGTTTTTGAGATGGGCACTGGCTGATCAATAAACTCAAGAGGTGATGTGTAGGGAATACCAGGTCTTTGATTCTTGTGACTTCAGGAAACCACTAGCTCC	A	A	A	G	G	G	G	G	G	G	A	A	A	A	A	A	A	A	A	A	A	A	A	A	A	A	A	A	A	A	A	A	A
fALI	this study	LipY764_contig301:6209	C	G	yes	Prz	Pz-a	PRZ4|PRZ5|PRZ6|PRZ7|PRZ8|PRZ|PRZ9	no	n/a	n/a					GTTGGGTCAGATGATGTTACAAACTTGGCATTGCTGTGCAGTTTTTAGTAAACTCAAAAATGTTTTTGAGATGGGCACTGGCTGATCAATAAACTCAAGAGGTGATGTGTAGGGAATACCAGGTCTTTGATTCTTGTGACTTCAGGAAA[C||G]CACTAGCTCCTGGTACTGATAATATCATTGACAATACAAATTGTGCTTGTAACACACAAGTAAAGCCATTCATTCCACTTTTCCATTCAGTCCTCATCTCTTCCCACCAGTCTGACACCCTACTCTCTGAGTTGCATCTCTGTCACCTTCC	C	C	C	G	G	G	G	G	G	G	C	C	C	C	C	C	C	C	C	C	C	C	C	C	C	C	C	C	C	C	C	C	C
fALJ	this study	LipY764_contig302:3695	A	G	yes	Prz_Cab_div	P	PRE2|PRE|PRZ4|PRZ5|PRZ6|PRZ7|PRZ8|PRZ|PRZ9	yes_BLAST_single_hit	eMSYv3:8332692	norm					TACTCAGCAATTAAGACTAATTTAATATTGTCAGTTTAATAAAAACAGCTGTGTCTTCTATGTTAAAAGCTCTAAGTAATATGAGTATGCATTTTTATTTTACTTTGCTTTACTAATAAAATAAGGTTAAAAATAGTTAACAGGAAAAT[A||G]ACTTGAGATAATGACTAGCCTGGTTTGGTGTTACAATACATCGCCAAAAAGAAGTTTCCAAAATCATTGTGGCATGTTGAAACTTCAGAGTTATGCTAAGCTAAGTAACAGATATTTATTAAATATCTAAATCATTCCTTAATTTTAAAAA	A	G	G	G	G	G	G	G	G	G	A	A	A	A	A	A	A	A	A	A	A	A	A	A	A	A	A	A	A	A	A	A	A
fALK	this study	LipY764_contig302:4675	G	A	yes	Prz_Cab_div	P	PRE2|PRE|PRZ4|PRZ5|PRZ6|PRZ7|PRZ8|PRZ|PRZ9	yes_BLAST_single_hit	eMSYv3:8333672	norm					AAGCCCGATATGATCACTCTGTTGACTGAGGGGGGAGTCTGAAATCCCACCCCAGTCCCAGGGAGTAGCTCTGGCTCATATCCAACAGGGAGGGCCCACTCACCAAGAGCAATAGCTGGTACAACCTAGGACCAGATGACAGCAGAGCT[G||A]CAAGTGTAGGCAAATGAGCTCCTGGTGCTATAAATGCCCATGGTACCACTGTAGTCTCAAAGTGGGGCGCGCATTTGGGTGGGACTATGGGGACAAGCAATAGCAGCCCAGAGGCCCCATGTGATTGTTTTCCCAGTTGGTAGGAGACCCC	G	A	A	A	A	A	A	A	A	A	G	G	G	G	G	G	G	G	G	G	G	G	G	G	G	G	G	G	G	G	G	G	G
fALL	this study	LipY764_contig302:5232	A	C	yes	Prz	Pz-b	PRE2|PRE	yes_BLAST_single_hit	eMSYv3:8334229	norm					CCAAATGAGAGAGAATTCCAAAATAGCTATCACTAAAAAACTAGAGTTAAAAAGTAGTGCAGATAGACAATTCAATGGGTTCAGGAGCTACTTCACAAAAGAGATTGAAACTACAAAGTATAAGCAATCAGAAATGTTGGAGATGAAAA[A||C]CTCAATGGGTGAGGTAAAGAAAAATCTAGAATACCTCAAAAGTACAGCTAATATTATGGGGGAGGGCAGATTTAGAAGTCTGGAGGGCAGAAATATAGAAATGCTTCAGACAGAGGGTGAGAGAGAGCTAAGACTAAAAAGAAATAAAGAA	A	C	C	A	A	A	A	A	A	A	A	A	A	A	A	A	A	A	A	A	A	A	A	A	A	A	A	A	A	A	A	A	A
fALM	this study	LipY764_contig304:262	A	G	yes	Prz	Pz-a	PRZ4|PRZ5|PRZ6|PRZ7|PRZ8|PRZ|PRZ9	no	n/a	n/a					GCCTTGCAAAAAAACCTATCATATCTTTATCCTCAGATTGCTTGTTACAGAAAAAGAAATACTCTAAGAATTTAACTGTTCATTGACATCAAATTATTCTTTGAATTTCTCTTAAACTTGACTTCAAGGAAGATGTTGAAAGAAAATTA[A||G]CTTACATTTTTTGTATGCTTTCACCATACAAAATATAGGCATAATCTAAATGAGAAAAATAAACATATATTTGCATTGTATCAAGTTAATTTTCATACATAATGCTATACATTAAAACATGTATGAAACTGTATACAATTTCCTTTTAAAG	A	A	A	G	G	G	G	G	G	G	A	A	A	A	A	A	A	A	A	A	A	A	A	A	A	A	A	A	A	A	A	A	A
fALN	this study	LipY764_contig305:179	A	C	yes	Prz_Cab_div	O_Dom-West	DON|PRE2|PRE|PRZ4|PRZ5|PRZ6|PRZ7|PRZ8|PRZ|PRZ9	yes_BLAST_single_hit	eMSYv3:7336958	reco					ATGTTGGCTCAGGGCCAGTCTTCCTCAGCAATAAAGAGGAGGATTGGCAGCAGATGTTAGCTCAGGGCTAATCTTCTTCTTCTACTTCTTTAAAGAACACCAAACCAACATAGGCAGCTAGTTAGATTTGGCCCACAGGTCATTGTTTG[A||C]CAGTTTCTGTTCCAAAGAGTAAGAAATGGTCTAAATTATCTGTTTAGTAGTGATTTTAGAAGTAATTATCACAATCACTGAAAAGTATATGTTAAAACTTATGGAATCATTTTGCATAATTATTTTGTTTGATTTATCTGAATTCCTGCTT	C	C	C	C	C	C	C	C	C	C	A	A	A	A	A	A	A	A	A	A	A	A	A	A	A	A	A	A	A	A	A	A	A
fALO	this study	LipY764_contig306:931	T	A	yes	Prz_Cab_div	O_Dom-West	DON|PRE2|PRE|PRZ4|PRZ5|PRZ6|PRZ7|PRZ8|PRZ|PRZ9	yes_BLAST_single_hit	eMSYv3:7332868	reco					GGATAGAGAGATGATAGGTAATAGATAGATGATAGATAAATAAATAGGTGGATGGTTAGAGAGAGATGATAGATATGTAATAGATAGATGATAGACAGATGATAAATGGATAGATTTGCTGGCTAGATGATAGATTGATAGATAGATAG[T||A]CAGAGACCAGGGATCCAGGGGAACATTAAAACCAAATTGAGTAGAATCTGCTGGGAAGGGAGGGAAGGAATGGAAATCTAGGGCAGAAACACGGAGAATTTCAAACACGTTTTTGTTGTGTTACTATGTTTTAAAAACCAGCATAACGACA	A	A	A	A	A	A	A	A	A	A	T	T	T	T	T	T	T	T	T	T	T	T	T	T	T	T	T	T	T	T	T	T	T
fALP	this study	LipY764_contig308:9575	G	A	yes_N_in_donkey	Cab	Dom-West	DON|PRE2|PRE|PRZ4|PRZ5|PRZ6|PRZ7|PRZ8|PRZ|PRZ9|YAK4|Mong|YAK8	no	n/a	n/a					AACATCACTAACATCAGGGAAATGCAAATCAAACCCACAATGAGATATCACTTCATTCTTGTCAGAATGCCTATCATCAAAAGGGAGCATAAATGCTGACAAGGAGGTGGAGAAGAGAGAACCCATGTGCTCTCTTGATGGGAAAATAA[G||A]TTGGTGTAGCCACTATGAAAAACAGTTTGGAAGTTCCTCAAAAAATTAAAAAGAGAATTACCATATGATCCAGCAATCCCATTCTGGGTGCGTACCTGAAGGAAACAAAAACACTATGTTGAAGAGAGACCTGCACCCATATGTTCTCTGC	N	A	A	A	A	A	A	A	A	A	A	A	A	G	G	G	G	G	G	G	G	G	G	G	G	G	G	G	G	G	G	G	G
fALQ	this study	LipY764_contig309:8655	T	C	yes	Prz_Cab_div	P	PRE2|PRE|PRZ4|PRZ5|PRZ6|PRZ7|PRZ8|PRZ|PRZ9	yes_BLAST_single_hit	eMSYv3:9203849	norm					ATCCAAAATTACACAATGCAATAAATCATTATAATTCTAAAAAAATTACTTGGGGAAAAAAACCTCAATTGGCAAAAGTTTCAGAAGCATTTAATCTTTCATGGTCTAAAGCTCTTCTGCTAGTGCTCTCAATCTCAGATCTACACCCT[T||C]TGGTAAATATCACTTGTCTCATTTCAAAATAACAGGATAGACTTTGTAATTACAAAAAGGAACGTATGAATCGACTTTGCTGAAAGGAGGGATCTTGCATTATTATAGGTCTTATTAAAATACTAAAAAGAAATAAAAAATTGGTAGCAGA	T	C	C	C	C	C	C	C	C	C	T	T	T	T	T	T	T	T	T	T	T	T	T	T	T	T	T	T	T	T	T	T	T
fALR	this study	LipY764_contig310:4303	G	A	yes	Prz_Cab_div	P	PRE2|PRE|PRZ4|PRZ5|PRZ6|PRZ7|PRZ8|PRZ|PRZ9	yes_BLAST_single_hit	eMSYv3:7856194	reco					GTAGCAGATGCTGTCTGCTTCCCACCAGTATCCTTGTATCATAACCAGGACATTCCAGCTACTTTCCAACTGAATTTCTTATTTTTTGAGGCAGATTAGCCCTGAGCTAACATCTGTTGCCAATCTTCCTCTTTTTAATGAGGAAGACT[G||A]GCCCTAAGCTAACATCCGTGGTGCTCATCTTCCTCTACTTTATATGTGGGACGCCTGCTGCACGATGGCTTGACAAGTGGTACGTAGGTCCACCCCTGCAATCCCAACCGGTGAACCCCAAGCTGCAGAAGCAGAATGTTTGAACTTCACC	G	A	A	A	A	A	A	A	A	A	G	G	G	G	G	G	G	G	G	G	G	G	G	G	G	G	G	G	G	G	G	G	G
fALS	this study	LipY764_contig311:5068	A	G	yes	Prz_Cab_div	O_Dom-West	DON|PRE2|PRE|PRZ4|PRZ5|PRZ6|PRZ7|PRZ8|PRZ|PRZ9	yes_BLAST_multi-copy	eMSYv3:924338	norm					TAGCTAACCTCACTTTCTTTTGGTTTCCAGTTGTATGGAATCTGTTTCATCCTTTCACTTTGAGCCTTTGTTGTCCTTAGAGCTGAAGCAAATCTCTTGCAGGTAGCAAATAGTTGGGCCTTGTTTTTTAATCCATCCAGCTACTTTAT[A||G]CTTTTTGATTGGTGAATTCAATCTGTTTACAGTTAGCATAATTATTGATATTAAGGACTTACTAATGTCTTCTTATTAATTGCTTTCTAGCTGTTTTGTATTTCCATTGTTTCCTTTTTTCTGTATATCTCCCTGCCTTTTGAAACTGTGA	G	G	G	G	G	G	G	G	G	G	A	A	A	A	A	A	A	A	A	A	A	A	A	A	A	A	A	A	A	A	A	A	A
fALT	this study	LipY764_contig311:8678	C	A	yes	Prz_Cab_div	O_Dom-West	DON|PRE2|PRE|PRZ4|PRZ5|PRZ6|PRZ7|PRZ8|PRZ|PRZ9	yes_BLAST_multi-copy	eMSYv3:928009	norm					TGAAAATAAAGCCTCTCATTTATGGTAAACTGATTTTTGACAAGGGTGCCAAGACAATTCAATGGGGGAAATAATAGTATTTTCAACAAATGGTAAAGGGACAAGTGAACAAGTGTATGCAAAACAATGAAATTGGCCCCTTACCTCAT[C||A]TCATATACAGAAAATTAATTGAAAGTGAATCAAAGATCTAAAGTTAAGAGTCAAAGCTACAAAACTGTTGGAAGAGAACATCGGCATAAATCTTTCTGACCTTGGATTAAGTAAGGGTTGATTAGATCTGTCACGAAAAGCCCAAGCAGCA	A	A	A	A	A	A	A	A	A	A	C	C	C	C	C	C	C	C	C	C	C	C	C	C	C	C	C	C	C	C	C	C	C
fALU	this study	LipY764_contig312:74	A	G	yes	Prz	Pz-a	PRZ4|PRZ5|PRZ6|PRZ7|PRZ8|PRZ|PRZ9	yes_BLAST_single_hit	eMSYv3:6257929	reco					TGGATTTTTGGTTCTGAGAGTTATTTGAGGTTGATTTTCCTCATCTTCACATGCCTAGGTTATATAACTTGCA[A||G]CTTTGACTCTGTTGTGTCTGAAAAACAACTAGACATCCTGTTATGCTCAAGTAGGACTGGTTTGAGCTGGTCCTGCAATATCTCCCCAGAATACCCCAAATCTGGCCCCACCACCTCAGCAAATTCCTTTAACTCCTCCAAGTCCTCCAAC	A	A	A	G	G	G	G	G	G	G	A	A	A	A	A	A	A	A	A	A	A	A	A	A	A	A	A	A	A	A	A	A	A
fALV	this study	LipY764_contig313:7092	C	T	yes	Prz	Pz-b	PRE2|PRE	no	n/a	n/a					TGTTTCTTTTATCCCAATTCCTCACCCCAATTCCCCTTCTTGTCCCATTGACAACTATATTATATGTTTCACATGAGTTATTTGCTCATCTGTTTTTATGCTATGTATTATGTGTGTTTCATGTTTATGTAAATAATATTGATATATAT[C||T]CTGTTATGTGTTCATATTTTCCCCCCAAACTGTGCTTTCAAGTTCTAACCACGTTGCTATATACATTACTTCTCTTGCTGAGTAACCAATTACCAATTACCAATTTTAGTGGCTTAAACAATAATCTCAACTTTTTTCCTCCAGTTGTTTG	C	T	T	C	C	C	C	C	C	C	C	C	C	C	C	C	C	C	C	C	C	C	C	C	C	C	C	C	C	C	C	C	C
fALW	this study	LipY764_contig314:8513	A	G	yes	Prz_Cab_div	O_Dom-West	DON|PRE2|PRE|PRZ4|PRZ5|PRZ6|PRZ7|PRZ8|PRZ|PRZ9	yes_BLAST_single_hit	eMSYv3:7311148	reco					TACTTAAAACCCAATAAATGCTTATCCGAAAAAAAGATGAAATGTGATCATAAAATGTCACATTGAATACTTTTCATATCATTTTTGAGTTATAAATTATCTAAATATCATACTCATTTTCACATTACATGAAATTTAAAATTTAAAAA[A||G]TGGTATGTAAAAGTGATTTAAAAAAGGAGATGTAGATTAAATTAGTAACTCTTGGATTTCTACTAGAAGATAATTCCTACCAATTGTGAAAGAACTTATTGAATCAGTAACATTTTAGAGATAGACACAATTCACTCTTCAAGGAGTCTCT	G	G	G	G	G	G	G	G	G	G	A	A	A	A	A	A	A	A	A	A	A	A	A	A	A	A	A	A	A	A	A	A	A
fALX	this study	LipY764_contig315:7887	G	A	yes	Prz_Cab_div	P	PRE2|PRE|PRZ4|PRZ5|PRZ6|PRZ7|PRZ8|PRZ|PRZ9	yes_BLAST_single_hit	eMSYv3:5062591	norm					AATTTGAGAAAACAAAACAAAACATGAAAAAAATCAACGAGATTTCAAATAAAAGTCATAAAAATTATAATCATCCTCATCAGTTCATTCAGTCCTGTATAGTCAGTTCTTGATCTTAATTTTCTGTTAGCAGTTTTGTGAGGTCATCA[G||A]TTTCTCCACTAGATTTCTGTAATTTCTTACGCAGATCAACTTTATGATCTGAAAGGTCATCAGAAACCTGTATACCAGAGTGTCAGAGTCCTTTCCATGAATCCCTCTGAAGAGGAGACGTATTTGCAAAAGCTTCAGAGTAAAATAACTG	G	A	A	A	A	A	A	A	A	A	G	G	G	G	G	G	G	G	G	G	G	G	G	G	G	G	G	G	G	G	G	G	G
fALY	this study	LipY764_contig316:2067	C	T	yes	Prz	Pz-b	PRE2|PRE	yes_BLAST_single_hit	eMSYv3:4923818	reco					GGGCCCTGGGGGATCTTTGATGTTCCTCTGAATGGATGTCACCTCCCACTTCCTTCTTTCTTGGAGGCTGCCTGCTGTTCTGGATCACAGTCTTTTCAGGATGCAGTGAAATTTTCTCTTGGCCCATTCCAGCTCCCCTGAGGGGGGCT[C||T]CAGACTCTCTGACCTCCATTGTGTTGCTGTGTGGGTCTCTCAGACATCTTTTGTGTTATGTTTGGATTTCCTCTGTTGGAGTATGAATGTCCTTTTCGTTGTATGGTGGAGGGGAGAAATTACTAGGAAAGCTCACTCTGCCACAATACTA	C	T	T	C	C	C	C	C	C	C	C	C	C	C	C	C	C	C	C	C	C	C	C	C	C	C	C	C	C	C	C	C	C
fALZ	this study	LipY764_contig316:2616	A	G	yes	Prz_Cab_div	O_Dom-West	DON|PRE2|PRE|PRZ4|PRZ5|PRZ6|PRZ7|PRZ8|PRZ|PRZ9	yes_BLAST_single_hit	eMSYv3:4923269	reco					TAAAATCTTGTTTGTTTACTGAAAAAGGACTTTTCTTTTAGTCCCCATCATCATGAGTTTTTAGCAAAAGATCAGAAATATTTTGGGGCCAGCCTGGTAGCTCAGCAGTTAAATTTGCACGTTCTGCTTCAATGTCTTAGGGTTTGCCA[A||G]TTTGGATCCCAGGTACAAATCTATGTACTTTTTGTCAAGCCACACTGCAGCAGGTGTCCCACATATAAAGTACAGGAAGATGAACATGGATGTTAGCTCAGGGCTAGTATTTCACACAAAAAGAGGGGAGTATTTGCAGCAAATGTTAGCT	G	G	G	G	G	G	G	G	G	G	A	A	A	A	A	A	A	A	A	A	A	A	A	A	A	A	A	A	A	A	A	A	A
fAM	this study	LipY764_contig370:2029	G	C	yes	Prz_Cab_div	O_Dom-West	DON|PRE2|PRE|PRZ4|PRZ5|PRZ6|PRZ7|PRZ8|PRZ|PRZ9	yes_BLAST_single_hit	eMSYv3:8898938	norm					AAAGGCACGTTTTGAAATTTATGGTTTTTATTGTGGTAAAACATTCATAATATAAAATTAACCATATTAATCATTCTTAAGTATTCAGTTTGGTGGTATTGAGAACTTCACATTGTTATACAACCATCACTACCATTCATTTCCATAAC[G||C]CTTTTCACCTTACCAAAGTGAAATGCCATACCCATTTCCTTGTATATCCAGAAAATAGAACACTAGGACATCAAAAATATTCAAATCAATATTCCTTCCTCAGTTTATTGAATCCTAATAATTGTTATTCTGCTGGATTTTGGAATAGCAG	C	C	C	C	C	C	C	C	C	C	G	G	G	G	G	G	G	G	G	G	G	G	G	G	G	G	G	G	G	G	G	G	G
fAMA	this study	LipY764_contig316:3533	C	G	yes	Prz_Cab_div	O_Dom-West	DON|PRE2|PRE|PRZ4|PRZ5|PRZ6|PRZ7|PRZ8|PRZ|PRZ9	yes_BLAST_single_hit	eMSYv3:4922352	reco					TCATGCATTGAACATTTATTGAATGCCTACAGTGTCCCAAACAGTATTACTTAGAATGAAAAGGCAGACACATTCCATGTCCTCCTGGAGCTACCTTCAGTGTGAGGGATCTACAAGAAACACAAGAAGCAAATTTAAATATGGTGGTG[C||G]GTGAGGAGAGCAAGGGAGAAAAATTAAGCCAGAGAAGAGGAAGAGGGAGTTTAGGGGAAAATGTTTACTTTGTAAAACTCACACAAAAGGTCTTACATGTTTGCACATGTAAGCAGCAATCTGGAAGAAGTCAGGGAAAGAACATAGGTAT	G	G	G	G	G	G	G	G	G	G	C	C	C	C	C	C	C	C	C	C	C	C	C	C	C	C	C	C	C	C	C	C	C
fAMB	this study	LipY764_contig318:958	A	G	yes	Cab	Dom-West	DON|PRE2|PRE|PRZ4|PRZ5|PRZ6|PRZ7|PRZ8|PRZ|PRZ9|YAK4|Mong|YAK8	no	n/a	n/a					CTGTTGATGACCTAGAATTATGAATTGTTAGATATCCTGCAGACTGAAAGCTACGTGCTTCATGTTTCAATAGGTAGTAGTTCTCAACTAGGGTTATTTTCCTCCTCCTGAGAGATCTGAGAAATTTTTGCTTGTCATAACCTAGGGCA[A||G]GGGGCTACTGATATTGGTGGGTGGAGGCAGGGATGCTTCTATACATTCCACCACGCAGAGGACAGTCCCTGACAACCAAGTTGCCGCTGGCCCTAAATGTCAGCAGTGCCAAGGTTCATAAGTTCTGCAGGGGATTTCCAATATTTTCTGC	G	G	G	G	G	G	G	G	G	G	G	G	G	A	A	A	A	A	A	A	A	A	A	A	A	A	A	A	A	A	A	A	A
fAMC	this study	LipY764_contig318:4070	T	C	yes	Prz	Pz-b	PRE2|PRE	no	n/a	n/a					CAGTGACTTTATAGACCATAATTACTGTGAATAATCAGAATTGGCTGTAATTTGTTATGTAAATAATACTTTCTTAAATAGTGTGTGTATTACTTTCATAGGTCTACAATAACAGAATACCACAGACTGCGTGGCTTAAACAACAAAAA[T||C]TTATTTTCTCTCGGTTCTGGAGACTGAAATCCCTGTTTGTGTCCTCATCTCCTCTTCTTATAAGGATCAGTCATGTTGGATCCGGGCCCACCTTGCTGATTTCACTTTTACCTTAATCACCTCTTTAGAGACCCCACCCCCAACATCCTCC	T	C	C	T	T	T	T	T	T	T	T	T	T	T	T	T	T	T	T	T	T	T	T	T	T	T	T	T	T	T	T	T	T
fAMD	this study	LipY764_contig318:6428	C	T	yes	Prz	Pz-a	PRZ4|PRZ5|PRZ6|PRZ7|PRZ8|PRZ|PRZ9	no	n/a	n/a					TTTACCATGATGTTTTTGAGATACGACTGTCGCTCCATTCAGATTTAAAACGAAATGTGTAGGATGGTTTGTACATGGAAAAGGCCACATGTCCAAAGCTTTTTAACAAAGTGGTTTTCTTGTTTTGGTTTTTGGCGGGAAGGGAGAGA[C||T]GGCAGTGTTTTTTCTGACCATCTGACAAATACATGAAGCAAATGTATCCATTTATGAAACTATATCAGGAACACTGTATAACTGTATCATAGCAGGGCTCCTCCTCCTTCCTGAATTGCATCATTGAAATGGGACTCATTTTAGGAAGGCT	C	C	C	T	T	T	T	T	T	T	C	C	C	C	C	C	C	C	C	C	C	C	C	C	C	C	C	C	C	C	C	C	C
fAME	this study	LipY764_contig320:7309	A	G	yes	Prz_Cab_div	O_Dom-West	DON|PRE2|PRE|PRZ4|PRZ5|PRZ6|PRZ7|PRZ8|PRZ|PRZ9	yes_BLAST_single_hit	eMSYv3:5025772	reco					CTTTAGTGATGGCTTAATCTAGAACAGGCTCTTAGCATGACTGCAGAAGAGCTCCCAAACAAATTTAACACTAATTGATGGTGACTTTGAGAGAGGAGAGGGAAAGGACAAGGAGACAAATTCTTGAAAACTAGAAGTAGTTTCAAAAT[A||G]TGTTATTTGAAAACCTGCATATGTTGCCAAAAGAGTTTTAAAATTTAATTAAAGTATCCTTTAGCATATAAAAGTGATAGCAAACACACTTCTGATACTTAGTAAAATCTTAGTAAATAACAAGGTGATTAATAAAAATAATACCTAAAAT	G	G	G	G	G	G	G	G	G	G	A	A	A	A	A	A	A	A	A	A	A	A	A	A	A	A	A	A	A	A	A	A	A
fAMF	this study	LipY764_contig5:51667	C	T	yes	Prz	Pz-a	PRZ4|PRZ5|PRZ6|PRZ7|PRZ8|PRZ|PRZ9	yes_BLAST_splitted	eMSYv3:7139554	norm					CACTTTTATTCTCAATTTGCTGTTCTTATCTATGCACAATTTCTGTATCTTACATATAGCATTTCCATGCCTACAATTCACACTGGCAAAGGCATTTTGCACAAGCAAAAATTTGAAAATCCATGAAATGAGAAAGGTGAAAAATGATT[C||T]CCTTTGGAAATGGCCAAAAATGCCAAGTAAAGCAGTCTCATTTTCTATGTGACATTTGTCATGCTCCATGCACGCAACATTTTAAATTGCACATCTGACTTTTTTAACAATAGCAGGAAATGCCAAGAGAAAATCCAAAGCTCTTCATTTT	C	C	C	T	T	T	T	T	T	T	C	C	C	C	C	C	C	C	C	C	C	C	C	C	C	C	C	C	C	C	C	C	C
fAMG	this study	LipY764_contig320:8171	G	C	yes	Prz	Pz-a	PRZ4|PRZ5|PRZ6|PRZ7|PRZ8|PRZ|PRZ9	yes_BLAST_single_hit	eMSYv3:5024910	reco					TGACAGAAGAACACTAAACCAAGTGTGGCTCTTTCTACAATGGGACTCCATGCAATTGTAAAGCTCACACATCCATGAAACTAGCTCTGCCTACATAATCTTGGAACAGGACAATTATGATACTTTTAATTCACTGAGAAATGCATTAA[G||C]AAATCAATTCTATTGGCCTTGCTGACTTACCTATGTGAAGAAATATATACATAAGATGAGGTACTTGAAAAAGAATCATAGGTATAACAGGATAACTGTAATTATTGTTATAATTTAACAGTAAGATCCTCAAATCACAGAGTGGAAAATG	G	G	G	C	C	C	C	C	C	C	G	G	G	G	G	G	G	G	G	G	G	G	G	G	G	G	G	G	G	G	G	G	G
fAMH	this study	LipY764_contig321:2347	A	C	yes	Prz	Pz-b	PRE2|PRE	yes_BLAST_single_hit	eMSYv3:6578688	reco					ATTGCTATAGCCACACCAGCCTTGACCAATTACCATCCTCATCAGTCAACAGTCATCAATATCAAGATAAGACTCTCCCTCAGCAAAGAGATTACAAGTCACTAAAGGCTTAGATGATGGTTAGCATTTTATAGGAATAAAGTATTTTT[A||C]AATTCAGATATGTACATTGGTGTTTTTTACACATGCTATTGCACATTTTAAAAACTACAGTATAGTGAAAATATAATGTTTATATGCACTTGGAAACAAAAAAAATGTGTGTCCCACTTTACTACAATATTCACTTTATTGTAGTGATCTG	A	C	C	A	A	A	A	A	A	A	A	A	A	A	A	A	A	A	A	A	A	A	A	A	A	A	A	A	A	A	A	A	A
fAMI	this study	LipY764_contig321:4337	A	G	yes	Prz	Pz-b	PRE2|PRE	yes_BLAST_single_hit	eMSYv3:6576698	reco					TTTCAGGGTAGCCAAGCAAAGAGACAGGAGACAAAGCTCAGGTCTGTCTCCCCAGTGGCTTTTGTGGGGGATATTTATCAGGGAAGTAAGGAATAGGAGGGAGGGAGTAGGGGGCTGTTAGGGGCTAAAATTTTAGGAGTCCTCTGCAC[A||G]CAGCATCTGTCTTTCATGTTTCTTCCTGGTTTACACCTGCGAATTCAGCAGGGGTCCTGTGTATCCACACAGTGGATTTTCAGTCTTTGTCATCTAAAGTTTACAATCAGTCATTTTATCTTCTGTGCCATGTTTCGTCAGGTTACCCAGA	A	G	G	A	A	A	A	A	A	A	A	A	A	A	A	A	A	A	A	A	A	A	A	A	A	A	A	A	A	A	A	A	A
fAMJ	this study	LipY764_contig321:9458	G	C	yes	Prz_Cab_div	O_Dom-West	DON|PRE2|PRE|PRZ4|PRZ5|PRZ6|PRZ7|PRZ8|PRZ|PRZ9	yes_BLAST_single_hit	eMSYv3:6571577	reco					GAATGGTAACAGCCATTCAGATGAGTTCTCAAATGGAAATGAGGAACATGTTGGACATGGGAGGAAAGGTGATCCTTGTTATAGAATGTCAAAGAGCTTAGCTGAATTATGTTTGTTTCCTAGTGTTTTATGGAAGGTAGAACTTGTGA[G||C]CAATGAACTGGGATATTTGGCTGATGAAATATCTAAGCAAAGTATTGAAACAGGTCTGGTTTCTCTAAAATGCTTATAGTAAAATGCAAGAGGGAAACGATTTGAAGGTGGAATTGTTAATCAAAAAGAAATCAGAGGGGCTCGCCCCGTG	C	C	C	C	C	C	C	C	C	C	G	G	G	G	G	G	G	G	G	G	G	G	G	G	G	G	G	G	G	G	G	G	G
fAMK	this study	LipY764_contig321:9487	A	C	yes	Prz	Pz-b	PRE2|PRE	yes_BLAST_single_hit	eMSYv3:6571548	reco					CAAATGGAAATGAGGAACATGTTGGACATGGGAGGAAAGGTGATCCTTGTTATAGAATGTCAAAGAGCTTAGCTGAATTATGTTTGTTTCCTAGTGTTTTATGGAAGGTAGAACTTGTGAGCAATGAACTGGGATATTTGGCTGATGAA[A||C]TATCTAAGCAAAGTATTGAAACAGGTCTGGTTTCTCTAAAATGCTTATAGTAAAATGCAAGAGGGAAACGATTTGAAGGTGGAATTGTTAATCAAAAAGAAATCAGAGGGGCTCGCCCCGTGGCTGAGTGGTTAAGTTCGCGCGCTCCGCT	A	C	C	A	A	A	A	A	A	A	A	A	A	A	A	A	A	A	A	A	A	A	A	A	A	A	A	A	A	A	A	A	A
fAML	this study	LipY764_contig322:3775	T	C	yes	Prz	Pz-b	PRE2|PRE	no	n/a	n/a					CTCATCTCTTTAAACACTTTTATTTAATATATTTTAAAATATGCAATAATTGTTTGTTATCTCCAAGAAATATATTTTGGTCAATAGAATATTGACTGGGCTACTTTTTTCCTATCCCTGCTTCCAAATGAAATCGCCCATGTAATTAG[T||C]TCATTAATAAAATGCACGCCAAAACATTGCCAAGCAGAGCAATAACCAGATTCAATTTGTTGCCATTAACTGTGAAGGAATTGCTGAATAATACAACTCCTTGGCTGCATCAATCTCTTAGAAAATGACTTAAAGTTACAATTAATTAATC	T	C	C	T	T	T	T	T	T	T	T	T	T	T	T	T	T	T	T	T	T	T	T	T	T	T	T	T	T	T	T	T	T
fAMM	this study	LipY764_contig322:9035	A	T	yes	Prz	Pz-a	PRZ4|PRZ5|PRZ6|PRZ7|PRZ8|PRZ|PRZ9	no	n/a	n/a					TGAGATTCACCCATGTTGTTGCATCTAACCATAGCTTATTCATTTTTATGGCTGACTCTGGTTGCACTGTATGAATGTACCACAGTCCCTTTATCCATTCCCCAGGTGAAGGACATGCAAGTTGTTTCCAGTTTCTGGGGATTCCAAAT[A||T]ATGCCAAAATAAACATTGCATAAAGATATTTTCATTTCACTTGGATAGATAGTCAGCAATCAGATTACAAATTCACATATTTAACTTTCTAATTTCTATGTACTCTACTTTTAATTTGCTGGAAATTTTGCTGCAGATACATTAGTGTACA	A	A	A	T	T	T	T	T	T	T	A	A	A	A	A	A	A	A	A	A	A	A	A	A	A	A	A	A	A	A	A	A	A
fAMN	this study	LipY764_contig323:2241	A	G	yes	Prz_Cab_div	O_Dom-West	DON|PRE2|PRE|PRZ4|PRZ5|PRZ6|PRZ7|PRZ8|PRZ|PRZ9	yes_BLAST_single_hit	eMSYv3:5976310	reco					TGTTTTGGCCATTTTCTCTTTGGAATCTAGAGAATACTGTGGCCATGTGGTGTTACAAAGGAAAACTCTTCTTCTTGGACATGGGCTCATAGCTGAAGTCAGCCCATTTAGCCAAGAGGCAGCCCAGAGGCCTTTTCTTGGGGACAGAT[A||G]GAGTCCCCTTCTATTTCAGAATTACAAACAGAGACGCTCAGATGAAGTCAGGATCCCAAACAGAAGAGACAGGTGCATCCAACAGATTTCAGGTAGTCCTACGCTATGTCTTTCATTAGTCAGCGCCCAGACTCGGACACAGCTATAGTCC	G	G	G	G	G	G	G	G	G	G	A	A	A	A	A	A	A	A	A	A	A	A	A	A	A	A	A	A	A	A	A	A	A
fAMO	this study	LipY764_contig324:997	G	C	yes	Prz_Cab_div	O_Dom-West	DON|PRE2|PRE|PRZ4|PRZ5|PRZ6|PRZ7|PRZ8|PRZ|PRZ9	yes_BLAST_single_hit	eMSYv3:4956741	norm					CCAAAAAAAAAAAAAAAAGACCTGATATTCTTCATAAAATGTTGCATCATTTGTCCAAAAGTTCTGTTGATGTAGAGGAGGGGAAGGTCTTCTCTTCTTTGCTGAAGTACTGTAGTAAAATAAATTTGCGAAAACATGATCTATAAATT[G||C]AAGAGATCCACAATTGTCTCAGAATTGTTCAAGGAGAGACAAAGAATCATGATTTTTTTATATCTTTCCCCTCCAAGCATGGCCATGGAAAATGGAGACGTAAAAATAATTTTAGGTTTTGAAAGTTGGCATATTTCTAATGTTGTACACT	C	C	C	C	C	C	C	C	C	C	G	G	G	G	G	G	G	G	G	G	G	G	G	G	G	G	G	G	G	G	G	G	G
fAMP	this study	LipY764_contig324:3244	C	A	yes	Prz_Cab_div	O_Dom-West	DON|PRE2|PRE|PRZ4|PRZ5|PRZ6|PRZ7|PRZ8|PRZ|PRZ9	yes_BLAST_single_hit	eMSYv3:4958988	norm					TAAACTGCAAAATGAGAAAAATAATAGCCACTTGCCTGAGTTACTGCAAAAACTGAAAAGAGCAACTTTCAGAATATACTGACCCATACATCTCACCCATTTCACATTCTCTATGTCCCTTTACTGAGCATGGCCAATCTTGGTGCTTG[C||A]AAACAGAGAGAACAGAAGATCACCCTGGCCTCAAGGAGTGCACGGGAGGCCCAGAGGCTGTAAACACAATCTATCTTCTCAAGGAGATGCCAATCGATCTAAGGAGACAAACACATAAACACTGAAGGAGATGAAAGAAGTCCACAATGGA	A	A	A	A	A	A	A	A	A	A	C	C	C	C	C	C	C	C	C	C	C	C	C	C	C	C	C	C	C	C	C	C	C
fAMQ	this study	LipY764_contig328:2049	G	A	yes	Cab	Dom-West	DON|PRE2|PRE|PRZ4|PRZ5|PRZ6|PRZ7|PRZ8|PRZ|PRZ9|YAK4|Mong|YAK8	no	n/a	n/a					CATAACATCGAAGGGAAAGATTATCCCATTACTGCTAATTTTCCCTGGTCTGTTCTGAACTTGTTCAATCCTCTTCTTCAAAACCTTGACGTCTTTCCCTTATTCTGTCTCCTGTTACACATAAAGTTATCTCTTGTGTGCAGCCTTAC[G||A]TTTCTTCATCCATTGCAAGAAAATACCTATGTTTCTTTACAATGTCATAAATGAAACTTTTTCCTCTTCCTGCAACTTGATTTTCTTGTGAAAAAAGCTCTTCTAGTGCTTGGCCCAGAAGCTATATGAACCCTTGAATCTGCATTATTCA	A	A	A	A	A	A	A	A	A	A	A	A	A	G	G	G	G	G	G	G	G	G	G	G	G	G	G	G	G	G	G	G	G
fAMR	this study	LipY764_contig328:2136	T	C	yes	Prz_Cab_div	P	PRE2|PRE|PRZ4|PRZ5|PRZ6|PRZ7|PRZ8|PRZ|PRZ9	no	n/a	n/a					GACGTCTTTCCCTTATTCTGTCTCCTGTTACACATAAAGTTATCTCTTGTGTGCAGCCTTACGTTTCTTCATCCATTGCAAGAAAATACCTATGTTTCTTTACAATGTCATAAATGAAACTTTTTCCTCTTCCTGCAACTTGATTTTCT[T||C]GTGAAAAAAGCTCTTCTAGTGCTTGGCCCAGAAGCTATATGAACCCTTGAATCTGCATTATTCATCACTCTTCTTATTTCTTCTTCTTGTTCCATTTCCACCTTTCCTCAACTACTTCACAGCAATATATATACTCCATCAAATAAGTTTT	T	C	C	C	C	C	C	C	C	C	T	T	T	T	T	T	T	T	T	T	T	T	T	T	T	T	T	T	T	T	T	T	T
fAMS	this study	LipY764_contig328:5826	C	T	yes	Prz_Cab_div	P	PRE2|PRE|PRZ4|PRZ5|PRZ6|PRZ7|PRZ8|PRZ|PRZ9	no	n/a	n/a					GCTCCTGGCAGGTGTATATTCCAAATATATATTTAGGGGATGTAGTGAGAGAGTGGCTTGGATCTACTGTCCCCAAGTTGAGATGAATTTTCATCGCAACTCCATTTAACTGACCCCCATTCCCCAAAAGTCCCAACTTGACTCATTTA[C||T]AAGAGAAACGTTTTGAATCACTGGGGATTTTGCTAGCTCAGTGCCAGTGAGTGACTCATAAATTCTGTAAGGTATGGGTATTTTTTGGTCTTTGTGTAAAGTTACCTTTGTAAATAGCATCAGGTCACTTTGAGAAAGTACTGTACATGTT	C	T	T	T	T	T	T	T	T	T	C	C	C	C	C	C	C	C	C	C	C	C	C	C	C	C	C	C	C	C	C	C	C
fAMT	this study	LipY764_contig328:8903	A	G	yes	Prz_Cab_div	O_Dom-West	DON|PRE2|PRE|PRZ4|PRZ5|PRZ6|PRZ7|PRZ8|PRZ|PRZ9	no	n/a	n/a					GTGTGCTTGCCTAGTGTTTTTTGGATCTTCCCATCAGAATGGTTCTAAAGCCTTCAGCTCTTGAATACACTGTTCATTTACCCAGTCAGTCAAAAAGTATTTTAAAGAATGGCCTTTGTAATGCCAGTTTCAGCAAATGAAAATACAAC[A||G]TGGCCAGTTAAATTTGAATTTCAGATACACAGTGAATCAGTTTTAATACATGTCCATGAAACATTTGGGAAATATTGTTTCTAAAAATAATATGTGTTTTTTTTTTTGAGATCTCATCAAGATGGCAGTGTGAGCAGATGTTGAATTCACC	G	G	G	G	G	G	G	G	G	G	A	A	A	A	A	A	A	A	A	A	A	A	A	A	A	A	A	A	A	A	A	A	A
fAMU	this study	LipY764_contig329:7131	G	A	yes	Prz_Cab_div	P	PRE2|PRE|PRZ4|PRZ5|PRZ6|PRZ7|PRZ8|PRZ|PRZ9	no	n/a	n/a					AGTTCCTAAGTTTTCAAGGAAATGATGTTAACTGTAGTAAATGTTGACAAATGTAGTATACAGCAAATTGAAAATGTATTTCCATGTGTTTGCAACTTGGTCAGCAGCCTTGATTGCAGCTTGGATGTTGAATACAACCCACACGAGTC[G||A]TTGTGATGATGAGGCCCGGAGTAAAGCAGGTTATTCTAGAGGAAGAAACATGGGCACAATTCATACAGGTTTCAATCTTTGTAAGACATTTTACCTTGCATGACATCTGTGACAAGATGCTTTTTAGCAGCTATAAAATTGTCAACGATTG	G	A	A	A	A	A	A	A	A	A	G	G	G	G	G	G	G	G	G	G	G	G	G	G	G	G	G	G	G	G	G	G	G
fAMV	this study	LipY764_contig333:1742	G	A	yes	Prz_Cab_div	O_Dom-West	DON|PRE2|PRE|PRZ4|PRZ5|PRZ6|PRZ7|PRZ8|PRZ|PRZ9	no	n/a	n/a					ATAGAATGAGTTGGGAAGTGTTCTAACATATTCAAATGTTTGGAATAGTTTCAGAAAGATAGGTATTAAATCATCTTTGAATACTTGGTAGAATTCTCCAGAGAAGCCATGTGGTCATGGGCTTTTATTTTTTTCTGAGGTTTTTGATT[G||A]TTCTTTCAATCTCTTTAGTTGTGATTGGTCTATTCATATTCTCTATTTCTTCTTGATTCAGATTTGAGAGGTTGTATGAATCTAACAATTTATGCATTTCTTCCAGATTGTACAATTTGTTGTCATATAGTTTTTTGGAGTATTCTCTAAT	A	A	A	A	A	A	A	A	A	A	G	G	G	G	G	G	G	G	G	G	G	G	G	G	G	G	G	G	G	G	G	G	G
fAMW	this study	LipY764_contig335:2109	TA	T	no_indel	Prz_Cab_div	Prz_Cab_anc_not_known	PRE2|PRE|PRZ4|PRZ5|PRZ6|PRZ7|PRZ8|PRZ|PRZ9	no	n/a	n/a					CAAATAAATAAATATGAAATAGTTCATAGACCATCTGTAAAATGTAAACAGTACAATTTTTACGAAAAAATCTAGGAGAATATGTTTATGAACTTGGGGTATACAACAATTTTTTTTTAGCAGGACAAGAAATCACTAGACATAAAAGA[TA||T]GAAACTGATAAATTGTTTTTCATTAACCTTAAGAACTTTTCTTCATCAGCAGACATCAGTAAGAGAGTTAAAAGACAGAGAATAGGGGGACTGGCCCTGTGGCACACTGATTAAGTTTGCACATTCTGCTTTGGCGGTTCAGGGTCTGCC	TA	T	T	T	T	T	T	T	T	T	TA	TA	TA	TA	TA	TA	TA	TA	TA	TA	TA	TA	TA	TA	TA	TA	TA	TA	TA	TA	TA	TA	TA
fAMX	this study	LipY764_contig335:5788	T	C	yes	Prz	Pz-a	PRZ4|PRZ5|PRZ6|PRZ7|PRZ8|PRZ|PRZ9	no	n/a	n/a					TAGACCCATCACCTACAGCCTCAATGGCTATTATCAAGACTTAAGTTTTCTTCTGGGAGAGATAAGAAGCCACTGGTAGGCTTTGAATGGAAGAATGCCAAGGTCTGACTTGATCTTAAATCAATGAGTTCTGTATAAAGAATAAATGG[T||C]AGGACTGAATCAAAACAAGCCAGGGAACCACTCCAGTAACCAAATGAAGGAAGATGTGAGGGGTTGGAGCTAGAGGAAAAGGTCAGATTGAGAGTTTATTTTTAAGGCAGAGTTGAGCCTCTAAGGAGTTAAGTGATAGATTGCTTCAGCC	T	T	T	C	C	C	C	C	C	C	T	T	T	T	T	T	T	T	T	T	T	T	T	T	T	T	T	T	T	T	T	T	T
fAMY	this study	LipY764_contig336:5131	C	G	yes	Prz_Cab_div	P	PRE2|PRE|PRZ4|PRZ5|PRZ6|PRZ7|PRZ8|PRZ|PRZ9	yes_BLAST_single_hit	eMSYv3:9168301	reco					TGTTTCACCTCTTTGGTTAGGTTTATTCCTGTTATTCTATTGTGAATGAAACATTTTCTTTATTCTATTTTTCAGAAGCTCACTTTTTTGTATGTAGAAATCCGATATCAAACAAAGATACTTTTACTTCTTCCTTTTCAATACTGTAA[C||G]TTTAAATTTCTCTTTCTTCCCTAATTAATGTGGCCAACAGTGCCAGTTGAACAGAAGTTGCAAGAATGCACATCCTTGAATTGTTCAGGATCTTAAAAGGAAAGCTTTCAGGTTTTTTCTCCATTGAATGTGATATTAACTACGTGATTTT	C	G	G	G	G	G	G	G	G	G	C	C	C	C	C	C	C	C	C	C	C	C	C	C	C	C	C	C	C	C	C	C	C
fAMZ	this study	LipY764_contig337:5358	CT	C	no_indel	Prz_Cab_div	Prz_Cab_anc_not_known	DON|PRE2|PRE|PRZ4|PRZ5|PRZ6|PRZ7|PRZ8|PRZ|PRZ9	yes_BLAST_single_hit	eMSYv3:6519040	reco					TGTTCAGTCCTTAAGGATTTTTTACATATTCTAGGTATTAACTCTTTATCCAAAGTCTCAAAATACCAAAGGAGACTTCTTATTATGAGGAGAAGAGACAACTCTGTATGAACAATTGTGAAATGTGACAGCTCCAGGCATCTCTATGA[CT||C]TAATTAGTTAACTTTAGGAAAGGCTGATGATAAGCCAAACTATTTCTTACAGCCAATGATCTATTCCAGTATATTCAAACAAGAAATTAACATTAATCAGTTATGAAGACTATTCTAAGTAGGGAGAAAGCCCTCTTCATTGGATAAACA	C	C	C	C	C	C	C	C	C	C	CT	CT	CT	CT	CT	CT	CT	CT	CT	CT	CT	CT	CT	CT	CT	CT	CT	CT	CT	CT	CT	CT	CT
fAN	this study	LipY764_contig76:5410	T	C	yes	Prz_Cab_div	O_Dom-West	DON|PRE2|PRE|PRZ4|PRZ5|PRZ6|PRZ7|PRZ8|PRZ|PRZ9	yes_BLAST_single_hit	eMSYv3:9372083	reco					CCTTTACAGCTTGTAGGTTTAAAAATTTCAACTAAGATTTTGTTATTTGTTTATTGAGCTATAGCTCACATGCTATAGACACCTTTTTAAAGTGCACATTTGGTGATTTGCAGCATATTCACAAAATGCAAACACTACTTTTATCTAAA[T||C]GTAAAATATTTTCATCATCCTAAGAAATAAACTCTGCACTCATTTGCAGTCAATCCCCATTTTCCCCTTTCCCAGCCCTTGGCAATCACTATTTTTTCTCTAGACAGATTTGCATATTCTGGACATTTCATTTAAATGAAATGATACAGGA	C	C	C	C	C	C	C	C	C	C	T	T	T	T	T	T	T	T	T	T	T	T	T	T	T	T	T	T	T	T	T	T	T
fANA	this study	LipY764_contig337:7655	G	C	yes	Prz_Cab_div	O_Dom-West	DON|PRE2|PRE|PRZ4|PRZ5|PRZ6|PRZ7|PRZ8|PRZ|PRZ9	yes_BLAST_single_hit	eMSYv3:6516743	reco					TAGAGAGGTTCAGCTGCACGCTGAACAGGCAGAAAAAAGAGTCAGCAAACTTGAAGACAAGTCATTTGACATTACTGAGTCACAGAAACAAAAGAAAGACTGAAGAAAAGTGCATAACTTAAGGGATTTATGGAATACCATCAAACAAA[G||C]AAATGCATATGATGGTACCAGAAGGAGAAGAGAGAGAGAAAGCAGGAGAGAGCTTATTTGAAAAATAATGGTAAAAACTCCCCAAATTTGACATAGATATATGAATACAAAAAGCTCAACAAAATCAAAGTGGGATAAAACCAAAGAGGCC	C	C	C	C	C	C	C	C	C	C	G	G	G	G	G	G	G	G	G	G	G	G	G	G	G	G	G	G	G	G	G	G	G
fANB	this study	LipY764_contig338:5828	G	A	yes	Prz	Pz-a	PRZ4|PRZ5|PRZ6|PRZ7|PRZ8|PRZ|PRZ9	yes_BLAST_single_hit	eMSYv3:8445338	norm					AGTCCAAATAAGGGGTTCATTGTCTCCACCTTGACAGCCTCACTGAGGGGCTTAGCTACCACCCACAGTTAGAGATCCAGGTACAGCAGAATCCTACCATGCCCAGGAATCCTCTCAGTTTTCTCTGCCACCCTAGTCAGTGCTTCCCT[G||A]CCTCTGGGATAGCTCAAAACCCACATATTTAACAGACAGCTGTGTGATCTTGGCCTTTTTCTTGGAGACCTTGTAGGCTTTCCTGGCTAAGAGATTCAAAGTCAAAATTGTTTTCTGGTCTGAGGTCTCTTGGGTCTTACTAGCAATCAGA	G	G	G	A	A	A	A	A	A	A	G	G	G	G	G	G	G	G	G	G	G	G	G	G	G	G	G	G	G	G	G	G	G
fANC	this study	LipY764_contig339:313	C	T	yes	Prz	Pz-b	PRE2|PRE	yes_BLAST_single_hit	eMSYv3:4861898	norm					GGCTTTCTACCTCATCTGGTAGAAATTGAGACAACATTTTCACTGACTTCCTCACTGAGTGTTTTAGCCTTGAATTTGATAGACTAAAATCAGCATGATAGCCACAGCGTTTAGCAGACAAAGAAAGGAACTATTATTACATGTGGTTA[C||T]TAGCGAGAATAGGAATAATAATAATAATTCAAGATCTTTGCTCCTTCTAAAAGAAGAAAGGATGAAAGAGATGATCTTATCAGTTACTTTCAGAAATTGTTAAATAATTTGGAAAATTTACAAATGATATTGTACCATTGTTTAAGGGAGC	C	T	T	C	C	C	C	C	C	C	C	C	C	C	C	C	C	C	C	C	C	C	C	C	C	C	C	C	C	C	C	C	C
fAND	this study	LipY764_contig339:8536	C	G	yes	Prz_Cab_div	O_Dom-West	DON|PRE2|PRE|PRZ4|PRZ5|PRZ6|PRZ7|PRZ8|PRZ|PRZ9	yes_BLAST_single_hit	eMSYv3:4870120	norm					GGGGAGGGGCCGTGCACCCGGGAATTGTCCAGGATTCCACCGCCCATGTAGTAGAAACCCTCTAACAGGGGAAAGCTTGTGCATGGGGGACCCCCAGCAAGCCAGTGCCCGAGGAGACCAGAGAGTGAGAGCTGATCTGAATCCAGATC[C||G]GCACACAAGAGAAAGTGCCCCTCCTCCCCGAACCTGTGCTGCGGGCCGCCATCACACCGGAATGCAGAGGGCTCAGAAAGTGCAGCTCTTGACCCCCATCTAGTGGTGATGGGCTGTAACCGCAACCGAATAATAGCATCATGTGCAAATA	G	G	G	G	G	G	G	G	G	G	C	C	C	C	C	C	C	C	C	C	C	C	C	C	C	C	C	C	C	C	C	C	C
fANE	this study	LipY764_contig5:58994	TC	T	no_indel	Prz	Pz-b	PRE2|PRE	yes_BLAST_splitted	eMSYv3:7146879	norm					TTCCATCAAAATGGAGAATCAAAATGGATTGGATTTCCAATGTGACAAGCATGCAGCCATGTCAAACACTCAAGTCTAATTTTGCCTTCAACTTCCAGGCAAACAATAGGACACTTCTCAGTGAAATTTACTTTCCACAGAACTTGTTT[TC||T]TTTTTACTGAACTTGCATAATATTGGAAGTTATTCTCATAATGTGATTATTAATTTGTGCATTCCAAATAAGAACAAAGGAAACATAATGCTTAGTTAGGAAATCAATTTTCCATACAATAAAAGGAATTGACTCTAGAATTTAGTGTGT	TC	T	T	TC	TC	TC	TC	TC	TC	TC	TC	TC	TC	TC	TC	TC	TC	TC	TC	TC	TC	TC	TC	TC	TC	TC	TC	TC	TC	TC	TC	TC	TC
fANF	this study	LipY764_contig365:1243	C	T	yes	Prz_Cab_div	P	PRE2|PRE|PRZ4|PRZ5|PRZ6|PRZ7|PRZ8|PRZ|PRZ9	yes_BLAST_single_hit	eMSYv3:8321076	norm					CAAACAAGATGAAGAAATAAATGGAAGACTCAAAACAATGTATAAAACATCTAAATCTAACAGACATACAGAAATTCCCACCCAGCAGTGGAATGAACATTTTCCTCAAGTACACTGGAACAATTTATAAGACAACAACCAGTACAAAG[C||T]AAACTACTTCCAATGGTATATAATGAAACAATAAAGATTAGAGTAGAGACGATATTAAAAAAAACCCAGAAAATCAATAGAGAATTTCAATGACAGCAAAAATTTGGTCTTTGTAAAGATTAACAAATTGACAGATGTTAAGCTAAGTTGC	C	T	T	T	T	T	T	T	T	T	C	C	C	C	C	C	C	C	C	C	C	C	C	C	C	C	C	C	C	C	C	C	C
fANG	this study	LipY764_contig342:2133	T	C	yes	Prz_Cab_div	P	PRE2|PRE|PRZ4|PRZ5|PRZ6|PRZ7|PRZ8|PRZ|PRZ9	no	n/a	n/a					TTTTGCATTAAGTGAGCTCAATGAATTTTTTTCAACATGAATGAAAGTATCAGAGTAGCAGAGAAAGTCCAGAAGAGACATGGGAGGAGGTGGAAAAAACCACAGTCATAACAACAAAATGATCATTTTGCTTTAGTTCATTGACTTTT[T||C]AAGGCATACTTGGTCCACAGCTGGGGAAAACCAGCCTGATTAGGCTTGTAAACCTGCAGCTGTAATGCTTTAGCTGTACTCACAATGGAGCAATTTGGGAAGGATTTCAGGGTCTCTGGTAATGAGGAGACAAATCGGAGAATTTTTCTTA	T	C	C	C	C	C	C	C	C	C	T	T	T	T	T	T	T	T	T	T	T	T	T	T	T	T	T	T	T	T	T	T	T
fANH	this study	LipY764_contig343:1492	C	T	yes	Prz	Pz-b	PRE2|PRE	no	n/a	n/a					TTCATTATTTAGATTGCTTATAAAATTTCATGACACATTAGACAAAATTAGTTATCATTTAAAGTTTTTATGCTGACAAATTTCCAACAGACAACCTGAGCTTAATTGAGTGGTAAGCCCAGGCTGCATATTTGCATCATATTCAAATA[C||T]CAACAACTCTTGAGGACATGCTTTTTCAGTCAAACCAACAACTTAAACTTCCATTAACCAAAGAGCAATTTGTATCATCTTAACTTAAAAGACACTGGTTTAATTTCTGTTACATTTAGAATTTATGTAAGTGCTTACTTTAAGCCAATTA	C	T	T	C	C	C	C	C	C	C	C	C	C	C	C	C	C	C	C	C	C	C	C	C	C	C	C	C	C	C	C	C	C
fANI	this study	LipY764_contig345:6512	T	C	yes	Prz_Cab_div	O_Dom-West	DON|PRE2|PRE|PRZ4|PRZ5|PRZ6|PRZ7|PRZ8|PRZ|PRZ9	yes_BLAST_single_hit	eMSYv3:8109096	reco					TTCAAGAATCTTATAACTAAATCTCAGGTTTTTTGGAAGTCCTGAGTCATGGATCTGTGTCCTTCAGAAGCATTTCTTACCCCTATTTTCTTCTTATTGTATAAGACAGTAAGGCTAGAAGGGACTGGAATTGTCTAATTGCCACTCCC[T||C]TTGGTCAGATAAGGCTCTGGTAAAGTAGTTTCCCTTGAGGGGCATCTACAGAGAAGAGAACAAATACTCTGGGATTCTTTTTAAAATAGTTGCTTTCCCTATCCCAGGGCACAAAGCAGAGATTTTTCTTCCTTATAATGTTCACTACTGG	C	C	C	C	C	C	C	C	C	C	T	T	T	T	T	T	T	T	T	T	T	T	T	T	T	T	T	T	T	T	T	T	T
fANJ	this study	LipY764_contig346:320	A	T	yes	Prz_Cab_div	O_Dom-West	DON|PRE2|PRE|PRZ4|PRZ5|PRZ6|PRZ7|PRZ8|PRZ|PRZ9	no	n/a	n/a					TGTGATTAGCAGAGGGGAAGGCGGGAGGAGGAGAGTGAAAGGGGGGATTAGGCACGTGTGTGTGGTGATGGATTGTAATTTAGTCTTTGGGTAGTGAAAGCTATGTAATTTACACAGGAAGTGAAATATAATGATACACAACTGAAATT[A||T]ATATAATGTTCTAAACCAATGTTACCACAATAAAAGAAAAATTAAAATAAAAAAACTATAATAAAAAGATGAAGTCACCTTGACAAAAGATATATAACCCCAGAAAGTGAATATTATTGTAGGGAGGGGACCAAGGTTTCTTGCCTAACAC	T	T	T	T	T	T	T	T	T	T	A	A	A	A	A	A	A	A	A	A	A	A	A	A	A	A	A	A	A	A	A	A	A
fANK	this study	LipY764_contig346:7566	T	C	yes	Prz_Cab_div	O_Dom-West	DON|PRE2|PRE|PRZ4|PRZ5|PRZ6|PRZ7|PRZ8|PRZ|PRZ9	no	n/a	n/a					AGGAATAAAAACCAAGTGATCATTTCAATGGACGCAGAGAAAGATTTTGACAGGATTCAACAGTGATTCATTATAAAACCTCTTAATAAAATGGGGATAGAAGGAAATTACCTCAACATAATATAGCCTATATATGACAAACCCATAGC[T||C]AACATAGTACTGAATGGGAAAAACTGAAAGCCATCCCTCTGAGAAAAGGAACAAGAAAAGGGTGCCCACTATCAACACTCTTATTCAAAATAGCACTGGAGGTTTTGGCCAGAGATGTTAGGAAAGAAAAAGGAATAAAAGAAACCCAAAT	C	C	C	C	C	C	C	C	C	C	T	T	T	T	T	T	T	T	T	T	T	T	T	T	T	T	T	T	T	T	T	T	T
fANL	this study	LipY764_contig346:7846	C	T	yes	Prz_Cab_div	O_Dom-West	DON|PRE2|PRE|PRZ4|PRZ5|PRZ6|PRZ7|PRZ8|PRZ|PRZ9	no	n/a	n/a					AGGAATAAAAGAAACCCAAATAGGAAATGAAGAAGTGAAGCTCTTCCTGTTTGCAGATGACATGGTTTTGTCCATAGAAAACCTTAAAGAATCCACTGTAAAACTATTAGAAATAATAAAAAACTACTGTAAAGTTGCAGGGTACAAAA[C||T]CAACTTACAAAAATCAATTGCATTTCTATACTCTAACAGTGAACTAACAGAAAGAGGACTCAAGAATACAATCCCATTTACAATTGCAAACAAAAGAAAAAAACATGAAATGGAACCTCCTGATAAAAAACTGGGTAGAGGATATGAACAG	T	T	T	T	T	T	T	T	T	T	C	C	C	C	C	C	C	C	C	C	C	C	C	C	C	C	C	C	C	C	C	C	C
fANM	this study	LipY764_contig346:8237	A	C	yes	Prz_Cab_div	O_Dom-West	DON|PRE2|PRE|PRZ4|PRZ5|PRZ6|PRZ7|PRZ8|PRZ|PRZ9	no	n/a	n/a					GTACTATACTAAGATGCCATCTTACACCTGTTAAAATGGCTACAACAATAGGACAAAAAAGAACAAATGTTGGAGAAATAGAATAAAGAGTCCTAAATCTTACATAGAACAAAAGAACCTGAATAGCCAAAGCAAGACAGAAAAAAGAA[A||C]AAAGATGGTAGCATCACACTCACTGATTTCAAAGTGTACTACAAAGCTATAGTAA	C	C	C	C	C	C	C	C	C	C	A	A	A	A	A	A	A	A	A	A	A	A	A	A	A	A	A	A	A	A	A	A	A
fANN	this study	LipY764_contig348:4194	G	C	yes	Prz_Cab_div	O_Dom-West	DON|PRE2|PRE|PRZ4|PRZ5|PRZ6|PRZ7|PRZ8|PRZ|PRZ9	yes_BLAST_single_hit	eMSYv3:8183859	norm					CATCATGCAGAACGATTCCCAAAGTCATGGCCTCCATGAAAAAAATTAAGCAGGAGCCTTTTATTTCAAATGGGAAATGATTATTCTAAAGGGAGAGGTGGGTGTTCACTTGTGTAGGCTCAGTTGGAAAACATGCTTCTATATGTACT[G||C]TAGGTTATGGTAATAAGGCTCCTCCTGGAGAGATACTAGCATTAAAAATAAGGCAAAAGTCATAGGCTTAGCTCTCTGTCTAGTTCAAGGAGGTTAGTGATTGCATTTCCTTAACATAAGAAAAGGAAAAAGAATAATTTGGAAAACGTTA	C	C	C	C	C	C	C	C	C	C	G	G	G	G	G	G	G	G	G	G	G	G	G	G	G	G	G	G	G	G	G	G	G
fAno	this study	LipY764_contig349:7572	G	A	yes	Prz	Pz-a	PRZ4|PRZ5|PRZ6|PRZ7|PRZ8|PRZ|PRZ9	no	n/a	n/a					TTACATAATCTGGAGGACACCAATAAATTCTTAGAATCATGAAACCTTCCAAAACTGAAACAAGAAGAAACAGAGAATTTGAGTAGACCAATCACCAGTAGAGAGACCAAAACAGTAATGAAAACTAACCCAGGGGCTGGCCCAGTGGC[G||A]CAGTGGTTAAATTCAGATGCTCTGGTTCGGCGGCCTGTGGTTTGCCAGATTTGATCCCAGGTGCAGACCTATGCATTGCTTATCAAGCCATGCTGTGGCAGGCATCCCACATATAAACTAGAGGAAGATGGGCACAGATGTTAGCTCAGGG	G	G	G	A	A	A	A	A	A	A	G	G	G	G	G	G	G	G	G	G	G	G	G	G	G	G	G	G	G	G	G	G	G
fANP	this study	LipY764_contig352:752	G	A	yes	Prz	Pz-b	PRE2|PRE	yes_BLAST_single_hit	eMSYv3:6496847	reco					GCAGGAGCTTTTTAGTTTGATGTAGTCCCACTTGTGTCTTTTCACTTTTGTTGCCTTTGTCTTTGATTTCGTATCTGAAAACCAAATGTCAAAGAGGTTTTCCCTGCATTTTCTTCTAGGACTTTCACGATTTCAGGCCTTATGCTTAA[G||A]ACCATACTGGATTTCAAGTTAACTTTTGTGAGTGGTGTAAGACAGGAGTCCAGTTTCATTCTTTGCGTGTGAATATCCACTTTTCCAAACACAATTTATTGAGACTATCCTTTTGTGTATTCTTGGACCCCTTGTCAAATACTTGTTCACG	G	A	A	G	G	G	G	G	G	G	G	G	G	G	G	G	G	G	G	G	G	G	G	G	G	G	G	G	G	G	G	G	G
fANQ	this study	LipY764_contig353:2820	C	T	yes	Cab	Dom-West	DON|PRE2|PRE|PRZ4|PRZ5|PRZ6|PRZ7|PRZ8|PRZ|PRZ9|YAK4|Mong|YAK8	yes_BLAST_single_hit	eMSYv3:5981335	norm					TTATTTGCAGACAGTTACTTCACTCAGATTTTTTTGCAAATATGTTTCCTCTTCAGAGAGATTCTTGGAAAAGGACTCTGACACTTGCTCTAGAATGCAGGTTTTTAAAAAACTTTTAGATTATGAAACTGAGCTAAGAAATTACAGAA[C||T]TATAACTGAAAAACTGAGATGGCCTCATGGAACTGCTAACAGAAGAGGAAGAGTTGGTTACATGAAACTAAACTGACAAGGATGATTATAATTTTTAAGAATTTTCACTTGAAATATTGCTGACTTTTTAATGCTTTGTTTTTTCAGGTTT	T	T	T	T	T	T	T	T	T	T	T	T	T	C	C	C	C	C	C	C	C	C	C	C	C	C	C	C	C	C	C	C	C
fANR	this study	LipY764_contig353:4966	C	T	yes	Prz_Cab_div	O_Dom-West	DON|PRE2|PRE|PRZ4|PRZ5|PRZ6|PRZ7|PRZ8|PRZ|PRZ9	yes_BLAST_single_hit	eMSYv3:5983481	norm					AGTGGGGAAATTTTAACAGCTTGAACTTAAATTAATGTAAGGGAAGCCATTTTATGGAAAAGCAGCAACACTGTAACCATGACCCTGACTCACTAGTCTCTGAATACATTCTAGCCTACACATAGCCTAAATGATTAAGCACCTGTTGC[C||T]TTTACAAAATACATGATCTGCTAGTCCTATGATTCTTGCTTACATATATTTCCCAGCTGTGATCAGACAACTTTATTCTCTGAGTTTCCCAGGAAAGTGATGAGCCCAAGAAAAACTGCATTGGTACCCATCACTAATACAGAAGAAAGAG	T	T	T	T	T	T	T	T	T	T	C	C	C	C	C	C	C	C	C	C	C	C	C	C	C	C	C	C	C	C	C	C	C
fANS	this study	LipY764_contig358:514	A	T	yes	Prz	Pz-b	PRE2|PRE	no	n/a	n/a					TGACTAGTTTATTGTGCTTTGCATCAATCAGGGTCTTCTGTGTTGTGGCATTTTTTAAAAATTGTTGAATAGTATTTAATTCCATAGACCACATTTTATTTATGTATTTATCTGTTGATGGACATTTGGTTTGTTTCCACTTTTTGGCC[A||T]TTATAAGTTAAGCTGCTATGAACATTTGTTTACAATTTTTTGTGTGAGCATATATTTTCCCTTCTCTTGGCTAGACACCTAGGAGTGGAATTGTTGAATCATATGGTCACTCTGTTTAACTATTGGAGGAACTACCAGATTGTTTACAAAG	A	T	T	A	A	A	A	A	A	A	A	A	A	A	A	A	A	A	A	A	A	A	A	A	A	A	A	A	A	A	A	A	A
fANT	this study	LipY764_contig358:3063	G	A	yes	Prz	Pz-b	PRE2|PRE	no	n/a	n/a					TTCAGTATGAAGGAATTTTGTTAACAAAATATGAGTCATCTCCAGGTCATGATAAAATTTATGGAGTGTTTTTTATACACCTTAGTTTCTTTGATCACAACTCTTTTTGAATGAAGGAGGGCCATTGGCATTATCACTATTCTGCAGAA[G||A]CCTCATGGAGACTCATAAACACAGAGCATGTCAAATTCATACACAGACACAGAAGACAGAAAGCACTAACATGTCCTAGAAGTATTTGACTTCTGTTTAAGTACACGGCTGTGCTTTTGCATATGATAATGTGCATTCAGTCATGTACTTC	G	A	A	G	G	G	G	G	G	G	G	G	G	G	G	G	G	G	G	G	G	G	G	G	G	G	G	G	G	G	G	G	G
fANU	this study	LipY764_contig359:3249	C	G	yes	Prz_Cab_div	O_Dom-West	DON|PRE2|PRE|PRZ4|PRZ5|PRZ6|PRZ7|PRZ8|PRZ|PRZ9	yes_BLAST_multi-copy	eMSYv3:3426253	reco					AATAGAGGCAGACATACAGACTAACAGAATAGAATATAGAACTCAAAAATAAGCCCTGCCATATGTAGTCAAATGATTTTTAACAACAGCACCAAGATATTCGTGGGGAAAGGAAACAACAGATGGTGTTGGGAAAACTGGATATCCAT[C||G]TGAAAAATAATGAAGGTGGGCTCTTATCTTATCTACACCAGCAGCACAATTAACTCAAAATGAATCAAGGCCTAAAGGTAAGAGCCAAAACTATAAAACTCTTAGGAGAAACATTGGGAAAAAGACTGATGACATTGGCTTTGACAAGGAT	G	G	G	G	G	G	G	G	G	G	C	C	C	C	C	C	C	C	C	C	C	C	C	C	C	C	C	C	C	C	C	C	C
fANV	this study	LipY764_contig359:5105	A	C	yes	Prz_Cab_div	O_Dom-West	DON|PRE2|PRE|PRZ4|PRZ5|PRZ6|PRZ7|PRZ8|PRZ|PRZ9	yes_BLAST_multi-copy	eMSYv3:3424399	reco					AGTGTTAATAAGTTCAGCATTTAAAAGAATCACTGAAAAATTTAAAAGATATAGGAAAAACATAATCACTAGATTTTACAATTCATCAGAAAAAGTACCATCTGTTTTACTCATTCACACGGAAAGACTGGATCACAATAAGCCCTCGA[A||C]CACTACTGTTAAATAAGTCATCAGGTATCTATTTTAGAAACTTTCTTTGATTATGGAATGAAAACTTTTTAAGGAGAGAAGAGCAATGTGAGGGATAGAAAGGTCAGTTACTAAGAATTTTAATATCCATTGTCCTCAGTTTGCTCACGAC	C	C	C	C	C	C	C	C	C	C	A	A	A	A	A	A	A	A	A	A	A	A	A	A	A	A	A	A	A	A	A	A	A
fANW	this study	LipY764_contig359:5731	A	T	yes	Cab	Dom-West	DON|PRE2|PRE|PRZ4|PRZ5|PRZ6|PRZ7|PRZ8|PRZ|PRZ9|YAK4|Mong|YAK8	yes_BLAST_multi-copy	eMSYv3:3423773	reco					TTTGGATCTTTGTGTGATAAAAAGTTTGAGTAAGGAATGAAGAATTTTCTCCTTGATGCATTATGCTATCATAAAACAATCAGAAGGAAAGAAATATCTAGAGATATTATATATTGAAGAGCACAGGCATAAAATTATTAAAAGATTCT[A||T]ACTTCTTATTCAAATCTTTGGCAACATCTTTAGCATCTGTTGTGCTCTCAAAAGTAATAAAAACAAAGTCTTTAGACTCATTTTTTATCCTTCATTAAAATAACTATAATACATATAAATCTTTTTAATATGAACTAATAAATAAAAGTCA	T	T	T	T	T	T	T	T	T	T	T	T	T	A	A	A	A	A	A	A	A	A	A	A	A	A	A	A	A	A	A	A	A
fANX	this study	LipY764_contig359:5872	A	C	yes	Cab	Dom-West	DON|PRE2|PRE|PRZ4|PRZ5|PRZ6|PRZ7|PRZ8|PRZ|PRZ9|YAK4|Mong|YAK8	yes_BLAST_multi-copy	eMSYv3:3423632	reco					AAGATTCTAACTTCTTATTCAAATCTTTGGCAACATCTTTAGCATCTGTTGTGCTCTCAAAAGTAATAAAAACAAAGTCTTTAGACTCATTTTTTATCCTTCATTAAAATAACTATAATACATATAAATCTTTTTAATATGAACTAATA[A||C]ATAAAAGTCAACCTTTTGTATTTTCAAAATTATCGATTTTTGACAAGTCCTGCTTAATTTGATCTCCTGGATGGAATATAGAACTTACCATCTAAAAGTTACAAAAAACCCCAAAACCTTACATTTTACATCCTTATGAGTATTCTAAACA	C	C	C	C	C	C	C	C	C	C	C	C	C	A	A	A	A	A	A	A	A	A	A	A	A	A	A	A	A	A	A	A	A
fANY	this study	LipY764_contig361:779	A	G	yes_N_in_donkey	Prz_Cab_div	Prz_Cab_anc_not_known	DON|PRE2|PRE|PRZ4|PRZ5|PRZ6|PRZ7|PRZ8|PRZ|PRZ9	no	n/a	n/a					TTAAAACTGATATAAGTTGCAATTCAAATTAGAATCCTAACAAAGTGTTTTGTTTTTTTATAGGACATAGTGGTCTTAGAGTTCATAAGGAAGATATATTTACAAGTACAGTTAAGAAGTAAATTTTTAAAAAATTAATGATCTGGGGC[A||G]TGTGGTAGTACCTTTTAGGACACACTGTAAACATCCACTAATCAAATGCATGTGTTATTGTTATTGGGATACACAATAGAAAGTGACTGAGAAGCCCACCTTACTTTCATGCTTTAAGTGTGGGGGCAGCTTCTCATCAGAACCAGTCCTG	N	G	G	G	G	G	G	G	G	G	A	A	A	A	A	A	A	A	A	A	A	A	A	A	A	A	A	A	A	A	A	A	A
fANZ	this study	LipY764_contig361:2371	A	T	yes	Prz_Cab_div	O_Dom-West	DON|PRE2|PRE|PRZ4|PRZ5|PRZ6|PRZ7|PRZ8|PRZ|PRZ9	no	n/a	n/a					ATTCAACATATCCACAAAAACTAAGGAATAAATTGTACATAATAATAATAACTTTGGCTTATCGTTATATCATTCTATTATCTACAAAATGAGGAAATAGTACTATCGAAATAAACACAGTAAGAACTAAATAAATTAACTAAGCATAG[A||T]GTTTTATACTATGAGCGTTATTATCATATTATTCACTGAAATAAGCTATCTCCCACTAGGCTAATTATTGCACGAGTAAAATTCATACCTGAAATTAATAATGTGGCATTTTAAATATCATAAAATAATTGATAATTTTAACGATTATTTA	T	T	T	T	T	T	T	T	T	T	A	A	A	A	A	A	A	A	A	A	A	A	A	A	A	A	A	A	A	A	A	A	A
fAO	this study	LipY764_contig81:8633	A	C	yes	Prz_Cab_div	O_Dom-West	DON|PRE2|PRE|PRZ4|PRZ5|PRZ6|PRZ7|PRZ8|PRZ|PRZ9	yes_BLAST_splitted	eMSYv3:6148361	reco					AACAGGACACTTCCCAGACCAATATACAATGCCACGTGCTGCAGCGCAGGTAAAGCAGATCCTTGCGTCCTTGAAAGGCAGTCGCGTTCGCCGCGAGACCTCCCTGATCTCCTCTTCTCACAACGCTCCCTTCCCTGACCACCTCAGCT[A||C]CAGAGTGACAGCACCCTCCCGACTCTACCGGCGTTTACTTACCACAACCTAGCAGTTAGCTCCATCTGGTTAGGATCCTTTCCTGACAGACGTCTCCACCAACCAATTAGAGGTGGAAACTGGAGCTCCTGTCGTTCTCTGGTCGGCGGTC	C	C	C	C	C	C	C	C	C	C	A	A	A	A	A	A	A	A	A	A	A	A	A	A	A	A	A	A	A	A	A	A	A
fAOA	this study	LipY764_contig362:1432	G	A/T	yes_former_multiallele_donkey	Prz	Pz-b	DON|PRE2|PRE	no	n/a	n/a					AAATTTGTGTAAGAGAATGGGGAAAATAAAACCAAACCAAACAAAACCTGCTCCTGTTGAAGTGACAAAAATATATAGACAATGGATTTTTAATAAACATTAAAAAAATTCAGTGGAAAAGAATAGTCTTTTCAACAAAACTTGCTGGA[G||A||T]ATATTGGATATCCATGTGCAAAAAAGGAGGAAAAAAAAGAGCTGCAACCCATACTTTGCCCCACATAGTAAACTCAAAATGATTGATATGTAAAGTGAAAAGCTACAAATTCCAGAAGAAGAAATAGGAGAAAGATCCGTGACCTTGTAGG	A	T	T	G	G	G	G	G	G	G	G	G	G	G	G	G	G	G	G	G	G	G	G	G	G	G	G	G	G	G	G	G	G
fAOB	this study	LipY764_contig362:1451	C	G	yes	Prz	Pz-a	DON|PRZ4|PRZ5|PRZ6|PRZ7|PRZ8|PRZ|PRZ9	no	n/a	n/a					GGGAAAATAAAACCAAACCAAACAAAACCTGCTCCTGTTGAAGTGACAAAAATATATAGACAATGGATTTTTAATAAACATTAAAAAAATTCAGTGGAAAAGAATAGTCTTTTCAACAAAACTTGCTGGAGATATTGGATATCCATGTG[C||G]AAAAAAGGAGGAAAAAAAAGAGCTGCAACCCATACTTTGCCCCACATAGTAAACTCAAAATGATTGATATGTAAAGTGAAAAGCTACAAATTCCAGAAGAAGAAATAGGAGAAAGATCCGTGACCTTGTAGGTTAAGCCAATATTTCTTAG	C	C	C	G	G	G	G	G	G	G	C	C	C	C	C	C	C	C	C	C	C	C	C	C	C	C	C	C	C	C	C	C	C
fAOC	this study	LipY764_contig362:2272	T	A	yes	Prz_Cab_div	P	PRE2|PRE|PRZ4|PRZ5|PRZ6|PRZ7|PRZ8|PRZ|PRZ9	no	n/a	n/a					TTCTTGTTGAAAAGATTTCATTAATCTTAAATATAGACTCTTCAGGAACATTTTGATAACTGATTCATGACCTAAATGCCATATTTATTATTGTTAAACCAGACGGTAACAACTTAGTTTAGAAAGTCAATTTAAACATACCTCCTCCA[T||A]GTTAAAGAAATGATGTGGGAGTTGGGGATACAGGTCTTGGACAGCTTATCACATTTTGGGACTCAGGATCTAAGAGGATAAATATTGCTGTCCTTCAAATACTTCATGTGTATTGTGATCTCTTACTTAATGTAAACACCAAACATCCAAA	T	A	A	A	A	A	A	A	A	A	T	T	T	T	T	T	T	T	T	T	T	T	T	T	T	T	T	T	T	T	T	T	T
fAOD	this study	LipY764_contig363:4469	G	C	yes	Prz_Cab_div	P	PRE2|PRE|PRZ4|PRZ5|PRZ6|PRZ7|PRZ8|PRZ|PRZ9	yes_BLAST_single_hit	eMSYv3:8987101	norm					GTGTCAATTAATGGTTTATCTAATAACTGGGAACATCTTTAGAGTGAGTGAAATACGGTACTAATTCTAGCTAATGATTCTTTTGCATTTTCTCTATAGTTATATTTTCTGTGAAGAGTGATATTAGATTCCTTTTTGTTAATGTTCTA[G||C]GTACTTCAAAAGAAGAGCTTCGACTTTTTAAGTATTGATATTGTAGTGTCTTTTTGGTAGATGTTCTTTAAGGTGTGTTCTATTTACAGTTTTAAAGTGTGTTGTTTTTAAAAATTAGCACATGAGCTAACATCTATTGCCAATCTTCCCT	G	C	C	C	C	C	C	C	C	C	G	G	G	G	G	G	G	G	G	G	G	G	G	G	G	G	G	G	G	G	G	G	G
fAOE	this study	LipY764_contig6:5162	G	A	yes	Prz_Cab_div	O_Dom-West	DON|PRE2|PRE|PRZ4|PRZ5|PRZ6|PRZ7|PRZ8|PRZ|PRZ9	yes_BLAST_splitted	eMSYv3:8064410	reco					TGTTGATATTTTTTATATTAGAGTCCTTCTCTATGCATTCTATGCCTTTATACACTCTGAGGATTTACCTTTTTTGCCTAACATCTCATTATCATCATCAATCTGTGGTCTTATATATAATCAAATATTCTTTCAAAACGTAGTTTGTA[G||A]TGATTTCATACTATTCATTACAGCAAGAACTTGAGATTCATTTGCTTAAAATATTTTAACGAGTATTTACTATGTGCCATGCACTGTAGAGGGCACTAAGAAAACAACCATTACAAAGCAGACAGTGTCCCAATATTTGTAAACAGGTAAT	A	A	A	A	A	A	A	A	A	A	G	G	G	G	G	G	G	G	G	G	G	G	G	G	G	G	G	G	G	G	G	G	G
fAOF	this study	LipY764_contig386:1217	T	C	yes	Prz_Cab_div	O_Dom-West	DON|PRE2|PRE|PRZ4|PRZ5|PRZ6|PRZ7|PRZ8|PRZ|PRZ9	yes_BLAST_splitted	eMSYv3:5621539	norm					CTCCACCCTATGTCATGTGGCTGCCATGACTCTCTGAGGTTTTTTGTGCTATTAGGATATTTTCTGTTGGAATATGGTTGCTCCTTTGTGTTGTATGTTGGAGGAGAGAGAGTCCCGGGCAAGCTCACTCCACTGTGACAGTGACATCA[T||C]TCCTGACTTTCTATATTCTTGATTTTACCTTCAAAAATGATACACCCAGTGCCATCGTGGGGTGGGAGGACACGAAAACAGTTTAGGCCCTCTTTGAATGACTGCCACCTGCCTGAGAGTCTGCAGTCCTCGTTTAGGGGATGGGTGCTGC	C	C	C	C	C	C	C	C	C	C	T	T	T	T	T	T	T	T	T	T	T	T	T	T	T	T	T	T	T	T	T	T	T
fAOG	this study	LipY764_contig365:2944	C	T	yes	Cab	Dom-West	DON|PRE2|PRE|PRZ4|PRZ5|PRZ6|PRZ7|PRZ8|PRZ|PRZ9|YAK4|Mong|YAK8	yes_BLAST_single_hit	eMSYv3:8322777	norm					CACAGCTAGAGAAATTCTGACACAGGATGAATCATATCTCAAGCCTCAAAAATGTTTGATTTAGATGTTTAAATGAAGATTTCAGACTTAGAGCTATGCTAGAGCTCTTTAAAACTTATGGGCTGTTGGGATGGGAATGAATGTATTTC[C||T]CCATGTGAGAAGGATGTGAATTTTGGACAACCAGAGTTCAGGATGCTAGGGACTCAATTACGTCTCCCCAAAATTTATATGTTGAAGTCCTAACCTAAGCACCTCAGAAGGTGACTGTATCTGAAGACAGGGCCATAAATATGTGAATGCA	T	T	T	T	T	T	T	T	T	T	T	T	T	C	C	C	C	C	C	C	C	C	C	C	C	C	C	C	C	C	C	C	C
fAOH	this study	LipY764_contig366:5627	T	C	yes	Prz_Cab_div	O_Dom-West	DON|PRE2|PRE|PRZ4|PRZ5|PRZ6|PRZ7|PRZ8|PRZ|PRZ9	no	n/a	n/a					GACAAAATGTAACCTTGACATGATATAATGAGACAGTCACTTTACCTCTGTGGTCTTCCTCCCAAATATGCATAACCCCAATCTAATCATGAGAAAAACATTGGAAAAACCAAAATTGAAAGACATTCTAGAAAATGTCTGGCCAGTAT[T||C]CCTCAAAGCTTTCAAGGTCATCAAAAGCAGAGAACGTCTGAGAAACTGTCACAGTCTGAAAGAGACCAAGAAAACATGACCACTAATGTAATGTGATATCCCGGTTGACCTCCTGGAGCAATAAAGGGACATTAGAGGGAAATCTAAGGAA	C	C	C	C	C	C	C	C	C	C	T	T	T	T	T	T	T	T	T	T	T	T	T	T	T	T	T	T	T	T	T	T	T
fAOI	this study	LipY764_contig367:231	C	T	yes	Prz_Cab_div	O_Dom-West	DON|PRE2|PRE|PRZ4|PRZ5|PRZ6|PRZ7|PRZ8|PRZ|PRZ9	yes_BLAST_single_hit	eMSYv3:6782100	norm					TTAAAGGGTAAGGAATAAAGTATGTTCTAGAAATTGGAATCTTCTTGTGTAATTGTATGTAAGCTCTTATTAATTTCTATAAGCCAATCAGAATAGGTGTTCAATTAAATTTCGAGAAAATATATATCCTAATTAATTATCTTCAAAAT[C||T]ATTCAAAGCATTGCATTCTTTTTCTCAAAAATATTTTAAAGTAATAAAATGGAAATCTCTTTGTCAAATTGCAAAGAAAGCTAGGAGAAATCATTATGATACAGAAGCAGAGTATGTTGAAAATAGATGTATTAGTGTCTATTAGAAATGT	T	T	T	T	T	T	T	T	T	T	C	C	C	C	C	C	C	C	C	C	C	C	C	C	C	C	C	C	C	C	C	C	C
fAOJ	this study	LipY764_contig367:391	T	C	yes	Prz_Cab_div	P	PRE2|PRE|PRZ4|PRZ5|PRZ6|PRZ7|PRZ8|PRZ|PRZ9	yes_BLAST_single_hit	eMSYv3:6782260	norm					TTGCATTCTTTTTCTCAAAAATATTTTAAAGTAATAAAATGGAAATCTCTTTGTCAAATTGCAAAGAAAGCTAGGAGAAATCATTATGATACAGAAGCAGAGTATGTTGAAAATAGATGTATTAGTGTCTATTAGAAATGTTAATCAAC[T||C]AAAGAAACAAATACATATAAATTAGCACCATGAAAAGTCCCTTTATGACTACTTTCTGAAGGTGCCAGTCATTCTTTCCTCTTCTGTCCATGACCACTATAATAATGAAATATATTTTCAGGAGTTTTGATAAAGAGTGTAACTGACTTGG	T	C	C	C	C	C	C	C	C	C	T	T	T	T	T	T	T	T	T	T	T	T	T	T	T	T	T	T	T	T	T	T	T
fAOK	this study	LipY764_contig367:1512	C	G	yes	Prz_Cab_div	P	PRE2|PRE|PRZ4|PRZ5|PRZ6|PRZ7|PRZ8|PRZ|PRZ9	yes_BLAST_single_hit	eMSYv3:6783381	norm					GGGTAAAGAATAATTTACAGTTACATATCTCCATATCTGGGTTGGTGACCTTTAAAGCAGATGCTATCAGTCTACGTACACACTCCCTTCCTTTCTCTCTCTCTGTCTACCCTGCATCATCAATTTTTACCTCTCTCCCAAATCATATT[C||G]ATTAGTTACATACATTTTAACATGAAAAGCGATTTAAAAACCCTTGCTAAGCTCCAAGTCTTCATACAGCTATCACCTCATTTCCTTGACTCCATATGTAGCGAATCTCTTTGGACCATTACAAATGTTTCATCTGAATACAGTCAGTCTC	C	G	G	G	G	G	G	G	G	G	C	C	C	C	C	C	C	C	C	C	C	C	C	C	C	C	C	C	C	C	C	C	C
fAOL	this study	LipY764_contig367:1675	C	G	yes	Prz	Pz-a	PRZ4|PRZ5|PRZ6|PRZ7|PRZ8|PRZ|PRZ9	yes_BLAST_single_hit	eMSYv3:6783544	norm					ATTTTAACATGAAAAGCGATTTAAAAACCCTTGCTAAGCTCCAAGTCTTCATACAGCTATCACCTCATTTCCTTGACTCCATATGTAGCGAATCTCTTTGGACCATTACAAATGTTTCATCTGAATACAGTCAGTCTCACTGGACCCTA[C||G]TGTATACTTACCCCAGGTGATCCATCAGCGCTATGTGCATTTAGACATCATAACATTCTGATGACTCTCCCATGGATGACTTCAGCATTGACCAGGTGCCAGAGTTCCAGGGTCAAATGTCCATTGGCTCAGTTACCCCCTAGTTGGGAAA	C	C	C	G	G	G	G	G	G	G	C	C	C	C	C	C	C	C	C	C	C	C	C	C	C	C	C	C	C	C	C	C	C
fAOM	this study	LipY764_contig367:3935	T	C	yes	Prz	Pz-b	PRE2|PRE	yes_BLAST_single_hit	eMSYv3:6785805	norm					AAGAAGTAAAAAAGTCTTCCTGACCCTCCTGTCTTTGTTCCCTGAAAGAAGTAAATAAATCTCCCGTGTGAAATGCGTTCTTCCTGCATCCTTATCACCAGACCTGGGAAATAGAGGACACAGAAGCCTGCATAAACAAACCTTGTTAA[T||C]TTTCTACCTCAAGGATAAACTGTGTAAATTCCTCATTAATTATATACCCCAAACCTCAGTTTCTTTCTCCTGTCAATTTTTCACAAATTTATGCTTCTTTGTGCAAAAGATATTTATACTACCTGTTTTGTTCACTCTCTGATCATCATTT	T	C	C	T	T	T	T	T	T	T	T	T	T	T	T	T	T	T	T	T	T	T	T	T	T	T	T	T	T	T	T	T	T
fAON	this study	LipY764_contig368:406	C	T	yes	Prz	Pz-b	PRE2|PRE	no	n/a	n/a					GTTTTCATACATTCCTGGTGGGGATATAAATGGTTAAGCCACTTGGAAAAGGTTTGGCAGATTCTTATAAAGCTAAATATAAACTTTCTACATGACACAGAAATTTAAGTCCTGGGCGTTTACCCCAGATAAATAGAAACATGTTTTCC[C||T]GAACAATGTGTCCATGAATGTTTATAGCAGCTACTATAATAACAACGAGAAGCTGGAAACCATCTGAATGCCCATGAGTAGATGAATGGAATTCTTCTTAATCTCCCAACCCACTCCTGGGTACATATCCAAAGGAAATGTTGTTGCAGCA	C	T	T	C	C	C	C	C	C	C	C	C	C	C	C	C	C	C	C	C	C	C	C	C	C	C	C	C	C	C	C	C	C
fAOO	this study	LipY764_contig368:3027	A	G	yes	Prz_Cab_div	O_Dom-West	DON|PRE2|PRE|PRZ4|PRZ5|PRZ6|PRZ7|PRZ8|PRZ|PRZ9	no	n/a	n/a					CAGGCGTGTCTCCATTTCCCTTCCTGGGAATCGTAGAGACTTCTTTTCATTCTTTTAGGACATTCACTTTTGAAGTTTATCCTTTTTTCTAAGCAGGATAACTTACAGAATTGTCCTGAATCAGAATATTTTCTTTCTATAGTAGAGGA[A||G]AGTAATCTTTTCGTCTATGCTTTAAGGTAGAATTCTTCAGAATGATGCTGAGCACTTCAAATTACTGTATATTAGGGTAATATAACCCTTGTTCATCTTGGTACCCCTGATTCTGGATTGGTGATGGGCCTCTGGTGAAGTCAACCAGATA	G	G	G	G	G	G	G	G	G	G	A	A	A	A	A	A	A	A	A	A	A	A	A	A	A	A	A	A	A	A	A	A	A
fAOP	this study	LipY764_contig368:3322	A	G	yes	Prz	Pz-b	PRE2|PRE	no	n/a	n/a					CAGATATAGCCACTGTAGAAATACTCATATCACTTTTTGAAATGGAACACTTATCAGTAAAAGTTCACAGACTACTTCTGCTATGTTCCCAGAATGACTCTTGGAAAAATTGTATATACATATCCTTCCACAAGCAAAATATGCATGCA[A||G]TGTGTAAAGATTTACAATTTTTCTGCATCACATTTGGTAGAATTTGTCTTGTGATATAATTCTGTGCATTTAATAAGACTATATTTTCATTATATTATTTATTATTTATGCGGGTGAATGAAATGACGTAGAATAAAACTTACAGCTTAAA	A	G	G	A	A	A	A	A	A	A	A	A	A	A	A	A	A	A	A	A	A	A	A	A	A	A	A	A	A	A	A	A	A
fAOQ	this study	LipY764_contig369:3493	G	A	yes	Prz_Cab_div	P	PRE2|PRE|PRZ4|PRZ5|PRZ6|PRZ7|PRZ8|PRZ|PRZ9	no	n/a	n/a					TGCACCAAACTTAAACATTAGATCACTGGGTCTGGCCCAAAATTGTTTCCTTTCTTTCTTTCTTTGTTTATAGACAAACTTTTAAGTAAAATCTGTAAAAACATGCCCCCACACATTTGCTTATGCCTCTGGCATTATAACAGGAGAAT[G||A]CCTTCCCATTACTTAGCCATGCACAGGGCAAATTGTTCTTTCACAAACAATTGAAATGGCCAGAGAATTTATGTAGCACCTGGGGAAACTATAAGCCAATTTTAAGAATGAATAACAGCCAATGAGCTCTTTGTTTCCACTGGAATTGCGT	G	A	A	A	A	A	A	A	A	A	G	G	G	G	G	G	G	G	G	G	G	G	G	G	G	G	G	G	G	G	G	G	G
fAOR	this study	LipY764_contig370:3795	A	T	yes	Prz_Cab_div	O_Dom-West	DON|PRE2|PRE|PRZ4|PRZ5|PRZ6|PRZ7|PRZ8|PRZ|PRZ9	yes_BLAST_single_hit	eMSYv3:8900704	norm					TAATAAGGTGTGAGGTGATATCTCCTTGAGCTTTTCCCTGATAATTTGTAATGTTTGGCATCTTTTCATGTATCTGTTGGCCATTTCAATGCCTTCTTTGGAAAAATATCTATACAAGTCTTCTGCCCATTTTTTAAACAGATTGGTTT[A||T]TTTGTCTCCTTTTTTATTGTTTTTTGCTATTGATTTATATGAGTTCTTCATACACTTTAAATATTTATCTCTTATCAGATAGATTTCTTGCCAATATTTTCTCCCATCCTTAGGCTGTCTTTTCATTTTGTTGATTATATCTTTTGCAGTG	T	T	T	T	T	T	T	T	T	T	A	A	A	A	A	A	A	A	A	A	A	A	A	A	A	A	A	A	A	A	A	A	A
fAOS	this study	LipY764_contig374:2503	C	G	yes	Prz	Pz-a	PRZ4|PRZ5|PRZ6|PRZ7|PRZ8|PRZ|PRZ9	no	n/a	n/a					TACTTACAGCCTGAAGAATCCAGTACTATTAATAAACACATTTTATTGTATGATTATTATATAAGTTATATATGATTATGAGATGTAGCCACAGATTATTTCCAAGAGTCAAATAGCTACACAGTATATTTTGGCATTTTCCACAGTTA[C||G]AATGCCAATGACATTGGGTAGAAGACAGCCATCGTGAAGAACTAAAATGTTAATTAGGTTATAATTATGGCTTCTGGGAAAGAATCAAGGTGGCAAATGTAGAAGGACCCCTTTGGGTGTGCAAACACCAGTTGTAAACTTAGTGTTTATG	C	C	C	G	G	G	G	G	G	G	C	C	C	C	C	C	C	C	C	C	C	C	C	C	C	C	C	C	C	C	C	C	C
fAOT	this study	LipY764_contig376:429	T	A	yes	Prz_Cab_div	P	PRE2|PRE|PRZ4|PRZ5|PRZ6|PRZ7|PRZ8|PRZ|PRZ9	yes_BLAST_single_hit	eMSYv3:8613909	reco					GTGAAACAGATCCCTAGAACTATTTTGTCTTTCAAAACTGAAACTGTCTAACAATTAACTCTTCTTTTTCTCTTTCCCTCAAGGCCCTGTCAACCACCATTTTACTTTTTGTTTCCATGAATTTGACTTCTTTAGATACTTCATATGAG[T||A]GGAATCATACAGTATTTGTCCTTTTGTGACTGGCTTATTTCGCATAACCTAATGTCCTCAAGGTCCATCCTCATTCTACATTTCAGAATTACTTTCCTTTTTATATGTATCACATTTTCTTCATACATTCCTCTATTGATGGACGCTTGGA	T	A	A	A	A	A	A	A	A	A	T	T	T	T	T	T	T	T	T	T	T	T	T	T	T	T	T	T	T	T	T	T	T
fAOU	this study	LipY764_contig378:1726	C	T	yes	Prz	Pz-a	PRZ4|PRZ5|PRZ6|PRZ7|PRZ8|PRZ|PRZ9	yes_BLAST_single_hit	eMSYv3:7848466	reco					AATGAATCCATCTGATTCTTTCTGACAAGCTGGAGATGATAATATAAGTTCATTTTTGAATAAGATATGTGACAAACAGTAGAACAAATACAAAATTTCATTTAGAAAGGATCATAGGGAAATCATCTGATGATAGCTTTTATATTCAT[C||T]ATGTAATGATTTATCCAACATGTGTATCCTGTGTGTCCTGGCAACCATGGTTTTTATGAGCTGCATACTGAAAAATTACCCATAGATAATGATTTCAACAATTGCTATGGTGCCAATTAACTGTGGGAGCCAAAGTCAACAATCCAGAAGC	C	C	C	T	T	T	T	T	T	T	C	C	C	C	C	C	C	C	C	C	C	C	C	C	C	C	C	C	C	C	C	C	C
fAOV	this study	LipY764_contig378:2146	A	G/T	yes_former_multiallele_donkey	Prz_Cab_div	Prz_Cab_anc_not_known	DON|PRE2|PRE|PRZ4|PRZ5|PRZ6|PRZ7|PRZ8|PRZ|PRZ9	yes_BLAST_single_hit	eMSYv3:7848046	reco					GGGACCTCATTCCACCAAACTTTTCTTACCTGTACCTTTAATATCATTCTTTCTACTTAGATACACCTATTCCATACCAAGAATTAGATCAAATAGCATTGATTATTGGAGAAATGATGTCAGTAGAATGTGGAAGTTTCATTGTTCAT[A||G||T]CAAATTTTACTCCAGAGATAATGTTTCATACCACCAAGTCACAGCAATGGAAAACAAAGATACAGTCATGTGTCACTTAACAATAGGGATAGATTCTGAGAGATGCATCATTAGGTGATTTCACTGTTGTGTGAACATCACAGAGTGTACT	G	T	T	T	T	T	T	T	T	T	A	A	A	A	A	A	A	A	A	A	A	A	A	A	A	A	A	A	A	A	A	A	A
fAOW	this study	LipY764_contig378:5302	C	T	yes	Prz	Pz-b	PRE2|PRE	yes_BLAST_single_hit	eMSYv3:7844897	reco					ATTTGTGGAAGGATTCCCCTACATCCATAGCCAAACATATTTACTTTTTTTGTTTTTTTGGTGAGAACATTTAAGTTCTATTCTTTTAGCAAACTTCAATTATATAATACAGTGCTATCAACTATATTCACCATGTTATACATTAGGTC[C||T]TCAAACCTTAAACATCTTATAACTGAGAGTTTTTATCCTTTAACCAACCTCTCCCTATTTCCCCCACCCCCAGCCCCGGCAACCACTATCCTACCCTCTGTTTCTATGAGTATAACTGTTTTTTTTCTTTTTAGATTCCACATATAAATGA	C	T	T	C	C	C	C	C	C	C	C	C	C	C	C	C	C	C	C	C	C	C	C	C	C	C	C	C	C	C	C	C	C
fAOX	this study	LipY764_contig378:6643	A	G	yes	Cab	Dom-West	DON|PRE2|PRE|PRZ4|PRZ5|PRZ6|PRZ7|PRZ8|PRZ|PRZ9|YAK4|Mong|YAK8	yes_BLAST_single_hit	eMSYv3:7843556	reco					TCCAAATTTATCGTAGGTTAAGAAAATGGAAGAAACAGGAATTAAGAGGGAGATTGTTAAAAATAAATTCATGACATTTGTAAAAATATAAGGTAGATTTTATTCATGACTGTCAGGATAGGTGTAGGAACTACTGCAATGGGGTTTTG[A||G]AGTAGGGGTGAGAGATTGTACTCCTCTCCAAAAACAACAAGAAAAGTGAAGGAGCAGAGTGGGTTGGGGTGGCGGGGCTCAGGAGTAGAGACGTATGGAAAATGACTGAGAGGGCACACCTGCTTTAAAGTGCCACTTTTTGGACTTGAAT	G	G	G	G	G	G	G	G	G	G	G	G	G	A	A	A	A	A	A	A	A	A	A	A	A	A	A	A	A	A	A	A	A
fAOY	this study	LipY764_contig379:40	T	G	yes	Prz	Pz-a	PRZ4|PRZ5|PRZ6|PRZ7|PRZ8|PRZ|PRZ9	yes_BLAST_single_hit	eMSYv3:8716584	norm					CCAAATATTTTTTCATAGTTTTTTTTTCTGTAAGGATTT[T||G]TTTTAGAGCTGTTTTTGAAGTACCTTTGTCTTTTAAAAGCTTCTGCATACTAATCAAAGAATGCATTCCATTGTTTCTGAGAGGTGTGATAGCCCCTTCTTTCCAATTGAGTGGCAGATAAACCAATTGGGATAAACCAATCAAAGGAGCT	T	T	T	G	G	G	G	G	G	G	T	T	T	T	T	T	T	T	T	T	T	T	T	T	T	T	T	T	T	T	T	T	T
fAOZ	this study	LipY764_contig383:5884	C	T/A	yes_former_multiallele_donkey	Prz	Pz-b	DON|PRE2|PRE	yes_BLAST_single_hit	eMSYv3:296556	reco					AGATGACATCTACCACACCTGAGGGCTAACATAATATGTGTCTGATGCACAAACTTACAGATGAAAAAAATTACAGGAAAGGGTGAGATATACCATGGAATATCTCTGAAAACTAGCCTGGGAGAAGGGAGGTGGGGGTGGACACAAAG[C||T||A]ATGAAGGGGAACACCTGTAATTGACTGACAATAATGTACAACTGTAATTTCACAATGTTGTAAACTATCATAACCTCAATAAAAATGTTTTAAAACATTGACCTGGGCTTTAACTGTGTGGTCTTGGGAAATTCACTGCCCCTTTAGGCCT	T	A	A	C	C	C	C	C	C	C	C	C	C	C	C	C	C	C	C	C	C	C	C	C	C	C	C	C	C	C	C	C	C
fAP	this study	LipY764_contig81:10432	T	A	yes	Prz_Cab_div	O_Dom-West	DON|PRE2|PRE|PRZ4|PRZ5|PRZ6|PRZ7|PRZ8|PRZ|PRZ9	yes_BLAST_splitted	eMSYv3:6146562	reco					TTCCCTGTGTTATTTGTGTGAAAAGTTGTTGGCACTGTCATTTAGGTAATGGCTGCCCCTCTCAGCCAAGATGGCGGGAATTAGTGGGAGGAGAAATGAAGGGGGAAGATCTGGGGGAGGGAAGAGGTATAAATAGGGAAACAGTAAAG[T||A]GTGAGTGAGTAGGTCTTACAGTTGCTTGGTGTAAGTTGGTGGTGCTTAGTAAAAACTGACTGTTACTTAAAAGTGGAATCCTTGTAACCTTCCCAAGCTTCACAGCAGCATCCATAAACCTAGGATGTGCTTAGCAACCTGTAGCACATTC	A	A	A	A	A	A	A	A	A	A	T	T	T	T	T	T	T	T	T	T	T	T	T	T	T	T	T	T	T	T	T	T	T
fAPA	this study	LipY764_contig384:5514	A	G	yes	Prz_Cab_div	P	PRE2|PRE|PRZ4|PRZ5|PRZ6|PRZ7|PRZ8|PRZ|PRZ9	yes_BLAST_single_hit	eMSYv3:423906	reco					TCAAATGTCTCAGGGGCTGGCAAACAATATCACTGCATGAGGGATAAGGAGAAAAGATAAAGAAAGTGATGAGGAAAAGGGAAACAATATATTGCATGATTAATTTGAAATTCACTCAAATTTTATTTGTTTCAATGTACTTGAACAGA[A||G]CAGACAATTGCTTGATCCACATAAAGCCAATAGGATATGTCATTGATAGAAATGGAGTATATGCATTATATTTTAATTGGAATACTATTCTTATACCTTTATTTCATCTTCTGTCAAGAATATACCAAATGTTTTGAATTAACACAATGTA	A	G	G	G	G	G	G	G	G	G	A	A	A	A	A	A	A	A	A	A	A	A	A	A	A	A	A	A	A	A	A	A	A
fAPB	this study	LipY764_contig384:5989	G	A	yes	Prz_Cab_div	P	PRE2|PRE|PRZ4|PRZ5|PRZ6|PRZ7|PRZ8|PRZ|PRZ9	yes_BLAST_single_hit	eMSYv3:423431	reco					TTCCTGTGTTCCATTTTGGTAGCCCAGGGTTTCATTGGTTTGGATCCTGAGTGTGGACATGGCACTGCTCATCAAGTTATGCTGAGGCAGCATCCCACACGCCACAACTAGAAGAACCCACAACGAAAAATATACAACTGTGTACCAGG[G||A]GGCTTTGGGGATAAAAAGGAAAAATAAAATCTTTAAAAAAACATTGCAGACCATATTGCAACTCAGGATGCTAGCAAATTTCTGATTAAAAATAAAAAGATATAATAAAATATGTATTTGGGCTTATCATTTTACTTATATAGATATAAAT	G	A	A	A	A	A	A	A	A	A	G	G	G	G	G	G	G	G	G	G	G	G	G	G	G	G	G	G	G	G	G	G	G
fAPC	this study	LipY764_contig385:6573	T	C	yes	Prz_Cab_div	P	PRE2|PRE|PRZ4|PRZ5|PRZ6|PRZ7|PRZ8|PRZ|PRZ9	yes_BLAST_single_hit	eMSYv3:5353822	reco					GTAAACCCATAGAGACAAGAGAGTAGATCAGTGGTTGCCAGAGGCTAAGGGAGGCGGGATTGGGGTATGATGGCTTAACGGGTATTAGGTTTCCTTTGGGGGTGATGAATATGCTCTAGAATTAGACAGTGGTGATGGTTGCACAACTT[T||C]GTAAAAACACCAGGAAAGTACTGAATTATACACTTTAAATGGGTGAGTTTCACAGTACATGAATTATATCTCAATGAGGCTGTCATATTAAAAAATAGAAGAAGAGAAGGAGGGGGAGTAAGAATAAACAACTAGGATATTAGCCAATGAT	T	C	C	C	C	C	C	C	C	C	T	T	T	T	T	T	T	T	T	T	T	T	T	T	T	T	T	T	T	T	T	T	T
fAPD	this study	LipY764_contig386:784	G	T	yes	Prz_Cab_div	P	PRE2|PRE|PRZ4|PRZ5|PRZ6|PRZ7|PRZ8|PRZ|PRZ9	yes_BLAST_splitted	eMSYv3:5621106	norm					ACTATGGGTTTTCCCTATTGTCATATTATTCAGTTGCAGTTATAGCCTATTGCTACTAGATGGGGGTCAAGATGCACGTATTCTGAGCCCTCCACTTTCACCTGAGATGGCACAGCGTGGGTTGGAGGGGATGGGGTGGGCCTCTGTCT[G||T]CTTTGTTTTGTGCACACACCTGGTTTCCTGATCAGCTTTCGCTATCTTGTCTCCTGCGGTCTTGGCTCGATGAGGTCACCCTATGTGAAATGTTTTGCCCCATTTGAAGGCTTCCCTCTAGGCTGCAAGGGCCCTAGGGAGTCCTGGGTGA	G	T	T	T	T	T	T	T	T	T	G	G	G	G	G	G	G	G	G	G	G	G	G	G	G	G	G	G	G	G	G	G	G
fAPE	this study	LipY764_contig6:7605	C	T	yes	Prz	Pz-b	PRE2|PRE	yes_BLAST_splitted	eMSYv3:8061967	reco					CAGCTCATCTTACACAGTTGTTGAGACAATCATATATATGAAAGTATTTTAAAAAATGTAAAGGGCTGAACAGATGTAAGACCTATAACTCAGTGTGCTGTCCTAGACTGGATTTCAGAGCTCCTGCCTTGTCCATGAAATGCAATGAA[C||T]GGAATCATGTCCAATTAGGGAAGTAGGAAGTCAAAGGCTCTTGAACCAAGGCTATGTTTCCTTTTCATGTATGTCATGAATTTTATAGCAAGATACTTCTAAATTAATGAATGTTAAAGTTTCTCTACCTCCTGTCAGGAAGCTTTGGGGT	C	T	T	C	C	C	C	C	C	C	C	C	C	C	C	C	C	C	C	C	C	C	C	C	C	C	C	C	C	C	C	C	C
fAPF	this study	LipY764_contig410:5900	T	C	yes	Prz	Pz-a	PRZ4|PRZ5|PRZ6|PRZ7|PRZ8|PRZ|PRZ9	yes_BLAST_single_hit	eMSYv3:5239709	norm					AAAGGAAAGGCTGCTCATTATTCTCACATCTCTCTTTTTATATTTAGCATTGAAGTGTGGGAAGGAGAAGTACTTTAGGGAAATGACTTGCTCACCCAGTCTATGTGATGGGCACAAAGAAAGGGGATCTTGTGAGCCAATCGCCATGA[T||C]GCCTCCTGGGTCTATAAAGTTTGTCATTAACAAGAGGGACTCTTTATCTTTACTGAGATAGCTTCATCTTGTCCCACTACAGATTAGTGCCTTTAACTTAAAGTCACTCAATGTATACGTAGTCAGTGACATCCACCATCCTGATAAAATA	T	T	T	C	C	C	C	C	C	C	T	T	T	T	T	T	T	T	T	T	T	T	T	T	T	T	T	T	T	T	T	T	T
fAPG	this study	LipY764_contig387:4082	G	A	yes	Prz_Cab_div	O_Dom-West	DON|PRE2|PRE|PRZ4|PRZ5|PRZ6|PRZ7|PRZ8|PRZ|PRZ9	yes_BLAST_single_hit	eMSYv3:6588849	reco					AGAAGTGAGGTGCTGTAACAAATACCTAAACATGTGAGAGTGGTTTTGGAACTGAGTAATGTGCAGAGGCTGGAAATCTCAGAGATGCATCCCAGAAAAAGCCAACATTGCTGTCAATAGACTGCTATGAACAATTCTGGTGAGGGCTC[G||A]GAAAGAAAAGAGAAGATTGGTAGAGAAAGCCTGAGTCTTCTTAGAGAATAGCAAAATAATCCTGAACAGAATTTTGGGAGACATATGGATTGTAAAGTCCATTCAGATGATGTCTCACATAGAAATGAGGAATATGCTATTGGACAATGGA	A	A	A	A	A	A	A	A	A	A	G	G	G	G	G	G	G	G	G	G	G	G	G	G	G	G	G	G	G	G	G	G	G
fAPH	this study	LipY764_contig388:2582	A	G	yes	Prz_Cab_div	P	PRE2|PRE|PRZ4|PRZ5|PRZ6|PRZ7|PRZ8|PRZ|PRZ9	no	n/a	n/a					CAAGGTCATGAAACTAATGTGCCCAAAGCTACAGAGTTATCAGAGAATGCAGCCAGACTTGGAAATGTGATTCCTGTGATTTCTAACTTCCCACTGAAATACCTTTGACAAAAAGAAAGAAAAAATCTCTCTCACTACCACTGAAAGCC[A||G]TCTGACCATCCCTGTTCTCTGAACAGGTGAGAAGAATCTCTACTTGCAATAAGCATGATGGAAGTAAGTAAGAAAAAACTGTAAGGAGTTACCTAAAGCCAAATTGAGGTATGTGGCTAACACGGATAATCTAATAATTTGATATATTTAT	A	G	G	G	G	G	G	G	G	G	A	A	A	A	A	A	A	A	A	A	A	A	A	A	A	A	A	A	A	A	A	A	A
fAPI	this study	LipY764_contig388:3509	G	C	yes	Prz_Cab_div	P	PRE2|PRE|PRZ4|PRZ5|PRZ6|PRZ7|PRZ8|PRZ|PRZ9	no	n/a	n/a					CTTGCTGTACCACTGTATTATCTGTAGTTCCTGGAGTCAACTCCAACTATTCAGCTAGAGCAAAACACTGAGAAGAAGCAGCCTGTGAAGTGCCCTGTGCCAATCAAAGCCCCTAGCCCTCTTCCAGTCCTTCTACATCCACAGGGATT[G||C]TGACACCCAAATACAAAGCAGAACTCACAATGCAAAGAAGTGAGTTATATAGAGAGAGGACAAACTTTAGACATCCTACTCTTTCAGAATAAGGGGGATATGACAAGTATACAAAATCTCTCCAAAAAGAAGGAAGGTACAGAGATGACAG	G	C	C	C	C	C	C	C	C	C	G	G	G	G	G	G	G	G	G	G	G	G	G	G	G	G	G	G	G	G	G	G	G
fAPJ	this study	LipY764_contig390:266	C	A	yes	Prz	Pz-a	PRZ4|PRZ5|PRZ6|PRZ7|PRZ8|PRZ|PRZ9	yes_BLAST_single_hit	eMSYv3:7961991	reco					AATTCTTTTTTAGTGAGTGAGTTTTTGTGTTTAGATTGCCCTTCCTTAAATAAGACACTACTGTCACACATACCAAGCGAGCCACTTACTCAATAGACTTTTTATATTGCAACACACATGTGCCTGGAAACAGTCACTGTGGAAACAGT[C||A]GTTGAAGCACGAACACAGGATTTATACTGAAAATCACAGGATCTTGGTTAGCTTGGCCAGTTCTTTCACTTCTCTGGTCTCTTCATTCTCTGGTGAGAAAATGAAGAGTGTGCAGAACAAATCTAAAATTATTTCTGCCACAATTCTATGT	C	C	C	A	A	A	A	A	A	A	C	C	C	C	C	C	C	C	C	C	C	C	C	C	C	C	C	C	C	C	C	C	C
fAPK	this study	LipY764_contig390:2344	T	C	yes	Cab	Dom-West	DON|PRE2|PRE|PRZ4|PRZ5|PRZ6|PRZ7|PRZ8|PRZ|PRZ9|YAK4|Mong|YAK8	yes_BLAST_single_hit	eMSYv3:7959913	reco					CATCTTGCATCTCAATTATTTTTAATATACCATACAAAAATTTTACATTAGGAATGGAATCAAACTAATTGTGATCTTGCATCAGGGTGATCAGTCCACTAGTGCATATTTAAGTTACTAACTAGATTTTCTCTTCCATTTCTGAAAAA[T||C]ACATCCACCCATAGTTCTATTGACATTAAATTATATTAATTGAACAACAATTTTATTAGGTCAGCTGCCATAGAATGGTGGCCCACATTTTCAAATATACATTTACTATGTGGATTATTACTTATGACACTCTGATATTGAGGGGCAGTGG	C	C	C	C	C	C	C	C	C	C	C	C	C	T	T	T	T	T	T	T	T	T	T	T	T	T	T	T	T	T	T	T	T
fAPL	this study	LipY764_contig390:2878	A	G	yes	Prz	Pz-a	PRZ4|PRZ5|PRZ6|PRZ7|PRZ8|PRZ|PRZ9	yes_BLAST_single_hit	eMSYv3:7959379	reco					AACTTAGTCTACATTCCAGCCAAAATTGCATCTTTACAATGTACGTAGGTGGATTTCATTGTCCTGTGGAGACCACAGTGGGAAGAGAGTTTACAAGAACCAAGGACACATTCCCTTTGTAGCCCAATAATTAATTCAGTTAAATGGTC[A||G]ACTGGAATGGGTGATGGGCAGAGATTTGGAGAAAAGGAAAGAAGTGGTGGAAATATTAAACGAGATAGTTTTGTGTGCCCAATTCTGCCTGTTTCCACTAAATGGAATAATCCCTTACCATATCAGTCCAAAACACTCTTAGGATGGAATC	A	A	A	G	G	G	G	G	G	G	A	A	A	A	A	A	A	A	A	A	A	A	A	A	A	A	A	A	A	A	A	A	A
fAPM	this study	LipY764_contig390:5631	G	A	yes	Cab	Dom-West	DON|PRE2|PRE|PRZ4|PRZ5|PRZ6|PRZ7|PRZ8|PRZ|PRZ9|YAK4|Mong|YAK8	yes_BLAST_single_hit	eMSYv3:7956626	reco					GGAAGGAATTTTAATTTTTTCTAGCAATGTGAGAGAATTCTTTTCTTTGTCAGGGCTTAACAAATGTATATGCCATCGAAAGATGGCAAACATACAAGGAAATATTTAAAACTCCAGGAAAATGCAATTTTGGGAACATATGTCTGCCT[G||A]CAAAACATAGGAATTAGAAACAGCAGGTCAAGACTGCAACCCGGTAAACACACCTGTGGTTGCCTTAGCTTTCTAATAGCTTTGTACAAAACTATGTCCTGCAGGATCTGTACACATTTATAATGAGTCAGAATAGCAATTTTGTTATTCT	A	A	A	A	A	A	A	A	A	A	A	A	A	G	G	G	G	G	G	G	G	G	G	G	G	G	G	G	G	G	G	G	G
fAPN	this study	LipY764_contig394:4234	G	A	yes	Prz_Cab_div	O_Dom-West	DON|PRE2|PRE|PRZ4|PRZ5|PRZ6|PRZ7|PRZ8|PRZ|PRZ9	no	n/a	n/a					GAAAAATATAAAAAAAGTAAAGTTAAACCTGGAATTTAGACTTCTGTATCCTAAGCTACTTGAAATAAAGAACTAAAATTCAAAATACATTAGACCAAAAGTGATAGCTGTACTGGGACAGAAAGCAAGTTACTGATGCAAAATTTTTT[G||A]TTAGAGATATGATGACCTAAAAGAACAATTCATTAGACCCTGGGACAAGCAATAAAGATTCAAGGATTTCTTACCTTGAACCATCATCATTCAACTGTAAATGTTAGAGAAGGATATTTTGAAACATAGGAGACCTTGAGAAACATAAAGG	A	A	A	A	A	A	A	A	A	A	G	G	G	G	G	G	G	G	G	G	G	G	G	G	G	G	G	G	G	G	G	G	G
fAPO	this study	LipY764_contig395:939	T	C	yes	Prz_Cab_div	P	PRE2|PRE|PRZ4|PRZ5|PRZ6|PRZ7|PRZ8|PRZ|PRZ9	yes_BLAST_single_hit	eMSYv3:5280369	reco					GCCAAAAAAACTTTGGTGGAAAGATATTGGCTCCTAGGAAATCCTCAGTGAGATCTGTTCATTAGTTCATTCATATGCTCAGCAAATGGTTCACCTTAGAATGGATATCACATTCTTCCCCTTCCAGCTTCCTGTCAGGCAAGTGAAGG[T||C]AATATTAAGAGAAGCAAGTGCCTAAAGAACTTTTGTCTAAACACCACATCTTTTGTAAATGTCTACTGTTACAGACAAAAACAAAAGCCAAACACACAATGAAGGCTTAATCACTCAGTCCTGGTCTGCTGACGGGTAGAAGCACTTACAT	T	C	C	C	C	C	C	C	C	C	T	T	T	T	T	T	T	T	T	T	T	T	T	T	T	T	T	T	T	T	T	T	T
fAPP	this study	LipY764_contig395:5335	C	T	yes	Prz	Pz-b	PRE2|PRE	yes_BLAST_single_hit	eMSYv3:5275973	reco					AAGACATTATGCTGAGTGAAGAAAGCTAGTCACAAAAGAGTACATACTATATAATATACAAAATTCTAGGAAAGAGAAATCTAATTTTTACTGACAGTAGGCAGATTAGTGGTTGCTTCCAGATAGACAGAGGATTGGCTAGGAAGAGG[C||T]CCAAGGGGAATTGTCTGAATGATGGAAATGTTCTGTATTTTGATAGGGATTTTGGTTACATGATTGTATGCATTGTTGAAACTGATCAAACTACACATTTAGCCTTTGTATTTCATTGTATGCAAATTAAACTTCAATTTTGAAAATGTAA	C	T	T	C	C	C	C	C	C	C	C	C	C	C	C	C	C	C	C	C	C	C	C	C	C	C	C	C	C	C	C	C	C
fAPQ	this study	LipY764_contig396:3459	A	T	yes	Prz_Cab_div	P	PRE2|PRE|PRZ4|PRZ5|PRZ6|PRZ7|PRZ8|PRZ|PRZ9	yes_BLAST_single_hit	eMSYv3:5509698	norm					GCTATAGTGGGCCATGACACCTTGAGGATGGAAGTCACATAATAGGATGGTGGAGCAGGAAGATAGGAGTTTGCGTCGCTGATGTCTTTGATGTCCATCATAAGAGCCCTGGATTGCCTACCTCTAGTCTCTTTTAGTATGAAAGAGAA[A||T]GTCCTATCCTGGTTAAATCACTATTATTTTAGGTATTTAAGTAGCCAAAACTAATCCTCACTGATAAACCTGGTTGGCTGCCTTTGACCTTGACTATCTTCCCTAGAGAATTTTTACAACCAGGTATATCCAGATTTTTAGAGATGTGTAA	A	T	T	T	T	T	T	T	T	T	A	A	A	A	A	A	A	A	A	A	A	A	A	A	A	A	A	A	A	A	A	A	A
fAPR	this study	LipY764_contig399:6289	G	A	yes_N_in_donkey	Prz	Pz-b	DON|PRE2|PRE	no	n/a	n/a					TTGCCTGAAGCAATCAACAGATTCAATGCAATTCCAGTCAGAATCCCAATGACATTTGGAAATAGAGCAAAAGAATCCTAAAATTTATATGGAACAATACAATGCCTCAAATAGCCAAAGCAATCCTGAGAGAAAAGAAAAAAGTTAGC[G||A]GTATCACACTGCCTGATTTCAAAATATGCTACAAAGCTACGGTAATCAAAACAGCATGGTACTGGCAGAAAGACACACAGATATATGAAACAGAATTGAGAGGCAAAAGTAAACCCACACTTCTGTGGACAGCTAATTTTTGACAAAGTAG	N	A	A	G	G	G	G	G	G	G	G	G	G	G	G	G	G	G	G	G	G	G	G	G	G	G	G	G	G	G	G	G	G
fAPS	this study	LipY764_contig401:140	A	C	yes	Prz	Pz-b	PRE2|PRE	no	n/a	n/a					ATATAATTTTATATTTATTTATTTGTATATACATTTATATATATTATGTACGTATATATATAAATGTGTATATATACATTGATATATACGTGTGTAAAGTTTATAGAGGAAGTGCTTTCAGTTGTGCTAAGTAGAATAT[A||C]TGTTGATATATGAATCCCCAGAACTTGTGACTATTTCACCTTATGTTGCATAAGGGAATTTGCAGGTGTGATTAAGTTAACACCCTTGAGATGGGGAGATTATTCTGGATCATCCAAGTGGGCCCAATGTCATCACAAGAGTCTTTCTAAG	A	C	C	A	A	A	A	A	A	A	A	A	A	A	A	A	A	A	A	A	A	A	A	A	A	A	A	A	A	A	A	A	A
fAPT	this study	LipY764_contig402:1576	A	C	yes	Prz_Cab_div	P	DON|PRE2|PRE|PRZ4|PRZ5|PRZ6|PRZ7|PRZ8|PRZ|PRZ9	no	n/a	n/a					CTTTAATTGCAACATAAATATTCATCCAAAGGAAAACAGCGAAAGTAGATGTGGCATGCTTATCCAAGGAGTACATGAATGTTGGCAACAAAAAACATGAATGATGGATATGAGCAATACTATGACTGAATCTTGAAAGTGAACTGTTG[A||C]GAAAGAGCCTGTTCTTGCAGCCCACATGAGGAAGATAACAGGGAACAAGTCAATGCAGAGGGCAGATGTAGGCATTCTAGCACTCCGGCGTCATTTACAAAGGAAAACTCTTTAGGAAAGGAGATCAAAGATGCCAGTCTCCCTAGCATGA	A	C	C	C	C	C	C	C	C	C	A	A	A	A	A	A	A	A	A	A	A	A	A	A	A	A	A	A	A	A	A	A	A
fAPU	this study	LipY764_contig402:2975	C	T	yes	Cab	Dom-West	DON|PRE2|PRE|PRZ4|PRZ5|PRZ6|PRZ7|PRZ8|PRZ|PRZ9|YAK4|Mong|YAK8	no	n/a	n/a					GTGATCCACATTATCCTATTTTCGAATTATGCCAGTGTCTGACTTTGGGCTTTTAAATAAAAATATGAATGTAAATAAATCTGTTGACAACTGACGACAAACATTTAGGAGGTAGTGAAGAAGATTCTTTGCTATTCAATCTCATTTTA[C||T]TTTACAGCCCAAATTATAAGAGGGACAGGATCTATAATAAAAAAATGTTTAGGAGACATTTCTGAACATATATGTGGGATTTTATTTGCCTCCCTAGCAGGAAATTTCCTGAACAAACCAGAGGTATACAAAGTAGTGTGTGAGAAACATC	T	T	T	T	T	T	T	T	T	T	T	T	T	C	C	C	C	C	C	C	C	C	C	C	C	C	C	C	C	C	C	C	C
fAPV	this study	LipY764_contig403:4249	C	T	yes	Prz_Cab_div	P	PRE2|PRE|PRZ4|PRZ5|PRZ6|PRZ7|PRZ8|PRZ|PRZ9	yes_BLAST_single_hit	eMSYv3:5589890	norm					TTGTCAGGTAGACTTAGTTCTTAAGTAATTTCTTTCAACTTCGTAATTTTACGTAATTCAAACTCTCCAATTTGGGAAGGACTGCAGATGACTAAATTTTGCAGGCTTTGGGGTCTCCTTGTGTTCATCAAACCTGCGAATGCTAAATT[C||T]GAAATAACTTTGGGCGATCTGTCTTTCTCTTCTACCTTAACTGTGTAAGTATGTTTGTTATGGTTCTGGAATTTAACAGGATTTTCGAAATGTTTGTCCAAATGCTTCCCAAGTGCATTGCTCATAGCTTTTGAGTATAGTGGGAGCCAAA	C	T	T	T	T	T	T	T	T	T	C	C	C	C	C	C	C	C	C	C	C	C	C	C	C	C	C	C	C	C	C	C	C
fAPW	this study	LipY764_contig404:603	A	G	yes	Prz_Cab_div	O_Dom-West	DON|PRE2|PRE|PRZ4|PRZ5|PRZ6|PRZ7|PRZ8|PRZ|PRZ9	yes_BLAST_single_hit	eMSYv3:6169103	norm					GTTCTTTTATATAATTTTTATCTCTTTATTGATACTCTCCATTAGCAATCTTGTAATTATATCTTTCTTTGCTGCTTTAAACATGGTTTCCTTTAGATTTGGAAACTTATTTGTAATGGATTTTCTGAAGAATTTTTGTAATAAATCTC[A||G]CCACTGTCACAGGCAGTTTGTTTTGCCTGCTATTTTTTCCAGTGTATAATTCACACTTGCCTGTTTTTGTTTTGTTTTTCTTATTGTTCTTTTTTGTATTTGTTTTTGTTTTGCCTGCTCTGTAATTTTATATTGCAAGCTGAACATTTTA	G	G	G	G	G	G	G	G	G	G	A	A	A	A	A	A	A	A	A	A	A	A	A	A	A	A	A	A	A	A	A	A	A
fAPX	this study	LipY764_contig404:5001	T	C	yes	Cab	Dom-West	DON|PRE2|PRE|PRZ4|PRZ5|PRZ6|PRZ7|PRZ8|PRZ|PRZ9|YAK4|Mong|YAK8	yes_BLAST_single_hit	eMSYv3:6173501	norm					TCCAGCAATCATAGTTTTTCCCCTTTCCCATGAGATTGGGAGTGCAAAAAAGGCATTGTCCTTCCAGAAAAGGGAGGGAGAAAATAAAGATACAACAGTAGGAAGAGGCCATATAGGCCTGGTTTGTTCTTCTTATGAAAGCCATCTGC[T||C]TCCGATGTCAGCTGGTTCTTTTCCTAGTCAATTTGATTTGGACATCTCCAGCACTTGTTCAGGACTAGATACAAAGTGGAGCCTTCTTTAGCGGTGAGATGTTTACCCAAGGCTCAAGTCCCTGAAGTTTGACTGTCATCTGGGAAGTGAG	C	C	C	C	C	C	C	C	C	C	C	C	C	T	T	T	T	T	T	T	T	T	T	T	T	T	T	T	T	T	T	T	T
fAPY	this study	LipY764_contig405:162	C	T	yes	Prz_Cab_div	P	PRE2|PRE|PRZ4|PRZ5|PRZ6|PRZ7|PRZ8|PRZ|PRZ9	yes_BLAST_single_hit	eMSYv3:4965560	norm					GCACGCGAACTTAACCACTCGGCCACGGGGCCAGCCCCCAAAAGTTGGTTCTTTAAAAGGATCAGTAAAATTATTAAGCCTCTAGCCAGGCTAACAAGAAAAAAGAGAGAGGACGCAAAATAGTATCAGAAATGAAAGAGAGGACTTCA[C||T]TACAGATCTCATGGAAATTTAAAAAATAATAAAGGAATACTATGAACAATTCTCCCCCACAAATGCAACAACCTAAATGAAATGGACCAATTCCTTAAAAGACACAATTGGCCAAAACTCACATAAGAAGAAAAAGATCTTTTGAATAGGC	C	T	T	T	T	T	T	T	T	T	C	C	C	C	C	C	C	C	C	C	C	C	C	C	C	C	C	C	C	C	C	C	C
fAPZ	this study	LipY764_contig405:3335	A	G	yes	Prz	Pz-b	PRE2|PRE	yes_BLAST_single_hit	eMSYv3:4968732	norm					ACTCTTAAAATGATCTTTGCTTCACAGTGCAAGACCCATCCTGGGCCCCAGCGGCTTCCAGTTCTTCTTGTAAACAGCGTTGCTTACCCTGAATTTAATGCAGAATTAGTCACTTGTAATGAATTAAAATGCATATTGTTTAATAAAGC[A||G]ATGCCTTGTTATCCTATTTTCCGAACCACCCGTCAACTTCTCCTGTTTCCACTTGGCCTTATCCCCAACTAGATTTCAAACATGAATATCCACATCCACATGAACTGGTCTATTGGTATAATGAAAATCACATCGCATTTCCCATTCTATC	A	G	G	A	A	A	A	A	A	A	A	A	A	A	A	A	A	A	A	A	A	A	A	A	A	A	A	A	A	A	A	A	A
fAQ	this study	LipY764_contig97:8459	A	G	yes	Prz_Cab_div	O_Dom-West	DON|PRE2|PRE|PRZ4|PRZ5|PRZ6|PRZ7|PRZ8|PRZ|PRZ9	yes_BLAST_single_hit	eMSYv3:8155026	norm					GGACTGCTATAGATCTTTTTAAAAAAGTAATGTGGCATCAAGTGAGCTTTCTGATATCAGGGGAAACCTATTTGTATGACTGATGGCTAAATGTTAAAGTCCAGAACTTCAGTGCCAGTTAGGAAATAAACACTTCTCTGAGTATGCTG[A||G]TAGTTCCCTCCCTGGGTCGCTGTACCAGCCTCCCATGATCCTGCTGTCATGACCCAGCAGGGGTCTGCCCAATGACTTGGTTCAAAGGCCATCATGTTCTGATCACTCGCACCTTGTGCCACATGGTTATCAAAGCTTCTGAATATCATCC	G	G	G	G	G	G	G	G	G	G	A	A	A	A	A	A	A	A	A	A	A	A	A	A	A	A	A	A	A	A	A	A	A
fAQA	this study	LipY764_contig406:826	C	A	yes	Prz_Cab_div	O_Dom-West	DON|PRE2|PRE|PRZ4|PRZ5|PRZ6|PRZ7|PRZ8|PRZ|PRZ9	yes_BLAST_single_hit	eMSYv3:8772791	norm					AGCTTACGTATATTTTACAATATCACGTACCTTCTTCCATCTCAACAGAATGAATTTAGAAATAAATACCAGAAGGAAAATTAGAAAATTCAAACATTTGTCGAAATTAAACAACACATTCATAAACAACCAAAGAATCAAAAAAAATT[C||A]AAAAGGAAATAGGAAAATACTCGGAGATGAATGAAAACAAAAACATATCTGAATGATTATTTCCCTCCAAAATTCTTATGTTAAGTCTTGAACCCCGATGTCATGGTATTTGAAGGTACATTGGCAGAGGATTAGATCGTGAAGGTAGAGA	A	A	A	A	A	A	A	A	A	A	C	C	C	C	C	C	C	C	C	C	C	C	C	C	C	C	C	C	C	C	C	C	C
fAQB	this study	LipY764_contig406:1967	C	A	yes	Prz_Cab_div	O_Dom-West	DON|PRE2|PRE|PRZ4|PRZ5|PRZ6|PRZ7|PRZ8|PRZ|PRZ9	yes_BLAST_single_hit	eMSYv3:8773932	norm					ATGGCCACTTGTGGGCTCCTGCTGAGCAAGCAAGGCCCAGGCCCTATCAATACTTACACTGAAATTTTTTTTTAAAAAAATCCCAAACCAACAACAAAAGTTTACAATTTAAGGAACTAGAAAAAGAACAAACTAAACTTAAAAATATC[C||A]GAAGGAAGGAAATACCAAAGTTTAAATCATACAGAAATGAAAGAGAGAAAACTAAAATCAGAAATAAAATCAATAACTTAAAAGTTCATTCACTGGAAAGATTAAAAAATTGAAAATTTTTAGCTGCATGGACTAAGAAAACCAGGAAGAA	A	A	A	A	A	A	A	A	A	A	C	C	C	C	C	C	C	C	C	C	C	C	C	C	C	C	C	C	C	C	C	C	C
fAQC	this study	LipY764_contig407:1748	T	C	yes	Prz	Pz-a	PRZ4|PRZ5|PRZ6|PRZ7|PRZ8|PRZ|PRZ9	yes_BLAST_single_hit	eMSYv3:8709803	norm					GGGAAAATATTCAGTCTTTGACCATTGAAAGCAACGCTAGCTGTGAATTGTTAATAAATGCTTAGTATTATATTAGGGAAGTTGCTTTCTGTTTCCAGCTTTGTGTGCATTTGTTGTAATGCAAGAGGGTTAAACTTTTTGATTTTTTT[T||C]CTGCATTTATTGAGACAGTCATGTATTCTTTTTCTTCATTCTGTTAATACGGTGTGTTCTATTGACTGAGTTTTTTCATTTGGTTTTGTTTTGTTTTTTGGGTGAGGAAGATTGGACTTGAGCTAACATCTGCTACCAATCCTCTGCTTTT	T	T	T	C	C	C	C	C	C	C	T	T	T	T	T	T	T	T	T	T	T	T	T	T	T	T	T	T	T	T	T	T	T
fAQD	this study	LipY764_contig407:4656	A	T	yes	Prz_Cab_div	P	PRE2|PRE|PRZ4|PRZ5|PRZ6|PRZ7|PRZ8|PRZ|PRZ9	yes_BLAST_single_hit	eMSYv3:8712712	norm					GTTTGGAATTGTTCTGCTATAATGAGAACAGATTCTTACTGATTTTGTGCAAATAACTGTATCGCCATGAACATAAGTATACATATTTATCAAAATTTTCCAAATTCTGGAGGGATCAGGCAGAGATAAGATAAATGCTTCAATTTTTT[A||T]AAATTTCTATAAATCATATTTAGCATAAGAAAGCAGATTCCTTTAAACCAGGGGGGGAAAAAACACTACAGCGTCTTTCCCAGTTTCCCATGCCCTATATAATTTAATATTTCTTCTGCTTGAATCCAGTTTTTCCATTAGTTTTTGTAAC	A	T	T	T	T	T	T	T	T	T	A	A	A	A	A	A	A	A	A	A	A	A	A	A	A	A	A	A	A	A	A	A	A
fAQE	this study	LipY764_contig408:4420	C	A	yes	Prz_Cab_div	P	PRE2|PRE|PRZ4|PRZ5|PRZ6|PRZ7|PRZ8|PRZ|PRZ9	yes_BLAST_multi-copy	eMSYv3:3418299	norm					ACTGTGGTTAATAAGATTACATTGTATACTTGAAATTTACTATGGGAGTAAATTTTAAGTCCATTATTTCTTTATTACTTTTCTGTTTGGATGATTTATCCATTGTTGAAACTGGAGTTTTGTAGTCTCCTACTGTGATTATGTTGTGT[C||A]TCTTTTTGCCTTCAGATCTGTTACAAACAATTGCTTATTTCGCAGCTCCATTATTAAATGTGTATATATACAATTGTATATATAACAAATGCATATGTAACAATTGTATTATATATTCTCTTGATGAACTGATGCCTTTATTGTTATATAA	C	A	A	A	A	A	A	A	A	A	C	C	C	C	C	C	C	C	C	C	C	C	C	C	C	C	C	C	C	C	C	C	C
fAQF	this study	LipY764_contig6:8272	G	T	yes	Cab	Dom-West	DON|PRE2|PRE|PRZ4|PRZ5|PRZ6|PRZ7|PRZ8|PRZ|PRZ9|YAK4|Mong|YAK8	yes_BLAST_splitted	eMSYv3:8061300	reco					AGAAAAAAATCCAGGTTTGATAGGAAGGAGGAAAGGAAAAACGGACAAGAAACTAATACTTTGAAAGGCTGAACAGGAGAAAATCTAGCACCTCAAGCATTTCCACAGACTTGCAAACTGTTTAATGTTCACATCTGCAAACCTGATAA[G||T]GGGCATACGTAAAATCTCCTTGCTTAGCTCTACCATCTGTTACTGACATAACAATTTTACATAATATGAAAAATGCCAGATGGAAGCTATGCATTAACCACATCCAAGATGTTGTATACTCACAACATACATAGAATAGAAGAAATGGCTT	T	T	T	T	T	T	T	T	T	T	T	T	T	G	G	G	G	G	G	G	G	G	G	G	G	G	G	G	G	G	G	G	G
fAQG	this study	LipY764_contig452:700	A	G	yes	Prz_Cab_div	P	PRE2|PRE|PRZ4|PRZ5|PRZ6|PRZ7|PRZ8|PRZ|PRZ9	yes_BLAST_single_hit	eMSYv3:7712570	reco					ACAGGCCCAGGGAATGCCTTGGGCTTGGACCCAGTGGAGAGAACCCACCCACCAAGCACAAAGACTCGTGTGACTTAGGAGCAGAAGGTGGTGCAGTGGTGAGTCCAGGTGAACAAACCCCTGATTGACTTAAATACCCATGATTCTGC[A||G]AAGGGGGAAGTGTGACCTAGAAGGACTATGGGAGCAGGCAGTAACAACCCTGAGCCCCCATGTGACTGCTCTTCGGACAGGTAGGAAAACCCACAGTGCAACAGGGTCCCAGGCAGAGACTCAGCTCTGTCCCAGTTGGGAGGTCCCACCC	A	G	G	G	G	G	G	G	G	G	A	A	A	A	A	A	A	A	A	A	A	A	A	A	A	A	A	A	A	A	A	A	A
fAQH	this study	LipY764_contig411:964	T	C	yes	Prz_Cab_div	P	PRE2|PRE|PRZ4|PRZ5|PRZ6|PRZ7|PRZ8|PRZ|PRZ9	yes_BLAST_single_hit	eMSYv3:5573217	reco					GAAACACCATACAATCCCAGCTATCCCACTACTGGGTATTTATCCAAAGAATGTGAAATCAACAATACGAAGAGATCAATATGTTCATTGCAGCATTATTCACAATAGCCAAGACTTGGAAGAAACCCAAGTGCCAAACAACTGATGAA[T||C]AGCTAAAGAAATTGTGGTGTATATATATATACAATGGAATATTACTAAGCCACAAAAAAAAGACAAAATCGTCCCATTTGCAACAACATGGATAGACCTTGAGGGTATTATGTTAAGTAAAATAAGCCAGACAAAGACAAACACTGTATCA	T	C	C	C	C	C	C	C	C	C	T	T	T	T	T	T	T	T	T	T	T	T	T	T	T	T	T	T	T	T	T	T	T
fAQI	this study	LipY764_contig412:1356	C	T	yes	Prz_Cab_div	O_Dom-West	DON|PRE2|PRE|PRZ4|PRZ5|PRZ6|PRZ7|PRZ8|PRZ|PRZ9	yes_BLAST_single_hit	eMSYv3:5568357	reco					AACAGGGAAACCCAGCGACAGGCTCTGCCATCGCTTCACTGTGTTCCCCTGCAGGGATATGCGTGTGGGGGGCATTTATTTTGCATGAATCTCAGAAAGCCCAGGCTGGAATGATTGGTTTTTTGATCAATATTCACAGCCGTTGTTTT[C||T]ATGACTCTTTAGAAGTACAGTAGTTATGTATCATTTATATTAATTTTTTTTTAAGGAAGAGCCCTAAACAGACCTGTCAGGCAGCCTTATGTTCAATTAGACATTACAACCTGTGTGACCTTTGGGAGTGTCCTTTACCTGCCCGGAGGTC	T	T	T	T	T	T	T	T	T	T	C	C	C	C	C	C	C	C	C	C	C	C	C	C	C	C	C	C	C	C	C	C	C
fAQJ	this study	LipY764_contig416:1261	C	T	yes_N_in_donkey	Prz_Cab_div	Prz_Cab_anc_not_known	DON|PRE2|PRE|PRZ4|PRZ5|PRZ6|PRZ7|PRZ8|PRZ|PRZ9	no	n/a	n/a					GTATTAGATATACGATTTGCATAAATTTTCTCCAATTCTGTAGGTTCCCTTTTTAGTTTGTTGATCATTTCCTTTCCTGTGCAGGAGCTTTATTGGTTGATGTTGTTCCACTTACGTATTTTTGCTTTTGTTCCTTTTGTTTTTGGTAT[C||T]GAATCCAAAAAATCACCAAGACCAATGTCAAGGAGATTACCACTTACATTTTCTTCTAGGAGTTTTATGTTTCAAGTCTTACCTTCAAGTCTTTAATCCAGTTTGAGTCGTATATATTTGTGTGTGCCATTTATTAAAGAGATTGTCCTTT	N	T	T	T	T	T	T	T	T	T	C	C	C	C	C	C	C	C	C	C	C	C	C	C	C	C	C	C	C	C	C	C	C
fAQK	this study	LipY764_contig419:557	A	C	yes	Cab	Dom-West	DON|PRE2|PRE|PRZ4|PRZ5|PRZ6|PRZ7|PRZ8|PRZ|PRZ9|YAK4|Mong|YAK8	yes_BLAST_single_hit	eMSYv3:5112137	norm					ATGCTTACTGAAATAAGCCAGACTGAGAAAGATAAACATCAGATGATTTCACTCATGTGTGGAATATAAAAAAGCACATGGACAAAGAAAACAGTTAAGTGGTTACCAAGGGAAGGAGGTTGGGGGTGGGCACAGCAGGTGAAGGGGAG[A||C]ACTCATGTGGTGCCAGACAGGAAATAGTGTACAACTGAAATTTCACAATGATGTAATCTATTATGAACTCAAATTTACAAAACAAAACAAAAAAACGCTTAGAGCTGAACCAGTGCAGGGGGTGGGGGGGAAACAATAAACAAAAAAGCAA	C	C	C	C	C	C	C	C	C	C	C	C	C	A	A	A	A	A	A	A	A	A	A	A	A	A	A	A	A	A	A	A	A
fAQL	this study	LipY764_contig423:2306	A	G	yes	Prz	Pz-b	PRE2|PRE	yes_BLAST_multi-copy	eMSYv3:3438807	reco					AATGGCTCAAGAAGCTAACTAGCTTATCAACCATAAGAAAATGAGAGACTATCAGAAAAAATGATGATGGTATGGAACACCGAGAAGACAAGTGCCAAGAGTCAACAGGAGACTAGGGTCAGATGGCTCATATATTCACGCACGTAAGT[A||G]TAAAGTATGAATGTCAGACCAGGAAGAACTCATTCACCAGTTCCCAAAGTTCTCAGGAGGGGAAAAACAGTAACAAAACAAGCAATTTAACATAAGCCTTATCAAAGAAACAGCTAGGGAAAGCCTACCTAAAGTTTGGAAAGGGAACTAA	A	G	G	A	A	A	A	A	A	A	A	A	A	A	A	A	A	A	A	A	A	A	A	A	A	A	A	A	A	A	A	A	A
fAQM	this study	LipY764_contig424:62	A	G	yes	Prz_Cab_div	P	PRE2|PRE|PRZ4|PRZ5|PRZ6|PRZ7|PRZ8|PRZ|PRZ9	yes_BLAST_multi-copy	eMSYv3:3437794	reco					CCGTGCCACCAGGCTGCCCCCACTAAGCCCATTTTTATCAAAGTTCTCTCTCTCGGGTCAC[A||G]TTGTGTATAGATGGCTGAGCAAACATCTGTTTAGTGGACATTTGCTTTCCCATCTCCATGTGAACTACCTGCCTCCGCGTTGAAGTCCCAGACCACTATGCTCAACATCCTCCTTTGTCCCTATCTGAAGATGGTATTTAAGATGACGGCT	A	G	G	G	G	G	G	G	G	G	A	A	A	A	A	A	A	A	A	A	A	A	A	A	A	A	A	A	A	A	A	A	A
fAQN	this study	LipY764_contig424:392	A	T	yes	Prz_Cab_div	O_Dom-West	DON|PRE2|PRE|PRZ4|PRZ5|PRZ6|PRZ7|PRZ8|PRZ|PRZ9	yes_BLAST_multi-copy	eMSYv3:3437464	reco					CCTGGGTTTCTCCCATGTATACATGTTATTAAACTATGTTTGATTTGTTCCTGTTATTTTGTCTCACATCCATTTAATTCTGATATCAGCCAGAAGAACCTAGAGGATAGAAGAATAGTTCTTCCTCTCCAACAGTATCAATGTCAATA[A||T]ACTGGTTTTGATACTATACTAGAGTTTTGCAAGGATCATCATTGGGGGGAACGGGGGAAAATTACATAGGAATCTCCGTTATTTCTTACTACCCTATGTGAATATATCATCATCCCAAAATAATAAGTTTAATAAAAATATTCTCCTAGGA	T	T	T	T	T	T	T	T	T	T	A	A	A	A	A	A	A	A	A	A	A	A	A	A	A	A	A	A	A	A	A	A	A
fAQO	this study	LipY764_contig427:377	C	T	yes	Prz	Pz-b	PRE2|PRE	no	n/a	n/a					ATCTTTTGGGGAGATACTCTGAGACTAGGCAAATATTGTGCTTCTCACCAACATTTTACCCACCAATTTGCAGGTCCACCGATGATTATTTTCTAAAAGGATTATCTTTATTATGGTTGACAAAGGGTGATTTTTAAACTATATCATTT[C||T]TTCTACACTTATTAAATTGGCCTTCTTTTGAAAGACAGTGTTTTCCCTTTCCGTCTTTCATTCCTTCATTCATTTACTTATAATATCTAGGTTATTATTTATTTGCATGCCCAGATGGCCCCAGATTTGGTTAGTAAGTGTCTCTGAAAGG	C	T	T	C	C	C	C	C	C	C	C	C	C	C	C	C	C	C	C	C	C	C	C	C	C	C	C	C	C	C	C	C	C
fAQP	this study	LipY764_contig429:969	T	C	yes	Prz_Cab_div	P	PRE2|PRE|PRZ4|PRZ5|PRZ6|PRZ7|PRZ8|PRZ|PRZ9	no	n/a	n/a					ACAGAAAATCAAACAAGTTTAATATTATGTTACAGTGGGGAAACCCACAAAATCTGAATAACTAGCCAAAATGGCAGAAGCCACCAGCTTAAACACCATCTTCAGCTAAAGACAAAGGAGGATGGGGTTAGTAGTTCGGGACTTCAATG[T||C]GGAGGAAGGGAATTCACATGGAGACAGCAAAGCAAATGTTTGGTAAACAAATGTTTGCCATGTCTTGAAAAATGCAGAGGGCTTTGATCAAATGAGCCTTGCTACGTTCCTCTCTGTCTACCACACTTAGTTTATATTATACTGTAGGTGT	T	C	C	C	C	C	C	C	C	C	T	T	T	T	T	T	T	T	T	T	T	T	T	T	T	T	T	T	T	T	T	T	T
fAQQ	this study	LipY764_contig430:419	T	A	yes	Prz	Pz-a	PRZ4|PRZ5|PRZ6|PRZ7|PRZ8|PRZ|PRZ9	no	n/a	n/a					CTTCTTCTGTTTGTAACACATTAGGGCAAGTTTATACTATTTAACAAAATAAAGAAATATGTCTCCATTACTTAGACTTTCTTTATCAAAAACATATATTTACTTTATTTCTATACAGATTGTCAGAAACATGCACTTCTCATGGAATA[T||A]TTTTTGATGTGGCACAAGTCATGTTTATTAATAAACCCAGGTATTTTCCTGTTTCTCTGAAATAAGAAGCCAAAGGTAGATTATGCTTAGTAATTAATTCTAATATTTTCTCTTATGCGGAAATGAGCTAGATACTCAGTAAATTTTTTAT	T	T	T	A	A	A	A	A	A	A	T	T	T	T	T	T	T	T	T	T	T	T	T	T	T	T	T	T	T	T	T	T	T
fAQR	this study	LipY764_contig431:564	T	TA	no_indel_N_in_donkey	Prz_Cab_div	Prz_Cab_anc_not_known	DON|PRE2|PRE|PRZ4|PRZ5|PRZ6|PRZ7|PRZ8|PRZ|PRZ9	yes_BLAST_single_hit	eMSYv3:8481802	reco					GGGCTCATGATTTTTCCATTATGAAATTTGCCAGAAGGGAAAATAACTTGAGATGATGGCTAACTATCTAATGTCTAATCCAAACAAAATTTTTAAAAACAAATGTTCAAATGAATGTAAATAAGATAAAAGTTTACACTAAGTTACAC[T||TA]AATAATGGATAGTCAATAAATATCTAAGTCATTTCTGGATAGGATAGTCTACTGAGACATTGATTGCTAAACACATTTAGCTAGTTTTGGCTTTTTACGTTGTTGGGTTTTTTTACAGAGACAAAAATTATTTTAGTCAATCAATAGACAT	N	TA	TA	TA	TA	TA	TA	TA	TA	TA	T	T	T	T	T	T	T	T	T	T	T	T	T	T	T	T	T	T	T	T	T	T	T
fAQS	this study	LipY764_contig432:3191	A	T	yes	Prz_Cab_div	P	PRE2|PRE|PRZ4|PRZ5|PRZ6|PRZ7|PRZ8|PRZ|PRZ9	yes_BLAST_single_hit	eMSYv3:8193443	reco					TGCTTGGAGGATCTGTCAATGGAGGTGATGGCTGCCAACCCCAAGCCACTGCTATAAGAGTTATTTCTTTAAGTTATCTCACAAAGTCTGCATGTCAGGGCCTGGCTTTGGGGCTCAAGTTCCCATCCAGAGGCAGCCTGGCTCAGAGG[A||T]GTGGAAGTCACCTCTGGTTGGAAGGATTGCATGACCCAGCCACTCCAGAAGGGCCAGTGTTTGGCTCTGGTGAAACAAGAGTAAACCTTGATGACTAGTCAAGCGTTAAAGTCCCCTCTGGAGATTGAGTCTCTTCTGGAGTGATGAGGTG	A	T	T	T	T	T	T	T	T	T	A	A	A	A	A	A	A	A	A	A	A	A	A	A	A	A	A	A	A	A	A	A	A
fAQT	this study	LipY764_contig433:1135	C	T	yes	Prz_Cab_div	P	PRE2|PRE|PRZ4|PRZ5|PRZ6|PRZ7|PRZ8|PRZ|PRZ9	yes_BLAST_single_hit	eMSYv3:4949128	reco					ACTGCAGACAGAACATAAAATACTTGATCCCTTAAGGCCCTGCAGAGAGCAAGCTCTTGCCTGCTTCTCCAGGTATCTTGTCATCATTATTACAGCTTCTTAAAGTTCTCTAAAGATGTCGAGTTCTTTCCTCTCTCAGTGCCTTTGCA[C||T]ATGTTATCCCCTTTGTGTAGAAAGTTCTTAAGCCTACTCTTCAAAGTTTCAGAGAAATTCCATTCTCAGAGAAACTTTCAGTAAGTTATACTTCTTATCTTTCTTATTATAGTTCCCTGTTTTTTGAAAAACACTTGACAAAATGTCTATT	C	T	T	T	T	T	T	T	T	T	C	C	C	C	C	C	C	C	C	C	C	C	C	C	C	C	C	C	C	C	C	C	C
fAQU	this study	LipY764_contig433:2054	G	A	yes	Cab	Dom-West	DON|PRE2|PRE|PRZ4|PRZ5|PRZ6|PRZ7|PRZ8|PRZ|PRZ9|YAK4|Mong|YAK8	yes_BLAST_single_hit	eMSYv3:4948209	reco					ATAAAAAGAGAGAGAAAAAAAGGACATAATTTTAAAGTCTCAATGCTGAGCAGGGACGTAAATTTAGCCAAATACCCAGACCCAGTGTGAGTACGTGTGTTTCCATGGCTAAGGAAACACTTCTGCATGCTTATAAAATCAAACCTTTC[G||A]TCAAATAAAGCAATATTTATTTATATTTTATATTAGGATGGTACCTTTTCTGTATATCTCCTATGTATATAGAGAAGACTATTCATGAAAAAAACATGACAAAGATCAATTTTCTTAAATTGCTTTCAAAATTCACTTCCCTAAATACTCA	A	A	A	A	A	A	A	A	A	A	A	A	A	G	G	G	G	G	G	G	G	G	G	G	G	G	G	G	G	G	G	G	G
fAQV	this study	LipY764_contig436:1530	C	T	yes	Prz_Cab_div	P	PRE2|PRE|PRZ4|PRZ5|PRZ6|PRZ7|PRZ8|PRZ|PRZ9	yes_BLAST_single_hit	eMSYv3:7841130	reco					AATGCATCAACTGATCAGGGAACCCGAGGCTGTTTTTCCAACACTATGGCTTCTGGGACTCAGCAAGTCTGTGTGTTTTGTTGTTTTTTTATTTAACCAGCCTCTCTTCATTGGAGGACAGGGACAGTGAAAAGCCCTAAAAGTGAATC[C||T]CACTTTGAATCAATCCATGGACCATACAAAACGCCTGAGCTGCCTGCTGACAGAAGTCTAGTGGCAGATTTGCTGTGCAGGCTGAATCGAGGGAGAGGATGAAGAAGAATCAGGCTGGTAGTTTTGGGTCCATACTAAACGCACCCTTTTC	C	T	T	T	T	T	T	T	T	T	C	C	C	C	C	C	C	C	C	C	C	C	C	C	C	C	C	C	C	C	C	C	C
fAQW	this study	LipY764_contig439:895	G	A	yes	Prz_Cab_div	P	PRE2|PRE|PRZ4|PRZ5|PRZ6|PRZ7|PRZ8|PRZ|PRZ9	yes_BLAST_single_hit	eMSYv3:7339482	reco					TTTTGTGTGGCCCTGCCTTAGGAAGCATGTCATGGAGACATACAAAAATGCTATGTAGAGAAATATTTATACCAGGAGTGAGACTCATGGGTTCCACTGATTGGTTATTATTCTTGAAGGGCCCTCTAAAAAAGGAAAAATTTCATCCC[G||A]TTAAATTATTATCAGGCAGTGGATCTAGTCCACTACTCCATAAATCAAGTCCAATCAACAAGAATTTACAGCATAACTTTTGGTTATGGAAGGTGCCGCAGGAAGCAGGAGATACAAGAAAGCAGAACTGACAGACCCTGCCATTCAGTAA	G	A	A	A	A	A	A	A	A	A	G	G	G	G	G	G	G	G	G	G	G	G	G	G	G	G	G	G	G	G	G	G	G
fAQX	this study	LipY764_contig441:197	C	T	yes	Prz_Cab_div	O_Dom-West	DON|PRE2|PRE|PRZ4|PRZ5|PRZ6|PRZ7|PRZ8|PRZ|PRZ9	yes_BLAST_single_hit	eMSYv3:5310853	reco					CTACACCAGCCTTGGCTTAGGCTGGATTTTTGTCATTCAATCCTGAGGTAGAACTTGCCTACAAAAAGTGTACTGTACCCACATGTATACCTGCATAACCATCAGCCACATGGAGCTTTTCTAGGAGGGGACCTCATTCCCCCTCTGAA[C||T]TGATATTCCGGCAGGAGTTTGCTAACTCTTTTGATTTCTCTCACTGTAGATTAGTCTTATCTGTTTTATAAAATCTATCTGATTTTCACAAGGGATTTTGGATTCAAATGACTATGGCAAAATGTTTATTCCAATTATGGCTGGATGAGTA	T	T	T	T	T	T	T	T	T	T	C	C	C	C	C	C	C	C	C	C	C	C	C	C	C	C	C	C	C	C	C	C	C
fAQY	this study	LipY764_contig443:1412	C	T	yes_N_in_donkey	Prz_Cab_div	Prz_Cab_anc_not_known	DON|PRE2|PRE|PRZ4|PRZ5|PRZ6|PRZ7|PRZ8|PRZ|PRZ9	yes_BLAST_multi-copy	eMSYv3:3369647	reco					GGCCAAGGGAGCAGTCATTCACCAGAGCACCTCGTCGTGCATGTGTGACCTGCCATTTTGCTGTGGCCAGCAGGGAAACACAGATGAGCCCTTCAGGTAAAACTTTCAGAAGATGAGGCAGGTTCAGAAAACACATCTCCTGCCCTGCC[C||T]TGCCCAAGAGGTGGCAGGTGGCACATGGGACCTGGCAAGAATACAAATGCCCTGGAAAGGATCAGTCCATCAAACACCACAAAAAACTACAATAGCACTTTAGAGCAGAAGGAAAATGAGAATTTTCCAGAAACCAATCCAGAAATCACAG	N	T	T	T	T	T	T	T	T	T	C	C	C	C	C	C	C	C	C	C	C	C	C	C	C	C	C	C	C	C	C	C	C
fAQZ	this study	LipY764_contig444:1992	T	C	yes	Prz_Cab_div	P	PRE2|PRE|PRZ4|PRZ5|PRZ6|PRZ7|PRZ8|PRZ|PRZ9	yes_BLAST_single_hit	eMSYv3:9073887	reco					AGAAAACCTTAAAGACTCTACCAAAAAACAGTCCTAATAAAAAAATTCAGCAAAGCTGCAGGATACAATGTCAACATAGAAAAATTAGCTGGGCTTCCATATACCACAATGACATATCTGAACGATAAAGAAAAAAGTCCCATTTACAA[T||C]AGCATCAAGAACAATAAAATACTTAACAACAAATTTAACTAAGGAAGCGAAAGATCTATACACTGAAATCTATTAGATAATAATGAAAGAAACTGAAGACACAAACAAATGAGAAGATCTCTTGTGTTCATGGATTGGAAGAGATAACACT	T	C	C	C	C	C	C	C	C	C	T	T	T	T	T	T	T	T	T	T	T	T	T	T	T	T	T	T	T	T	T	T	T
fAR	this study	LipY764_contig197:1982	A	T	yes	Prz_Cab_div	O_Dom-West	DON|PRE2|PRE|PRZ4|PRZ5|PRZ6|PRZ7|PRZ8|PRZ|PRZ9	yes_BLAST_single_hit	eMSYv3:659145	reco					TAAAAAAATTGGGTGATTATCTTGTGTGTGCAAAAATCACTTTTAGGTTAGTTCTTTATGACAATGATTTTTTTTATTTTTAATTTCCTTTGGGTCACTGGCTTGAAAAAGTTTTTCTTGTTAGTATATAATTAGTAAGCAGAGTAACA[A||T]CTTCTCTTTTTTAGGAAGCAGAAGTAATGTATAATTGTGGTGTTTTTTTTTTAAATGTGGAAATTAAAAGTGATTCTTCTGCCATTCCTTTTAATCAAGGAGATGGGTTTTATTGGGTTCTGGGGTTTTAGAACTACCTGTTTTTTCCTTC	T	T	T	T	T	T	T	T	T	T	A	A	A	A	A	A	A	A	A	A	A	A	A	A	A	A	A	A	A	A	A	A	A
fARA	this study	LipY764_contig444:3438	T	G	yes	Prz	Pz-b	PRE2|PRE	yes_BLAST_single_hit	eMSYv3:9072441	reco					AACAGAAGAGACAACAAGTGTTGGTGAGAATGTGGAGAAAAGGGAGCCCTTGTGTACTATCAGTGAGAATGTAATACAACCTATGGAAAACAGTATGAAGGCTCCTCAAAAAATTAAAAACAGAACTACATGTTCCAGCAATTCCACTT[T||G]TCAGTATAGATCCAAAGGAAACAAAATCACTACCTCAAATGATACACACTCCCATGTTCACTGCAGCATCCACAATAACCAAAGTCATGGAAACAACCTAAGGATCCACTGACGAATGGATACAGAAAATTTGATACACTCACATGAGCAC	T	G	G	T	T	T	T	T	T	T	T	T	T	T	T	T	T	T	T	T	T	T	T	T	T	T	T	T	T	T	T	T	T
fARB	this study	LipY764_contig445:2402	T	TA	no_indel	Prz_Cab_div	Prz_Cab_anc_not_known	PRE2|PRE|PRZ4|PRZ5|PRZ6|PRZ7|PRZ8|PRZ|PRZ9	yes_BLAST_single_hit	eMSYv3:9174566	reco					GGATTCATACTAGCGACACAAAGGTAGTTCAACATCAGCAAATCCATCAACATGATTCACCACATTAAAAAAAATAAGGAATAAAAACCACATGATAATCTCCATAGATCCAGAGAAGGCATTTGACAAAATCAAACACCCATTCATGA[T||TA||]AAAAAAAATACTCTCAATAAAATGGGTATAGAAGGAAAGTACTTCAACAAGATAAAGGCCAGATATGACAAATCCATGGTCAACATCATACTCAATGGGGAAAAGCTGAAAGGCATCCCTTTGAGAACTGGAACAAGACAGGGGTGCCCAC	T	TA	TA	TA	TA	TA	TA	TA	TA	TA	T	T	T	T	T	T	T	T	T	T	T	T	T	T	T	T	T	T	T	T	T	T	T
fARC	this study	LipY764_contig446:4016	A	T	yes	Prz_Cab_div	O_Dom-West	DON|PRE2|PRE|PRZ4|PRZ5|PRZ6|PRZ7|PRZ8|PRZ|PRZ9	yes_BLAST_single_hit	eMSYv3:7737783	reco					ATGGAAATGAACACAAATTCTTCATATGAGGGAGGTGAGTTTAGTTGATAAGCAAACAAGCAAATGTGACTACTTCAGATAAAGTTGAGTGTTAATGAAAAAATTAAACAGGGATGATCCAGGGAAAATTCCCTACTTAAAATGTCTGC[A||T]ACTCCTCTGATTCCCTCCATGGAAGAAGCTAACCCAGCTCTGATCATCTAGGTGATAGAGGCAGAGCCAAATCCTCATCTCCTGTTATTAAGAGGCCACACTTAGGATGTAAAATTTACCTACAGTGAATTGTACATGAGAGGAAACCATC	T	T	T	T	T	T	T	T	T	T	A	A	A	A	A	A	A	A	A	A	A	A	A	A	A	A	A	A	A	A	A	A	A
fARD	this study	LipY764_contig451:1333	G	A	yes	Prz	Pz-a	PRZ4|PRZ5|PRZ6|PRZ7|PRZ8|PRZ|PRZ9	yes_BLAST_single_hit	eMSYv3:8642494	norm					AAATACCATATGATCCAGCAATTCCACTTCTGTGTATTTATACAAAGAACACAAAAATAGTAATTCAACAAGATACATACACCCCTATGTTCATTGCAGCATTATTCATAATAGCCAGGACTTGGAAGTAACCTAAGGGCCCATCAATA[G||A]ATGAATTGAGAAAAAAAGATGTGGCATATATAAACCTATGTATGTATACACCTATACACACACAAGGAAATACTACTCAGCCATAAAAAAGGTGATAGCATATGTATATGGCACCTATACTTTTGGTGGTGAACACAATGTCGTCTCTACA	G	G	G	A	A	A	A	A	A	A	G	G	G	G	G	G	G	G	G	G	G	G	G	G	G	G	G	G	G	G	G	G	G
fARE	this study	LipY764_contig451:1475	C	A	yes	Prz_Cab_div	O_Dom-West	DON|PRE2|PRE|PRZ4|PRZ5|PRZ6|PRZ7|PRZ8|PRZ|PRZ9	yes_BLAST_single_hit	eMSYv3:8642636	norm					ATCAATAGATGAATTGAGAAAAAAAGATGTGGCATATATAAACCTATGTATGTATACACCTATACACACACAAGGAAATACTACTCAGCCATAAAAAAGGTGATAGCATATGTATATGGCACCTATACTTTTGGTGGTGAACACAATGT[C||A]GTCTCTACAGAAGTCAAAATAGAATAACATACAGCTGAAATTTAGATAAAGTTATAAATGAATGTTTCTTCAATGATGAAGGATGGAAGGAAGGCAGGAAGACGTTTCTGCAGCCTTTTTTTCAAATTCAGAGAAATTCTATTAAAACAAG	A	A	A	A	A	A	A	A	A	A	C	C	C	C	C	C	C	C	C	C	C	C	C	C	C	C	C	C	C	C	C	C	C
fARF	this study	LipY764_contig451:2443	G	A	yes	Prz_Cab_div	O_Dom-West	DON|PRE2|PRE|PRZ4|PRZ5|PRZ6|PRZ7|PRZ8|PRZ|PRZ9	yes_BLAST_single_hit	eMSYv3:8643604	norm					TAATGTTTATTTGTGTTTATTCAGAAAATATCAAAACTAAGACAGTTCAGACGATAGTTTAGAAATGAAAATCTTCAAAGAAGACTATCTTTTTTCTTACTGTTCATGCTGGGACTAAAATTCTGCTCAGTTAAGTACTTTTGAAACAC[G||A]CGTAATTGGGAGCTCAACTTTAGGGCAAGAAGGGAGGAGACTCATAAGTCAGAGTTTCTAAAGTGGCGGAAAATTTGAAATAATCTCCTGTTTATATCTCTCTAATATGGAATAAAATATGTATCTAAGTCAATATAAAAGGTCTGTTGTG	A	A	A	A	A	A	A	A	A	A	G	G	G	G	G	G	G	G	G	G	G	G	G	G	G	G	G	G	G	G	G	G	G
fARG	this study	LipY764_contig6:9633	C	T	yes	Prz_Cab_div	O_Dom-West	DON|PRE2|PRE|PRZ4|PRZ5|PRZ6|PRZ7|PRZ8|PRZ|PRZ9	yes_BLAST_splitted	eMSYv3:8059939	reco					GCCAATTCGTTTTTTATGAGATGGCATTTTCCTGACTGCTAGAGAAATATAGTAACTTTTCATTTATTCAACATCCAGGTTTCCCTTTCTGTGAATTTGCTTTTTGATATATTTTGCCCATTTTGAGGTATATGTCTTTTTCTACTGAA[C||T]TGTAACAAATTTTTACGTATTTTACATACTAACATTTTGTTGACTATAGTTTGCAAATATCTTCTTCCTTTCTATGACTTGTCTTTCAAACTTTGTTTAAGGTGTTTTTTTGCTGTAGTTTGGTTTATCATTTTAGTGTGATTATATTTGT	T	T	T	T	T	T	T	T	T	T	C	C	C	C	C	C	C	C	C	C	C	C	C	C	C	C	C	C	C	C	C	C	C
fARH	this study	LipY764_contig488:2152	G	A	yes	Prz	Pz-b	PRE2|PRE	yes_BLAST_single_hit	eMSYv3:5218207	norm					AAGCAGAGGTGATGGAACGAGTGTCTATGTGAGCACTGGTGGCCTCAGAAGCCCTCTTTTCAGATGATCCAGAAACCAGCTACCTCTCTGTCCTCAGTCACTTGAGCCAATGCTCTTTGTGACCAATGCAAATTAGAATTGAGCCTCTG[G||A]CACTTAATACTCAAAATGGCCCTACACAAAATGTAACAGAAAACACCTGAGAGAAGGAATACACATGCTTCTAAACATCTGGTGGGAAAGTGCTCAACCTTTTTAGTAATCAAAGAATTACAAATTGTTTTAAATGGGATGTCTTTTTCTT	G	A	A	G	G	G	G	G	G	G	G	G	G	G	G	G	G	G	G	G	G	G	G	G	G	G	G	G	G	G	G	G	G
fARI	this study	LipY764_contig452:986	C	T	yes	Prz	Pz-b	DON|PRE2|PRE	yes_BLAST_single_hit	eMSYv3:7712284	reco					TGGGAGGTCCCACCCACCAAACGCAAAGGCTGGTGTGACCTAGGAGCATACAGGGGCACAACTGCAAGTCTGAGCAAATACAGCCCCAGCGGCATTACACACCTATACTACTGCTGCGCTCCAGAAGTAGGGAGTGTGACCCAGTGGGA[C||T]TGTGGGAGCAGGCAGAAGTAGTCCTGAACTCCCACATGATCACTCTTTGGCCTAGTGGGAAAGCCCATAATCACACTGCAGCCCCAGTGGTCAGGCCATCCCAGAGGTCAGGCCCTGCCTACCAACCACAATGTCTGGTGCAATTTAAGAG	C	T	T	C	C	C	C	C	C	C	C	C	C	C	C	C	C	C	C	C	C	C	C	C	C	C	C	C	C	C	C	C	C
fARJ	this study	LipY764_contig452:2944	A	G	yes	Prz_Cab_div	P	PRE2|PRE|PRZ4|PRZ5|PRZ6|PRZ7|PRZ8|PRZ|PRZ9	yes_BLAST_single_hit	eMSYv3:7710326	reco					TTCCCAGATAAATGAAAGTTAAAAGAGTTCATTGCCACAAGACTCCCTTACAAGAAATCCTCAAGAAGGCCCTCATACCTGAAAAAAAATAAGCAAGGGGTTACAAAACCCTGAGAAAGGAGATAAGCAGAGAAAATCAGAAAATCGAA[A||G]TTCTCCATTAATACAGGTTAGCAAATGCTTAATTATAACATTAAAGATAAATGGAAGGAACCACCAAAACCAAACATAATGTTGTCATTTTAACCACAAACTCACAATACAACATGAAATAAGATGTGAGAATAACAGCTTAGAAGGGGAA	A	G	G	G	G	G	G	G	G	G	A	A	A	A	A	A	A	A	A	A	A	A	A	A	A	A	A	A	A	A	A	A	A
fARK	this study	LipY764_contig455:1534	A	G	yes	Prz	Pz-b	PRE2|PRE	no	n/a	n/a					GTGGCTGGGAGAGTAAAAATGTAGAGCTTTAGATTGTGTTTAAATTTAAGTTGCTATTGACTTAAAATCTACTGTTATAAATATAAGTTGTTATATGTAAGCCTCACGGTAACCACCAAGCAAAATCTTGTAGTAGCTACATAAAAGAT[A||G]TGAAGGAATCTAAGCATACCACTGAAGAAAGTTATCAAACCACAAAGGAAGAGAAAAAGAGAAGAAGAAAAAAAAGAAAGAGGAACTACAAAAAGGCAAAAGAAACTATTAACAAATTACAAGAAGTAGATATATATATCAACAATTATTT	A	G	G	A	A	A	A	A	A	A	A	A	A	A	A	A	A	A	A	A	A	A	A	A	A	A	A	A	A	A	A	A	A
fARL	this study	LipY764_contig457:3261	T	C	yes	Prz_Cab_div	P	PRE2|PRE|PRZ4|PRZ5|PRZ6|PRZ7|PRZ8|PRZ|PRZ9	yes_BLAST_single_hit	eMSYv3:7869905	norm					GCCTTAGCTGACTAAGACAAGTGGCTTTCAGCTTTTTGCTTTGTGTTCTGCTATTACGAATAACAATACTGTGACATTTGTGTGTATTTCTTCATGCACATATTTAAGGTTTTCTCTAAGGCTTGCTAAGTGGATGCTTAGGAGTGGAA[T||C]TGCTGGACCGTGGAGTATCAGCAGCTTCAAAGTTCTGGATCATGGCAAGTTAGTTTCCAAAATAGTTATATCAATTTTCATTCCCATCAGAAGTATTTGAGAGTTTTAATTCCTCCACATCCTAGATAGCACTGGGCATTCTAATATTTTC	T	C	C	C	C	C	C	C	C	C	T	T	T	T	T	T	T	T	T	T	T	T	T	T	T	T	T	T	T	T	T	T	T
fARM	this study	LipY764_contig457:3896	A	G	yes	Prz_Cab_div	P	PRE2|PRE|PRZ4|PRZ5|PRZ6|PRZ7|PRZ8|PRZ|PRZ9	yes_BLAST_single_hit	eMSYv3:7870540	norm					TATTTTGGTGATTCTTGGCCCTTTACACTGCCATATAAATTTTAAAAGATTTCATCAAGTTCTATGCAAGTGACTTTTCTTTGTTCCTCATCAATCCTTCTTGCACTTCTGGGATAATTTTCTTTCTCCTCTAAGTTGTTCCTTTAGAG[A||G]TTTCTTTAGTATTCCTCTCTTCATGGTAAATTGTCACAGTTTTTGTGATCTAAAAATGTATTTATTTCAAACTTGTCCTTAAAAAGATTCTTCTTTTTGGAATATAATTATGAATTGTAGTTTCTGTTGGCAACATGGAGAATGGTTTCTC	A	G	G	G	G	G	G	G	G	G	A	A	A	A	A	A	A	A	A	A	A	A	A	A	A	A	A	A	A	A	A	A	A
fARN	this study	LipY764_contig459:815	A	G	yes	Prz_Cab_div	O_Dom-West	DON|PRE2|PRE|PRZ4|PRZ5|PRZ6|PRZ7|PRZ8|PRZ|PRZ9	yes_BLAST_multi-copy	eMSYv3:3675059	norm					TCCCCAAATCCCCCCAGTACATAGTTGTATATTTTAGTTGTGGGTCCTTCTAGTTGTGGCATGTACGGATGCCAACTCAACGTGGCCTGGTGAGCAGTGCCATGTCTGCGCCCAGGATCTGAACCAGTGAAACCCTGGGCCACTGTAGC[A||G]GAGTGCACACACTTAACCCCTCGTCCCCAGGGCTTGCCCCCATGTCAAGTTAAATTTAAAAATTAAAACAAAATTTTATTTATCTCAACATTTACTTTTATTTTGGAAGTGGCAGAACCAATAACTCAGACTTACACTTTGTAAAAAAATA	G	G	G	G	G	G	G	G	G	G	A	A	A	A	A	A	A	A	A	A	A	A	A	A	A	A	A	A	A	A	A	A	A
fARO	this study	LipY764_contig460:1957	T	A	yes	Prz	Pz-b	PRE2|PRE	yes_BLAST_splitted	eMSYv3:917186	norm					TAAAAACAGACAGATAGACCATGAAACAGAATAGAGAGCTGAGAAATAAACCATCATGCATACAGTCAATTAATCTTTGCAAATACAATCAACTAATCTTTGCCAAGGGTGCTCCAGATACACAATGGGGTGGGGGCGGGGGGATAATG[T||A]CTTCAATAAATCATGTTGGGAAAATTGGATATTCCATGCAAATGAATGAATTGGATGCTTGTCTTATACCATACACAAAAATCAACTCAAAAAAGATTAAAGATTTTAATGTAGAATGTGAAAACATAAAACTCCCAGAAAAAAAAAACAG	T	A	A	T	T	T	T	T	T	T	T	T	T	T	T	T	T	T	T	T	T	T	T	T	T	T	T	T	T	T	T	T	T
fARP	this study	LipY764_contig460:4243	A	G	yes	Prz_Cab_div	O_Dom-West	DON|PRE2|PRE|PRZ4|PRZ5|PRZ6|PRZ7|PRZ8|PRZ|PRZ9	yes_BLAST_splitted	eMSYv3:9341731	norm					ATCTGAACTCTTTTTAGAGTTCAAATTTAAGTGAGATCATACAGTATTTGTCTTTCTCTCTCTGACATTGACATTCCACTTAGCAGAATGTTCCCAAGATACATAAGTGTTGCTGAAAATGCAAAAAGGATTTCACTCTTTTTACGGCT[A||G]AATAATATCCCATTGTATATACCTGCTATGTTTTTTAAATCCATTAATTGCTCTTGGTTTAAAAGATATCTTTATAAAATGATATAAAATGAAATGTCTCAGTCTCTATAGGAAACCACAGTTAATTATTTCTTCCATATCCTTCAACATT	G	G	G	G	G	G	G	G	G	G	A	A	A	A	A	A	A	A	A	A	A	A	A	A	A	A	A	A	A	A	A	A	A
fARQ	this study	LipY764_contig462:1640	A	G	yes	Prz_Cab_div	P	PRE2|PRE|PRZ4|PRZ5|PRZ6|PRZ7|PRZ8|PRZ|PRZ9	yes_BLAST_single_hit	eMSYv3:9068699	reco					ATTTCCAAGATGTCTCCTGTGCTTCACTGCAAATGGAACAAAATGGACCCCTGTCCAGAAAACCAAGACAAGGGGCTCAAGGGGTAAAACAAGTGACACAGAAAGAATTGTGGTGTCACCAGGGAAGCCTCAGAACACTCTGGTCAAAC[A||G]CCACTACAGGAAAGATTCTCTAGGAACAGAGCAACCAGAGGAGTACAGCAGAGGCTAAAGTGGCGGAGGGTCAAGCTACTATAGGAAGCTAATATAGGGAAGCAGCCCTTGAGATTGAGCCCTGATGTCACCAATTCTTTCAAAATGTGGG	A	G	G	G	G	G	G	G	G	G	A	A	A	A	A	A	A	A	A	A	A	A	A	A	A	A	A	A	A	A	A	A	A
fARR	this study	LipY764_contig462:2753	CA	C	no_indel	Prz_Cab_div	Prz_Cab_anc_not_known	PRE2|PRE|PRZ4|PRZ5|PRZ6|PRZ7|PRZ8|PRZ|PRZ9	yes_BLAST_single_hit	eMSYv3:9067586	reco					GCTTTGCTTCAGTGGCCTGGGGTTCACCAATTCAGATCATATATGCAGACCTACACATTGCTTGTTGGTCCATGCTGTGGTGGTGGTATCCCACATACAGAACAGAGGAAGACTGGTACAGATGTTAGCTCAGAGAAAATGTTCCTCAC[CA||C]AAAAAAAAAAAAAGCAACTCCAGAAACTAGTAAGTGATTACAGCAAGGTGGCAGGACACAAGCTTAATATACAAAAGTCAAATCCCATGCCAGCAATAAACAAGTAGAACTTGGAATTAGGACACGTTATCATTTATGTGATAGCATAAA	CA	C	C	C	C	C	C	C	C	C	CA	CA	CA	CA	CA	CA	CA	CA	CA	CA	CA	CA	CA	CA	CA	CA	CA	CA	CA	CA	CA	CA	CA
fARS	this study	LipY764_contig462:3624	A	G	yes	Prz_Cab_div	O_Dom-West	DON|PRE2|PRE|PRZ4|PRZ5|PRZ6|PRZ7|PRZ8|PRZ|PRZ9	yes_BLAST_single_hit	eMSYv3:9066717	reco					TTGTTCTGTTTGTCTCTCTTCAATAAGTTACAACTAGATGGACATTCATTAAGCAGCAGAGGATTCCCTACACAGTGCAACAGGGTGCCTGAGAGATCCACACAGCAATGCAACTGAAGGTGGATGGACTAGATCCCAGGGAGACAGTG[A||G]AAGTAGGTGAGCATTCCCCTTCCCCTCCCTGGTTGCCACAAGTCAGGATGTGGATTCTCATACAGCAGCCAGCACCACTGTAACAGGAGGTTTGGGCACTCAGCCCAAGCAAACATTTTTGTAGTGGTAGCCTGGCCTATGGAAGCACCCA	G	G	G	G	G	G	G	G	G	G	A	A	A	A	A	A	A	A	A	A	A	A	A	A	A	A	A	A	A	A	A	A	A
fART	this study	LipY764_contig463:303	A	AT	no_indel	Prz_Cab_div	Prz_Cab_anc_not_known	DON|PRE2|PRE|PRZ4|PRZ5|PRZ6|PRZ7|PRZ8|PRZ|PRZ9	yes_BLAST_single_hit	eMSYv3:5323966	norm					CCAAAGCAGAATGCGCAAACTTAACTGCTGCGTTACTGGGCCAGCCCTTGTACAGCGAGTTTGTTATTTTGTAACCATAACAGCTGTATGTTATCTGGGGAAAATTGGAACTCTTGCCCATTGTGTCACTTGGAGTAAACCTGGGCAGC[A||AT]TTTCTTTTTCTTTCTCTTTCTTTTTGCTTTTGAGGAAGATTAGCCCTGAGCTAACCACTGCCAATCCTCCTCTTTTTGCTGAGGAGGACTGGCCCCGAGCTAACATCTATGTGCATCTTCCTCCACTTTACACGTGGGATGCCTACCTCAG	AT	AT	AT	AT	AT	AT	AT	AT	AT	AT	A	A	A	A	A	A	A	A	A	A	A	A	A	A	A	A	A	A	A	A	A	A	A
fARU	this study	LipY764_contig467:409	T	G	yes	Cab	Dom-West	DON|PRE2|PRE|PRZ4|PRZ5|PRZ6|PRZ7|PRZ8|PRZ|PRZ9|YAK4|Mong|YAK8	no	n/a	n/a					TTCATATATGCCAAGAACAAGTTCTTCATCATGTACACATGCAGAGAGACACAGAGACACACAACTTTTGTTATATATCTGGCATACATACGTAATTATATATATATATATTTTGTGGTCATAACATCTATATATCGTATATAGACATC[T||G]CATGTATTTGTGTTTTTGTGTGTGTGTGTGTGTGTGTGTGCAGTATGTTTGTATGCATACATGAGATTTGGTGATTAATATTCTTTAAGGTATTCTCACATAAGAAGTTTCTGTTTTGGTTAAATTTAACCAATAATTTATTCATCCTGTT	G	G	G	G	G	G	G	G	G	G	G	G	G	T	T	T	T	T	T	T	T	T	T	T	T	T	T	T	T	T	T	T	T
fARV	this study	LipY764_contig468:1708	C	T	yes	Prz_Cab_div	O_Dom-West	DON|PRE2|PRE|PRZ4|PRZ5|PRZ6|PRZ7|PRZ8|PRZ|PRZ9	yes_BLAST_single_hit	eMSYv3:7321828	norm					GAACTGCAGACATGCACAAAAGGAAGACCAAGTGAGGACACAGGCAGAAGTCAAGATCTACAAGTCAAGGAGATAGGCCTCAGGAGAAACCAACCCTGCCCAAACCTTGACCTCAAATTTCCAGGTTCCAGGACTGTGAGAAATAAACA[C||T]CTGCTTTTAAGCTGCCCAGTCTGTGGCATTTTCTTATTGCAAGCCAAGAAAACCAACACACCATCTGATCCAGAACCAAATTGCAAGAAATATTTTTTTAATAATGTGTGTATAGAAATGATTCTTAATAGAACTAATGAGTAGCTCTACT	T	T	T	T	T	T	T	T	T	T	C	C	C	C	C	C	C	C	C	C	C	C	C	C	C	C	C	C	C	C	C	C	C
fARW	this study	LipY764_contig468:3752	A	G	yes	Prz_Cab_div	P	PRE2|PRE|PRZ4|PRZ5|PRZ6|PRZ7|PRZ8|PRZ|PRZ9	yes_BLAST_single_hit	eMSYv3:7323872	norm					TGCCCTTTTTGACAATGAGTTGCCCATCCTGGAAATTTACTCCCTCCCTCTCCACTCCTAAGTCCACACAGCCACAGACTGCTTTACATGGGGGCAAGAAAGGGTGGCTCTCAGAGTGACATCAGCATCATGGTGGAATGAGTTCTCCC[A||G]GTGATCTCTCCCTTCCACCATACAACAAAAAAGGCGTTCATATGCCAACAGACGATATCCACACAACATAAAGAAATCTGAAAGACCCATACTGTCACACATTGGTGGGTGGAGAGGTTGGAGCACCCCTTGGAGGAGGTGGAATGGGGTC	A	G	G	G	G	G	G	G	G	G	A	A	A	A	A	A	A	A	A	A	A	A	A	A	A	A	A	A	A	A	A	A	A
fARX	this study	LipY764_contig472:96	T	C	yes	Prz	Pz-b	PRE2|PRE	yes_BLAST_multi-copy	eMSYv3:3677856	norm					ATGGATATGTGGTTTTATTTCTAGGCTTTCAATTATGTCCCACTGATCTGTGTGTCTGTTTTATGCCAGTACCATGCTGTTTCGGTTAGTATGGC[T||C]TTGTAGAATATTTGGACACCAGGGAGTGTGATGCCTCCAGATTCGTTCTTTTTTCCTCAGGACTGCGTTTGGCTACTTGGGGTCTTGTTCCATGTAAATTTTACGATTATTTATTCCATTTCTGTGAAGAATGTCATTGGGATTCTGATTG	T	C	C	T	T	T	T	T	T	T	T	T	T	T	T	T	T	T	T	T	T	T	T	T	T	T	T	T	T	T	T	T	T
fARY	this study	LipY764_contig472:937	A	G	yes	Prz_Cab_div	O_Dom-West	DON|PRE2|PRE|PRZ4|PRZ5|PRZ6|PRZ7|PRZ8|PRZ|PRZ9	yes_BLAST_multi-copy	eMSYv3:3678697	norm					TCACTGTTAAGTATGATGCTGCCTGTGGGGTTGTCATATACAGCCTTTATTATGTTGAAGTGCTTTCCTTCTATGCCCATTTTATTGAGAGTTTTTTTTTTTTATCATAAATGGATGTTGAATCTTTTCAAATGTTTCTCTGCATTACT[A||G]AGATTATCACATGATTTCTATTCCTCGTTTTGTTATGGGGTGCACCACATTGATTGGTCTGTGGATGTTGAACTTTCCCTGTATCCCTGGTGTAAATGCCAACAGATCATAGTGTATGATCCTTTTAATGTAATATTGTATTTGATGGGCC	G	G	G	G	G	G	G	G	G	G	A	A	A	A	A	A	A	A	A	A	A	A	A	A	A	A	A	A	A	A	A	A	A
fARZ	this study	LipY764_contig474:3309	A	G	yes	Prz_Cab_div	P	PRE2|PRE|PRZ4|PRZ5|PRZ6|PRZ7|PRZ8|PRZ|PRZ9	yes_BLAST_single_hit	eMSYv3:9127514	norm					AACCACAGCACAGCTGCAGGCTTTGGAGAGAGAGCTGACTAAGGAGGGGGTGAAGCTAGAGAGTGCTCATGAGGGGGTCCTGGAGATGGTGCAGAAAGAGGCTCCGGCCAAGGCTGCCTCTGAGAGGTTAGGGGGCTCATAGCAGGGCC[A||G]CCCTGGTCAAGTCTCCTTCAAAAAGGCCAGGGAGATGAAGCACGTTTTCTTGGAGAGGAGGTGGCTGGTATTTTAGTCAGGCCTGGCTCTCTTGGAGGCTCTGCCTGGAAAAGTTGCATTTCTCATCCATGCCTCTGTAGAATGTGCTGGG	A	G	G	G	G	G	G	G	G	G	A	A	A	A	A	A	A	A	A	A	A	A	A	A	A	A	A	A	A	A	A	A	A
fAS	this study	LipY764_contig10:29659	C	A	yes	Prz_Cab_div	O_Dom-West	DON|PRE2|PRE|PRZ4|PRZ5|PRZ6|PRZ7|PRZ8|PRZ|PRZ9	yes_BLAST_single_hit	eMSYv3:9269246	norm					GACAGATACTATTCCCTTCAGTGTATATAATGTAATGAAGGAATTTGAAATGTCATCATTGAATAGAAAAACAGAAACAAGATACCTACTGAAGAGGTCCAGTTCTCATCTGTGAGGTAATCATGACTTACACAGGTTAGCAGAAAACC[C||A]CAAGCCTCTTCCAACTTTTCTAACAATGGTTAGAAAGACACCTCCAGTTTTTCTCAGAATAACTAGCAGTAAAACTCTCGCTATAAAAAGAACACAGAACTACGACCAAGTAACTCTATGCAGAACTGAGTGGTGACAGCTAAAAGAGGAA	A	A	A	A	A	A	A	A	A	A	C	C	C	C	C	C	C	C	C	C	C	C	C	C	C	C	C	C	C	C	C	C	C
fASA	this study	LipY764_contig475:509	A	G	yes	Prz_Cab_div	P	PRE2|PRE|PRZ4|PRZ5|PRZ6|PRZ7|PRZ8|PRZ|PRZ9	yes_BLAST_single_hit	eMSYv3:7915855	reco					TGTCTAAGCAAAACATAACTGGGGCTGTAAAACGATATTCCGTGCTGTTTCTCATACCTGCAGGAGAAACTCTTCCATTTGTCTCCTCACAGACTCGGTTCTGGACTAGAGGTTGTTTCTCTGTAAGGCAGAGTTGCTCATTTCGTGTA[A||G]GTTTCAGAGACTGGTATGTCCTTTTTCTTCTTTTTTTAACTGTATCATTCCGTTGTACACACTAATTAATGGCATAAAGCCAGCCATGGTTTAGGAACCCATTCTTGGTCTAATCAAGGAGTGAAGATCTATGGGTAAACTCATTTGATAC	A	G	G	G	G	G	G	G	G	G	A	A	A	A	A	A	A	A	A	A	A	A	A	A	A	A	A	A	A	A	A	A	A
fASB	this study	LipY764_contig475:2142	C	T	yes	Prz	Pz-a	PRZ4|PRZ5|PRZ6|PRZ7|PRZ8|PRZ|PRZ9	yes_BLAST_single_hit	eMSYv3:7914222	reco					TACTTGTTAAGAGTGTGATGGTACAATTCATTTGAAATGTTTGTCACTCCAGGATGGTCTACTAAAGGAATATGAGTGAAGTGACAATGTGGTCCTAATGAAGAACTTGCCACAGAAAGAAAGCAAGAATTTTCCTAGAGTGATGGCCC[C||T]CTTCAGCTACATAAATGCTAAGGAAAGGCAGGGGAACCTCACCTGGTTAAAACTTTCTAATTGTGTGGGCTTTCATTGGTAGCAGACACTGATTTAGGTGAAAAATCAGTGCATTTGAAAGAGAGTAACAGAGTTTGCTGATTCCCTGACT	C	C	C	T	T	T	T	T	T	T	C	C	C	C	C	C	C	C	C	C	C	C	C	C	C	C	C	C	C	C	C	C	C
fASC	this study	LipY764_contig475:2878	G	A	yes	Prz_Cab_div	O_Dom-West	DON|PRE2|PRE|PRZ4|PRZ5|PRZ6|PRZ7|PRZ8|PRZ|PRZ9	yes_BLAST_single_hit	eMSYv3:7913486	reco					TTTGATGTAGTTGGTCTAGGGAGGCAATGGAGTTTTTTAAAAATCTCCCTTCTCGAGGATAATGTGCAGCCAAGATTAAGAACCATTGTTTTAGTTAGGATTCAGAAGAAAATAAAAGAAATCCCTAGCCTTTGAAAAATACAAAATAC[G||A]AAAATTTATATGTATGTGTGTATGTACACATACATTCGTATCTATTTACACACACACACACACACACACAATTTTCTTCAGGGAACCAAAAAACTAATCATGGATGGTTAAAACTAAAAATGTGAGTACAGTCGTGCAATGCATAATGATG	A	A	A	A	A	A	A	A	A	A	G	G	G	G	G	G	G	G	G	G	G	G	G	G	G	G	G	G	G	G	G	G	G
fASD	this study	LipY764_contig481:967	G	A	yes	Prz_Cab_div	P	PRE2|PRE|PRZ4|PRZ5|PRZ6|PRZ7|PRZ8|PRZ|PRZ9	yes_BLAST_multi-copy	eMSYv3:3433908	reco					TGCTTACATTTGACCCCAGGGAATGCCTTTAGTTGCAAATGGCTCGCTGATAGGCTCTCCCAAGTAGGTAATTCCATCGGGAAGGGGTCCGCCACCTGCTGGTGTTCAGTTGTACCACTTTGAATACTACCTATGCAAAGTACTGCCAG[G||A]GCCTCTCATGCCAAAGTGAAAACTCCGAAGAAAGCAACCAGAGTCCTCCTGACTCTTGGAGCATTGCTCACTGGAGCTGGTTTGAGGTGTGAAGGATGTGTTTTCCACTTATTAATGCTCCATGGCAGGGGTAAAATTCCTACGGCAGGTA	G	A	A	A	A	A	A	A	A	A	G	G	G	G	G	G	G	G	G	G	G	G	G	G	G	G	G	G	G	G	G	G	G
fASE	this study	LipY764_contig482:95	A	G	yes	Prz_Cab_div	P	PRE2|PRE|PRZ4|PRZ5|PRZ6|PRZ7|PRZ8|PRZ|PRZ9	yes_BLAST_single_hit	eMSYv3:993138	norm					ATGGCTTCCTCATATACTCCAATATATCCTATTGCTTGCCATTTTTATTTGTCAAGTAGAAGACACAGAGATTTTCCATGTACCCCTTGTCCCC[A||G]CATACTAACAGCCTTCCCTATACTTTCAAAGTCCCATAACAGAATGGTGCATTTGTAAAATGAACCTATGTTGACACATCCTTATCTCCCAAAGTCCATAGTTTACATTAGGGTTCACTCTTGGTGGTGTGCATTCTAAGGGTTTTGACAA	A	G	G	G	G	G	G	G	G	G	A	A	A	A	A	A	A	A	A	A	A	A	A	A	A	A	A	A	A	A	A	A	A
fASF	this study	LipY764_contig482:2075	C	T	yes	Prz_Cab_div	O_Dom-West	DON|PRE2|PRE|PRZ4|PRZ5|PRZ6|PRZ7|PRZ8|PRZ|PRZ9	yes_BLAST_single_hit	eMSYv3:995118	norm					ACACACACACACACACACACACACACACACACACAAGATAGGTATAGTACAGAGTATCTTCTCTGATCAAAAGGGAACGAAGTTCAAATCAATACCAGAAGGAAAATTCACTAAATTTGGAAATTAAATGACACATTTTGGATAAATAG[C||T]CTTTAAATAAGATTTTATCAAATAAGAAATCACGAGAGAAATTAGCAAATACTTAGAGATGAACGAAAATAAAAACATACATCAAACATATAGGATGCAGCAAAAGTGCTGCTAAAAGGGAAATTGATAGCTATAAATGTTTACATTAAAA	T	T	T	T	T	T	T	T	T	T	C	C	C	C	C	C	C	C	C	C	C	C	C	C	C	C	C	C	C	C	C	C	C
fASG	this study	LipY764_contig482:3967	T	C	yes	Prz_Cab_div	P	PRE2|PRE|PRZ4|PRZ5|PRZ6|PRZ7|PRZ8|PRZ|PRZ9	yes_BLAST_single_hit	eMSYv3:997010	norm					TAAAAAGAATAAAACACTTAGGAATTCAGTTAACTAAGGATGTAAAAGTGTTTTACAAGGAAAACTACTAATATTGCTGAAAGAAAAAAAAAGAACAAACATTAAATGGGAGCACACACTATGTTCCTAGATTAGAAGGTTTACTATTG[T||C]GAAAATTTTTCAATACCACCCAAAGTCCTCTATAGATTCTATGTAACCCCTGCCAAAATCCCAATGACATTTTTGCAGAAATTAAAATTCCCATCCTAAAATTTACACGGAATCTCAAGGGACCCTGAACAGCTAAAATGAGTGATGAAAA	T	C	C	C	C	C	C	C	C	C	T	T	T	T	T	T	T	T	T	T	T	T	T	T	T	T	T	T	T	T	T	T	T
fASH	this study	LipY764_contig6:11721	T	C	yes	Prz_Cab_div	O_Dom-West	DON|PRE2|PRE|PRZ4|PRZ5|PRZ6|PRZ7|PRZ8|PRZ|PRZ9	yes_BLAST_splitted	eMSYv3:8057852	reco					TTCTAGCATTTTCATTTTGTTCCTTGTGCGGGATGAAATCTAATTGTAACACTTTCTCCCTAGATAGTCAATTCTTTTTTTCATTCTTATGAATAATCTCTTGACCATTGGTTTGTGATGCTTCCTTTATTATGTATTATCTCATCATA[T||C]ATATTTGTATTAAGATTGTTTCTCTACAATTTATTTATTTCCAATGATGTTTATTTCCAATGATGAATATATCAATTTTCATGCCAGCATCATGATGTCTCCATTTCTGTAGGTTTTTTAGTGTGTGTGTGTGTATATACATACACACAAA	C	C	C	C	C	C	C	C	C	C	T	T	T	T	T	T	T	T	T	T	T	T	T	T	T	T	T	T	T	T	T	T	T
fASI	this study	LipY764_contig527:699	C	T	yes_N_in_donkey	Prz	Pz-a	DON|PRZ4|PRZ5|PRZ6|PRZ7|PRZ8|PRZ|PRZ9	yes_BLAST_single_hit	eMSYv3:7399823	reco					TACCACAGTTACATAAGCATCTGCACCCAAAGGCAAGGACACATGAGGAGCTCAACCTTCTACGCAGAGGCTTTCCTCTGAAAGACGCAGCAAAGCACAAGAGCACTTGAAACCTGTACATTTTATGCTTCTTGTCATGGTCCATTCAT[C||T]ATCTAGAAGGAAATTTGACCACCTCTGAGCACACACAAGAAAAAGCCGTTGAGGGCTGTATCCTTAGGCCCTGATTAGTTGGTATCCATAAGTAAGACCCTATATGGAATCAAATTGTCATTAGTCATCTCTTGGAGCACCATACAGAATC	N	C	C	T	T	T	T	T	T	T	C	C	C	C	C	C	C	C	C	C	C	C	C	C	C	C	C	C	C	C	C	C	C
fASJ	this study	LipY764_contig488:4241	T	C	yes	Prz	Pz-b	PRE2|PRE	yes_BLAST_single_hit	eMSYv3:5220295	norm					ATGCCCAGCCACACATACACAGAGACATATATGGAGAAACATACACACACAGAGTCCTGCACACTATCCACATTGGTGTGCTGCACACACACACCACCTACAATGGAACTAGGCACACACACCAACAAGAAGTACCACAATGAAATCTC[T||C]ACATTGTTACGTCATTTCAAAAAAATGCCTTTCTCCTCAAACCACACCACAAGAGTTGGGGCTTTGTCTTATACGTTGACAGAAAAACTCCTGGGGCCAGCCTGGTGGCAGAGCGG	T	C	C	T	T	T	T	T	T	T	T	T	T	T	T	T	T	T	T	T	T	T	T	T	T	T	T	T	T	T	T	T	T
fASK	this study	LipY764_contig489:2514	T	G	yes	Prz	Pz-a	PRZ4|PRZ5|PRZ6|PRZ7|PRZ8|PRZ|PRZ9	yes_BLAST_single_hit	eMSYv3:8673298	reco					TTGTCTTGTGTCTTTTTCAATTTATTTCATGAATGTCTTATAATGTTCAATGTACAGATCTTTCAATTCCTTGGTTAAGTTTATTTCTGGGTATTGTATTCTTTTCACTGATATTGTAAATGGGACCGGTTTTTTAATTTCTCTTTTTG[T||G]TGTTTGCTATTGATGCTATTAGTGCATAGAAATGCAACAGATTTTGGTGTACTCATTTTGTATCCTATAACTTTACTAAATTAATTTATTCATTTATTGAATTCATGTTTGTGGAGAATTTACTATTTTCTATATAAAATATCATGGTATC	T	T	T	G	G	G	G	G	G	G	T	T	T	T	T	T	T	T	T	T	T	T	T	T	T	T	T	T	T	T	T	T	T
fASL	this study	LipY764_contig490:490	A	DEL/T	yes_indel_former_multiallele_donkey	Prz	Pz-b	DON|PRE2|PRE	no	n/a	n/a					ATATATAACTTGTACTAAGGGCACACGGCAGAATGAGTAAGCAATTTTCTTCATAAATTACATAACCGATCAATTTGCTAAAATTCAACATCCACACCCAATACTGATTCTTAATAAAATAACAAGGGAAGAAAACTTCCTAACGTGAT[A||T||]AAAAAAAAAAAACATATCAAAAGCATAGTTATGCTGGGGCCAGCCTGGTGGTGCGGCAGTTAAGTTTGCACGTTCTGCTTCAGTGGCCCAGGATTTGCCTTTTTGGATCCCAGGTGTGGACCTCTGCACTGCTTGGTAAGCCATGCTGTGG	DEL	T	T	A	A	A	A	A	A	A	A	A	A	A	A	A	A	A	A	A	A	A	A	A	A	A	A	A	A	A	A	A	A
fASM	this study	LipY764_contig490:2273	G	A	yes	Prz_Cab_div	O_Dom-West	DON|PRE2|PRE|PRZ4|PRZ5|PRZ6|PRZ7|PRZ8|PRZ|PRZ9	no	n/a	n/a					AAGATGTGGGTTATTTCCTTCTTTAGGAAAAATTTCTTTCTTGAGACTGTCTAGTCTTATTTTATTTCTTGGTAGGAAGGAAAGTGAATGCTAAATATATGCACATCCTAATCCCTAGGAAATATGCAAATATGTTCACTTTAATGGCA[G||A]GAAAGACTTTGGAAATGTGGTGAAGGATCTTGAGATGACATAGAGAGATTATCCTGGATTATCTAGGTGTTCTCATTGTAATCACAAGGGTCCTTAAAAATGAAAGAGAAAGACAATGTGAGAGGGAATCAGCCTGCTGTTGTTGGCTGTG	A	A	A	A	A	A	A	A	A	A	G	G	G	G	G	G	G	G	G	G	G	G	G	G	G	G	G	G	G	G	G	G	G
fASN	this study	LipY764_contig493:2191	A	T	yes	Prz	Pz-a	PRZ4|PRZ5|PRZ6|PRZ7|PRZ8|PRZ|PRZ9	yes_BLAST_single_hit	eMSYv3:5544784	norm					TACTTACCCACCTCTGGTTGTCTGGGATAAAGATGGCCCTAGGGCAGAGCTTCATCAGCATGGTCCCTGAATGACTGAGGAGGTAGCTGTCCATGACATGGTTACTCCTAGTGGCACCATTACCTGAGCAAGAAATAAGCCTCTGTTGT[A||T]TTGGGGTCTTTACGCATTTCTTGGATTACTTGATGTAAGAGTTAGGCTGTTCTGACAAATGAAATCTGAGGAAATAAAAAGTTTTTCTTTTAACAAATCACCTAGCTTTAAGAGACTGAATATAGAATGCTTATTTGCCCCCCATATGGGA	A	A	A	T	T	T	T	T	T	T	A	A	A	A	A	A	A	A	A	A	A	A	A	A	A	A	A	A	A	A	A	A	A
fASO	this study	LipY764_contig495:1128	C	A	yes	Prz_Cab_div	O_Dom-West	DON|PRE2|PRE|PRZ4|PRZ5|PRZ6|PRZ7|PRZ8|PRZ|PRZ9	yes_BLAST_single_hit	eMSYv3:7707034	reco					TAAAAACTTTAACATAGTAGAAATGATGATGCAGAAAAGGGGGAGATTCAAGAGATTTTGATAGTGGATTCCATCAATTGTGGTAACTGATTTGTCTGAGAAATGAAGTCAAGGATGAGTCAAGACAATTCTGGATTTCTGACTTCGGC[C||A]GACTGACTCAGGGGTGGGAGGAAGTGATGATCTTCATCAAAATAGAAAATGAGTGAGAGGGAGATTGAATTTTATATACAAAAGTATGTAGGCATGAAATAAGTAATGAGTTCAAGGAGGAAGTTCTAAGGAAATAGCAGGTTAGTTTAGC	A	A	A	A	A	A	A	A	A	A	C	C	C	C	C	C	C	C	C	C	C	C	C	C	C	C	C	C	C	C	C	C	C
fASP	this study	LipY764_contig495:1198	T	C	yes	Prz_Cab_div	P	PRE2|PRE|PRZ4|PRZ5|PRZ6|PRZ7|PRZ8|PRZ|PRZ9	yes_BLAST_single_hit	eMSYv3:7706964	reco					CCATCAATTGTGGTAACTGATTTGTCTGAGAAATGAAGTCAAGGATGAGTCAAGACAATTCTGGATTTCTGACTTCGGCCGACTGACTCAGGGGTGGGAGGAAGTGATGATCTTCATCAAAATAGAAAATGAGTGAGAGGGAGATTGAA[T||C]TTTATATACAAAAGTATGTAGGCATGAAATAAGTAATGAGTTCAAGGAGGAAGTTCTAAGGAAATAGCAGGTTAGTTTAGCTATTAAACCTGTATTGCAATATCAGATAAAATATTCAGGACATGAAAAAATATATATCAAAAGTCATTGA	T	C	C	C	C	C	C	C	C	C	T	T	T	T	T	T	T	T	T	T	T	T	T	T	T	T	T	T	T	T	T	T	T
fASQ	this study	LipY764_contig496:1401	C	T	yes	Cab	Dom-West	DON|PRE2|PRE|PRZ4|PRZ5|PRZ6|PRZ7|PRZ8|PRZ|PRZ9|YAK4|Mong|YAK8	no	n/a	n/a					TCTAAATTCTCTTGTGATATGTTCTTTGATTGTTTAATAATGTTTCTTTCACATCTATATGTTTCTAATTTTATTCTGTTATTGATTTCTAGCTTTATCCTATTGTGATAAGAAAAGGTACTTTGTGTAGTTTTAATGCTTTAAAATTA[C||T]TAAGACTTGTCTTGCAGTATAACAGATTGTCTATCCTGGAGAATGTTTAATGGGCACTTGAGAAAATTGTGTATTCCACTGCAGTTGGGTGAAGAGTTCGTATATATTTTGTAGGGGTAATTTGTTTATGGGTTTGTTTAAGCTCATACTT	T	T	T	T	T	T	T	T	T	T	T	T	T	C	C	C	C	C	C	C	C	C	C	C	C	C	C	C	C	C	C	C	C
fASR	this study	LipY764_contig497:906	T	C	yes	Prz_Cab_div	P	PRE2|PRE|PRZ4|PRZ5|PRZ6|PRZ7|PRZ8|PRZ|PRZ9	yes_BLAST_single_hit	eMSYv3:5268643	reco					ACCCTTGAAGCATCTATGTAAGGTGGAGTTGCTGAGCATTCCAGGGAAAGAGTGAAAGGTTATTTCCTTGATTCAAGTGATCAGGAAGGATGAGTCTTGGCAACACCATCAGTGAGACTGGACAGGGGCTTGATAGTTTCTGGAGGAAA[T||C]GGTTTAAACCAACAGACTACTGTCTGCGACAGCCTTGGCCTCAAAGACTCAACAGGGGGCCAGGACTTCTCTAGAATATGCAGTATGATTCTTTGCCTCCCACAGACACAGGGAGGGCACATGGTCTCCATGTCCACATGTGTTCTTCTAA	T	C	C	C	C	C	C	C	C	C	T	T	T	T	T	T	T	T	T	T	T	T	T	T	T	T	T	T	T	T	T	T	T
fASS	this study	LipY764_contig502:714	G	A	yes	Prz_Cab_div	P	PRE2|PRE|PRZ4|PRZ5|PRZ6|PRZ7|PRZ8|PRZ|PRZ9	no	n/a	n/a					CCTTGCAAATTGGCTAATTGGAGTGATGTCAGCAACATGGCAAATGAGGGGTTTTCTTTGTTTCTCTCTTTTCGAACTACAATTAAATGGACGTTCATTGATCAATGGAGGATAACCACACACCACCTCAGGATGCCTGAGAGACCCAT[G||A]CTGCTATACATTGGAAGGTGAATGGACTTCCTCCAGGGAGGAGGTGGAGATAGGTGAGAACTCTCTGGCCTCCAAATAGCCCAGTACCCAGGAGTGACTCTTTCCTGGCTGAAGCACTCATAGCACTGCCTCGGCCCCGTGGGTGGATATG	G	A	A	A	A	A	A	A	A	A	G	G	G	G	G	G	G	G	G	G	G	G	G	G	G	G	G	G	G	G	G	G	G
fAST	this study	LipY764_contig504:1914	T	C/A	yes_former_multiallele_donkey	Prz_Cab_div	Prz_Cab_anc_not_known	DON|PRE2|PRE|PRZ4|PRZ5|PRZ6|PRZ7|PRZ8|PRZ|PRZ9	yes_BLAST_single_hit	eMSYv3:6718971	norm					GACTGCCAGTTGTACTGTGTGAGTGATCCTTCTTCTGGCCTCTTGACTCCATTTTATTTTATTGATTGGTTGATTTTCTTGTTGAGGTAACTGATTTATAACATTATATAAATTTCAGGTATATGTCATTATATATTTTGATTTCTATA[T||C||A]GCACCACCAAAAGTGGTGTTCACCACCAAAAGTCTAGTTTCCATTTGTCACAGTACAGCTGTCCCTTTTTACCCTGTCACCCTCCTGTCACTCCTGTCCCCTCTGGTAACCACCAGTCTGTTCTTTGTGTCTATGTGTTCATTAATTGTGG	C	A	A	A	A	A	A	A	A	A	T	T	T	T	T	T	T	T	T	T	T	T	T	T	T	T	T	T	T	T	T	T	T
fASU	this study	LipY764_contig504:3434	A	C	yes	Prz_Cab_div	P	PRE2|PRE|PRZ4|PRZ5|PRZ6|PRZ7|PRZ8|PRZ|PRZ9	yes_BLAST_single_hit	n/a	n/a					CTTGATGAGTAGACCATTTAAATAGAAAAGAAGTGCATTTTCTACCAAGCATGAAATAGTATTTTAATGTCTGGAAATAAATGTTGCTTAATTTGTTAGGAAAAAATTATAACCTGCCCCAGGGAGAAATATTTAAATTTGATCTTAGA[A||C]TTTTACTCTTAGTGGCTGTATATAATTCAGTATGTTTGAACTACACATTAAAAAATCTATTTTGAATGATTTTAGTTAGTGTTAGTATTTGCTTGTGTATTTATTTATTTCTGTAGGATTATTAAATTTTTACTTTCTTCTCAGAGAAGAT	A	C	C	C	C	C	C	C	C	C	A	A	A	A	A	A	A	A	A	A	A	A	A	A	A	A	A	A	A	A	A	A	A
fASV	this study	LipY764_contig505:3347	C	T	yes	Prz	Pz-b	PRE2|PRE	yes_BLAST_single_hit	eMSYv3:5792267	reco					TTCCCTGGGAAAACAACATATAATCCCTACAGGAATTGGTTTACTATTTCCCCCTAGTACTTTTGGTTTATTAGACACATGCTCTGGATGGGCCTTGAAAGGAATACAGGTACTGGGAGGAGTACTTGACCAAGATTACTGGGGGAAAT[C||T]AAATTTATATTATATAATTCTGGTTTAGAAACTTTCAAGGTAACTAAGTATGACAATATTGGTCAACTGTTGCTTTGACCATTACTGTACCACCCAATTGTTGAAAGTACAGGACCAGCAACGGTCACTGCAAGGGGAGCTCAAGGCTTTG	C	T	T	C	C	C	C	C	C	C	C	C	C	C	C	C	C	C	C	C	C	C	C	C	C	C	C	C	C	C	C	C	C
fASW	this study	LipY764_contig507:514	T	C	yes	Cab	Dom-West	DON|PRE2|PRE|PRZ4|PRZ5|PRZ6|PRZ7|PRZ8|PRZ|PRZ9|YAK4|Mong|YAK8	yes_BLAST_single_hit	eMSYv3:6602983	reco					GAGTCCTTTCCATGAATTCTCTGAAGATGAAACATATTTTGCAAAAGCACAGTAAAATAATAACTGTCTGTAAATAACAGAAGACCCAAAAATGGAAATTGACGAAGAAATTTGGTTAGTTTTGTGACATACACCACTTTAAATAATAA[T||C]CAGAATTGTGGCTGATGACAAGGACAGATCAGAATTTTAGGAATGTTATACCATTTCAAAGCCTATATATCAATAACATTTACCCATGTAATACCACCTAGGAAAGTTTATCATCACTTATTTGACAATGCTTCCCATTTAATTTAACACA	C	C	C	C	C	C	C	C	C	C	C	C	C	T	T	T	T	T	T	T	T	T	T	T	T	T	T	T	T	T	T	T	T
fASX	this study	LipY764_contig507:1710	A	T	yes	Prz_Cab_div	P	PRE2|PRE|PRZ4|PRZ5|PRZ6|PRZ7|PRZ8|PRZ|PRZ9	yes_BLAST_single_hit	eMSYv3:6601787	reco					GTAATAAAACCACAGGGCATGTTTGCTAACAGACCTAAACACTTTTTAGTTTCTCTGTAATAAGAAGCCAAAAGTAGATAACTTAGAAATGTTCAGCAATAATGTTTCAGTGTTCCATCCTATCCAAAAACGACTCAGATTTTCAACCG[A||T]TTTTTATCATTTAACTTAAATGGCAAAACTCTAAAGTTTTAAGTTACCAATGAGAATTTGGAAACTGTTTCTTTCAAACATACAGGGAATAAAACAATTATTTTACCCAAAACTCTTACCCATTTTCATCTAAACTATTTGTTTCCAACAA	A	T	T	T	T	T	T	T	T	T	A	A	A	A	A	A	A	A	A	A	A	A	A	A	A	A	A	A	A	A	A	A	A
fASY	this study	LipY764_contig507:3736	G	A	yes	Prz_Cab_div	O_Dom-West	DON|PRE2|PRE|PRZ4|PRZ5|PRZ6|PRZ7|PRZ8|PRZ|PRZ9	yes_BLAST_single_hit	eMSYv3:6599761	reco					CCATTCCAGATTGAGCCCATTGACTCACCAGATATAGCTGTTTCTCTCTCTACTGTAATCAGTGTTAGGAGGAAGCTGGCATCAGCACAGGAAAGTAGGAAGAGCAGATCCCTGAGACAAAAGCCTTGGTGGCCACTAGGGACTTATCC[G||A]ATCGGTTGCCCATACGAGCTCAGGACTTAATGCTCCCTTCAGTGTCACCAAATTGTTACTGTCCAAGTGGGCTCATCTGCTCACCGCAAGACATGCCAATAGTCAGGAGGCAAGGTAGTAAGAGAGAAGGGACATTATTACAGTTTGCTAG	A	A	A	A	A	A	A	A	A	A	G	G	G	G	G	G	G	G	G	G	G	G	G	G	G	G	G	G	G	G	G	G	G
fASZ	this study	LipY764_contig513:1115	T	C	yes	Prz_Cab_div	P	PRE2|PRE|PRZ4|PRZ5|PRZ6|PRZ7|PRZ8|PRZ|PRZ9	no	n/a	n/a					TATCTTAAATCTAATTTTACAATTTAAAGAACTTGAAAAGAAGAAAGGAACTCAAAACTGACAAATGAAGAAAATAATAAGTATTATAGTAGACAAATAAAATGAATAATAGCAAAACAGTAGAGAAAATCAATTAAACCAATAATTTG[T||C]TGTTTGAAAAGATGAATAAAATGCAAAAGCCTTTAGCTTCATGAACTTAAAAAAGTGGTCTCAAATTACTACAATCAGAAGTAAAAGTGGAGATATTACTAGCAATTAAACAGTAATAAAAGAATACTATGAGCAATAGGACGCAAACAAA	T	C	C	C	C	C	C	C	C	C	T	T	T	T	T	T	T	T	T	T	T	T	T	T	T	T	T	T	T	T	T	T	T
fAT	this study	LipY764_contig73:18739	T	C	yes	Prz_Cab_div	O_Dom-West	DON|PRE2|PRE|PRZ4|PRZ5|PRZ6|PRZ7|PRZ8|PRZ|PRZ9	yes_BLAST_single_hit	eMSYv3:6652092	norm					CTCAGTTGAGTACGGACTGTTATGCCATTGTGCTTGCTGGGGAGGGTTGCCCTCTTGGCAGCATTTTTGATCTTGGCCTGCCCTGGCACTGCCCGTCTCTTTTCTTCCAGCTCCACCATCTATTAGGGGGAAAGTTGCTGTTCAGTACA[T||C]AAAGACATGTGCCATAAAAGTGTAGAAGACACTCCTGGGGAGGTGGTGAATGAAAGATAAAACTAAAGACCATTGACAGGGTCTCTAAATCTGCTTCAGCCAGAAGCTTTTTTTCTTTGAGATGGTGGTGGTATGTGGAAGTGTTGCTATA	C	C	C	C	C	C	C	C	C	C	T	T	T	T	T	T	T	T	T	T	T	T	T	T	T	T	T	T	T	T	T	T	T
fATA	this study	LipY764_contig517:568	T	C	yes	Prz	Pz-b	DON|PRE2|PRE	yes_BLAST_single_hit	eMSYv3:5360946	norm					CCTAGACCTTGAAGCATATCTGATAAAGTTTGGACCAGCCAGACAGTGAGCTTTGGAGCCGACACTACCTGTTAGTTAGAGAAATGGCCACACTCAGTCATGGGACAGCCCAGGAAAAGCCAAGCCGAGGTGGATTAGCAAATTCTTTT[T||C]TTTCTTGAAAAGTTTTTGGAGGCCTTTGCACCTCCATACTGTCACAGTTGGTAAACCAAACTTTTTATTTCATTTTTATATATAAAAAAATTATTTTGCACCCATATTAAGTTGAACTGAAAAGGTGGCTAGTTTTGATCAAAAGTCAAGA	T	C	C	T	T	T	T	T	T	T	T	T	T	T	T	T	T	T	T	T	T	T	T	T	T	T	T	T	T	T	T	T	T
fATB	this study	LipY764_contig517:2005	T	A	yes	Prz_Cab_div	O_Dom-West	DON|PRE2|PRE|PRZ4|PRZ5|PRZ6|PRZ7|PRZ8|PRZ|PRZ9	yes_BLAST_single_hit	eMSYv3:5362383	norm					AGGCCACAGGGCCAGGCCCTGAGACTCATTCTTTAAAAGATGTTCACCCTTAACCTGCATTTAGAGGTACAGTCCATGTCCTTAAGCCAACAATCACCAGGAACACAGACACCTGTAGTTAGACAGAGTTGGGTTTGTTGATTGTTGCC[T||A]TAAGGAGACTGTGGGACATCTCAGTGAGAGGATGTTAGGAAGGACCTAAAAAATTTGGGCTTGTGTGCAGTGATTTGGGGAGGGTTTAGGGGATGAAGGGCCTTGACTGGTGTTGGTGGTCTCGGAAATTGTTCGTGTTTCAACAGAACGC	A	A	A	A	A	A	A	A	A	A	T	T	T	T	T	T	T	T	T	T	T	T	T	T	T	T	T	T	T	T	T	T	T
fATC	this study	LipY764_contig517:3645	T	C	yes	Prz_Cab_div	O_Dom-West	DON|PRE2|PRE|PRZ4|PRZ5|PRZ6|PRZ7|PRZ8|PRZ|PRZ9	yes_BLAST_single_hit	eMSYv3:5364026	norm					ATATCTTTTTTTGTGAAAGGTTTGTTCAAATATTTTGTCCTCTTAAGAATTAGATTGTTAGTTTTCCTGTTGATTTGTAAGAGATCTTTATATACCCTGAATACTAGATTATTTTTTTCCTTTCTAACATTCTAACTTTTTTTTTTTAA[T||C]GTCCCTCTTTAAATTTTTTTTATTAAGGTTATGAAAGTTAATATCCTTGTGAAATTACAGTTGTACATCATTATTAGTCATGTTGTAGGTA	C	C	C	C	C	C	C	C	C	C	T	T	T	T	T	T	T	T	T	T	T	T	T	T	T	T	T	T	T	T	T	T	T
fATD	this study	LipY764_contig521:306	A	C	yes	Prz_Cab_div	O_Dom-West	DON|PRE2|PRE|PRZ4|PRZ5|PRZ6|PRZ7|PRZ8|PRZ|PRZ9	yes_BLAST_single_hit	eMSYv3:5564548	norm					CCCTTAATCTTTGAGCAGTTTCTCATGTCTAAACTTGGGAAAGTTATACTGCACAGGGGGGTTTGAGTAGGGGCCAGAGTGTTGTAGAAATATTACAGCAACATGTATGTGGTGCTGATAGTGGCGTTACCAGCAACATGGGGCAGATT[A||C]CCCGCTTTTCAAATGTCCTTGCAGTAGGTGTGATTGGTTTGACCAAGACCTGATGCCCAAGGTCAGTGGTCGTAATGACCAGAACCATCCTTTGGCCATGGAATCCCAGAGGTGCCCAGTCACCGTGGTGGGAGAAGTGCTAATTGGGCCA	C	C	C	C	C	C	C	C	C	C	A	A	A	A	A	A	A	A	A	A	A	A	A	A	A	A	A	A	A	A	A	A	A
fATE	this study	LipY764_contig523:970	A	G	yes	Prz_Cab_div	O_Dom-West	DON|PRE2|PRE|PRZ4|PRZ5|PRZ6|PRZ7|PRZ8|PRZ|PRZ9	yes_BLAST_single_hit	eMSYv3:9337806	reco					ATATGCCAATATGTACTGGGGGGATTTGTGGATAAAAAACGAAAAAATAAAGAGTTAATATAAAATGTCCATACCACCGAAAACTTTCAGTGGTTTAATTTAGCCCCTATCAAATCCCCAAAGGCATTTATCACAGAAACAGAAAAACA[A||G]CCCAAAAACATATATGGAAATATAGAAAACACTGGAATAGCCAAAGCAATCTTGAAAGAAGGAAGATAAAGCAGGAGGTATCATGCTTCCTGATACAAACTATACTACAAAGCAACAGTAATCAAAACAGTATAGCATAGACATAAAAACA	G	G	G	G	G	G	G	G	G	G	A	A	A	A	A	A	A	A	A	A	A	A	A	A	A	A	A	A	A	A	A	A	A
fATF	this study	LipY764_contig524:1619	T	C	yes	Prz	Pz-b	PRE2|PRE	yes_BLAST_single_hit	eMSYv3:8846792	norm					GAAAAGGCAATCCCTGTACACCATTGGTGACACTGTAAAATAGCACAACTACTATAGAAAACAGTTTACAGGTACCTCAAAAAACTAAAAATAGAACTACCATATGATCCAGCAATCCCAAATTGTCTTGAAGAGACTATAAGATATAT[T||C]TGCAAGCCATGTTCTTAGCATCACTATTCATATTAGCCAAGAGGTGGAAGCAACTCTATTGTTAGTGAATGAATGAATGAACATACAATTATGGTTTATACATACAATAGAACATTATTCAGTCTTAAAAGAAAAGGAAAAGGAAATCCTG	T	C	C	T	T	T	T	T	T	T	T	T	T	T	T	T	T	T	T	T	T	T	T	T	T	T	T	T	T	T	T	T	T
fATG	this study	LipY764_contig6:15019	C	T	yes	Prz	Pz-b	PRE2|PRE	yes_BLAST_splitted	eMSYv3:8054554	reco					AAACAATTGGGTCATGGCCTTGGATATGCAATTATGCTTTGTGCTCAAAATGAAATGCCAGAAAATGCTCCTCTCGTTCTACTAAAAAAAACCTCTTTCCCACGAGTCTTAATTAAGAAAGATTTAGTGTCTTGACGCAGTCTCTTGAG[C||T]CACACCATACACAATAAAGTCTATAGCCAGGACCACTGGCCTGAGTTCTGGGATTATCAAGGGTCAAAAAGTCCTGTACATCCTGACTACATAGTATGCTTCAGTTAAGATGAACTGTCAGGTAAGACAAAAGGAGTTATGCCAGAGACAT	C	T	T	C	C	C	C	C	C	C	C	C	C	C	C	C	C	C	C	C	C	C	C	C	C	C	C	C	C	C	C	C	C
fATH	this study	LipY764_contig584:1783	G	T	yes	Prz	Pz-a	PRZ4|PRZ5|PRZ6|PRZ7|PRZ8|PRZ|PRZ9	yes_BLAST_single_hit	eMSYv3:8678755	reco					TACTAGTTTATTTTTGACATACAAATTTACTTAATTGGATTTATTTTAATCTTAGCCAACTTGACCATATATAAAACTATCTAGGGCTTTATTTTTACAAAACTTTGTTTATTTATTTATTTTTTTTTTTGCATTCAGAATTTGTCCCA[G||T]TACTTTAGGGCAAATTTATCTTTTTCAACTCAAGAAACAAAAATATTTTTATTTTTATATCGTTTTATTGAAAACTATATTTTGCTTCTCTTGTATATAGACGTTTTAGAAATGTTTTCTTATAGAAAATTTTTCAGCATATATAAAACGT	G	G	G	T	T	T	T	T	T	T	G	G	G	G	G	G	G	G	G	G	G	G	G	G	G	G	G	G	G	G	G	G	G
fATI	this study	LipY764_contig527:3454	T	C	yes	Prz	Pz-a	PRZ4|PRZ5|PRZ6|PRZ7|PRZ8|PRZ|PRZ9	yes_BLAST_single_hit	eMSYv3:7397068	reco					ATTTCTCCTACCACAAAGTTGACAAGAGAGTTCTGCACCACCATAAGCCAAATGTACCCACAATTCAATGTAAATAGTTCAAGAGGATATTCACTATTGAATTTTAGACCTTTCACAGTGATAAATATATTTCCTGAAACATTTCTCAG[T||C]GGGCATTAAAAATATCAGTGTCATCGGGGCTGGCCCCGTGGCCGAGTGGTTAAGTTCGCGTGCTCCGCTGCAGGCGG	T	T	T	C	C	C	C	C	C	C	T	T	T	T	T	T	T	T	T	T	T	T	T	T	T	T	T	T	T	T	T	T	T
fATJ	this study	LipY764_contig530:1413	T	G	yes	Prz_Cab_div	O_Dom-West	DON|PRE2|PRE|PRZ4|PRZ5|PRZ6|PRZ7|PRZ8|PRZ|PRZ9	yes_BLAST_single_hit	eMSYv3:8206395	norm					GTGCAACATCACCACAATCAATTTTAGAACATTTTCTTCACCCCAAAAGGAAACTCCATACCAATTGCTAGCCACTCCTCTTTCCTTCCTCTCCTCAGAGCCTGCTAACCACTAGTTTACTCTCTCTCTCTATGGGTTTGCCTATTCTG[T||G]ACATTTCATAGAAATGGAATCATATAATAGATGGCCTTTATCGAATGACTTCTTTCACTGAGCGTAATATTTTCAAGATTAAGCCATGTTCATCCATGTGACATAATCTTCCATTGCATAGCTATACCACATTTTCTTCATCTATTTATCC	G	G	G	G	G	G	G	G	G	G	T	T	T	T	T	T	T	T	T	T	T	T	T	T	T	T	T	T	T	T	T	T	T
fATK	this study	LipY764_contig540:2475	C	A	yes	Prz	Pz-b	PRE2|PRE	yes_BLAST_single_hit	eMSYv3:6668566	norm					ACTGAAAGTAAAGGGATGGAAAAAGATATTCCATGCAAATAGAAGCCAAAAGAAAGCAGAGGTAGCTATAATTATATCAGACAAAATAGACTTGAAGGGGACCAGCCTGGTGGCATTGTGGTTAAGTTCACACGTTCCACTTCGATGGC[C||A]CAGGGTTCACAGGTTCATATCTCAGGCACAGACCTATCACTGCTCATCAAGCCATGCTGTGGCAGCATCCCACATAAAGTAGAAGATTGACACAGATGTTAGCTGAGGGCCAACCTTCCTCACACACACACACACACACACACAAAATAGA	C	A	A	C	C	C	C	C	C	C	C	C	C	C	C	C	C	C	C	C	C	C	C	C	C	C	C	C	C	C	C	C	C
fATL	this study	LipY764_contig541:101	C	A	yes	Prz	Pz-b	PRE2|PRE	no	n/a	n/a					TTTATCAAAAGCAATCAGCCTCAAATAATCCTGATGCCAAAGAGACATATCTGAGGGTGGCCAATTCCAGACCCCTACAGTAGGTTAGGTGTGTTAAGTG[C||A]ATTTTTGACTTACTATATTTTCAACCTACAATGAGTTTATTGGGACATAATCCTATCATAAGTTGAGAAAAATCTGTAAATATAACCCCATCATAAGCTGAGAAAGATCTGTAAATGTAGTAAGAAAAACTGCTCCTATGCTTCTTATATA	C	A	A	C	C	C	C	C	C	C	C	C	C	C	C	C	C	C	C	C	C	C	C	C	C	C	C	C	C	C	C	C	C
fATM	this study	LipY764_contig542:1620	AAGTAAACTACC	A	no_indel	Prz	Pz-b	PRE2|PRE	yes_BLAST_single_hit	eMSYv3:8850502	norm					AGAGACGTTGGTAGTGGAATGAATAAAATCAACCTGTAATTTAGAGCAGTGGTCGGAAACTTGAACGTGCTTAAGATGATCTGGGTTTGCATTTAAGACGCAGATTCTCATTTAGCAGGCCTGGGACAAGGTCTAAAATGCTGCAGGTG[AAGTAAACTACC||A]AGCTGCTGCTGACCACACAAAGTATGCAGTACACAACCTTTTTTTAAAAAAGCTTTTTAAGTGAGTGAGATCATACGGTATTTGACTTTCTCCTTCTGACTTTTTAAGGTGTAATTCAGATACAGTATTTAACTGCAAGA	AAGTAAACTACC	A	A	AAGTAAACTACC	AAGTAAACTACC	AAGTAAACTACC	AAGTAAACTACC	AAGTAAACTACC	AAGTAAACTACC	AAGTAAACTACC	AAGTAAACTACC	AAGTAAACTACC	AAGTAAACTACC	AAGTAAACTACC	AAGTAAACTACC	AAGTAAACTACC	AAGTAAACTACC	AAGTAAACTACC	AAGTAAACTACC	AAGTAAACTACC	AAGTAAACTACC	AAGTAAACTACC	AAGTAAACTACC	AAGTAAACTACC	AAGTAAACTACC	AAGTAAACTACC	AAGTAAACTACC	AAGTAAACTACC	AAGTAAACTACC	AAGTAAACTACC	AAGTAAACTACC	AAGTAAACTACC	AAGTAAACTACC
fATN	this study	LipY764_contig544:2426	A	T	yes	Prz_Cab_div	O_Dom-West	DON|PRE2|PRE|PRZ4|PRZ5|PRZ6|PRZ7|PRZ8|PRZ|PRZ9	yes_BLAST_multi-copy	eMSYv3:940523	reco					ATCATGCATCGTTTACCTTTCTTGTCTGGTTTATACACCACTTAGCATAATATCCTCCAGGTTCATTCGTGTTTTTCACAGATGGCAGGATTTCGGTCTTTTAAAGGCTGAATAATATATATATGTATATATATATTTCTTATCCATTT[A||T]AAAAATTTTTTTATCCGTTCATCCATCGATAGACACTTAATGTTGTTTCCATATCTTTGCTATAGTGGTTAATGCTGTAACGAACGTGGAAGTACATGTATTTCTTTGAAATACTGATTTCATTTCATTTTACTATCTACCCACAAGTGAG	T	T	T	T	T	T	T	T	T	T	A	A	A	A	A	A	A	A	A	A	A	A	A	A	A	A	A	A	A	A	A	A	A
fATO	this study	LipY764_contig547:1964	C	A	yes	Prz	Pz-a	PRZ4|PRZ5|PRZ6|PRZ7|PRZ8|PRZ|PRZ9	no	n/a	n/a					TTAAATGCTAACTGTACCTATAATTCAGTTGTCACTCATCATAAACTGTAGCATACTTTTACACTTAGTTTATATGTGTAGGTTGTTGTCATATCTGTCTAATGGGTTGAATTTTAATGTAGTGAATTTGGTGTTAGTCCTTGTTCTGA[C||A]ATTTTAGCAGCTGAATATGACATGAAGCAAATTACTGAATATCTCAAAATCTGTGTTTTTATCACAAGAAAAAACACCAGTATGGATGTTATGAGATTGTTTAGAAGATTAAATCCAATGCATGTGTATGTAAAATGTTTGGTAGGGTATG	C	C	C	A	A	A	A	A	A	A	C	C	C	C	C	C	C	C	C	C	C	C	C	C	C	C	C	C	C	C	C	C	C
fATP	this study	LipY764_contig548:261	G	T	yes	Prz_Cab_div	P	PRE2|PRE|PRZ4|PRZ5|PRZ6|PRZ7|PRZ8|PRZ|PRZ9	yes_BLAST_single_hit	eMSYv3:6230193	norm					TCTAAGGCTGTCTACCTGGAGATCCCACAGGTTAAGGGCTCAGTCACACAACACTGCGCCCACTCAACTTTATATGCCAATTGCAGCTGGCAGGTCTCCAGGTTACCCACAACTTCTGTTCAATTAGTTTACAAATCAGGAGTCCCAAT[G||T]ATCCCCTCCTGATACTCAATTAATTTGCTAGAGTGACTCACAGAACTCAGGGAAACACTTAGTTACATTTACCAGTTTATCAAAGGCTATAGGTGAAAAAGCAGATGAAAAGATCTGGGAGTGTCCTGCACACAGAAGGCTTTGTCCTCGT	G	T	T	T	T	T	T	T	T	T	G	G	G	G	G	G	G	G	G	G	G	G	G	G	G	G	G	G	G	G	G	G	G
fATQ	this study	LipY764_contig549:1329	C	T	yes	Prz_Cab_div	O_Dom-West	DON|PRE2|PRE|PRZ4|PRZ5|PRZ6|PRZ7|PRZ8|PRZ|PRZ9	yes_BLAST_single_hit	eMSYv3:5993768	norm					GGGCCAGCCATGGCCAGTACTTAACATTCTACACACTCTGCTTAGGCAGCCTGGGTTCCTGGGTTCAGATCCCAGGTGTGGAACCAATCCACTCATTAGCCATGCTGTGGAGGCATCCCACATACAAAACACAGGAAGACTGGCAAAGA[C||T]GTTAGTTCAGGGCGACTCCTCCTCACCAAAAAAATCAATAACAAACACTAAAGATGATCTGAGAAATCAGTTTCATCAGAGGGGATGAAGAGAAAGCACAAAACAGTGAATTTACTGGTAGGGAATTTATTGCTCTACAATCTTACATGCT	T	T	T	T	T	T	T	T	T	T	C	C	C	C	C	C	C	C	C	C	C	C	C	C	C	C	C	C	C	C	C	C	C
fATR	this study	LipY764_contig552:2027	C	T	yes_N_in_donkey	Cab	Dom-West	DON|PRE2|PRE|PRZ4|PRZ5|PRZ6|PRZ7|PRZ8|PRZ|PRZ9|YAK4|Mong|YAK8	yes_BLAST_single_hit	eMSYv3:967380	norm					GCGATCTAAAAAGAATAGCAAAATCTTATTTACACTTTGGTAGAAAGTCTAAATGTCAGTGTTGGGGAGGAAGAAATTTTCCTCTAGCTTCCAGGTTCTTCTGGTTGGTTTAGGAATTAAATTACAGGAAACAGATTAATAGGAGAAAG[C||T]CAAATTTAATTGTGTATATATGGGAACCCTACATAACTGAGAAGGTAAGAGACCCCACAAAAATGAGGTTTGGAGGAAAAAAAGGTAAAATGAGGTATATGTGCCTTCTTAAGCTAAGGAATAGGATACAGGCCTGAGGCTTCACAGGGCA	N	T	T	T	T	T	T	T	T	T	T	T	T	C	C	C	C	C	C	C	C	C	C	C	C	C	C	C	C	C	C	C	C
fATS	this study	LipY764_contig552:2327	T	C	yes_N_in_donkey	Prz	Pz-a	DON|PRZ4|PRZ5|PRZ6|PRZ7|PRZ8|PRZ|PRZ9	yes_BLAST_single_hit	eMSYv3:967680	norm					AGGAGGGTAATTCACAGGACGATAAGAAGAGTAAATCTTCTATAATTAGAGGTTTGCCCCACCATACAGAGAGGTCACAAAAAAATTTTTCTGGTAGTAAGTCTTTATTATGGGCAAGGCCCTTAAATTCAAATCCTTTAAAGGAGAGG[T||C]GAAAGTTTCTCTGAGCCTGCAGTGACTCCATTGCCTTTATCTCAACATATTCCACATGCCAACGTGGCACATGGTGGTGATGTGGGCTTGGTGAGCTGAGGAGTTGAAAGATTTCTTGGACTTTCAAGGTCTGGCAGCAGTGCTCTTTTAT	N	T	T	C	C	C	C	C	C	C	T	T	T	T	T	T	T	T	T	T	T	T	T	T	T	T	T	T	T	T	T	T	T
fATT	this study	LipY764_contig556:1197	A	G	yes	Prz_Cab_div	O_Dom-West	DON|PRE2|PRE|PRZ4|PRZ5|PRZ6|PRZ7|PRZ8|PRZ|PRZ9	yes_BLAST_single_hit	eMSYv3:9328565	norm					AAGTTGTTTTATCATAAAAATAGACTATTATAACGATAACATGTATCATGAAATCTCATGATAATCACAGAGCAAAATCTATAATAGATACACAAATGGTAAAAGGAAAGGAATAAAACTGTACCATTACCAAAAAAAATAATCAATTC[A||G]CAAAGAAAGATTGCAAGAGAGAAGGAAAGAAGCAAGGAAAACTGCAAAACAATCAGAAGGCAATGAGAAAAATAGTTATAGTGAGTTCTTACCTATCAATAATTCCTCTAAATGTAAATGTTATAAATTCTCCAAATAACAGAGTGGCTGA	G	G	G	G	G	G	G	G	G	G	A	A	A	A	A	A	A	A	A	A	A	A	A	A	A	A	A	A	A	A	A	A	A
fATU	this study	LipY764_contig562:1640	C	T	yes	Prz	Pz-a	PRZ4|PRZ5|PRZ6|PRZ7|PRZ8|PRZ|PRZ9	yes_BLAST_single_hit	eMSYv3:4951439	reco					TTTTTTTCCCCTTGCTTATCTGTGCCTTTTCTGTGTCTACTGTGCCTTTTACCCTAGAGGTCAGCCGAGGAAAAGCCACCTCTTGTAATTGGAGATATCTGAGTCTGTGTGTGGGAAGTTAAGAAGGGGAACTTTGCAGTGACTTCGGC[C||T]CTCAAAGGTATAACAGAAAGTGCTTTCATTGTGGCTACACAAAAACTAACCAAAAAACTAAACTGAGGATAAAAATCCATCGCCTCCCTGGAGACAGTAAAAGATCAGTAGCTTCCAGGAGTTTTCAAGGAGGGAGGGAGGGATGAATAGT	C	C	C	T	T	T	T	T	T	T	C	C	C	C	C	C	C	C	C	C	C	C	C	C	C	C	C	C	C	C	C	C	C
fATV	this study	LipY764_contig564:1748	C	G	yes	Prz_Cab_div	O_Dom-West	DON|PRE2|PRE|PRZ4|PRZ5|PRZ6|PRZ7|PRZ8|PRZ|PRZ9	no	n/a	n/a					AGACTAAGTCAGTTCCATCCCTTACCTCTACCACTTCTAAGTTGCTATTGCGATACCTTTTTTCTTGTGTTGTGAGTTCGTTGCTAAAATGACAAGATCGTATTTATTCTTAGCGTTTTCTTTCTCTTTATCTTTCAGCTTATACATAA[C||G]CATTTGCTAACCTGTTCTGATAGACAGCTGCAATTTTCTGATTTTGTCTTTCTACTTATCTCCTTGCCCAGGATTTTGTAATCCCTTTTTTTTTTTTTTTTTTTTTCCAGATATGAGGGCCTTCCTGAAGATTTCTTCTTGGAGCGGTGGG	G	G	G	G	G	G	G	G	G	G	C	C	C	C	C	C	C	C	C	C	C	C	C	C	C	C	C	C	C	C	C	C	C
fATW	this study	LipY764_contig565:995	C	G	yes	Prz_Cab_div	O_Dom-West	DON|PRE2|PRE|PRZ4|PRZ5|PRZ6|PRZ7|PRZ8|PRZ|PRZ9	no	n/a	n/a					TTTGTATGAGAGGCCATGATTCTGTACAGTGTGGGAAATGGTTTCTAATAGACACCTCATAGGGAGTGATGTTACTTGCAGTTTAATCACCCATTTTCAAAGAAAACTGCCTTGCCCAGCTGTGGACACTCAGGTTTCTAGAATTAGAT[C||G]GATAGAGAGTTGAAAAATTAAAACAGTACTGTGCGAAGTGCAAGGAGAAAAGTTTACACACAGATGTACACAGACAATTTTATTCTTCAGTTCTATAAAAGTATTTACCAGCATTTCCAGAACATACTCTGGAACAAAATGCTAGGATTTA	G	G	G	G	G	G	G	G	G	G	C	C	C	C	C	C	C	C	C	C	C	C	C	C	C	C	C	C	C	C	C	C	C
fATX	this study	LipY764_contig566:771	A	T	yes	Prz_Cab_div	P	PRE2|PRE|PRZ4|PRZ5|PRZ6|PRZ7|PRZ8|PRZ|PRZ9	yes_BLAST_single_hit	eMSYv3:6912064	reco					CTCCGTGCATGTGTGTTCTGTGTGTATGTAAAAATCTTAAACAGGAACTTAGCTTTCCTTTGTAAAACTAATTTGAGAGCAAATTATGAACAATTTAGTCCCACAAATGCCCTTAAGGGAGGTTCTATTTGCTTATTAAAACATTACGA[A||T]GTATTCAACATAATTCAATTTAATCACTCTCTGAAAAGGAAGATTATAAAGAAAAAAACCCCAAACCAGAAAACTCTACTTTGAAAATAATCATTATTTGGAAACAACAATTTTTTCTTCTCATTTTAATTTTTAAGAACTGCTGTAAGCT	A	T	T	T	T	T	T	T	T	T	A	A	A	A	A	A	A	A	A	A	A	A	A	A	A	A	A	A	A	A	A	A	A
fATY	this study	LipY764_contig567:518	C	A	yes	Prz_Cab_div	P	PRE2|PRE|PRZ4|PRZ5|PRZ6|PRZ7|PRZ8|PRZ|PRZ9	yes_BLAST_single_hit	eMSYv3:6846179	norm					TATTTGTTTAAACTTAAAAATTCATCATTTTCAGAGTGTCAATTTGATGTCTGATGTAATGGTTTTCCCAAGTCCAGAATTATATACTCAAAGCATCAACACTTTTTAAGATACTATAGAATTTGCTCCTGCAATACTTTCCCCAACAA[C||A]TTTGCTGTGTTGGTAAAGAGACTTCGGTTAAAAATTGCAGAAATGCTCTTGAGATGAATTGCGGAAAATGGAACATGAATGCATCTTAGGGACATCAACCCTTATTCTCTCCCCCAATTGAATCTATGATGAAATATCTGTATTGGTGATT	C	A	A	A	A	A	A	A	A	A	C	C	C	C	C	C	C	C	C	C	C	C	C	C	C	C	C	C	C	C	C	C	C
fATZ	this study	LipY764_contig570:977	A	G	yes	Prz_Cab_div	O_Dom-West	DON|PRE2|PRE|PRZ4|PRZ5|PRZ6|PRZ7|PRZ8|PRZ|PRZ9	yes_BLAST_multi-copy	eMSYv3:1080122	norm					TCCCCTGGCATTTGGTTTTCCTCTTTTAACCAGAGTTACAATTATTTGTGTCTGAGTCATTTTCAGGAGTTCCTTGAACTATGCACCGTGTAACATTGTACAGACACCACGTACTGTTTACCATGTCCTATGGAATTTACATGTGGTAG[A||G]ACAAAATATGTCATACATTTTAATGTGTTTATAAACAATATTAAATATCTACATAATGTATAACTGTGTTACGTATAACCATAAAGATACATGTTTTATAGTTCATGTATGTATTCTATAGTTACATGTAATTTGTTTGGGTTACATACAT	G	G	G	G	G	G	G	G	G	G	A	A	A	A	A	A	A	A	A	A	A	A	A	A	A	A	A	A	A	A	A	A	A
fAU	this study	LipY764_contig368:5135	C	T	yes	Prz_Cab_div	O_Dom-West	DON|PRE2|PRE|PRZ4|PRZ5|PRZ6|PRZ7|PRZ8|PRZ|PRZ9	no	n/a	n/a					ATTTTGGAGGGACCATTATTCCACCTACCACAAGCCCCTGAAGCCCAGAAACAATAGTCGCAGGCTCTGATGCTACCTCTCATAAAGGCAGAAAAGAACAGCAACATAAAATGATTGAAGTGGCTTGAAAACAACAAAATCAAGCTATG[C||T]CATAGATTAGACCAGTGGATTTGGGAAAAGGGAGAATGGCTCAAAATACATGTTGCTTACACTATCAATCTAGCCAGTATTAAACTGTGCAAAACTCTAAACATAAAATATTCAAATTCCGTGCATCCCGCAATGGAGACATTTAGGAGGT	T	T	T	T	T	T	T	T	T	T	C	C	C	C	C	C	C	C	C	C	C	C	C	C	C	C	C	C	C	C	C	C	C
fAUA	this study	LipY764_contig570:1250	G	T	yes	Prz	Pz-b	PRE2|PRE	yes_BLAST_multi-copy	eMSYv3:1080395	norm					ACATGTAATTTGTTTGGGTTACATACATTTTAATATATGCATACTATATATGTCTATCTATCTCATATGTGTATGGATAATCTTTCTTTGTTCATTCAGGTACAGCAGGGCAGTCCTGTTCTCTGTCTCTTTGGCAGCCACCGGGAACT[G||T]GTAGGCCTGGTCAGCGAGTCCTCAATGGCCTGTTATGACCCTATTCTTATCATCAAGACAGCCCCATACATATCTTGGATGAGATGGTTTTTCAAGGCATCCCAGAAGCCACTGGACCGTATTTTTTCTCTACCCTGCAGTTTTATCCCTG	G	T	T	G	G	G	G	G	G	G	G	G	G	G	G	G	G	G	G	G	G	G	G	G	G	G	G	G	G	G	G	G	G
fAUB	this study	LipY764_contig571:493	T	C	yes	Prz_Cab_div	O_Dom-West	DON|PRE2|PRE|PRZ4|PRZ5|PRZ6|PRZ7|PRZ8|PRZ|PRZ9	yes_BLAST_single_hit	eMSYv3:9060877	reco					GCCAGTCTTCCTTGGCAAAAAGAGGAGGATTAGCAGTAGATGTTAGCTCAAGGCTAATCTTCCTCAAAAAAAGGTTAGCAAATGGTACGACATGAAACTAAAAAGCTTCTGCAAGGCAAAATAAACTATCAACAAAACAAAACCACAAG[T||C]CACCAACCGGAAAAAATATTTCCAAATCATATATCTGACAACAGGTTAATTTCCAAAATATATAAGGAACTCACACAACTCAACAACAAAAAAACAAACAATCAAAAAATGGGCAGAGGATATGAACAGACATTTCTCCAAAGAAAATGTA	C	C	C	C	C	C	C	C	C	C	T	T	T	T	T	T	T	T	T	T	T	T	T	T	T	T	T	T	T	T	T	T	T
fAUC	this study	LipY764_contig574:2404	T	C	yes	Prz_Cab_div	O_Dom-West	DON|PRE2|PRE|PRZ4|PRZ5|PRZ6|PRZ7|PRZ8|PRZ|PRZ9	yes_BLAST_single_hit	eMSYv3:5503416	reco					TGCCCCAACATGTCAGGTGGATGCTTTGGAAACAGACCTGTAACCAATGCAAGAGAGACTGGAGTCAGAAAACCCTTTGTTTTGGTTTGTTTGGACATTCTCCTGGGAGAGATGTCAACTAGCTCCCTCTAAAATTACACTGAGCTTGC[T||C]GTTTCAGACTTCCCTGGCCTATCAACAACATAAAAAAATTGAACATAAAATGTCAAGATAGGATTTGTTTTGGTCTCCATTCAAATGTTATGTTACTCTTCGAATGAAGAATGGGGAGGGGCCAGCCCCAAGGCCCGGTGGTTAAGTTCGC	C	C	C	C	C	C	C	C	C	C	T	T	T	T	T	T	T	T	T	T	T	T	T	T	T	T	T	T	T	T	T	T	T
fAUD	this study	LipY764_contig576:1948	G	A	yes	Prz	Pz-b	PRE2|PRE	no	n/a	n/a					TCCATAAATTTCTCTGAAGATGCAACATATTTGCAAAGACATCAAAGTAAAATAGCAACTGTCTGCAAATAACAAAACATTCATAAACGGTAATTGACAAAGGCATTTGACCATTGCTGTGATATATAACATTTTGAGACAATAACCAG[G||A]ATTATGGCTGATAATCAGAACAACTCAGATAATTTTTAAAATACTTGTTTTAAAATACTTATATTAATAACAGTTATTTACATAATATCATTTAGGAAAGTTTATCATTACTTATTTGACAATGTTTGTCACATAATTTAACATACAAAAT	G	A	A	G	G	G	G	G	G	G	G	G	G	G	G	G	G	G	G	G	G	G	G	G	G	G	G	G	G	G	G	G	G
fAUE	this study	LipY764_contig578:1080	G	A	yes	Prz_Cab_div	O_Dom-West	DON|PRE2|PRE|PRZ4|PRZ5|PRZ6|PRZ7|PRZ8|PRZ|PRZ9	yes_BLAST_single_hit	eMSYv3:6988701	norm					AGTAAAGCTCCAAATCTAAGACTCATGGAAATATTCCCCTACAGGTTTTAGAGGGAACTCAGCCCTGCCAGAATCTTCATTTTGGACTTCTGCCATCCTGAAATGGGAAATAACAAATTTCTGTTGTTTTACACCACACAGTTTTTGCT[G||A]CTTTGTTATAGCAGTTTTAGGAAAGTTATAAACAAGAGTTACTAAAAATACTTGTTGACTTCACTTCAGTCATTTCCCTGTCAACGAAAGAACCCACTGATGACAGGCAAACCTCTCTCCTAAATGAGTATAACTTCTCCCTTCTCTGCTG	A	A	A	A	A	A	A	A	A	A	G	G	G	G	G	G	G	G	G	G	G	G	G	G	G	G	G	G	G	G	G	G	G
fAUF	this study	LipY764_contig581:805	G	C	yes	Prz	Pz-a	PRZ4|PRZ5|PRZ6|PRZ7|PRZ8|PRZ|PRZ9	yes_BLAST_single_hit	eMSYv3:5034954	reco					TTTAGACACCATATTAAAAATCATGGCCTCAGTTTGAGGTTTTTGAAGAGAAGTAATCTCCTAAGTCATTTTTCTAGCTTTTGCTTCATTTTACGAACTGTTCCTTCCATTTTTCTTCCTAAGCAGGACTTTAGCATCACATGACAAAC[G||C]TGGGCTCCTTTCTTGGATGTTCTCTTCTGTCCTCAGAGAAGGTACCAGGATGTAGACATATTAAACGGGCTCATAGAATAAAGCAAACAGGCAACACATGGGTTTAAATGAGAAGTGCATTGAGAGTGCCTGCTTATGATGTCCTCTGCTT	G	G	G	C	C	C	C	C	C	C	G	G	G	G	G	G	G	G	G	G	G	G	G	G	G	G	G	G	G	G	G	G	G
fAUG	this study	LipY764_contig581:2189	G	A	yes	Prz	Pz-b	PRE2|PRE	yes_BLAST_single_hit	eMSYv3:5033570	reco					CAGATGACCCCAGTCAGAACCCCTTCTCTGAAGAGACTGGCTGAAGTTGAGCTGCACCGCCCAAATTGTCCCCATTGCTACCTGAAGATGGATGACATGGGACCTGCAAGTTACCTGCTGGGGTTAGCAAGGTGCCCTCCCCGCCACTC[G||A]CCTGCTAGCAAAACATTCGTTACTTTTGAACTTATTCAACATAATTTCAGTAATGCTTGTCAAACATCTGAAGATGAAGTGCACTATATCAGTTGGTTACAAAATGATCTCAGCAGACCATTCACAGCATTCACAGCCCTAGGTAGACAAG	G	A	A	G	G	G	G	G	G	G	G	G	G	G	G	G	G	G	G	G	G	G	G	G	G	G	G	G	G	G	G	G	G
fAUH	this study	LipY764_contig6:16107	C	A	yes	Prz_Cab_div	P	PRE2|PRE|PRZ4|PRZ5|PRZ6|PRZ7|PRZ8|PRZ|PRZ9	yes_BLAST_splitted	eMSYv3:8053466	reco					AATAGTCAAGAGTCTTCATGTCTTCTCTAAGTAGAATAACTCTTTTCATTTCAGGAATGAATTTGAAAGTCTGATGAGCGACAATTACTGAGGCCTGGGCATTTGAGGAATGCTTTATAGTGAAGACAGAAGTTACTTGGAAATGTGGG[C||A]CTTGATTAAGTGAAGAAGAGAAAGTGAGTCTTCTAGAAAAGTCTGAGTAAAGACTAACAGAACCTGTTATCCTCTGCAGCATACTTCTTTCCTACTTTAATTACTATTCATTTTTTCACTCAAGTGAGAACTAGCCACTAAAATACCCAGA	C	A	A	A	A	A	A	A	A	A	C	C	C	C	C	C	C	C	C	C	C	C	C	C	C	C	C	C	C	C	C	C	C
fAUI	this study	LipY764_contig759:318	A	C	yes	Prz	Pz-a	PRZ4|PRZ5|PRZ6|PRZ7|PRZ8|PRZ|PRZ9	yes_BLAST_single_hit	eMSYv3:7296337	norm					GTACAGTCTTTGACATCAGATTTAAAAGAATCTTTTCAGACACCATGTCATCTCACACAAGGGAAACAATAGAAAGAATAAATAAATGGGACTTCAGCAGACTTAAGAGCTTGTTCAAGGAAGGGGAAAACAGAATTGAAACAAAAAAC[A||C]GCCCACCAATTGGGAAAAAATATTTGCAAGTCACATATAT	A	A	A	C	C	C	C	C	C	C	A	A	A	A	A	A	A	A	A	A	A	A	A	A	A	A	A	A	A	A	A	A	A
fAUJ	this study	LipY764_contig587:867	G	A	yes	Prz	Pz-b	PRE2|PRE	yes_BLAST_single_hit	eMSYv3:7862016	reco					GTTTCCACAGCCATTATTTTAAAAATCACTGTCATGAATCAGGTACAGTAATACAAAGCTCCCTAGTTATGAATACAAATTTGGTTTTGAGTTTTTTTACAAATATTTGTGGAGAAGATGCTCAAGATGCTGGAATTTTTTTTGGCAAG[G||A]GCATGCTTATGACCTTTTCCCCTCTTTTCTTTTCTTTTCTTCAGTCTCGGGAATTAACTTCATCACAACAGCACAAAGAAACTACTCAAGTTTGTTTTTTTTCAGGTGGAGTTTCTGGGGCATAAATGATCCAATTGAAAGCATTTCCAAC	G	A	A	G	G	G	G	G	G	G	G	G	G	G	G	G	G	G	G	G	G	G	G	G	G	G	G	G	G	G	G	G	G
fAUK	this study	LipY764_contig588:328	A	G	yes	Prz	Pz-b	PRE2|PRE	yes_BLAST_single_hit	eMSYv3:5301760	norm					ACATGTCTGACTGTAGATTACTTCTGAGAAAATCTAAGATAATGATCTAATTTGTTGATAACATAAACACCTGTCTACAGTTTTTCTCTCCTCTTGGATAAAGATAAATGAGTTATTAAATTGCATCAGAAACTGAGCTGGAAATTGTC[A||G]TAGAGGTTATGACTGAGGTCATAGCTTGTCAACAATGCAGAAAGTCTAAGCACCTCTGGTATAAACAGGAGCTCACTGCGGCAGAAGAATTATTTCTGCATGTGCCTGTGTTCATTGTGGGTGTTCTTCATTGGAGTAAAATGGAGGTATG	A	G	G	A	A	A	A	A	A	A	A	A	A	A	A	A	A	A	A	A	A	A	A	A	A	A	A	A	A	A	A	A	A
fAUL	this study	LipY764_contig588:947	A	G	yes	Prz_Cab_div	O_Dom-West	DON|PRE2|PRE|PRZ4|PRZ5|PRZ6|PRZ7|PRZ8|PRZ|PRZ9	yes_BLAST_single_hit	eMSYv3:5302379	norm					TTGGGCTTCATCAAACAACCTGCTTTGGCTGATGGAATGTGAGCAGATGTGACATACACCACATCTAAGCAGAAGTTTTAAATGCACTGGAGTGGTTGACATACACTTGGGTGTCTGCCCTCGGCCTTGAGAACAGCAGGCTCCAGATA[A||G]GATCTGGCTCCAGGTGAGGGAAGATATGTGGCATGGAGTGATGTGGTCCCCTTCCGGTAGAGGGTCACACATACAAGACCACCCCAGCTTTGACTTGTGAGGGTTGACAGTACACCCAAGGCAAGCCCAGGCGAGAGGGTATGACAATGGC	G	G	G	G	G	G	G	G	G	G	A	A	A	A	A	A	A	A	A	A	A	A	A	A	A	A	A	A	A	A	A	A	A
fAUM	this study	LipY764_contig590:506	T	A	yes	Prz_Cab_div	P	PRE2|PRE|PRZ4|PRZ5|PRZ6|PRZ7|PRZ8|PRZ|PRZ9	yes_BLAST_single_hit	eMSYv3:8915597	norm					AGCACTTTTGTAGATGTTGTGGGATCTGTACCATATGCTAAGGGACCCAAGAGGAGTCTCACCTACCTGTACATCTGGAAATAGGCAGACAGACCTTTGTATGGACAGTAGAACCAGCGAAGGCCCCATCCAGACCCCTCTCTTTGCAT[T||T]TGGGGGAAACCTGAAGAATACTGATCTGAGCAGACACCTACACAAGATGGAGAATTTGCGGAAGTCCAGCCTTCCTGAGGGAGATTCTATCATGTCATTAGGGCACACACACAATGTTGTGTGTATATATATATAACATACATATGTAACG	T	A	A	A	A	A	A	A	A	A	T	T	T	T	T	T	T	T	T	T	T	T	T	T	T	T	T	T	T	T	T	T	T
fAUN	this study	LipY764_contig591:517	C	T	yes	Prz_Cab_div	P	PRE2|PRE|PRZ4|PRZ5|PRZ6|PRZ7|PRZ8|PRZ|PRZ9	no	n/a	n/a					TTTGAAAGCCAAATCTTTCTTAAATAACCCTCAGGCACTAGAAAGCAAATGAGTTCAACAAACAAGGCTCTGCTGATGTTCCTCTTTTCAATTAAGATCAAGGTCATCTAGACTCCAATGTAGAGACTTTGGCACCATGTGTGATTTCC[C||T]GAAATTGGCTCAGTTTTCATGCTACATTTACCAAGACATGTGGATTATACCCTCCCTCGTTGTTATGCCCTGAATTGTGCCTCCCTCCAAAAAACACATCTTCAAGTCCTGACCCCTAGTACTTCAGAATGTGACATTATTGCATAGGATC	C	T	T	T	T	T	T	T	T	T	C	C	C	C	C	C	C	C	C	C	C	C	C	C	C	C	C	C	C	C	C	C	C
fAUO	this study	LipY764_contig591:732	G	T	yes	Prz_Cab_div	O_Dom-West	DON|PRE2|PRE|PRZ4|PRZ5|PRZ6|PRZ7|PRZ8|PRZ|PRZ9	no	n/a	n/a					TGCCCTGAATTGTGCCTCCCTCCAAAAAACACATCTTCAAGTCCTGACCCCTAGTACTTCAGAATGTGACATTATTGCATAGGATCATAGGGTCATTGCAGATGTAATTAGTTCAGATGAAGTCCTACTGGTGTAGGGTGGTCTCCTAA[G||T]CCAAGAAGATAGGTGTCCTTATAAGAAGAGGAGTTTAGGCCATAGACACACAGGGAAGAAGGTCATATGAAGACAGAGGCAGAGATTGGAGTGATGATGCTGCAAGTCAAGGCACATCTAAGGCTACCAGAGTTGGAAGAGTCAAGAAAGA	T	T	T	T	T	T	T	T	T	T	G	G	G	G	G	G	G	G	G	G	G	G	G	G	G	G	G	G	G	G	G	G	G
fAUP	this study	LipY764_contig594:1519	C	A	yes	Prz	Pz-b	PRE2|PRE	yes_BLAST_single_hit	eMSYv3:5230521	norm					ACTAAACTTGAATGTGTGCAGGACCACCCCACATAACACACTTACACACGTACTGAAAAGCCACCTTCCCCATTCAGTTCCCCTTTCTTCTCTCCAATAGACAAGTCCCCAAACCTTTGAAAACATTGCAGACTCCAGGTAGTAGGATG[C||A]AACAGAGCTTTTAGTAAATCTGGCTTCACATGAACGTAACAGATTTTGAACTATGTATTTGCCAATTTTTCCCCTGTGCCAAACCATTTTTAAGTTGTGTGCAGAGAATGGCATTTCAAGGCCTTAAACATCTCTCCAGAGAGAGAACAGA	C	A	A	C	C	C	C	C	C	C	C	C	C	C	C	C	C	C	C	C	C	C	C	C	C	C	C	C	C	C	C	C	C
fAUQ	this study	LipY764_contig595:1996	G	A	yes	Prz	Pz-a	PRZ4|PRZ5|PRZ6|PRZ7|PRZ8|PRZ|PRZ9	yes_BLAST_single_hit	eMSYv3:909376	norm					TCCAGCTCAGCCAGGGCAGGAAACCCACCCTAGAGACCGGCCCCACCTAACAGCAAGCCCTCAGGCTACTTTTCAGCCTTCATTGTCTGGGAGACTTGATCCTCCACAGACACGCAAGGGGGTCTGCCTTTGTGGGGCAGGGCCTGTGT[G||A]AGGATCAGGGGAACTGTGGGGTGCATTGGTAGTGAGGTGGGGGCCTCTGCAGTGTGGCTTTGGGGTACAGTCCAGGGGGTTGACAAGTGCACATGGACCAGAACTGTGTTGATGGTGTATGTGGTCCTGTGGGGGGTGAGGCTTAACAGCT	G	G	G	A	A	A	A	A	A	A	G	G	G	G	G	G	G	G	G	G	G	G	G	G	G	G	G	G	G	G	G	G	G
fAUR	this study	LipY764_contig602:737	C	G	yes	Prz	Pz-b	PRE2|PRE	no	n/a	n/a					AGTGACCTTATATAAGAGATGCCTTATGAGGCCCAGCAGTGTGCTTCCCTCTTGTTACCAGTCCAGAAGATCCAGGAGTGACCCCTTTAAGGGCTGCTTGTGTCCTACTGCTATGGCATGGTTGCTTTTAATGCAGCTACCCAGGGAGT[C||G]TAGACTTTCATTCCCTGGCCAATTGTTTGTAAATCCAGTTTGGGAAACCTTAGCACTGTGGGCTACAAAGTCTATCAGCACACTTGTGTTGCAGTTTTCTTCTTAATTGGGTTGGTATCT	C	G	G	C	C	C	C	C	C	C	C	C	C	C	C	C	C	C	C	C	C	C	C	C	C	C	C	C	C	C	C	C	C
fAUS	this study	LipY764_contig608:1428	T	C	yes	Cab	Dom-West	DON|PRE2|PRE|PRZ4|PRZ5|PRZ6|PRZ7|PRZ8|PRZ|PRZ9|YAK4|Mong|YAK8|EGR230	no	n/a	n/a					CACAACAAACTCTCTACTTTCCACTATGGCCAAACCAATGCTTAGTGTCGACCCATTTTATATAATCAGGTTTTGCATGTTATTTGTTTGAAAACATGACTGCATGTATAACAAGGTGTCTGCACTGACTGTCCTAGACCAGAATATTA[T||T]TCAACAGGAGATTATGGCCATGGGTCTGTTTAAGTACATGGCATTCTGCAGACGGAGGTTTAGAGATGTGAGATAAAATACAAGACGTACAGTTAAATTTGAATCTTATACAAATAACATATTATTTTTATTTATTTATTTTTAATTTTTA	C	C	C	C	C	C	C	C	C	C	C	C	C	T	T	T	T	T	T	T	T	T	T	T	T	T	T	T	T	T	T	T	T
fAUT	this study	LipY764_contig609:188	GA	G	no_indel	Cab	Dom-West	DON|PRE2|PRE|PRZ4|PRZ5|PRZ6|PRZ7|PRZ8|PRZ|PRZ9|YAK4|Mong|YAK8	yes_BLAST_single_hit	eMSYv3:5520523	reco					GAATACACATTCTTCTCGTGCACATGGAACATTCTCAAGGATAGGCCATATGTTGGAAACAAGGCAAGTCTCAATAAGTTTAACAAAATTGAAATAATAACAGGCATCTTTTCCAATCACAATGCTATGAAGTTGGAAATTAATTACAA[GA||G]AAAAAAGCTGAGAAAGGGACAAAGGTGTTGAGACTAAACAACACGCTCTTGAACAAGCAATGGATCACTGAAGAAATTGAAGGAGACGTCAAAAAATATCAAGAGACAAAAGGGAAACATAACATACCAACTCATATGGGATGTGGCAAA	G	G	G	G	G	G	G	G	G	G	G	G	G	GA	GA	GA	GA	GA	GA	GA	GA	GA	GA	GA	GA	GA	GA	GA	GA	GA	GA	GA	GA
fAUU	this study	LipY764_contig618:311	C	DEL/A	yes_indel_former_multiallele_donkey	Cab	Dom-West	DON|PRE2|PRE|PRZ4|PRZ5|PRZ6|PRZ7|PRZ8|PRZ|PRZ9|YAK4|Mong|YAK8	no	n/a	n/a					CTCCTTCAGCAGCCTGTGGTTTGTGGTTTCAGATCCCAGAGGCAGACCTACACACTACTCATCAAGCCATGCTGTTTCGATATCTCATGTGCAAAAAGAGGAAGATTGGCAACAGATGTTAGTTCAGGTTCAGTCTTCCTCGCCAAAAA[C||A||]AAAAACAAAAACAAAAAAACCTTGTTATTTTCCTCCAGGTCTACTATGCCTAGTTTGTACTATAGTAGGGTTACGTTATGGTAGTAGCTCTTTCTTGGAACACCCCTTCTATCTTAAATTCTTGTTGGCGAATGGGGGAAATTCAACATTT	DEL	A	A	A	A	A	A	A	A	A	A	A	A	C	C	C	C	C	C	C	C	C	C	C	C	C	C	C	C	C	C	C	C
fAUV	this study	LipY764_contig621:901	A	C/T	yes_former_multiallele_donkey	Prz_Cab_div	Prz_Cab_anc_not_known	DON|PRE2|PRE|PRZ4|PRZ5|PRZ6|PRZ7|PRZ8|PRZ|PRZ9	yes_BLAST_single_hit	eMSYv3:7918134	norm					ACAAAAGAAACTGTTATCATACTCTGAATTCATGGGTTGAAAGGTTGTAATCATCTCCCACTCTTAATGAAGTGAGAAAGATTAGAACTACTTTTCAACAAAAAAAGAAGACATCAAATTTCTTTGCACATGTGAGAACAGAATGAGAA[A||C||T]ATTTTCAAGTGGAGAAGAGCAAAATGGGCTGTAAGTACCTCATCTCACTCTCTGAGATTATGCAAGTATGCAAAATACGAATAAACAAATTGCCTTTCAAAACAGCCCACAAAGTAACATTAGCATTTAGGTCACTTTCAGTGAGAGGTTG	C	T	T	T	T	T	T	T	T	T	A	A	A	A	A	A	A	A	A	A	A	A	A	A	A	A	A	A	A	A	A	A	A
fAUW	this study	LipY764_contig642:364	C	T	yes	Prz_Cab_div	O_Dom-West	DON|PRE2|PRE|PRZ4|PRZ5|PRZ6|PRZ7|PRZ8|PRZ|PRZ9	yes_BLAST_single_hit	eMSYv3:6514684	norm					CTTCTCAGATCTAAAGTGAGTCTCTTGTAGACAGCTTCATTCTGCCAATCTGTGTCTGTTGACTGGAGAATTTAATCCCTTTACATTTTTAAAGTAATTAAGAAGGACTTGCTATTGACATTTGTGACTTGTTTTTGTATTGCTTATCA[C||T]TTTTTAAATCCTCGTCTTTCTGCCTTCTTTTGTGTTTGGTTGATTTTTCGTAGTGTTACTTTTTGACTTTCTTCTCATTTACTTTTGCATATATTCTTTACTACTATCATTGTGGTTACCATGGTGATTACAAAAAATATCCTGAAGTTAT	T	T	T	T	T	T	T	T	T	T	C	C	C	C	C	C	C	C	C	C	C	C	C	C	C	C	C	C	C	C	C	C	C
fAUX	this study	LipY764_contig642:378	G	A	yes	Prz	Pz-a	PRZ4|PRZ5|PRZ6|PRZ7|PRZ8|PRZ|PRZ9	yes_BLAST_single_hit	eMSYv3:6514698	norm					AGTGAGTCTCTTGTAGACAGCTTCATTCTGCCAATCTGTGTCTGTTGACTGGAGAATTTAATCCCTTTACATTTTTAAAGTAATTAAGAAGGACTTGCTATTGACATTTGTGACTTGTTTTTGTATTGCTTATCACTTTTTAAATCCTC[G||A]TCTTTCTGCCTTCTTTTGTGTTTGGTTGATTTTTCGTAGTGTTACTTTTTGACTTTCTTCTCATTTACTTTTGCATATATTCTTTACTACTATCATTGTGGTTACCATGGTGATTACAAAAAATATCCTGAAGTTATGTACCAATCTTTTT	G	G	G	A	A	A	A	A	A	A	G	G	G	G	G	G	G	G	G	G	G	G	G	G	G	G	G	G	G	G	G	G	G
fAUY	this study	LipY764_contig643:436	A	C/G	yes_former_multiallele_donkey	Prz_Cab_div	Prz_Cab_anc_not_known	DON|PRE2|PRE|PRZ4|PRZ5|PRZ6|PRZ7|PRZ8|PRZ|PRZ9	yes_BLAST_single_hit	eMSYv3:5258319	norm					AATTTCCTCTATCAGTCTTTAAGTTTCCTGGCCTTCCTTTGTTATCTGTTTTCTTTATGAACACAAAAATCTTAAATTTCTATACAACAGGATTGATGTAAGTGTATAAAGAGGCATATAAAGAATCATTAATTTCATCGTGTCCTTTC[A||C||G]TTTTATTGTGACAGAAGCAACAAGCCTTTTGTCAGACACCCAGAAGTGCAAAGGCTACCCAGACACTCATTCATTCCAAGTTTACATGCTCCAGTACTTGTAGCCACAGCTGCTTTGTGGGCAGACTTTTGCATAGCTTAATAATACTCTG	C	G	G	G	G	G	G	G	G	G	A	A	A	A	A	A	A	A	A	A	A	A	A	A	A	A	A	A	A	A	A	A	A
fAUZ	this study	LipY764_contig669:1016	C	T	yes	Prz_Cab_div	P	PRE2|PRE|PRZ4|PRZ5|PRZ6|PRZ7|PRZ8|PRZ|PRZ9	yes_BLAST_single_hit	eMSYv3:9343271	reco					TATTAACAATAACACAATAATAGTAGGGAAACTCAACACCCCAATCACATCAATGGACAGATGACCCAGACAGAAAATCAACAAGGAAACAGTGGAGCTAACAAAAAGCTAAAACAGCTGGACTTAATAGACATATATAAAAAACAATT[C||T]ATCCAAAAACAGCAGAATACACATTCTTGTCAAGTGTACATGCAACATCCTCAAGGATAGACCATATGTTG	C	T	T	T	T	T	T	T	T	T	C	C	C	C	C	C	C	C	C	C	C	C	C	C	C	C	C	C	C	C	C	C	C
fAV	this study	LipY764_contig176:4111	G	A	yes	Prz_Cab_div	O_Dom-West	DON|PRE2|PRE|PRZ4|PRZ5|PRZ6|PRZ7|PRZ8|PRZ|PRZ9	no	n/a	n/a					AAACTTAGAAAACAGATCAACAGCTTTATCAACTGTTTGAATGCTAGTTTTCTGAACATCGCATATGGCAATGTGGATACTCCTGGATGTGATGGGCCTAGTGACAACATTTATGAAACCTCTGACCAAAAGAAAATTTTACGTTGACC[G||A]TAAGATTTAAGCTGTAGTTTCTCTGACACGTGGTGATGCAGTCTTCCTACTTGAGACATTCTCAGCCAATGTTAAATTTGCTTTTGGCATTAAGGTCAGCATAACCCAGAATATATGTGCCCCAGAATAACTAAGATACTTTTCAGCCAAT	A	A	A	A	A	A	A	A	A	A	G	G	G	G	G	G	G	G	G	G	G	G	G	G	G	G	G	G	G	G	G	G	G
fAVA	this study	LipY764_contig682:345	G	A	yes	Prz_Cab_div	O_Dom-West	DON|PRE2|PRE|PRZ4|PRZ5|PRZ6|PRZ7|PRZ8|PRZ|PRZ9	yes_BLAST_single_hit	eMSYv3:5790783	reco					TCAGTGCTCTAGGGAGTAAAAATTTATGGTTACATTTAATTAACAAAGTATTGAATAAAAGAGATAGTGTGACCCCTAACAGAATTCTACAGGCAAACTTATTTGGCTTTAGAGGAACTTACACTAATTTTAAGAATACTACTCACTTC[G||A]CCTGGCAACCAGTTAGTGATACAAAGGCTTTAGAACACTTATATATACTATTAACAGTTACCCTCGCTATAGATTTTCTATGTTTTAATTGCTGCTACATACCTAGCTATTGTAATTATTCACAAAGAACAGAAAACTTTACCTTACCCCT	A	A	A	A	A	A	A	A	A	A	G	G	G	G	G	G	G	G	G	G	G	G	G	G	G	G	G	G	G	G	G	G	G
fAVB	this study	LipY764_contig689:341	C	G	yes_N_in_donkey	Prz_Cab_div	Prz_Cab_anc_not_known	DON|PRE2|PRE|PRZ4|PRZ5|PRZ6|PRZ7|PRZ8|PRZ|PRZ9	yes_BLAST_single_hit	eMSYv3:7866107	norm					AATTCTTTATGTCAATCATTTTTGTTGATCTCATTCTTTTACCATAATGAATAATTCTTCCTTGAGTATATTCATTTACTATTTATTTATTGAGGTATTAAGTTGGTTTCTTCTGATGAATCATCGTACCTATGAATATTGTCCAAGAT[C||G]TGGGTTTGCCTGTTAAATTGTATTTTCCTGATAAACACTTAGCATTTTGATTTTTTTAAAGATATTTAATTGACCATCTAGCATCATGTAGCCTGGCATATCTTACTGCTACAAAAGGAATTTGAGGGGGAAAGTGGGAGTCATCATCAAT	N	G	G	G	G	G	G	G	G	G	C	C	C	C	C	C	C	C	C	C	C	C	C	C	C	C	C	C	C	C	C	C	C
fAVC	this study	LipY764_contig689:615	C	T	yes_N_in_donkey	Prz_Cab_div	Prz_Cab_anc_not_known	DON|PRE2|PRE|PRZ4|PRZ5|PRZ6|PRZ7|PRZ8|PRZ|PRZ9	yes_BLAST_single_hit	eMSYv3:7866381	norm					AGGGGGAAAGTGGGAGTCATCATCAATGCACTCAAACTACCTCCTTCCTGTGACACTGTCCATCAATTTGAAGAGCTTTGTCGTTGAGTTTCCCTGTAACAGCCTCCTAGCTAGTGGGTAGGGAGTCATGCTCCATTCATTCATACATC[C||T]AACAAAATGAATCAGAGTTGTTTCAAAGGCAAATTGGGGGGCCGGCCAGGTGGTGCAGCAGTTAAGTGTGCATGTTCCACTTTGGTGGCCTGGGATTCGCTGGTTTGGATCCCAGGTGCAGACATGGCACCGCTTGGCACACCATTCTGTG	N	T	T	T	T	T	T	T	T	T	C	C	C	C	C	C	C	C	C	C	C	C	C	C	C	C	C	C	C	C	C	C	C
fAVD	this study	LipY764_contig700:538	A	AG	no_indel_N_in_donkey	Prz	Pz-a	DON|PRZ4|PRZ5|PRZ6|PRZ7|PRZ8|PRZ|PRZ9	yes_BLAST_single_hit	eMSYv3:5535679	reco					AACTTTAGTTATGAATCAGGTCATATAGATCAACATATTGGCCAGGAGCCTTGGGCTTCTCTCTGTGGAGCAACCCTGATCCACATCACTGGAAGCCCTCTGCACAGGTTCTCACTGGCCTGCTCCCACCATGCAGCCCAAGAGCGGGA[A||AG]GGGGGGGGTCCCCTAAAGTCTGGACCACGGTGGTGGCCCTCAGGAGGGTACTCAGAAAGTTCTGGCAGGAAGAGAGACCTTGACTGTGTGGGGGGCTGGCATTGGCCACCCCAAGATATGTCTCTTTGGCATTAGGATTATTTGGGGCTGG	N	A	A	AG	AG	AG	AG	AG	AG	AG	A	A	A	A	A	A	A	A	A	A	A	A	A	A	A	A	A	A	A	A	A	A	A
fAVE	this study	LipY764_contig722:77	C	T	yes	Prz_Cab_div	P	PRE2|PRE|PRZ4|PRZ5|PRZ6|PRZ7|PRZ8|PRZ|PRZ9	yes_BLAST_single_hit	eMSYv3:5713984	reco					AGAAAATGGACTGTTATTCACAAGGTTCTGAATACAAACTGCAGGGTAGCCACTAAACTAAAAAGCAGAAGAGAGA[C||T]GCAAAAAATAAATAAAGAAAAACAAAGAAACACATCATTAAAAAACTACATAATTCAATGGGTAGACAAAAACACACAGGATGAGAAACAAAGGAAGTGCAGAAAAACTGAAAAAAGAGTGATATATAATGACACTATTAAGCCGTCACAC	C	T	T	T	T	T	T	T	T	T	C	C	C	C	C	C	C	C	C	C	C	C	C	C	C	C	C	C	C	C	C	C	C
fAVF	this study	LipY764_contig6:21171	G	A	yes	Prz_Cab_div	O_Dom-West	DON|PRE2|PRE|PRZ4|PRZ5|PRZ6|PRZ7|PRZ8|PRZ|PRZ9	yes_BLAST_splitted	eMSYv3:8048403	reco					TCTGTTCACAGCTGACTTTCAGGCATATTCATAAAGAAGGTCATCTTTACAAAAACATTTGGAGGTTTCATCAATTTCCCCTAAAGACCTATCTAAAGTCCTTGATATTCAAATCTTTTCTCAAATCTCATATTCTGACATTGTAGTAG[G||A]GAAAAAAATAATTTTCTGTCTAAACTTCTAGGTTCTTGGGTGAAAGCCTTCCATAATTAAAGCAGAAGTTTAATAGCATGTATAACCTCATGTATACGTTGGAGAAATTCAGGAAAACTAAGTAACTCCCAAAATGGCCTGATACCACCTT	A	A	A	A	A	A	A	A	A	A	G	G	G	G	G	G	G	G	G	G	G	G	G	G	G	G	G	G	G	G	G	G	G
fAVH	this study	LipY764_contig6:33977	C	T	yes	Prz	Pz-a	PRZ4|PRZ5|PRZ6|PRZ7|PRZ8|PRZ|PRZ9	yes_BLAST_splitted	eMSYv3:8035597	reco					AAAAACACACTATTCACAGATGACGTAATATTATATATAGAAAAGCCTAGAGACTCCACCAAAAATCTGTTAGTTGTAATCAACAAATCCAGTAAAGTAGCAAGATACAAAGTCAACATACAAAAATAAGTGGTGTTTTTATACTTTAA[C||T]GACAAAGTATACGAAAAAGAAATAAAACAATCTCATTAACAATAGCATCAAAAACAGTAAAATACCTAGGAATAAATTCAACAAAAGAGGTGAAAGATCCATATACTGAAAAGTATATGACATTCATGAAAGAAATTGAAAAAGGCACAAA	C	C	C	T	T	T	T	T	T	T	C	C	C	C	C	C	C	C	C	C	C	C	C	C	C	C	C	C	C	C	C	C	C
fAVI	this study	LipY764_contig6:35533	A	G	yes	Prz_Cab_div	P	PRE2|PRE|PRZ4|PRZ5|PRZ6|PRZ7|PRZ8|PRZ|PRZ9	yes_BLAST_splitted	eMSYv3:8034042	reco					TCAGGGTATAGGCCATTGCTTCAGTCTCTGATGCATATCCAGTAAAACAAAAGACCATCAGGAAGTAAGACCAGATGTCTGCCTCACCCAGAGACCAACCCCTATATAACTTCCCTGTAGTCTTTGTTCTATAAGGTGGTTCTTTGGAC[A||G]TTAGTTGGCCATCTTCCCATTTGCTAGAAAGCTGTAATAAAAAGTCCTTTCTCTCCTGCTACTTTGACTTTTGGCACATCTTGTCATAGGCAGACAACTCCCTTGGGTGGTAACACTTGGCAACCATGAAGGGACCCTAAATCCTGCTTGT	A	G	G	G	G	G	G	G	G	G	A	A	A	A	A	A	A	A	A	A	A	A	A	A	A	A	A	A	A	A	A	A	A
fAVJ	this study	LipY764_contig8:342	A	G	yes	Prz_Cab_div	O_Dom-West	DON|PRE2|PRE|PRZ4|PRZ5|PRZ6|PRZ7|PRZ8|PRZ|PRZ9	yes_BLAST_single_hit	eMSYv3:8585336	reco					CATAAAAAGTCAATACTATGGCACCGGCTTTTGGGAAAAGAAAATCCTTTATTGTGAATTTGACTGGCTAGGAGACAGGAAGCAGGCTCTCAAATCTGTCTCACCAATCCAGGGTTTGGGACAGAAGTTAAGAGGTTAGGGGAAACAGC[A||G]GTACCTGGAAACATTGACAGAGCAGGTTTAGATTGGAGAGCTTTAAACGATTATGATAAGGTATGAAGGGTGCTTTCAAACTGGATCTTCCTAGACAAAAGACTCCTTGCTTGTGATGAGAGTCTGGCTTTTGAGTTCTGGTCATGTTCTG	G	G	G	G	G	G	G	G	G	G	A	A	A	A	A	A	A	A	A	A	A	A	A	A	A	A	A	A	A	A	A	A	A
fAVK	this study	LipY764_contig2:35589	C	A/T	yes_former_multiallele_donkey	Prz_Cab_div	Prz_Cab_anc_not_known	DON|PRE2|PRE|PRZ4|PRZ5|PRZ6|PRZ7|PRZ8|PRZ|PRZ9	yes_BLAST_splitted	eMSYv3:8736396	reco					TTGTCCAGAGAAACAAAATCAATATGGCACACGTAAAATCACATTTATTGGCTCACATGATCTTGAAGGCTAAGAAGCCCCATGACCTGACATCTGCAAGCTGTAGACCCAGGAAAGCCTTACTATGAGTCCAAACATCTGAGAACCAA[C||T||A]GGAACTAGTGATGTAAATCCAAATCTGAGGACTGGAGAAGAGGAGAAGTATTGTCCCTGTTAAATTGATGAGACAGAAAAAAAGACAAATTCTCCTCCCTGCACCTTTTGTTCTATTCAGGATTTAACACATTGGATGAGGCCTAACCACA	A	T	T	T	T	T	T	T	T	T	C	C	C	C	C	C	C	C	C	C	C	C	C	C	C	C	C	C	C	C	C	C	C
fAVL	this study	LipY764_contig13:9896	A	T	yes	Prz	Pz-b	PRE2|PRE	yes_BLAST_single_hit	eMSYv3:6839344	norm					ATGTTGATGGATGAGTAATGGAGCAAATAAATAGGAGTTCTCCACTTTTCCAAAAACAAACCCTTAAGTTACCCCATAATTTGCTCTAAAGTGATTTTTCTGAATGGTGAAACAAACTATATGTTAACTCAAGAATGAGAACCAGTTAC[A||T]TGGCCTTGTGGGCCATGTGCACAGTGACGTATTACATGAGATGCTTATTATTGTGACATATTAGACTTAAAATCTTTTTTTCATCATCCTTCAAACAGATCTTGTAAACTGTGTTTCAGAGAATTTTTAATAACATCTTCTATGGTACCAC	A	T	T	A	A	A	A	A	A	A	A	A	A	A	A	A	A	A	A	A	A	A	A	A	A	A	A	A	A	A	A	A	A
fAVM	this study	LipY764_contig8:2755	A	AT	no_indel	Prz	Pz-a	PRZ4|PRZ5|PRZ6|PRZ7|PRZ8|PRZ|PRZ9	yes_BLAST_single_hit	eMSYv3:8582923	reco					AATATTTAAACAAACATTGACAAAAATTGAAGGGAGAAATACAGGGCTCTACAATAATAATGGAAAGCTTTCCAATACTCCACTTTCAATAATTCATAGAATAACCAAACAGAAGGTCAGCAATGAAACAAGGGATGTGTAGAACACTT[A||AT]TTTTTTTTTTATTTATTTTGGAAGATTAGCCCTGAGCTAACTGCTGTGAATCTTCCTCTTTTTGCTGAGGAAGACTGGCCCTGAGCTGACATCCATGCCTGTCTTCCTCTACTTTTATATATGGGAGACCTACCACAGCATGACCTGATGA	A	A	A	AT	AT	AT	AT	AT	AT	AT	A	A	A	A	A	A	A	A	A	A	A	A	A	A	A	A	A	A	A	A	A	A	A
fAVN	this study	LipY764_contig8:4228	C	T	yes	Prz	Pz-b	PRE2|PRE	yes_BLAST_single_hit	eMSYv3:8581450	reco					CATATAGCCCAGTGGAATACAAAAGAAATCCCCAGAATAAGTATACAATTTTCATATGTTTAAATATAAAACCAAATTATTTTTGACAAGGGTGTCGAGACCATTCAATGAGTAAAGGATAGTCTTTTTAACAAATGGCACTGGGAAAT[C||T]TACATGTCCACATAAAAAGACATCCAATTGGACTCTTTACACTACATACAAAAATTAACTTTATTTATCAAAAACTTAATGCTTTGAAATATTTGAAAGATAAGAAGGGGAAAACTTCATGACATTGGATTTAGCAATGATTTCCTTTGCA	C	T	T	C	C	C	C	C	C	C	C	C	C	C	C	C	C	C	C	C	C	C	C	C	C	C	C	C	C	C	C	C	C
fAVO	this study	LipY764_contig8:10620	T	C	yes	Prz_Cab_div	P	PRE2|PRE|PRZ4|PRZ5|PRZ6|PRZ7|PRZ8|PRZ|PRZ9	yes_BLAST_single_hit	eMSYv3:8575058	reco					GGGAGTTGAATTATACTATTGTTTCCTTCCAACTCTGTGTTTTTTTTATTTTTAGATATAATCAACGGGGAACATTATGTTAGTTTCATGTGTCTAATATAATGATTTGATGTTTTATATTGCGAAATGATTACCACTGTAAGTCTAGT[T||C]ATTGCTATAAATTATTTTTTGTGAGGAAAATTTTAAGATCTACTCTTTTAGAAATTTTCAAATATAAAATACAGTTCTATTAACTATGGTCAACATGCTATACATTACATCCCATGCTTATTTATTTTACTTCTGGTAGTTTGTGTTTTTT	T	C	C	C	C	C	C	C	C	C	T	T	T	T	T	T	T	T	T	T	T	T	T	T	T	T	T	T	T	T	T	T	T
fAVP	this study	LipY764_contig8:11518	A	G	yes	Prz	Pz-b	PRE2|PRE	yes_BLAST_single_hit	eMSYv3:8574160	reco					TTCTCTGATGATTAGTGATGTTGAACGCTTTTCACATACCTCTTTTCATGTACCATTGGACATCTCTATGTCTTCTTTGGAAAATTGTTTATGCAGAACTTCTGTCTACTTTTTAATTGGAGTGTTTGGGGTTTTTTTTGCTATGAGTT[A||G]TATGACTTCTCTATATATTTTGGACATAAATCACTCATCAGATATGTGACTTACAAATATTCTCCCATTTGGTAGCTTGTCTTTTCATTTTGTTGATGGCTTCCTTTGCTGTGCTGAAGCAGTTTATTTGTATGTGCCCCACTTATTTATT	A	G	G	A	A	A	A	A	A	A	A	A	A	A	A	A	A	A	A	A	A	A	A	A	A	A	A	A	A	A	A	A	A
fAVQ	this study	LipY764_contig8:14854	T	C	yes	Prz_Cab_div	O_Dom-West	DON|PRE2|PRE|PRZ4|PRZ5|PRZ6|PRZ7|PRZ8|PRZ|PRZ9	yes_BLAST_single_hit	eMSYv3:8570823	reco					TTCAATTTACGTGTGTCTCTACGTCTAAAGTGAATCTCTTATAGACATCATATAGAGGTATAATTTTTTTTAGCCTTCAGCCACATATATCTTTGATTGGAGTATTTCATCTATTCACCTTTTTCTGTAGTGGCATGCTTAGGTTCCTT[T||C]GTCTTTTGTGTATGTGCTACAGGTTTTTCTATGTTGTTACCATGAGGCTTACAAATACCAACTTATTATATAACAGTCTATTTTAGATTATAACAACTTAAATTTGAACACACTGTAAAGCTCTCTCATATTTTACTCTCCCATCCCCCAC	C	C	C	C	C	C	C	C	C	C	T	T	T	T	T	T	T	T	T	T	T	T	T	T	T	T	T	T	T	T	T	T	T
fAVR	this study	LipY764_contig8:15391	G	T	yes_N_in_donkey	Prz_Cab_div	Prz_Cab_anc_not_known	DON|PRE2|PRE|PRZ4|PRZ5|PRZ6|PRZ7|PRZ8|PRZ|PRZ9	yes_BLAST_single_hit	eMSYv3:8570286	reco					CAGCTTAAACAATTCTATTTACTATATCTTATAAGGCTGATCTAGCCTTGATGAGTTCCTGTAGCTTTTGCTTCTCTAGAAAACTCTTACCTCTCCTTCAATTCTGAATGACAGCTTTTCAGGGTGCAGTATTCTTGGCTGTAATTTTT[G||T]TTTTTTCAGCACTTTGAATATATTGTGCTACTGCCCATTGGCCAGTGAAGTTTGTGCTGAAAAATCTGGGACAGGCTTATGAGAGTTACCTTGAAAATAATGAGTTGTTTTTCTGTTGGTAATTCTAATATTGTCTTCTATCTTTACGTTT	N	T	T	T	T	T	T	T	T	T	G	G	G	G	G	G	G	G	G	G	G	G	G	G	G	G	G	G	G	G	G	G	G
fAVS	this study	LipY764_contig8:16545	T	G	yes	Prz_Cab_div	O_Dom-West	DON|PRE2|PRE|PRZ4|PRZ5|PRZ6|PRZ7|PRZ8|PRZ|PRZ9	yes_BLAST_single_hit	eMSYv3:8569132	reco					CCACCGGCACCAGCTTTTAAAATATGCAAATATGCACAGTCAAATGTGACCGCACACATAAGTCCTACTCACCACCCATGCTGGGTGACATGTAGATGTGGGTTTTTTCCTTGTTCCTCGGATGAATAGGAGCCACTCAACTATTTTTT[T||G]TGTGTGTGTGTGTGTGCTATGAGAGGAAGTGTTCCATATGTATCTTTAGATTTAGTGTATACTTGGGAGGAGGTGAGTTGAAGATCTTCCTGTGTCACCAACTTGAACTGGAACACATTTATCTTTTTCGTTTATGAAAGCTTTAACTAAT	G	G	G	G	G	G	G	G	G	G	T	T	T	T	T	T	T	T	T	T	T	T	T	T	T	T	T	T	T	T	T	T	T
fAVT	this study	LipY764_contig8:22573	A	C	yes	Prz_Cab_div	P	PRE2|PRE|PRZ4|PRZ5|PRZ6|PRZ7|PRZ8|PRZ|PRZ9	yes_BLAST_single_hit	eMSYv3:8563104	reco					ATCCATCAAAAACCTAGTAGAAATAATAAACAAATGCAGTAAAGTAGCAGGGTACAAAATCAACTATGAAAATTAGTTGCATTTTTAAACCCTAACAATGAAGTAGCAGAAAAATAAATGAAGAATACAGTTTTATTTACAGTTACAAG[A||C]AAAAGAATAAAATTGCAAGGAATAAATTTAAACTCTTTTTACTAAGGAAGATTGGACCTGACTTAACATCTGTACCCATCTTCCTCTATCTTTTTATACGTGGGGTGACTGCCACAGCATGGCTTGGTAAGTTGTGCACAGGTCCATGGCT	A	C	C	C	C	C	C	C	C	C	A	A	A	A	A	A	A	A	A	A	A	A	A	A	A	A	A	A	A	A	A	A	A
fAVU	this study	LipY764_contig9:11712	C	A	yes	Prz	Pz-a	PRZ4|PRZ5|PRZ6|PRZ7|PRZ8|PRZ|PRZ9	yes_BLAST_single_hit	eMSYv3:8538515	reco					TCTTTTCTTCTTCTTCTCCTCCCTAAAGCCAACCAGCACACTGTTGTGTATTCTAGTTGTGAGTGCCTCTGGTTGTGCTATTGGGACACTGCCTCAGCATGGCCTGATGAGCAGTGCCATGTCCATACTCAGGACACAAATTGGCAAAA[C||A]CCCCAGCCACCAATGTGGAACACATGAACATGACCACTCAGCCATGGAGCTGGCCCCTCTTGATTATTTTTAAGGAAAAGCACTCTGAAAGAAATTTTAACCTTTCCCTTAACTGCCTAATAGAGTTTAAGATAGAAGTCTTGTTTCATGA	C	C	C	A	A	A	A	A	A	A	C	C	C	C	C	C	C	C	C	C	C	C	C	C	C	C	C	C	C	C	C	C	C
fAVV	this study	LipY764_contig10:3262	T	TA	no_indel	Prz	Pz-b	PRE2|PRE	yes_BLAST_single_hit	eMSYv3:9242855	norm					GACGTTCACTCTCTTATGCAAGACCATGAAGACAGTAGCTGGCTCATCATCTAACATAAATACAAATTCTTGGGCCTTATGTGATCCTAGAGCGCAATACAATTCCAGACACTACAAACAATAGCATCTATTATGATAAACTCCACAAA[T||TA]AGGCACAGTGTCTCCTAGAAATGTTTACCTTCTGGAGATAACACATACTATTAATCATTCTCCTCCAGATAAGACATATTATGTCACTAGAAAGTCAAATGCTTTCCCGCGGGGACTTTCACTGTAGCCATGCTTGAATTAACACAGAGAC	TA	A	A	TA	TA	TA	TA	TA	TA	TA	TA	TA	TA	TA	TA	TA	TA	TA	TA	TA	TA	TA	TA	TA	TA	TA	TA	TA	TA	TA	TA	TA	TA
fAVW	this study	LipY764_contig10:14112	C	T	yes_N_in_donkey	Prz_Cab_div	Prz_Cab_anc_not_known	DON|PRE2|PRE|PRZ4|PRZ5|PRZ6|PRZ7|PRZ8|PRZ|PRZ9	yes_BLAST_single_hit	eMSYv3:9253703	norm					TTTGCCTAATAAAAGTCCCACAATCCCTCTCCCTAAGGAGCTAGTCGTCTGCCGCTTTCCTTTCCACACTGGCTCCCTTGTGTCTCTCCTGTGCACAAGCAAACCTCTACTTTTCTACTCCCATTTGTTGTCTCTCTTGATTTCTATCC[C||T]GGAGGAAAACAAGAAGCTAATGTGCCAGTAACATACATACTGAAAACTACTTAACATTGATGAAACAAATGAAAGACACAAATAAATGGAAAGGTAACCCTTTTTCTTTAACTGGAATAATACTGTTGAAGTGTACACACTACTTAAGATC	N	T	T	T	T	T	T	T	T	T	C	C	C	C	C	C	C	C	C	C	C	C	C	C	C	C	C	C	C	C	C	C	C
fAVX	this study	LipY764_contig10:23194	T	C	yes	Prz_Cab_div	O_Dom-West	DON|PRE2|PRE|PRZ4|PRZ5|PRZ6|PRZ7|PRZ8|PRZ|PRZ9	yes_BLAST_single_hit	eMSYv3:9262783	norm					CAAACTGATACTACTACAAATGTGCCAGCAAAGGACAGTTCCTCAAACACCATGAAACACTAGTGACACTTCAGATCAAAGCATCAAAAGTAACTATAAATTCTTCAACTTATTCACAAATTCACAACACAAAACAGAATAATTTGTGA[T||C]AATAACAACTCAGAAGGAGAGGGATAGAACCCACTTAAGCTAATAGACACAAGAACTGTCCGAAAATTGACTCTCTCACCTATGATACCTTTTATACAAACCTCATGTTAACCACTAATCAAAAAATCTGACCAGAGACACAATTCAAAAA	C	C	C	C	C	C	C	C	C	C	T	T	T	T	T	T	T	T	T	T	T	T	T	T	T	T	T	T	T	T	T	T	T
fAVY	this study	LipY764_contig10:42294	T	C	yes	Prz_Cab_div	O_Dom-West	DON|PRE2|PRE|PRZ4|PRZ5|PRZ6|PRZ7|PRZ8|PRZ|PRZ9	yes_BLAST_single_hit	eMSYv3:9281879	norm					TGCTGTGGCAGGTGCCCCACATATAAAGTGGAGGAGAATGGGCAGGGATGTTAGCTCAGGGCCAGTCTTCCTAAGCAAGAAGAGGATTGGCAGCAGTTAGCTCAGGGCTAATCTTCAGAAAACAAAACAAACAAATAAACAAAAAAAAG[T||C]GCATGGGTACATATATATCTTCTTCCTCATGAGATTTACAAATAATATTTGATTCCTGGGACAAAAATAACACCATCTGATACTCAAAATTTTAGTATTTAAAAGCAGGGAAGATAAAATACTTAAAGGGAAGTGAGGTTTCCACACTTCT	C	C	C	C	C	C	C	C	C	C	T	T	T	T	T	T	T	T	T	T	T	T	T	T	T	T	T	T	T	T	T	T	T
fAVZ	this study	LipY764_contig10:44868	G	T	yes	Prz_Cab_div	P	PRE2|PRE|PRZ4|PRZ5|PRZ6|PRZ7|PRZ8|PRZ|PRZ9	yes_BLAST_single_hit	eMSYv3:9284453	norm					ATGAGAAATAAAAAGGTGGCATGAAGCCTTCATATATCAATAATCACTCTGAATGTAAATAGATTGAATTCTCCAATCAAAAGACACAGTAGCAGAATGGATTAAGAAACAAGATCCAATAATATGCTCCCTCCAGGAAAAACATCTCA[G||T]CTCCAGTGACAAAGACAGTCTCAGACTGAAGGGATGGAAAACAATACTGCAAGGAAACGGAAGACAAAATAAAGCAGGTATTCATATCAGACAAAGTAGACATCAAGATAAAACAGGTGTAGAGAGACAAAGAGGGGCAGTGTATAATTAT	G	T	T	T	T	T	T	T	T	T	G	G	G	G	G	G	G	G	G	G	G	G	G	G	G	G	G	G	G	G	G	G	G
fAW	this study	LipY764_contig87:11130	C	T	yes	Prz_Cab_div	O_Dom-West	DON|PRE2|PRE|PRZ4|PRZ5|PRZ6|PRZ7|PRZ8|PRZ|PRZ9	no	n/a	n/a					TCCAGTAATGCCCAATAACCAATGAGCCAAAAGGAACAACGGAAAGTCATTGTCTTCCTGATTACTACTGACATGTGAATGATTGCTGAGAAGAAGAAATTGAAAGAATTGTTTATTAATGCTAAAATTGCAAAGACCCAGATGATCAG[C||T]AGATTAAAGCATAAATGTTTATTGTTCCATTCCTTTTCTTTTCTCTGAGAGAGAGATTTGTTTTTTATTACATCAAACTGTCCTTTTTATTAAGGTAAAATTCCCATAACAAAAAACTAACCATTTTAATGGTACAGCTCTGGCATTTAGT	T	T	T	T	T	T	T	T	T	T	C	C	C	C	C	C	C	C	C	C	C	C	C	C	C	C	C	C	C	C	C	C	C
fAWA	this study	LipY764_contig11:314	T	C	yes	Prz_Cab_div	P	PRE2|PRE|PRZ4|PRZ5|PRZ6|PRZ7|PRZ8|PRZ|PRZ9	yes_BLAST_single_hit	eMSYv3:6789802	norm					CAAACTTAACCACTCTGCCACTGGGCCAGTCCCAATGATGACGATATTTTCTAAAATGCGCTGACCCATCAAGTTGTAAGTTTTCAGTCATAAGCTGGAAGATGTCCTTGGGAAGCTAAAAATAAACCCTGTATTTATGCAAAACATCT[T||C]GATGTAAGTGTATTCCACTTTTACAACATGTATTTTTGAGACAGATTTTTTGATAATATCCTTGCTATCAAAATGTTGATAATTTGTCATATATTTGACACTGAGTGACTTTACGACATCAAAAGCAATCTATATTTTAAGATTTTCTTGT	T	C	C	C	C	C	C	C	C	C	T	T	T	T	T	T	T	T	T	T	T	T	T	T	T	T	T	T	T	T	T	T	T
fAWB	this study	LipY764_contig11:2750	C	T	yes	Prz_Cab_div	P	PRE2|PRE|PRZ4|PRZ5|PRZ6|PRZ7|PRZ8|PRZ|PRZ9	yes_BLAST_single_hit	eMSYv3:6792238	norm					TTTCTCCTAGGATTGTCTGTCAGTTCTTCAGGAGAAGCTGAGGGGCTGAGAAGTTGAACAAACATTTCAATAGCCTCATAGATTTAGAGGGAAAAATTGAGTGCATTGTCCACTGGCACTGATAAATCACTCATGCTTTAGATTGAAGC[C||T]CCTAACTGCTACACTCTAGAGTAAGTATAAACTACAAGTCTTGCCCATAACAGAGCAAAAATCCAATCAATCCCATAAAATATATTATGATTATTTGAGATTGGCAGTGCCACCAAACATCTACTGGCAGCAAATGCATTTTTTTTCTGAT	C	T	T	T	T	T	T	T	T	T	C	C	C	C	C	C	C	C	C	C	C	C	C	C	C	C	C	C	C	C	C	C	C
fAWC	this study	LipY764_contig11:14917	A	G	yes	Cab	Dom-West	DON|PRE2|PRE|PRZ4|PRZ5|PRZ6|PRZ7|PRZ8|PRZ|PRZ9|YAK4|Mong|YAK8	yes_BLAST_single_hit	eMSYv3:6804403	norm					GGGGAAAGCAAAGTTGGAGTTGTTAAGAAAGACATACGAGACCTGATGAGGGATTAAACTAGGGAAGGTGATTTTCATAGCCTTTTATATGCTGTGAGGGCAGATTGCACAGGATGCCTTTATCATAGGAACCACTGCAGAGTGGTCCT[A||G]TTCTCTTTAAACACACTGGCAATAAATTAGGCTGGACATGATCTATTCCCAGGGAAGCCCTTGTTTTTTTTTCCGGTGGCTTTGCAATTCTTTATCACAAGCTAGGCTCACAGCCTCTGTGGAAATCATCAGATGTCACCATTTCAAGCAC	G	G	G	G	G	G	G	G	G	G	G	G	G	A	A	A	A	A	A	A	A	A	A	A	A	A	A	A	A	A	A	A	A
fAWD	this study	LipY764_contig11:16786	A	T	yes	Prz_Cab_div	O_Dom-West	DON|PRE2|PRE|PRZ4|PRZ5|PRZ6|PRZ7|PRZ8|PRZ|PRZ9	yes_BLAST_single_hit	eMSYv3:6806271	norm					TTAAGGAACCTCCATACTGGTTTCCATATTGCCTGCACCAATTTTCATTCCAACCAATAGTACACATCCTCACCAACATGTGTTATTTCTTGGTTTTTTTTTGATACTAGCCGTTCTAACAGATGTGAGGTGATATCTCACTGCAGTTT[A||T]GATTTGCATTTCCCTGATGATTGGTGATGTTGAACATCTTTTCACGTACCTATGGCCATCTCTATGTCCTCTTTAGAAAAATGTCTATTCAATTCTTCTGACCATTTTTCCTTGGATAGTTTCTCTTTTTTTGCTAGTGAGTTATGTGAGT	T	T	T	T	T	T	T	T	T	T	A	A	A	A	A	A	A	A	A	A	A	A	A	A	A	A	A	A	A	A	A	A	A
fAWE	this study	LipY764_contig11:16848	C	A	yes	Prz_Cab_div	O_Dom-West	DON|PRE2|PRE|PRZ4|PRZ5|PRZ6|PRZ7|PRZ8|PRZ|PRZ9	yes_BLAST_single_hit	eMSYv3:6806333	norm					CACATCCTCACCAACATGTGTTATTTCTTGGTTTTTTTTTGATACTAGCCGTTCTAACAGATGTGAGGTGATATCTCACTGCAGTTTAGATTTGCATTTCCCTGATGATTGGTGATGTTGAACATCTTTTCACGTACCTATGGCCATCT[C||A]TATGTCCTCTTTAGAAAAATGTCTATTCAATTCTTCTGACCATTTTTCCTTGGATAGTTTCTCTTTTTTTGCTAGTGAGTTATGTGAGTGCTTTATATCTTTTGGCTATTAACCCCTTATCAGTTATATGATTTGGAAATATTTTCTCCCA	A	A	A	A	A	A	A	A	A	A	C	C	C	C	C	C	C	C	C	C	C	C	C	C	C	C	C	C	C	C	C	C	C
fAWF	this study	LipY764_contig11:23223	T	G	yes	Prz	Pz-b	PRE2|PRE	yes_BLAST_single_hit	eMSYv3:6812717	norm					TCTAGGTGGCCCCTCCAATCACAGGCCCAGAGTACAAGGGCATGGGGGGAAGGAGAGGGAAGAATGGGGCCATACTTCTTGGCTGCCCCAGATGTGTCTCCTGCAGGCCCAGGGCAGCATGATCTGCATGCAAAAAATCTCTGGAGTTG[T||G]GCCTCTACCTGTCTTTACCTAGATTTTAGAGGATGTCTGGGAAATTCATAGGCACAGGATTCCAGCACAAACCAAGAACTACTGCAGAGGTAGGGCTGCCCAAAGTCATGGAGGTAGGGCCACCTGGAAACATGGAGCCCCAAACCTTACA	T	G	G	T	T	T	T	T	T	T	T	T	T	T	T	T	T	T	T	T	T	T	T	T	T	T	T	T	T	T	T	T	T
fAWG	this study	LipY764_contig12:6884	T	A	yes	Prz	Pz-a	PRZ4|PRZ5|PRZ6|PRZ7|PRZ8|PRZ|PRZ9	yes_BLAST_single_hit	eMSYv3:6823680	norm					TCAGGAAACAAAGATTTTCTAAGCAAAGAAATTCACACACAATACCCCTCATCATCACCTATAAAAATTGTTAACTGGGTACTCATAAATATAAATCCAGTTATGTATGGCATGTACATCATTAATACAGCATGATTAAATGGGATTTT[T||A]AAGGCATGCAAGAGTAGCTCCAAATCCAAAAAATAAAAATAAAACCTAAAAGTTTTAATTTACAAAGTTTACAATTTTTTTAGAGAGAGTTAGAGAAAGCATTTCATAACATCCAACATCTAATCATGATAAAAACTCTCAGCAAGAAGAC	T	T	T	A	A	A	A	A	A	A	T	T	T	T	T	T	T	T	T	T	T	T	T	T	T	T	T	T	T	T	T	T	T
fAWH	this study	LipY764_contig12:9772	T	TCAATAAATCTG	no_indel	Cab	Dom-West	DON|PRE2|PRE|PRZ4|PRZ5|PRZ6|PRZ7|PRZ8|PRZ|PRZ9|YAK4|Mong|YAK8	yes_BLAST_single_hit	eMSYv3:6826566	norm					GAAAGAGAAAAATCAGTGCTTGTCAGTGGCTGGAAGATTGGCTACTGGAAACATTTTTGACTGCAGTGGTGACTGTATAACTATATTTACCAAACTTTTCAGAAAAGCTTCCCTAAAATGGGTTAATTTTACCATATGGATATTATACT[T||TCAATAAATCTG]TATTTAAAACAAAAAAGCAGGAAAGTTCTGTTTGCAATCTTGGAATTAAAACGTTTGTTACAGATGGGACAACGAGAAAAGGAACCTCAGTGAGCTGAGTGGAACTCCTGCCTTTTTAGTAACCCAACGAATGATGGAGTTAAAACCAGAA	TCAATAAATCTG	TCAATAAATCTG	TCAATAAATCTG	TCAATAAATCTG	TCAATAAATCTG	TCAATAAATCTG	TCAATAAATCTG	TCAATAAATCTG	TCAATAAATCTG	TCAATAAATCTG	TCAATAAATCTG	TCAATAAATCTG	TCAATAAATCTG	T	T	T	T	T	T	T	T	T	T	T	T	T	T	T	T	T	T	T	T
fAWI	this study	LipY764_contig12:11732	T	A	yes	Prz_Cab_div	P	PRE2|PRE|PRZ4|PRZ5|PRZ6|PRZ7|PRZ8|PRZ|PRZ9	yes_BLAST_single_hit	eMSYv3:6828526	norm					AAACCCATTGCCCAGGAACAGTTGGCCTCCTTGATGTATATGATTTTCATTTACGGGGATGTCAAATAATTTGCATTTTCTACTGAACCCATCTTCCCAGTTATAGAAGCACTTCAATGACATAAGTTGTCTATTCAGTGAAGATATTC[T||A]GACTCTGGTATATCCTTTCTGAAGTTCCAGGACCATAGATACCTGGAAAAAACATTGCTTATTACCACCATCATCTGGTCTCCTGAGTCTCCTAGAAGGGGAATGTGAGATGGGGATCCTTGTGCAAAGACTGATTCAGGATGGACTCTCA	T	A	A	A	A	A	A	A	A	A	T	T	T	T	T	T	T	T	T	T	T	T	T	T	T	T	T	T	T	T	T	T	T
fAWJ	this study	LipY764_contig13:3878	G	T	yes	Prz	Pz-a	PRZ4|PRZ5|PRZ6|PRZ7|PRZ8|PRZ|PRZ9	yes_BLAST_single_hit	eMSYv3:6833326	norm					GCCACCATTGTCTTCACCATCATCATCATCTTCTTCCTTTTTTTGTTCATTTATTCATTCAGGAAAATCAGTATAGCAGTGTTTAACAGTAGGGGTTCCAAAGAGCTCTTGTATTATTTACATTATTACATATATCATTACAAACTAGA[G||T]TATTATGAAGAACGTAAAGAAGAAATAAGAGTTCCATTTCAAGCTCATTTAGGAAATAGGAGTTCCATTTCAAGCTGATTTGATCTGCTCAGGAGGTTTTGAGATTTCCCTGAGAAAGTGATATTAGAGCTGAGATGTAAACTGGATGGCT	G	G	G	T	T	T	T	T	T	T	G	G	G	G	G	G	G	G	G	G	G	G	G	G	G	G	G	G	G	G	G	G	G
fAWK	this study	LipY764_contig13:8600	A	G	yes	Prz_Cab_div	P	PRE2|PRE|PRZ4|PRZ5|PRZ6|PRZ7|PRZ8|PRZ|PRZ9	yes_BLAST_single_hit	eMSYv3:6838048	norm					CGCAGTTACACCTACAATGATAGGGGTGGGTAGAGATCTTAATTTTTTTCCTGCTTGGTAGATTTCAAAATATACTTGTATCTTTCAATTTGGATAAAATTTAATCTCTATAAAACCATATTGTGTATTCCCACTGATAAAAGAAGAAA[A||G]TCATCTTCAGGAATTTTAAGTCTTAAAGCTAATGAGTCGGTTCATGTGACTCTAGATTTGTAAGCTCTTTCCTTCTGGAGTCGCACAGGGCTGGGCAGAGCTGGTGGGACAGGAGTGGGTCAGAACCTATGTATCCAGTAGGACAAAGGTG	A	G	G	G	G	G	G	G	G	G	A	A	A	A	A	A	A	A	A	A	A	A	A	A	A	A	A	A	A	A	A	A	A
fAWL	this study	LipY764_contig2:39950	C	T	yes	Prz	Pz-a	PRZ4|PRZ5|PRZ6|PRZ7|PRZ8|PRZ|PRZ9	yes_BLAST_splitted	eMSYv3:8732035	reco					ATTCGCTAACCTGTTCAGATGGACAGATATAATTCTCTGATTTTGTCTGTCTGTTCATCTCCTTGCTCAAAGCTTTGTAGACCTTTGCCTTTTTGTTTAAGGTATGAGGGCTTCCTTCATCATTTTTTGTAAGGGAGGACTAGTGGTGA[C||T]GAACTCCTTCAGGTTTTTGTGTGTGTGTGTGAGGAAGACTGGCCCTGAGCTAACATCTGTTACCAATCTTCCTCTTTTTCCTTGTGGGAGATTGTTCTTGAGATAACATCTGTGCCAGTTCTCTTCTATTTTTTGTTTGCCGGATGCCACC	C	C	C	T	T	T	T	T	T	T	C	C	C	C	C	C	C	C	C	C	C	C	C	C	C	C	C	C	C	C	C	C	C
fAWM	this study	LipY764_contig17:19602	A	G	yes	Prz_Cab_div	P	PRE2|PRE|PRZ4|PRZ5|PRZ6|PRZ7|PRZ8|PRZ|PRZ9	yes_BLAST_single_hit	eMSYv3:7795117	reco					GAATAATTTCAATCATAATTATATTTCAGGCTGAGAATGTCAAACAAGTTGAAAATACCATTACTTTTCTCCAGTAGATTACAATTTACAAGAACAAGAAAAACTTTAGAGAACCACTCAAAACATCATATAATTATGTGCTAAGTATC[A||G]TCTTTTCCAAGGCTGACAACAATTTTCACTTTAGTATTATACCCCCCAAAATAATCAGTGTAAGTCAGAAAGTAGCTGCGCAGGAGGTAGAAAGATGTCTTAAAACTAGAATTGGTTTTCCTCACTAAATTCCTCATAACTAAAGAGAGAT	A	G	G	G	G	G	G	G	G	G	A	A	A	A	A	A	A	A	A	A	A	A	A	A	A	A	A	A	A	A	A	A	A
fAWN	this study	LipY764_contig13:11853	A	G	yes	Prz	Pz-a	PRZ4|PRZ5|PRZ6|PRZ7|PRZ8|PRZ|PRZ9	yes_BLAST_single_hit	eMSYv3:6841301	norm					TCAAGTAGGAATTCTTGGACAGCTTGGCATACTTGGTATAGGTAAGACATAGCTTGGATACATAAACATGGAAGGAAAAACAATGATGGCAAATTTGCTGGAATGAAGGTTACATCCTTCTTCTCTGAGGATTATTCACCAGATAACTT[A||G]CGTAATATAGATTTTTTGGCTGGTATGTGTGTACATAGTATATGACTCCCTGTATTAACTGTCTCATATGACAATTTATGTTTCTCTGTTCTTAGTGGTTTAAGAGTGGCTAAGAGTAGTCTATATCCTTCTTTTACTTGAATCATTAAAA	A	A	A	G	G	G	G	G	G	G	A	A	A	A	A	A	A	A	A	A	A	A	A	A	A	A	A	A	A	A	A	A	A
fAWO	this study	LipY764_contig13:13239	A	C	yes	Prz	Pz-b	PRE2|PRE	yes_BLAST_single_hit	eMSYv3:6842687	norm					ACTGCTGAAGGAATGAGTCCGGCAGTCAGAGTGAAATGGCAGAGCCCACATGCTCTCCAACTTCTGTGGCATGTGGGATAAGTTATTACAAATGAGATTTTGAGGGACAGCCAAGGTTGTAACCACAGGATGGAAATCCACAGGGTCCA[A||C]ATGCACAAGGAGAAACCTCAAGGAGAATTCATAGAAGCAGAAGTCAGACAGTCCTGGCCACAGCGTTGTGCCTGCAGGGATCTGAACCCACATGGGTTATTTTATAACAAGTTCTTTCTGCATTTTTTTTTTAACATTCTATCATTTTCTT	A	C	C	A	A	A	A	A	A	A	A	A	A	A	A	A	A	A	A	A	A	A	A	A	A	A	A	A	A	A	A	A	A
fAWP	this study	LipY764_contig14:11488	A	G	yes	Cab	Dom-West	DON|PRE2|PRE|PRZ4|PRZ5|PRZ6|PRZ7|PRZ8|PRZ|PRZ9|YAK4|Mong|YAK8	yes_BLAST_splitted	n/a	n/a					CTGCTTTGCATCTTTCCGCATTCATAGATTTTCTACATTTCATTATACAGGTAAATAGAAACTTGTTTCTTTCCCTTTCTCTTGCCTGTTCTCCCATAAATACTGATAGTCATAGAATCTTCCGGAAGAACAAAATAATGGGAGTGGAG[A||G]TAGAAACAAGACCAGGATGGAAAAGGATTTACAGGAAGTGGATCATAGAGGTGACAGTGTACAATCCTACTAAAGTTTGGCTCTGAAGGTGAGTGGAGAGATATAGTGGTGTCTCAAGAAGGAAGTAAGGAATAGGGGAAATTTTAATTTT	G	G	G	G	G	G	G	G	G	G	G	G	G	A	A	A	A	A	A	A	A	A	A	A	A	A	A	A	A	A	A	A	A
fAWQ	this study	LipY764_contig14:12891	A	T	yes	Prz_Cab_div	O_Dom-West	DON|PRE2|PRE|PRZ4|PRZ5|PRZ6|PRZ7|PRZ8|PRZ|PRZ9	yes_BLAST_splitted	n/a	n/a					GTGCAATGCAGATTCTCTGTTCATTAGGTTGAGAATGAAGCATGAGATTCTGCATTTCTAACAAGTTCCCCAGTAATGCCCAAGTATTGATTCACAGACCACAGTTAGAAATACAAGGACCTAAATCATCATCACTCAAGGACTTAATT[A||T]TTTTGCAAGTTGTCACGTGAAAACTAAAGATAAGAGCTTGTCTACATGTTTTCATCTAATTTCACTCTTCAACTCAATGCTCTTTGTTTCCTATGCCCATTGATCCACAAAATCAGCTCTCACTGAAGGTCACTGTGGTGTCACATCCAAT	T	T	T	T	T	T	T	T	T	T	A	A	A	A	A	A	A	A	A	A	A	A	A	A	A	A	A	A	A	A	A	A	A
fAWR	this study	LipY764_contig14:13037	T	C	yes	Prz	Pz-b	PRE2|PRE	yes_BLAST_splitted	n/a	n/a					ATTATTTTGCAAGTTGTCACGTGAAAACTAAAGATAAGAGCTTGTCTACATGTTTTCATCTAATTTCACTCTTCAACTCAATGCTCTTTGTTTCCTATGCCCATTGATCCACAAAATCAGCTCTCACTGAAGGTCACTGTGGTGTCACA[T||C]CCAATGGCTTTTCCATCCTGATCTTATTGTCTTTCTCTGCTGAATTCAACACAATAGATTACTCATACAACAAAACTGTACAACTTTGTATTCCCTGGATGAAGAGATTCTTTTAATAGCATTACTCTGCAAACATCAGTTTTATTCTTTA	T	C	C	T	T	T	T	T	T	T	T	T	T	T	T	T	T	T	T	T	T	T	T	T	T	T	T	T	T	T	T	T	T
fAWS	this study	LipY764_contig14:15965	G	C	yes	Prz_Cab_div	O_Dom-West	DON|PRE2|PRE|PRZ4|PRZ5|PRZ6|PRZ7|PRZ8|PRZ|PRZ9	yes_BLAST_splitted	n/a	n/a					CCTTGGATAAATTGCTGATTCCAGAGCTGGAGAACAGAAGGTACAAGATGAGCTTGGAGCAACTTGTTCCAGAAAGCAGGGAATTGCTTAGAGAATGATGAATATTTCTCAAAAGGAAACAAAAGTCAGTCAAAATAGGCTCCCACTGA[G||C]CAAATTGAGGACAACTGTCATAAAAATAAATGAAGATAATAGCAGATCATATTTCATTGGGTACAATAAGAATCTATGAATCCATAAAGATATAAAAAACAATTAAAAGCTTGATGAGGAAAAGGACAGTTAAATAATTTTGAAAATACTT	C	C	C	C	C	C	C	C	C	C	G	G	G	G	G	G	G	G	G	G	G	G	G	G	G	G	G	G	G	G	G	G	G
fAWT	this study	LipY764_contig14:17622	T	C	yes	Prz	Pz-b	PRE2|PRE	yes_BLAST_splitted	n/a	n/a					TTTGTTAGGATAGAAAACTTGAAAAGACTTAAATGTCCATCTGACAGAAATATGGATAAAGAAATTTTAATACATTGATATAATATTGAAATGACTGAGCCTGACCTCTATGGATTATCAAGGATCAATCTTGAAAATACAAGGTCAAC[T||C]GAAAAAAATGAGTTACAAAAGTCTAACTGATGAAGGATGACATTATGTAAATTTTTGAAAGGCACACAAAAATACTCTATTTTGTCATATATGTGTGTGTGTATAAATACAGATAAGTAGTTATTTATTACAGGCCAATTTCAGTATAATT	T	C	C	T	T	T	T	T	T	T	T	T	T	T	T	T	T	T	T	T	T	T	T	T	T	T	T	T	T	T	T	T	T
fAWU	this study	LipY764_contig14:19843	GTTTT	G/GTTTTT	no_indel_multiallele	Prz	Pz-a	DON|PRZ4|PRZ5|PRZ6|PRZ7|PRZ8|PRZ|PRZ9	yes_BLAST_splitted	n/a	n/a					TTTTACAGTAGAAATTATTTCTGTGAGATATTCTATAGCCATAAAATTAGATAAAATATATCTAAGACTTATGCTCACAAGACAAATAAAAAGGAAATTATTTCAAATACACTACTCTTTATTCTACCAAGCCATATTCAAAGGTATGG[GTTTT||G||GTTTTT]TTTTTTTTTCCTAAATAAAGGCATTTTAAACACAAATCAAGAACTTTAATGTCTGTGATCTTCTAAAATTGGTTTGAATAGTGTTTTCAAACTGTAGATCATGACCCATTAGCAGCTGCAAAATCATTTAAATGTTTCATGGCAATA	G	GTTTT	GTTTT	GTTTTT	GTTTTT	GTTTTT	GTTTTT	GTTTTT	GTTTTT	GTTTTT	GTTTT	GTTTT	GTTTT	GTTTT	GTTTT	GTTTT	GTTTT	GTTTT	GTTTT	GTTTT	GTTTT	GTTTT	GTTTT	GTTTT	GTTTT	GTTTT	GTTTT	GTTTT	GTTTT	GTTTT	GTTTT	GTTTT	GTTTT
fAWV	this study	LipY764_contig14:33469	T	G	yes	Prz	Pz-b	PRE2|PRE	yes_BLAST_splitted	n/a	n/a					GTGGCAGCAGCACCCTGACTTCTCAGTACCAATTTCCAACCTTTTTCCCTTGTGCTGCAACAAAATACTATAAACTGGGGGGATTATAACAACAGGTATTTCTTTCTCACAGTTCTAGAGGCTCAGAATTCCAATAAGCCACTGGTAGA[T||G]TCAATGTCTGGTGAGAACCCCCTTCTGACAGTGTCCTCCCATGGTGGAAAGAGTGAGAGAGCTCTCTGGGATCTCTTTTATAAGGACACTAATCCCATTCACAAAGACTCCACCCTCATGACCTAATCACCTACTAAAGATTCAACTTCCT	T	G	G	T	T	T	T	T	T	T	T	T	T	T	T	T	T	T	T	T	T	T	T	T	T	T	T	T	T	T	T	T	T
fAWW	this study	LipY764_contig14:34536	CT	C	no_indel	Prz_Cab_div	Prz_Cab_anc_not_known	PRE2|PRE|PRZ4|PRZ5|PRZ6|PRZ7|PRZ8|PRZ|PRZ9	yes_BLAST_splitted	n/a	n/a					TCTTAAGTCACAAAGTCATTTCACTTATCAGTTCAACATTTCATTAGGTATTTCAAATTATATCACTCAAATGTGAAATTTGAACAGTAAGATTCACCAGTAGAAATCAATGCAGTTATTATCTAATTCAAGTGGAACTTTTACCACTC[CT||C]TTTCAGCTCACCACCTTCTGCTGTATCCAAACATGCATTCTCCACATTATGTGAAGCTTCCTATGATTCCCACAAAAGCAGAAAGAAGAAATTGCCTGGCTTTTCTAAGCAAAAGCCCAATATACAAATCTATCACGTATTACCTTAAAA	CT	C	C	C	C	C	C	C	C	C	CT	CT	CT	CT	CT	CT	CT	CT	CT	CT	CT	CT	CT	CT	CT	CT	CT	CT	CT	CT	CT	CT	CT
fAWX	this study	LipY764_contig14:35982	A	G	yes	Prz	Pz-a	PRZ4|PRZ5|PRZ6|PRZ7|PRZ8|PRZ|PRZ9	yes_BLAST_splitted	n/a	n/a					TGGACCAGCTTGTGAGTGTTGTAGAGGAGAACTGACTCTATTCTACCACTAAAGAAGAAAAAGTGACCCAAATAATTCACTTTTAGTTATTGAACACCTTGTAAATATTTTAAAAGAGAGAAGGGTGAGCTGAGTTTGCCAGAGTTTAT[A||G]TAGAGTGTCCTCAGCATGCTGTCTTCACATGCTTGGGGGGTAATATACCGTATATATATATATATATACGGTATATATATATATACCTCAATCAGGCCAGGAAATCATAGCTGGGTGTTACCAACCTGAATGACTGACTTTGGACTTCTTC	A	A	A	G	G	G	G	G	G	G	A	A	A	A	A	A	A	A	A	A	A	A	A	A	A	A	A	A	A	A	A	A	A
fAWY	this study	LipY764_contig14:37530	C	T	yes	Prz_Cab_div	O_Dom-West	DON|PRE2|PRE|PRZ4|PRZ5|PRZ6|PRZ7|PRZ8|PRZ|PRZ9	yes_BLAST_splitted	n/a	n/a					ATAGATAACTAGAGTATAACGTAAACTAGGAGTGGTAGACAGAGAGGAACCTAACAAGGACTTTTTTGTCAAAGTCTTCTCCACCTCTGTTGTCTTTCCAAGCCAAGGTCAACACCTATTTATCAAACATTTGCTTTTCCATCTCCGTG[C||T]AAATGGCCTTCCTCCCCTTTGAAGTCACAAACCATTAACTTCAACATCTCCCTTTTTCCTTAGCTGAAGATAATATTTATGGTGGTAGCTTCCACTATTTTGGTGAGTTACTCTGTTTTCCTGGGTTTCTCTCCTGTATACAAGTTATTAA	T	T	T	T	T	T	T	T	T	T	C	C	C	C	C	C	C	C	C	C	C	C	C	C	C	C	C	C	C	C	C	C	C
fAWZ	this study	LipY764_contig14:45602	C	T	yes	Prz_Cab_div	O_Dom-West	DON|PRE2|PRE|PRZ4|PRZ5|PRZ6|PRZ7|PRZ8|PRZ|PRZ9	yes_BLAST_splitted	eMSYv3:7926506	norm					CAGATTTTTTTCCTACTCCCACGGGATAATAAGAAATGGTGATAGAATGCCGCATAAGGAATTCCTCTCACATCTGAGAGAGAGAGAGAGAGGCAGAAAGACAGACAGAGACAGAGACACAGAGACAGAGAGACAGTTTCCTGTATTTT[C||T]GCCCATGTACCAGGAGCTTAGGGCCAAGTTTTGTGTATAATTGTAGATTCCACACATTTTTCCACATTCATTTTTAAAATTCTCTCCTACTTTAACTACTTGGCTTTTGCCTCCTTAGTCAATTCTCAGTGGTTTTGGATTTGCTTTATTC	T	T	T	T	T	T	T	T	T	T	C	C	C	C	C	C	C	C	C	C	C	C	C	C	C	C	C	C	C	C	C	C	C
fAX	this study	LipY764_contig98:22990	G	A	yes	Prz_Cab_div	O_Dom-West	DON|PRE2|PRE|PRZ4|PRZ5|PRZ6|PRZ7|PRZ8|PRZ|PRZ9	yes_BLAST_single_hit	eMSYv3:7003354	reco					TTTTTAGGCGGACAAACAGCACAATGAGAGTTGTTTAAAGCTGAGTCTTTTTTAAGAACAGAGAGTTATCCTCTTTTTGAGATGAATTTGCCTGTATCTGCTCTGATATGTTATCTATTTAATGTTTTTTATGTTAATTTTCAGAGAGG[G||A]ATCTTAGTCCTTGCCATTCAAATTTCTCAGCAAATCTTTCCCTGCATCTCCATGCCTCATTAGGAGAGAATTATCAAAAATGACAAAATAATGGCAATTATGACAATAAGCATTAGTAAGTAAGAGATACAATGGGATTTTGTAGCTGCTC	A	A	A	A	A	A	A	A	A	A	G	G	G	G	G	G	G	G	G	G	G	G	G	G	G	G	G	G	G	G	G	G	G
fAXA	this study	LipY764_contig14:48276	TAA	T/TA	no_indel_multiallele	Prz	Pz-a	DON|PRZ4|PRZ5|PRZ6|PRZ7|PRZ8|PRZ|PRZ9	yes_BLAST_splitted	eMSYv3:7929180	norm					AAGGAGATTGGGCAAAACCATTTCCAGGGTATAGGTAATTAGGAAACACACCCATGCAGCATGCAGAGCTATTAAGAAACATGTGACACACAAATTTGGCCATTGTGCTCTAAGTCTAGGTTTTAACATGACACTGACCTTTCTCTCAA[TAA||TA||T]AAAAAAAATGATCTACATTACATTTTAATTGCTTCTTTGCTTGTAGCTGTCACTTGCAATGCTCCTAGTTCACTAGAGTCAGTCAATGAATAGATTTTGAAAGAAAAAATACAGTGTGTGTGTGTGTGTGTGTCATTTGGTAATTTTGT	T	TAA	TAA	TA	TA	TA	TA	TA	TA	TA	TAA	TAA	TAA	TAA	TAA	TAA	TAA	TAA	TAA	TAA	TAA	TAA	TAA	TAA	TAA	TAA	TAA	TAA	TAA	TAA	TAA	TAA	TAA
fAXB	this study	LipY764_contig14:51223	G	A	yes	Prz_Cab_div	P	PRE2|PRE|PRZ4|PRZ5|PRZ6|PRZ7|PRZ8|PRZ|PRZ9	yes_BLAST_splitted	eMSYv3:7932127	norm					GTGGAGTTTCAAATAATAGCTGCTGAGAACGTACAATAAGAAATGAAATACGCTAGATGTGTTTATGAGTTATCCTTTTAGTAATGTGAAAAAATACAAACATGACCAAAACAAATAATCCATCTGGATGTGTTTGTGTGGAGGAAGGA[G||A]AGGAAAAGTTTTTGTTCAGAATAGTCATGAAAAAGAGGAGAGAGTGGGATCTTTTCATACCCCTCCTCATTCTTATCCTTTGTGCTGTTTTATTACTATTAGTTTTTAGCACACATCACAGTCTAACACACTATGACTTGTGCGAATTCAC	G	A	A	A	A	A	A	A	A	A	G	G	G	G	G	G	G	G	G	G	G	G	G	G	G	G	G	G	G	G	G	G	G
fAXC	this study	LipY764_contig16:2553	G	A	yes	Prz_Cab_div	O_Dom-West	DON|PRE2|PRE|PRZ4|PRZ5|PRZ6|PRZ7|PRZ8|PRZ|PRZ9	yes_BLAST_single_hit	eMSYv3:6345149	reco					GTAGTGATTAAGTTCTGCGCACTCCACTTCAGTGGCCTGAGTTTGAGGGTTCAGATCTTGAATGCAGAACTACACCACTTGTCAGCCATGCTGTAGCAGCGACCTATATATATATATAAAAAAAGTGGAGGAAGATTGGCACAGATGTT[G||A]GCTCATGACTCATCTTCCACAAGCAAAACAGAATAAAAACAGGAAGATTGGCAACAAATGTCAGCTCAGGGCTAGTCTTCCTCAAGAAAAAAAAATGAGGATTAAGTTCATGAAAGTGACCAAAATTCACCATTGACACTGCTTGTTCAAT	A	A	A	A	A	A	A	A	A	A	G	G	G	G	G	G	G	G	G	G	G	G	G	G	G	G	G	G	G	G	G	G	G
fAXD	this study	LipY764_contig16:4093	A	G	yes	Prz	Pz-b	PRE2|PRE	yes_BLAST_single_hit	eMSYv3:6343609	reco					ATCCTAGGGTCAAGTTCCTGAGGCCACTCTCCCCTTCCATATAAAATTTATGCAGAGCACTCTCAAAAACAATAATTGATATCTTTAGAGATAACCTGGACAGCTCTTTCTGGTATCTTAGTGTACTAGATCCTGCTACAGTCTTAATG[A||G]TGTAGTGACATTTCACTCAATGATGGTCTGCGTATATAGTGGTGGTCCATGAGATTAGTACCATATAGCCCAGATGTGTACCATCTAGGTTCACGTAAGTGCAGTTGGTGATGTTTGCACAACAACAAAATCTCATGCAAACACATTTCTC	A	G	G	A	A	A	A	A	A	A	A	A	A	A	A	A	A	A	A	A	A	A	A	A	A	A	A	A	A	A	A	A	A
fAXE	this study	LipY764_contig16:5322	CA	C	no_indel	Prz	Pz-b	PRE2|PRE	yes_BLAST_single_hit	eMSYv3:6342380	reco					CACTTACTTCACTTTTTAAAAAATTGTGGTAAAATATGTAAAATACACCATCTTAATGTGTTAAATGGTGTTAAGTGTACTTATATTGTTGCACAACCAATCTCTGTAACTTTTCCATCTTGCAAAACTGAAACTCTCTACCCATTAAA[CA||C]ACTCACCATTTATCACCCCAGGCCCTGGCAACCACCATTCAACCTTCAGTTTCTCTTGAACTGCCAAACTATCTTCCAAAGTGGGTGCACCATTTTCTCTTCCCACAAGGAAGGTATGAGGGTTCCAGTTCCTGCACATTTTCACCAACA	CA	C	C	CA	CA	CA	CA	CA	CA	CA	CA	CA	CA	CA	CA	CA	CA	CA	CA	CA	CA	CA	CA	CA	CA	CA	CA	CA	CA	CA	CA	CA	CA
fAXF	this study	LipY764_contig16:21463	A	C	yes	Prz_Cab_div	P	PRE2|PRE|PRZ4|PRZ5|PRZ6|PRZ7|PRZ8|PRZ|PRZ9	yes_BLAST_single_hit	eMSYv3:6326247	reco					AGCTATTTTGTCTGATATGAGTAGAGCCAGCTCTGCTCTCTTTTGGATACCATTTGTGTGAATACCTCTGTTCTTCCCTTTGCTGTCAGCTAAAGTCAGTCTCTTGTAGGTAGCATATTGTGGGATCTTGTTTTTTTATCCATTCAGGG[A||C]CTCTGTCTTTTGATAAGCAGCACATTTAACCATTTACGTTTAAAGTAATTATTGATAGATAAGCACTTACTCTTGCCATTTTATTGATTTCAGTGTTTTGTACTTCCTTATTTCCTTCCTCTTTGCTGTCTCTTCCTTTGTAATTTGATGA	A	C	C	C	C	C	C	C	C	C	A	A	A	A	A	A	A	A	A	A	A	A	A	A	A	A	A	A	A	A	A	A	A
fAXG	this study	LipY764_contig16:25745	A	G	yes	Prz	Pz-a	PRZ4|PRZ5|PRZ6|PRZ7|PRZ8|PRZ|PRZ9	yes_BLAST_single_hit	eMSYv3:6321965	reco					TCTCTCTCTTGTCTTGGAGCTCATTGATCTTTCTTGAAACAATTAATTTGAGTTCTTTGTCAGGCAACTCATAGATCTCCATTTCTGTGGGGTCAGTTACTAGGAGATTATTTTATTAATTTAATTGTGTCAGGCTTCCTTGATTTTTC[A||G]TGTTTCCAGTGGCCTTGTGTCAATGTGTGTGCATTTGAGGGAGCAATCACCTCTTCTAGACTGTACAAATTGGAAAGATCTTTACCTACAGGTGCATACAAGGGTGCTGGGTTAATGGGATTTGGTGGCTCCTCCTCCACCTGGAGAATGC	A	A	A	G	G	G	G	G	G	G	A	A	A	A	A	A	A	A	A	A	A	A	A	A	A	A	A	A	A	A	A	A	A
fAXH	this study	LipY764_contig16:26989	T	C	yes	Prz	Pz-a	PRZ4|PRZ5|PRZ6|PRZ7|PRZ8|PRZ|PRZ9	yes_BLAST_single_hit	eMSYv3:6320722	reco					TAAGCTGTACTCAGTGTTCCTAGTACTATTATTATTTTGAACACACTATTATCTGTTAATCAATTAAAAATAAAAATAATTTTCTTCCTCAATTTATAATGTTCTAATGCGCTTCCTTTCTTTATGACTTACGTCTTCTGCCTTCTTTC[T||C]GAAGTATTTCTTTTAATATATTTTGCTAGACAAGGCTCCTGGCAGCTTAGTTCCTTAGTTTTTATTTGCCTGGGAAAGTGTTTTTTCTCCTTCGCTTTTTAAGGATAGTTTTGCCATGTGTAGAATTCTGAGTCACTGGGTTTTTTCTTTC	T	T	T	C	C	C	C	C	C	C	T	T	T	T	T	T	T	T	T	T	T	T	T	T	T	T	T	T	T	T	T	T	T
fAXI	this study	LipY764_contig17:4260	T	C	yes	Prz	Pz-a	PRZ4|PRZ5|PRZ6|PRZ7|PRZ8|PRZ|PRZ9	yes_BLAST_single_hit	eMSYv3:7810458	reco					AACTTTGCTTGAGATGAGAGAATAGAAGAACAGAGTGTCTCGGGTATCTTCTGAAGCTAGTCTGAGGACATTGGACCATCAGTAGTTAAAATACCCACCTACTAGGAGTAAGACTAAAACATGTCATGCAAGTTAGTGAGGCAATCTCT[T||C]GTCACTATTCAACTTGGCCAAATGGTGACATTTTGAAATGTTTTCTGATTTCTTAAAAGTAGTTTCTCACAGGCAGCGAAAGTAAAAATAGATAAATTGGGATAAATCAAAATTAAAATCTTTTGTACATCAAAGGCAAATCAGCAGAGTA	T	T	T	C	C	C	C	C	C	C	T	T	T	T	T	T	T	T	T	T	T	T	T	T	T	T	T	T	T	T	T	T	T
fAXJ	this study	LipY764_contig17:9260	T	C	yes	Prz	Pz-b	PRE2|PRE	yes_BLAST_single_hit	eMSYv3:7805456	reco					GAACTATTGCAGTTTTTTTGCGCTAATTACCCTCTACCAGCATCTAAGAAAAAGGATCCTCCTACTTTCCACTCCAGATACCATGCCTCCTTCTTTGTTTTCTATGTTCAGAATTTCTGAGATTTATTCAAATATATACCCACTATTTC[T||C]TTCTTTCTTTCTTTCGTGAATAAGATTGTCCCTGAGCTAACAACTATTGCCAATCTTCCTCTTTTTACTTGCGAAAGTATATATATGCATATGTACATATGTACATACATATATATGTACATACCCTGTGTATGTATATATCACAATTTCT	T	C	C	T	T	T	T	T	T	T	T	T	T	T	T	T	T	T	T	T	T	T	T	T	T	T	T	T	T	T	T	T	T
fAXK	this study	LipY764_contig17:11091	A	G	yes	Prz_Cab_div	O_Dom-West	DON|PRE2|PRE|PRZ4|PRZ5|PRZ6|PRZ7|PRZ8|PRZ|PRZ9	yes_BLAST_single_hit	eMSYv3:7803625	reco					TGACTTCTGTTATAAGTATTTTCCTTAAAGACGAAATTTATAAATGTTCCACTATCACTGAAAACTCAAATGTTTGAAATAAAGAAGGAACTTCCAGCTATGGCAGGTATAGAAAGAGGTTCATCTAGGATTATCAAAAGTTAACTATG[A||G]AACATGTTAAGTAAGAGCCACATGTTAGACATCCAAGTGGAAATGTTGATATAAAAGTTGCATTTATGAGTCTGTATTTCAGAGTGGGGGATATAATTTGAGAGTCAACATCACTGAGTTAACATTTAAACTTGAGATTAGGTAAGATCAT	G	G	G	G	G	G	G	G	G	G	A	A	A	A	A	A	A	A	A	A	A	A	A	A	A	A	A	A	A	A	A	A	A
fAXL	this study	LipY764_contig17:13275	G	A	yes	Prz_Cab_div	P	PRE2|PRE|PRZ4|PRZ5|PRZ6|PRZ7|PRZ8|PRZ|PRZ9	yes_BLAST_single_hit	eMSYv3:7801441	reco					TCTTTTGGTGGGAATATCTGCTCACTTCTCATGGCTACACACCTAGGAGTAGAATTCCTGTCTTATGAAGTAGGCATATTTTCAGTTTAAATTGATAGTACAAAATGATTTTTTATAACAGTTTATATTCCCACCAAATATGTTTGAGC[G||A]TTGCTTCTATTTTTACCAACACTTGGCTTTTTCTTTCTTTTCAACTTTACCCATTCTGGTAGGTAAAATTTTATACTTTTGATGTATATTTAGTTAAATTAATGTATGTTACAACACTGAGTTATTTCTGTATTTGTCAAATTGAAGAAAT	G	A	A	A	A	A	A	A	A	A	G	G	G	G	G	G	G	G	G	G	G	G	G	G	G	G	G	G	G	G	G	G	G
fAXM	this study	LipY764_contig2:49743	T	C	yes	Prz_Cab_div	O_Dom-West	DON|PRE2|PRE|PRZ4|PRZ5|PRZ6|PRZ7|PRZ8|PRZ|PRZ9	yes_BLAST_splitted	eMSYv3:7494081	norm					TGTACCAGGAGGAGAGAAGACATTCTTATCACCAGAGACAGGAATTTTGGGCTGAGAAATCAGTACAGACAGACATTCTTAAATTCACCTTCAGCTTCCTAGTTACTTCTTCACATTTGCTATCCCTAACCCAAACCCCTTTGTCTTGT[T||C]AGTTCTTCATAACTTTATTCTTTGCCTAAAAGATACAAAAACCTTCCGCTCTCATCACTTCTTTGGGTCTTCATTTGCTTATGAAGGCTCCCATGTAAATATTTAATAAAATATTTATGGTCTTCTCCTATTAGTCTGTCTTCTGTCAGTT	C	C	C	C	C	C	C	C	C	C	T	T	T	T	T	T	T	T	T	T	T	T	T	T	T	T	T	T	T	T	T	T	T
fAXN	this study	LipY764_contig24:5970	TA	T	no_indel	Prz	Pz-b	PRE2|PRE	yes_BLAST_single_hit	eMSYv3:7212238	reco					TGCCAGGACCATGGAATTTAGGTTACTTCTGTTTTACATGAGTTATGTGAACTATCTGAGCACATACACAGATACACCACAAAAAAAGGTCAATACAAGCTTAGCATTTCGATATTTTACTCACTGTTTGGATAGCTCAATGAAGAAGG[TA||T]TTTTTGCTATGCCCTTTTGAACTCTATGCGTGATGCAAATGCTTTGCACCATGGTCATGATGGTGGCCATCAGTACGTTGCAATACTTTGTTTTAAATAAATGAAATAGTCAGTGCTCACTAGAATAATTATATGTGCACTTGTTCCTTT	TA	T	T	TA	TA	TA	TA	TA	TA	TA	TA	TA	TA	TA	TA	TA	TA	TA	TA	TA	TA	TA	TA	TA	TA	TA	TA	TA	TA	TA	TA	TA	TA
fAXO	this study	LipY764_contig17:20698	C	T	yes	Prz_Cab_div	P	PRE2|PRE|PRZ4|PRZ5|PRZ6|PRZ7|PRZ8|PRZ|PRZ9	yes_BLAST_single_hit	eMSYv3:7794021	reco					GATAGGTAGATAGATCCTCATAGATTGAATAGATATATAAATAAGGGCACAGTTGCAGATGGAAATGTGCCAATTTCTGCACTAGACTCTGGCTTCTTTTCCACATGTGAAATCCAGACATGCAGCCTTACAGTGGGTGGTAAAGTTAT[C||T]GCCACCATTGTTCAAATGCCCGTAAACGGACAGTTTGCAGAAGTCTCTGCCTTTACCTTCATTCATTTATCCATCCGTCTGGTCCTCTAGAGCAGCAACAGAAAAATTGCCAAATAACATGTTGACAACTAGACAAGTTCTACCCACAGAT	C	T	T	T	T	T	T	T	T	T	C	C	C	C	C	C	C	C	C	C	C	C	C	C	C	C	C	C	C	C	C	C	C
fAXP	this study	LipY764_contig17:23328	T	C	yes	Prz_Cab_div	P	PRE2|PRE|PRZ4|PRZ5|PRZ6|PRZ7|PRZ8|PRZ|PRZ9	yes_BLAST_single_hit	eMSYv3:7791392	reco					TAAATCTTGCTTCACGTTATATTTGTCAACGATCTTTTATGATGGTGTTGTCAGAATTGCATTTTGTTTTAGACTTTCGGAGCATCATAACAAAGTAAGTCCTGAAGTGAGAAGTACATCTGGTTGACCTTGTTGAGGGCTCATTATCA[T||C]GAGCTCTGAAATAGGAACTCTCACAGCAAAAACATCAGATCCTTCACAGCAGACTGATGAAACCTGAGAACAAGAATTCCACGGACAATGGGAGGGTGGCTCTGCTGAACTATACAGGAAACAGAATGCCTCATGGATAAGCATCATCAAT	T	C	C	C	C	C	C	C	C	C	T	T	T	T	T	T	T	T	T	T	T	T	T	T	T	T	T	T	T	T	T	T	T
fAXQ	this study	LipY764_contig17:23900	T	C	yes	Prz_Cab_div	O_Dom-West	DON|PRE2|PRE|PRZ4|PRZ5|PRZ6|PRZ7|PRZ8|PRZ|PRZ9	yes_BLAST_single_hit	eMSYv3:7790820	reco					ATATGCTTTCCTCTCAAGCATTCCCTCCCAGGCCCAGCAAATTCTTGGGAGTGTGGTTCATTTCCGGTCCTCATTCTGCTAAAGGATGACTTTGAGGAAATTTCTCAAACTCTCTTGCTTTCCATTGTCTCATCTTTATGTTAGGCTAA[T||C]ATGTTTCACAGAGGTCTTAGGAGGCACAGCCTGATCAAGATGCTTTCCTGCTGAAATCTCTACATTGACTACCCATTGCCCAGAGGATAAAATTTCAAGTCTTACCTGCAGACAGATATATGGAATAACTCTATGTTTATGACAATTTTAA	C	C	C	C	C	C	C	C	C	C	T	T	T	T	T	T	T	T	T	T	T	T	T	T	T	T	T	T	T	T	T	T	T
fAXR	this study	LipY764_contig17:30342	T	C	yes	Prz_Cab_div	P	PRE2|PRE|PRZ4|PRZ5|PRZ6|PRZ7|PRZ8|PRZ|PRZ9	yes_BLAST_single_hit	eMSYv3:7784379	reco					CTTCATACATCCCTGCCTTCTTCCTCATCCTTCTCTCTCTCTTTCCATTATTCCTCCCTCTCTTCCTCCATTCACCTATCCTTCCTCCCTCCTTCCTTCTTTCCATCATCTCTCCTTTTCCTACTCTCCCATTTCTTTTGCCATTCTAA[T||C]AACATTTCAGTTAAAGAATTTCTATAAGGCATATACTCATTACAGAACTGTTGAAAATATAAAAACATAACAGTAACAACAATACAAAAAGCAAAAGAACATACACCCCCAAACTTAAACTATGAGAGAGAAGTTAGAGTAGGTGTCTCCT	T	C	C	C	C	C	C	C	C	C	T	T	T	T	T	T	T	T	T	T	T	T	T	T	T	T	T	T	T	T	T	T	T
fAXS	this study	LipY764_contig17:30893	C	T	yes	Prz_Cab_div	P	PRE2|PRE|PRZ4|PRZ5|PRZ6|PRZ7|PRZ8|PRZ|PRZ9	yes_BLAST_single_hit	eMSYv3:7783828	reco					GGTACTCACCTTTGTACGTATGAACATGTGTGTTTTTGTGGAATTGTACGTAAATATTGTTTTCAACCAATTTTTCCACTTGATAATAAATCGAACACTTTGCCATGCTATTTGCTATTCTTCTGTATTATGCCTTTTAAAGATGATCA[C||T]ATTACATCATGTGATTTTTAGCCATTCCTATGTAGTAAGGCATTTAGATTTTTTTCTAGTTTTAACATTAAAAATAACAATCTAAAAGACAATCTCTGTATGACTCCTCTCATATCCGAAAGTTAAACATATATACAAAGAGAACAGATTA	C	T	T	T	T	T	T	T	T	T	C	C	C	C	C	C	C	C	C	C	C	C	C	C	C	C	C	C	C	C	C	C	C
fAXT	this study	LipY764_contig17:42581	C	A	yes	Prz	Pz-b	PRE2|PRE	yes_BLAST_single_hit	eMSYv3:7772140	reco					AAAAAAACCACAAATCTATTGCTTTCCAAGAGAGAAGGTGAGATTTCCCTTGGACCTACTCTCTTTTGGAGGGTACTGGTAGCATAAATTGTCTTCCCAGAGTTACAGAGATGGGAGAGCTGCTGATACATAGTGATCCTGGCTCGGCT[C||A]CACATCTACCAGATTGTCAGTGCTGTCGGTCTCATCCACCTCACCATCATGATTTCCAACTTTTTCTTCAGATGGGCATATGGAAATGGCTACCAGTTTCATTCCTGTGTTTGCTGTTCAATTCAATCTTTCACCCCAGGAACTTTATACT	C	A	A	C	C	C	C	C	C	C	C	C	C	C	C	C	C	C	C	C	C	C	C	C	C	C	C	C	C	C	C	C	C
fAXU	this study	LipY764_contig17:45142	A	G	yes	Prz	Pz-b	PRE2|PRE	yes_BLAST_single_hit	eMSYv3:7769579	reco					AATAAAAGTGAAACAAGTCAACCCATGCACCTCACATTACTTGTGTTTGTGATTTTATGATTAGCCAACAGAATTTAATAATAAAATAAAATAAAAATTTTGAAACACCTTTAAATTCTTGAGCATGCAAAACCCCAGATCCCGGTGCT[A||G]GAAACACAGGACACAGTCCATAAATAATTGTGAAATGAATCAAATTCCACTTGGAAATCAGAGTTATTATTTGTAGCAACCGTAATATCTACCAACTATGCAACATCAAAGAAAAGATCTTTCAGAGACTTGAATGTAATTGTTTCCCTAA	A	G	G	A	A	A	A	A	A	A	A	A	A	A	A	A	A	A	A	A	A	A	A	A	A	A	A	A	A	A	A	A	A
fAXV	this study	LipY764_contig18:8006	G	A	yes	Prz	Pz-a	PRZ4|PRZ5|PRZ6|PRZ7|PRZ8|PRZ|PRZ9	yes_BLAST_single_hit	eMSYv3:4985051	norm					TGGACTTCAGTGTTACTCAACCACCAGGGCCTAGGACATAGCAGATGCTCAGTGAGGATTTGTTAGAACTGAATTAATCAAATTCTATTAGAACAAGCAAATTTATTTAAAGAGAATTTATTCTTTGGTGGGATATCAGAGAAGAGAGA[G||A]AATTTGAAGAGAATGGTAAACCAGAAACACAAATGAAAGGCCTAAACAGCCATCCCATTGTAGTATATGGGAAAAAATTAGGAAATTCACATTATATTTGGTATAGAGTAATTTGTTATTTAAGAAAAAGACTAAAACAGATTCTTAAAAT	G	G	G	A	A	A	A	A	A	A	G	G	G	G	G	G	G	G	G	G	G	G	G	G	G	G	G	G	G	G	G	G	G
fAXW	this study	LipY764_contig18:13768	T	C	yes_N_in_donkey	Prz	Pz-b	DON|PRE2|PRE	yes_BLAST_single_hit	eMSYv3:4990810	norm					GTGACTATGGACAAGGGACTGACTATCCCTGTGCATCAGCTTATCCATCTGTAAAGCAAAACAATATAATGTCATGCACGAGGTCACTGGGATGACTAAATGAAATAATATACATAAACCATGCAGCATGGCTTGACAGTCATTCTATA[T||C]GTAACAAATGTTAAGGCTATGATTTATTAACCCTAGCATTCAAATTTCTTGAAGCTTGAAATTTCTCTTTCCACATGACTAAAAATTTGGTCATGGTTTTTCCTTTGGTTTTCCTATTTTGTGTCAGATTGTGCTAAGCTGAGGTAGCTGG	N	C	C	T	T	T	T	T	T	T	T	T	T	T	T	T	T	T	T	T	T	T	T	T	T	T	T	T	T	T	T	T	T
fAXX	this study	LipY764_contig18:30627	T	C	yes	Prz_Cab_div	P	PRE2|PRE|PRZ4|PRZ5|PRZ6|PRZ7|PRZ8|PRZ|PRZ9	yes_BLAST_single_hit	eMSYv3:5007668	norm					GCAATAACCAAGAAAAGCCTTTCCTTTATTAAAAACTCGGTTCCAAGAAAATGTGTTATCTGTAAAATTATAAGCACCCAGCATCTTGGAAGTCGTTTTCATAACAGGAAAGGTGACCTAGAATCCAATGGCCTTTTCTGCTTATGAAA[T||C]ACCTATTCAGGATTTCAAATTTCAATTTGAAATTCTACTTAAGAATTTCTATTCCCACATGCATTATATGAGAATAGAAAATCTTAAGTGACAAAAACATATAAGAGATTTGAATTTCATTCTCTACCTATAGAACTAAGCACTTTCAAAG	T	C	C	C	C	C	C	C	C	C	T	T	T	T	T	T	T	T	T	T	T	T	T	T	T	T	T	T	T	T	T	T	T
fAXY	this study	LipY764_contig19:1645	C	A	yes	Prz_Cab_div	P	PRE2|PRE|PRZ4|PRZ5|PRZ6|PRZ7|PRZ8|PRZ|PRZ9	yes_BLAST_single_hit	eMSYv3:5013715	norm					GGACCTCAACAAAGTTTATCTGTAAAAGGAAGAAAAAATACTCTTCATCTAAGAACTTATGATAATGTGTTAACTGATTATATATAAAGATTTTTAAAATGACTCACGATTATAATTGTTTCTTTCCTCACTTCAACAACTCCTTGCAA[C||A]TATTTGCTTTAATGTCTGTCTCCTTCTCTCTGGTAGAAAATAATTCTGTTGAGTGTAAGAGGCACAACACACTTCTGCTGCATCTCCACAACCTAAGCCACCTGAGAGATGATTATGTGTGACAAGTTTGTACTGATTGGAAGAAGGATTT	C	A	A	A	A	A	A	A	A	A	C	C	C	C	C	C	C	C	C	C	C	C	C	C	C	C	C	C	C	C	C	C	C
fAXZ	this study	LipY764_contig19:9323	C	T	yes	Prz_Cab_div	O_Dom-West	DON|PRE2|PRE|PRZ4|PRZ5|PRZ6|PRZ7|PRZ8|PRZ|PRZ9	yes_BLAST_single_hit	eMSYv3:5021392	norm		Wutke et al., 2018/Y-3B19(17)			CCCCAGCTAATTAAATGTAATCAGGATTACCCAGAAATGTCTATTCTGTCAGCAGTTCTTCTTCTGTAGAGAAATCATGCCAACACAGCCCAAGAAAAGCCTTTCATGGAAATTGGCTTGATCCAAACTGCTCCTTTAGCAGCCGAAAC[C||T]GTAAAACATAAAGCAATAAATCCAATAAAAAAGAAAGAAAGAAACTCATTCTCCGCCGGAATGGGCTGCTCTGTTTTGTTTTGTTTTTTGTTGTTTCAAGTATAGTGCAGCATCTTCTCAGGAGAGTGACTTTGAAGGCAGGGGAGGGCGG	T	T	T	T	T	T	T	T	T	T	C	C	C	C	C	C	C	C	C	C	C	C	C	C	C	C	C	C	C	C	C	C	C
fAY	this study	LipY764_contig66:1058	T	C	yes	Prz_Cab_div	O_Dom-West	DON|PRE2|PRE|PRZ4|PRZ5|PRZ6|PRZ7|PRZ8|PRZ|PRZ9	yes_BLAST_single_hit	eMSYv3:741114	reco					CTTAATAAATGGCCTTCTCAGCTCCTTTTGGCCTGGGGTTGGCAGGGGGCCGGGAGAGGGGCAGGGGAAGAAGGGTGCGGCATGGTGGGGAAGTAGGCCTTCAAGTTCCTCTCACAGCCGAGGCTGGTTGGGTCCACCCATCCCAGTAC[T||C]CTCCAGGAAAGCAGCCAAGTAGCAATGTCCAGGCTTCCAGGCCATGGACAACCATCCTGTCCTTGATAGAGTTGTGGTGACTCTGTGTCCTGCTAGCCTCCCATCAAGCCCACAGGGCCCAGCCCTGCCATGCTTGACCTGGCGCGGGCTC	C	C	C	C	C	C	C	C	C	C	T	T	T	T	T	T	T	T	T	T	T	T	T	T	T	T	T	T	T	T	T	T	T
fAYA	this study	LipY764_contig20:1916	A	C	yes	Prz_Cab_div	P	PRE2|PRE|PRZ4|PRZ5|PRZ6|PRZ7|PRZ8|PRZ|PRZ9	yes_BLAST_single_hit	eMSYv3:6404745	reco					CTGCAAACCTGGGGCTGCTGAAGTGGAGCATGTGAACTTTGCCACCACACCACTGGGCTGGGCATGCCCCGTCCTTTGTCTTAAGCATTCATTTTTATTGTTGTCTTTCATTAATTTTCCTGAACCCTCTGATTTAAATTGTCCTCTCT[A||C]GTACTTTTTTCTTTTTTTGATAGGCTTTTTAGGTTCACCTCCCCCAGCATGGAATGTTTGTTAAAATTGATAACACTAATACATCCTTGTCACTCAAACTCCATAGTTTACATTACAGGGCACTTGGTCTTTTGTATATTCTCTGTGTTTT	A	C	C	C	C	C	C	C	C	C	A	A	A	A	A	A	A	A	A	A	A	A	A	A	A	A	A	A	A	A	A	A	A
fAYB	this study	LipY764_contig20:5611	A	G	yes	Prz	Pz-a	PRZ4|PRZ5|PRZ6|PRZ7|PRZ8|PRZ|PRZ9	yes_BLAST_single_hit	eMSYv3:6401050	reco					GCCAATCTTCCTCTTTTTCTTTTTTTTCTTCCCAAAGCCCCAGTACATGGTTATATATCCTAATTATAGGTCCTTCTAATTCTTCTATGAGATGCCTCCAAAGCATGGCTTGATGAGTGCTGTGTAGGTCCATGCCCAGGATATAACCA[A||G]TGAACCCCAGGCCAATAAAATGGAGTGTGTGAATTTAGCTGCTATGCCATGGGGCTGGCCCCTGATAATTTTTGATTGTCTTTGTCCTCCTAACTTGCTTCTGATTTTGGGGTCACTGCTTGCCTTTTCATCTTAATTCTCCGTCAGATCT	A	A	A	G	G	G	G	G	G	G	A	A	A	A	A	A	A	A	A	A	A	A	A	A	A	A	A	A	A	A	A	A	A
fAYC	this study	LipY764_contig20:13815	A	T	yes	Prz	Pz-b	PRE2|PRE	yes_BLAST_single_hit	eMSYv3:6392851	reco					TTTTTAGGCATTAAATGTATTTGATTTCTTAGGTGAAAACCTTAGAGTTGATCAGCGTCTGAATCTTGGGTCAAGTAAATAATCTTTCGATCTGTCCTTATTTCATAGATGAAATATGGTCTGCTTTATATTAGCCCAAATTATAACTA[A||T]CTTCAAGGAAGCCGGGCAGGAAAAAACCACAACTAATTATACATACAGAGCTAAGAAAAACAGCCAAAAGCGCTGAACTAGCAGATCTGTCTTATGGAGAAGGCTCCCAGTTTTTTTTTTTTTGTTTTGAGGAAGATTAGACCTGAGCTAA	A	T	T	A	A	A	A	A	A	A	A	A	A	A	A	A	A	A	A	A	A	A	A	A	A	A	A	A	A	A	A	A	A
fAYD	this study	LipY764_contig20:13847	A	G	yes	Prz	Pz-b	PRE2|PRE	yes_BLAST_single_hit	eMSYv3:6392819	reco					GTGAAAACCTTAGAGTTGATCAGCGTCTGAATCTTGGGTCAAGTAAATAATCTTTCGATCTGTCCTTATTTCATAGATGAAATATGGTCTGCTTTATATTAGCCCAAATTATAACTAACTTCAAGGAAGCCGGGCAGGAAAAAACCACA[A||G]CTAATTATACATACAGAGCTAAGAAAAACAGCCAAAAGCGCTGAACTAGCAGATCTGTCTTATGGAGAAGGCTCCCAGTTTTTTTTTTTTTGTTTTGAGGAAGATTAGACCTGAGCTAACATCTGATCCCAGTCCTCCTCTTTTTTGCTGA	A	G	G	A	A	A	A	A	A	A	A	A	A	A	A	A	A	A	A	A	A	A	A	A	A	A	A	A	A	A	A	A	A
fAYE	this study	LipY764_contig20:25824	C	A	yes_N_in_donkey	Prz_Cab_div	Prz_Cab_anc_not_known	DON|PRE2|PRE|PRZ4|PRZ5|PRZ6|PRZ7|PRZ8|PRZ|PRZ9	yes_BLAST_single_hit	eMSYv3:6380847	reco					TTCTTCTTTTTTTCTAAAGATTGGTACCTGAACCAATGACTGTGGCCAATCTCTTCTTTTTTTTTTTTCTTTCTTTTCCTGCTTTGTTTTCCCAAATGTATATCTCAGTTGCAAGTCCTTCTAGTTGTGGCGTGTGGGACGCCACCTCA[C||A]CGTGACCTGATGAGCAGTGCCATGTCAGTGTCCAGGATCTGAACCAATGAAACCCTGGGCGGCCGCAGTGGAGTGCACCGACTTAACCACTCAGCCACGGGGCTGGCCCCAGGATTGTGTTCTTAATTACTCTTTTTGCTAGTTCATTATT	N	A	A	A	A	A	A	A	A	A	C	C	C	C	C	C	C	C	C	C	C	C	C	C	C	C	C	C	C	C	C	C	C
fAYF	this study	LipY764_contig20:29612	C	T	yes	Prz	Pz-a	PRZ4|PRZ5|PRZ6|PRZ7|PRZ8|PRZ|PRZ9	yes_BLAST_single_hit	eMSYv3:6377061	reco					TGGTTAAGTCTCCACATCTTGTTCCTTTCCCAGCTTTTTTCTTGTAGTTGATTTCTAATTTCATAGCATTATGGTCAGAAAAGATGCTTAACATAATTTCAGTCTTCGTAAATTTATTGTCTTGCCTAGTTTCCGAGCATGTGGTCCAT[C||T]ATTGAGAATGTTCCCTGTGCACTTGAGAAGAATGTGTAATCTGTTTCTTTTTGTTGGAGTGTTTTACATATATCTATTAAGTCCATCTGGTCTCGTTTTTTAATTTCACAATTGCCTTGTTGACTTTCTGTTTGGATGATCTATTCATTGG	C	C	C	T	T	T	T	T	T	T	C	C	C	C	C	C	C	C	C	C	C	C	C	C	C	C	C	C	C	C	C	C	C
fAYG	this study	LipY764_contig21:3901	A	T	yes	Prz	Pz-b	PRE2|PRE	yes_BLAST_splitted	n/a	n/a					AATACTCCACTGACTGGAGTGACTAAGTCATTCCCATATTAATTTTCCTTGTTTACAGTTTTTCTAAACTAGTATGTTTGCCATCAACTGAGCAAAACCAGAGGAGAGTCTTATATGACACTCATGTCTGAGCCAGAACACAAGTTCCT[A||T]AACTGTTCTGGCTTTGTACAGAAGTGGCGGCTGGTTAGAGCTGCAGTGGAGAAACTCCTGGCAGGGTTTCAGGGAACAGCGGGGATGACAAAAGAGTGTGAGGGCACGGGCCGCTTGTCTTGGGGCTCCAGTGACATTGATTCCGGAGGTA	A	T	T	A	A	A	A	A	A	A	A	A	A	A	A	A	A	A	A	A	A	A	A	A	A	A	A	A	A	A	A	A	A
fAYH	this study	LipY764_contig22:11895	G	C	yes	Prz	Pz-b	PRE2|PRE	no	n/a	n/a					TGGCCAAAGAGCAGCTTGAAGGCAGACACTGTTTTCTTTACAACTCCACGGTGCTCCACTCTTGAGGGGAAAAGCCACAAGGACGTTAGCTGCCCCAGTGAAGCAGGTACAGGCTGACCTGAACTTTGAGGTACATGTCTGTGATTTTG[G||C]CAACACTTTGAAAACATTTCCAAACTGCGTTTCACAAGACCCTAAAAACTAAAAGCACCCCTCTTTTGAAATTGTAATAGGGGAGCTCAGTTTGGGAGGTAATATATGTATGAATGTATGCATTATTTTAAAATTCTAACAGCATTGGAAA	G	C	C	G	G	G	G	G	G	G	G	G	G	G	G	G	G	G	G	G	G	G	G	G	G	G	G	G	G	G	G	G	G
fAYI	this study	LipY764_contig23:501	A	G	yes	Cab	Dom-West	DON|PRE2|PRE|PRZ4|PRZ5|PRZ6|PRZ7|PRZ8|PRZ|PRZ9|YAK4|Mong|YAK8	no	n/a	n/a					ATACCTCTCCTTCTCAAACTATTCAAAAAATTGAAGATTGAATGCTTCCTAACTCATTCTATGAAGGCAATCTTACCCCAATACCAAAACCAGACAAGGACACCACAAAGATGGAAACTTATAGGCCAAGAATTCTGATGAACTTAGAC[A||G]CAAAAATTCTCAAAACAAAATAGGCAAACTGAATACAGCAATAGTTTAAAAAGGATCATACACCATGATCACGTGGTATTTATTCCAGGGACACAGGGATAGTTCAATATCAACAAATCACTCAATGTGATACACCACATTAAGAAAATGA	G	G	G	G	G	G	G	G	G	G	G	G	G	A	A	A	A	A	A	A	A	A	A	A	A	A	A	A	A	A	A	A	A
fAYJ	this study	LipY764_contig23:5745	G	A	yes	Prz_Cab_div	P	PRE2|PRE|PRZ4|PRZ5|PRZ6|PRZ7|PRZ8|PRZ|PRZ9	no	n/a	n/a					GAAGGAAGGAAATAATAAAAATCAGAGAAGAGGGGCCAGTCAGGTGGTACAGCAGTTAAGTGCACATGTTCTGCTTCGGCAGCCTGGGGTTTGCTGGTTCAGATCCCAGAGGCAGATATGGTACAGCTTGGTAAGCCATGCTGTGGTTC[G||A]TGTCCCACATATAAAGTAGAGGAAGATTGACACAGATGTTCACTCAGGGCCAGTCTTCCTCAGCAAAAAGAGGAGGACTGGCAGCAGTTAGCTCAGAAAATCTTCCTCAAAAAAAAAAAAATCAGAGAAGAAATAAATGGAATGCAGACTA	G	A	A	A	A	A	A	A	A	A	G	G	G	G	G	G	G	G	G	G	G	G	G	G	G	G	G	G	G	G	G	G	G
fAYK	this study	LipY764_contig23:6058	C	T	yes	Prz_Cab_div	P	PRE2|PRE|PRZ4|PRZ5|PRZ6|PRZ7|PRZ8|PRZ|PRZ9	no	n/a	n/a					AAGAGAAAAAATCAATGAAACAAACCTTTAGCTAGATTCACCAAGAAAAAAAGAGAGAAGGCTCAAATAGATACAATCAGAAATGAAAGAGGAGAAATTACAGCACACACGTCAGAATTACAAAGATTATAAGAGAATACTATGAACAG[C||T]TATACTCCAACGAATTGGATAATCTAGAAGAAATGGATAAATTCTTAGAAACACAACCTTTCAAGACTAAATCAGTAAGAAATAGAGAATTTGAATAAACCAATAACCAGTAAAGAGATTGAAACAGTAATCAAAAACTTCCCAAAAAATA	C	T	T	T	T	T	T	T	T	T	C	C	C	C	C	C	C	C	C	C	C	C	C	C	C	C	C	C	C	C	C	C	C
fAYL	this study	LipY764_contig24:363	T	A	yes	Cab	Dom-West	DON|PRE2|PRE|PRZ4|PRZ5|PRZ6|PRZ7|PRZ8|PRZ|PRZ9|YAK4|Mong|YAK8	yes_BLAST_single_hit	eMSYv3:7217845	reco					TGTAATGTGCATCAACAGAGTCTTGGAGTACCCTGGAATTTTACATGTGAAATGTATATGCACCAGGGAGAGTTCAATTTCCTTCAAAAACAAAAGAGTGGGATGCAGTTGATGCACACCAATTAGCATGGAACACCTGTAGCTCTCCC[T||A]GTGATGGATTCTGGTTGCTCCCTGAACAAGGGAGTTCTCTGATTCCGTTTTTTTTGTGTGTGAGAATTTGAATGGAAGGTAATTCTGACTCAGCATGATTCCTTAAAGGGGGTAATTAACATCAATAGGGAATGGAGTTGTTTTGTCTTTC	A	A	A	A	A	A	A	A	A	A	A	A	A	T	T	T	T	T	T	T	T	T	T	T	T	T	T	T	T	T	T	T	T
fAYM	this study	LipY764_contig2:52711	G	C	yes	Prz_Cab_div	O_Dom-West	DON|PRE2|PRE|PRZ4|PRZ5|PRZ6|PRZ7|PRZ8|PRZ|PRZ9	yes_BLAST_splitted	eMSYv3:7497049	norm					CAAATTGGAATGCCAGGTCAATCACTTCTGGCTTTACCTCTTCCTTTTATTTCCCACCGTTTTGCCCTGCCAAAGGTTAACTCTTCTTTCAGAATCTGGCTCCTGACAAATGTTACTTCCCTCTCCTCCTTCGATCTCTCTTCAATGCT[G||C]TTAAAAACACTAGCCCATGAGCAGTCCACCAGGAGGGAGGAGCAGATACTGAAGAGTCAGCAATTTGTGAGAACGAAGTTCAGCTATTCCTTATCCAGTGAGGACAGACTGCATCTTTTTGGCCACATGTTCTTTGCATCGCTCCATATTG	C	C	C	C	C	C	C	C	C	C	G	G	G	G	G	G	G	G	G	G	G	G	G	G	G	G	G	G	G	G	G	G	G
fAYN	this study	LipY764_contig32:27525	C	G	yes	Prz_Cab_div	P	PRE2|PRE|PRZ4|PRZ5|PRZ6|PRZ7|PRZ8|PRZ|PRZ9	yes_BLAST_splitted	eMSYv3:277148	norm					GTACAGAGCCCAAGAAAGTAGCTGTGGGTCATTGTAAATACCCTCAAACTGGGGCATCAGAGGCCATAAAAAGGAATAATTTGACAGATGCAGCTGCAAAATGGGCTGCAATATCAGGAGAGATTCTCCAGTTACCATTAATTCTCATT[C||G]TACCTTCCTGTGAATTTACACCAGTGTAATGTACACCTCTAATGAAGTAAGGGAAGCCACTACACAGCATTACCATTGGGCCCCTACTGTCAAAGGCTGGATGATAAACTCACGAGGGAAGATTTGGGTCCCCAAAAAGCTTGGGGTCTCC	C	G	G	G	G	G	G	G	G	G	C	C	C	C	C	C	C	C	C	C	C	C	C	C	C	C	C	C	C	C	C	C	C
fAYO	this study	LipY764_contig24:6155	A	T	yes	Prz_Cab_div	P	PRE2|PRE|PRZ4|PRZ5|PRZ6|PRZ7|PRZ8|PRZ|PRZ9	yes_BLAST_single_hit	eMSYv3:7212053	reco					GCAAATGCTTTGCACCATGGTCATGATGGTGGCCATCAGTACGTTGCAATACTTTGTTTTAAATAAATGAAATAGTCAGTGCTCACTAGAATAATTATATGTGCACTTGTTCCTTTACATAATTCAAACTTCTCTTCATTTTCATGATT[A||T]TATTTGATTTGGCCAACAAGTTAGGCAGATATACCCTGTCCATTTTCCATAGGTAGAAACTGAGGTATAAAGAAGTGGAAAGGTTACTGGAAAAATCGCTGTGGGCTCTTCTTCCATGATTGTCTTGTCCATTGTGTACAAAAGGATTATA	A	T	T	T	T	T	T	T	T	T	A	A	A	A	A	A	A	A	A	A	A	A	A	A	A	A	A	A	A	A	A	A	A
fAYP	this study	LipY764_contig24:22851	G	C	yes	Prz_Cab_div	P	PRE2|PRE|PRZ4|PRZ5|PRZ6|PRZ7|PRZ8|PRZ|PRZ9	yes_BLAST_single_hit	eMSYv3:7195364	reco					GTGATATTCCCTTTGTGTTATATGATAAATAACCATGTCATGAAGCCAGTTGGCCCAGATACAGGTTTCCATTTTCCCTGTCCCAGAAAATGAGCTCCACGCATATCATTTTACAAAAAGTGAGTTTCCTTAAACATCTAAGAAACAGT[G||C]ATTTGTAAGTACCTATCCATCGATGGGCGAACCTTGTAAATAATAGTGGAGATGTCATTATAGTTATTGCATAATATATATAACTTTTGGGGATTTGTTTATTCACTCAATGCAGATTGGTGAGTGTTTCTTAAATGTCAGGCATTGTTTC	G	C	C	C	C	C	C	C	C	C	G	G	G	G	G	G	G	G	G	G	G	G	G	G	G	G	G	G	G	G	G	G	G
fAYQ	this study	LipY764_contig24:27843	C	T	yes	Prz	Pz-a	PRZ4|PRZ5|PRZ6|PRZ7|PRZ8|PRZ|PRZ9	yes_BLAST_single_hit	eMSYv3:7190373	reco					TTCTCTGAAGAAACTTTACAAGCTAGGAGAGATTGGAATGACGTGTTCAAATCTTTAAAAGATAAAAATCTTCAGCCAAGAATACTCTATCCAACAAAAAGACCTTCAGATATGAGGGAGAAATTAACTCTTTCCCCAACAAACAAAAG[C||T]TAAGGCACTACGTAGATATGAGACTCCCCTACAAGAAATCCTCAAGAAGGCCCTCATACCTGAAAAAATGAAAAAGGGAGAAATGGATCATAAAACATAGAGTAAGGAGATAAATAGGTAGACAGAATCAGAATAGGATAGCAGATATTCC	C	C	C	T	T	T	T	T	T	T	C	C	C	C	C	C	C	C	C	C	C	C	C	C	C	C	C	C	C	C	C	C	C
fAYR	this study	LipY764_contig24:36523	T	A	yes	Prz_Cab_div	P	PRE2|PRE|PRZ4|PRZ5|PRZ6|PRZ7|PRZ8|PRZ|PRZ9	yes_BLAST_single_hit	eMSYv3:7181693	reco					GAACACCACCACACCAATTTATTAACATATTTTCTGAGGCTGCATCCATACTATGATGGCAGAGTTGAGTAGGTGCAAAAAACATCCTATGGCTCACAAAGTCTAAAATATTTATTATTGTCATCTTTGTAGGAAAAAGTTTGGTGACC[T||A]TTAATGTAAAGGCATACCTTCACAAAGCCATTTGATTTGGGTATGTTATGGTTAACACATATACATGAAGGGCAGAGTTCACAGTTTCAGGCCATAGAGCAGTTGTTCTCAGACTCACCAGGAACTTTTTCCTATGCATATTCCCAAACTC	T	A	A	A	A	A	A	A	A	A	T	T	T	T	T	T	T	T	T	T	T	T	T	T	T	T	T	T	T	T	T	T	T
fAYS	this study	LipY764_contig24:41209	G	A	yes	Prz_Cab_div	P	PRE2|PRE|PRZ4|PRZ5|PRZ6|PRZ7|PRZ8|PRZ|PRZ9	yes_BLAST_single_hit	eMSYv3:7177008	reco					AGCAGTGATCTCCCCTATGTTATCTTGTCTCGATGCCTGAATTTCTGAGCTTGAAAGATTTATTTATTTAGGTTGTAGCATCTCCTTTTCAAGAGCCATCAAAGAAGTAAGAATGGACTCGAATATCCAACAAATTGACCAGAGGCTTC[G||A]TTTATCAGATGATTAGCTTGGCAAGCTAGTTGGTCAAGAAATGGAACATTTAAATAAGGAGAAAGTAGCAAATACAAGGGAAATAGGAATACTTGTTCTCCATTACTTGTTACTTTTAATCTTGGTTTGACTATGTCTACTGGTAAATACA	G	A	A	A	A	A	A	A	A	A	G	G	G	G	G	G	G	G	G	G	G	G	G	G	G	G	G	G	G	G	G	G	G
fAYT	this study	LipY764_contig26:3908	C	T	yes	Prz_Cab_div	O_Dom-West	DON|PRE2|PRE|PRZ4|PRZ5|PRZ6|PRZ7|PRZ8|PRZ|PRZ9	yes_BLAST_single_hit	eMSYv3:851983	reco					CAACGTGGACAAACTTTTAAGACATTATGCTAAATGAACTAATAAGCAAGACAGAGCCGTATGATTCCATTTCTATGACAATCTAGAGCAGTCAAATTCATAGACAGAAAGTAGACTAGAAGCTACTAGAGGGTGGTGGGAGAGGGGAA[C||T]GGAGGGTTATATAATAGGTACAAAGCGTATGTTTGGGATGATTAAAAATGTTCAGTAAATGGATGGTGGTGATGGGTGCATAACATTCTGAATGTACTTAATGACAATTAAAAATGATTAATATGGTACATTTTACGTTATATGTTTTATC	T	T	T	T	T	T	T	T	T	T	C	C	C	C	C	C	C	C	C	C	C	C	C	C	C	C	C	C	C	C	C	C	C
fAYU	this study	LipY764_contig26:9180	A	C	yes_N_in_donkey	Prz_Cab_div	Prz_Cab_anc_not_known	DON|PRE2|PRE|PRZ4|PRZ5|PRZ6|PRZ7|PRZ8|PRZ|PRZ9	yes_BLAST_single_hit	eMSYv3:846713	reco					GTGTGCACCGCTTGGCAAAAGCCATGCCATGGCAGGCGTCCCACACATAAAGCAGAGGAAGATGGGCATGGATGTTAGCTCAGGGCCAGTCTTCCTCAGCAAAAAAGATGAGGATTGGCAGTAGTTAGCTCATAGCTAATCATCTTCTT[A||C]AAAAAAAATCCTTTTCTTGCTTGCAGAATATCATTCACTTTTCTGACTTCTCTAGCTATATTCAGTCCTTTGTGATCTTATCTAGCCTCCCTGCTTCAAATACATTTATATGCTGACGACTTCCAAATTTACAATTTTTAGCATGGAGTTT	N	C	C	C	C	C	C	C	C	C	A	A	A	A	A	A	A	A	A	A	A	A	A	A	A	A	A	A	A	A	A	A	A
fAYV	this study	LipY764_contig27:17651	T	C	yes	Prz	Pz-a	PRZ4|PRZ5|PRZ6|PRZ7|PRZ8|PRZ|PRZ9	yes_BLAST_single_hit	eMSYv3:826115	reco					AAGCACTACATCGCTGGGCCAGCCTCTAGAGTGTAATATGATTTTTAAAAAACTTTCTCCACTTCTATGGATTGTCTTTTCACTTTTGTAATGCTGTCCTTTGATGCACAAGTTTCTAAGTTAACAATCCAATTTATTTTTCTTTTGTT[T||C]CTTGGGCTTTCAGTGCTTTAACTAAGGAGGCTTTGACTAAACCAGAGTCATAAAGATTTATTCCTATATTCTCTTCTAACAGTTTTATAGTTTTAGCTTTTACATTAAAGTCTTTGATCTATTTTGAATTAACTTTTGGATATACTGTAAA	T	T	T	C	C	C	C	C	C	C	T	T	T	T	T	T	T	T	T	T	T	T	T	T	T	T	T	T	T	T	T	T	T
fAYW	this study	LipY764_contig27:26808	A	AT	no_indel	Prz_Cab_div	Prz_Cab_anc_not_known	DON|PRE2|PRE|PRZ4|PRZ5|PRZ6|PRZ7|PRZ8|PRZ|PRZ9	yes_BLAST_single_hit	eMSYv3:816958	reco					AACATTTGTAAGATTTTTTCCTTTACCACTTTAAATACTATGAGAAAATAAAAATATTTTAAAATGTGTTAAGTACATATATTTCAAATTTGTTTGCCAAAATACCGTCATTTTGGTTTTCTAGAGTTTTAAAAAAAATTTGTAACATT[A||AT]TTTTTCCTACTCCATACACATACATATTTGCCTGAGGTTATGTGACTCTCCTGTCCTCCTACAAATCCATTCAGTCAGATCAAAATCTGAATAAGTATGTCCAAAATGAGCCAGTATGTACCCAGGGAGTACCTCTGCAATAGACATATAA	AT	AT	AT	AT	AT	AT	AT	AT	AT	AT	A	A	A	A	A	A	A	A	A	A	A	A	A	A	A	A	A	A	A	A	A	A	A
fAYX	this study	LipY764_contig29:1322	A	G	yes	Prz_Cab_div	O_Dom-West	DON|PRE2|PRE|PRZ4|PRZ5|PRZ6|PRZ7|PRZ8|PRZ|PRZ9	yes_BLAST_single_hit	eMSYv3:7441388	reco					AAAAAAGCAAGATTGACAACAGATGTTAGCTCAGGGCCAATATTTTTCAGTAAAAGACCCCCAAAGCAACAACAAAACATACGTATATGAACAGATACACCTACACACAGATATGTGTACACAAAAACAATACATGAAGGGTATGAAAA[A||G]GTTTGTTGGTGTGGTTTACAACAGCATTTTATTCTTCATTGCATATCCATTTTTCCCTTTGAGATTTTTTTGTATGTATGTGCATTACTTTTACTTTAAATTCAAAAGCAAGTTAAAATGAAAATTGAAAAATTAAATATGGCATCCAGAT	G	G	G	G	G	G	G	G	G	G	A	A	A	A	A	A	A	A	A	A	A	A	A	A	A	A	A	A	A	A	A	A	A
fAYY	this study	LipY764_contig29:3267	G	C	yes	Prz_Cab_div	O_Dom-West	DON|PRE2|PRE|PRZ4|PRZ5|PRZ6|PRZ7|PRZ8|PRZ|PRZ9	yes_BLAST_single_hit	eMSYv3:7439444	reco					TAAACATTTTCCAAGGAACCCTGAGATCTTTAACCCAAACACAAAGTCAAGACTGCAGTCTTAGGTGATAGCATGAATATCCAGATGAGAGAACAGATCAACTTCGCTGGCTCGGTCTCTGCTAAAATCTGTTTATTGATTTAACCCCT[G||C]TCTTCCATGTACCCTTCAACCCAGCAGGGTGTGTAAAAGGCAACAAGCAACTTCAGAAAAGCATCATGCCACTGTGTTTCATCATCTGCAGGCTGTTTACAATTTACTCTTCTTGAAGTTAAATAATAAAGAAAGTGAAATTTGTATTAAA	C	C	C	C	C	C	C	C	C	C	G	G	G	G	G	G	G	G	G	G	G	G	G	G	G	G	G	G	G	G	G	G	G
fAYZ	this study	LipY764_contig30:1997	G	T	yes	Prz	Pz-a	PRZ4|PRZ5|PRZ6|PRZ7|PRZ8|PRZ|PRZ9	yes_BLAST_single_hit	eMSYv3:7427030	reco					ATGACTTCCCATCTTTAAAATGTCGAAGACATTGTAATTATCTCCTAAAAAAGAGAATCTCTTCTTTTGAAAAGAGTAATCTTGACAATATTTGAAAAGTCTTTACACAAAATCCTCAGTTGTCTAAAGCTTGTCAAGGACAGTCATTT[G||T]ATTTGAGGATAAATAAGATAAAGCACTATGGATTCAAGTGAAATGGACTCAGGGCATTCCTACTTTCTCCAATCAAAATCTACCTGGGTAACATGTAAACCTGGACTTCTGATTCTGTTTGCACTGTAAGACTGAGAAGAATACCTGAGCA	G	G	G	T	T	T	T	T	T	T	G	G	G	G	G	G	G	G	G	G	G	G	G	G	G	G	G	G	G	G	G	G	G
fAZ	this study	LipY764_contig380:930	T	G	yes	Prz_Cab_div	O_Dom-West	DON|PRE2|PRE|PRZ4|PRZ5|PRZ6|PRZ7|PRZ8|PRZ|PRZ9	yes_BLAST_single_hit	eMSYv3:8615267	norm					ATCATTTGAGACCTTAACTGAAACAGATTTTCTTTGTTCTTCAAACATAAAGTGGATTTCCTTTAGTACTGTTTTAATACATTCATTATAATTCTATAGGAAACACTGTTGTAGATCAGATATGATTTTCTTGTTAATTTGATGTTTGT[T||G]TAATGGTTAGTTGGCAATACTACTGTGAAGGGATAAGAGAGCTTCACCAAGGATGTGATACTTGATAAACATTGCAGGGTGACCAACAACATGGGGACAGCATTCAGTGTGAGAGCATTTCTGCATGAAATATTTTTTATGAAATATATGG	G	G	G	G	G	G	G	G	G	G	T	T	T	T	T	T	T	T	T	T	T	T	T	T	T	T	T	T	T	T	T	T	T
fAZA	this study	LipY764_contig31:11273	A	G	yes	Prz	Pz-a	PRZ4|PRZ5|PRZ6|PRZ7|PRZ8|PRZ|PRZ9	yes_BLAST_single_hit	eMSYv3:7413273	reco					GAAATGAATATATTCCTGACACATATGGTATCCTTTCTTCAGTCTCATATTTTCTCTTTTCCTAGTTTTAGTCACAGTCTCCTAATTGACCCGAAACTAGGTATCATGAATCCATTCTTCTAACCATAGACAAAGGATAACTCTAAATC[A||G]TAAGTACAATCATGATACTTCTTTGCTTACTCCCTTTTAATGACTCACCTTAGCCCTCAATAAAAATTACAAATATCTTAAAATAAATGTTTGATCACACTTTGTTCTTCTGATCATCATATTACCTTGGGTAGGTCCCTCAATTTTCCTA	A	A	A	G	G	G	G	G	G	G	A	A	A	A	A	A	A	A	A	A	A	A	A	A	A	A	A	A	A	A	A	A	A
fAZB	this study	LipY764_contig31:13425	C	A	yes	Prz_Cab_div	P	PRE2|PRE|PRZ4|PRZ5|PRZ6|PRZ7|PRZ8|PRZ|PRZ9	yes_BLAST_single_hit	eMSYv3:7411121	reco					AATCCCTACTCCACTTCTTTCTGATAAATCATGATCACCCTATAGTTATGCCTAAGACATCATCTCTTTCTTGCACGTGATTAGTGTAGGTGATTTCCCTGAGAGCATCCACACAGAGATTCTTGCACTTACTGCCACTGGACTACTAC[C||A]CCATTTTATCATGCTAGCTAGGTTACTTCCCTGTTGCGTCCTATGGCATGTAGACCCCTCATGACCCCTTCAGGTATGGAGTCACCATCATCAACTTGGTGCCAGTCTTTCAATATACATTTCATGCATAAATGAAGATCTATTATGCATC	C	A	A	A	A	A	A	A	A	A	C	C	C	C	C	C	C	C	C	C	C	C	C	C	C	C	C	C	C	C	C	C	C
fAZC	this study	LipY764_contig31:14661	G	C	yes	Prz_Cab_div	P	PRE2|PRE|PRZ4|PRZ5|PRZ6|PRZ7|PRZ8|PRZ|PRZ9	yes_BLAST_single_hit	eMSYv3:7409885	reco					CAGAAATCAGTCTGGTTGATTCCTAAACCGAAGCTATTTCTAAAGCACCCTATGAAAAAGAAAAAGTTCATTTCCCTCATCAGCAAACTGCTTTTAAATCCACGTCATCTGTTTGACCAGATGATAGCAATTATAAAACCCTGGGTGTG[G||C]TTCCTTTGGAAATAGTTATTTTTGTGTATGATGTCTCTCCTCTTAGTTTGGATTCATCCTTTCTCTCAGAAACATAAGATTTCCCTTCAAACAAAGTCATTTAGCAATTGCAGATGACTGTGATCTGACTGATCCTTGATATACTTCCAAG	G	C	C	C	C	C	C	C	C	C	G	G	G	G	G	G	G	G	G	G	G	G	G	G	G	G	G	G	G	G	G	G	G
fAZD	this study	LipY764_contig31:15757	C	T	yes	Prz_Cab_div	P	PRE2|PRE|PRZ4|PRZ5|PRZ6|PRZ7|PRZ8|PRZ|PRZ9	yes_BLAST_single_hit	eMSYv3:7408789	reco					GGGATCCCTGTGATTTTAATATAACTGAATGCCTCTTCTTCAGTGATCACCAACATGATATATTACTACAATGAAGGTAGCTATTGCTGTTCAATTAGACCATACTGAATTTCAAATGCAAACTGATCTTTTCTTTCCTTGTTACCTCT[C||T]ACTTCCTGACCCCATGATTAACAACTGAAACACTCAAGAACAGAAAATACATACTTTAATTAGTTCTATTAGAGAAGGCCAAGGAATGAAAGATAAAGCAGGGAAATATGAAATTTAGGTAGAAAACTTCATTTAGCTGGATGATTATTTC	C	T	T	T	T	T	T	T	T	T	C	C	C	C	C	C	C	C	C	C	C	C	C	C	C	C	C	C	C	C	C	C	C
fAZE	this study	LipY764_contig31:16012	A	G	yes	Prz	Pz-b	PRE2|PRE	yes_BLAST_single_hit	eMSYv3:7408534	reco					ATATGAAATTTAGGTAGAAAACTTCATTTAGCTGGATGATTATTTCTGTCAAATGTACTAAGATCAGGAGACATTCTTTTCGTATGTTTCAGGAAAATATTCAAAGGAAATAATTTGTTTGATACTGTATTATTCTCATTCAAGGAAAT[A||G]CATCATAGTTTTCCAAAGGAGGTCATTTTTCTCAGAGTCTCCATGGTTTAGGAGGCAATCTAATGTCTTTAGAATCAGAAGTAGATTATCACTTTTTTGTTGTCTGATGTCAGACACTAGAATATTTTTACATTTCATCTTCTAAAATGAT	A	G	G	A	A	A	A	A	A	A	A	A	A	A	A	A	A	A	A	A	A	A	A	A	A	A	A	A	A	A	A	A	A
fAZF	this study	LipY764_contig31:19417	A	G	yes	Prz	Pz-b	PRE2|PRE	yes_BLAST_single_hit	eMSYv3:7405129	reco					TTCCCGTGTATGGAATGGTTTAATAAAATAAGCCATTCGTTCTGAGAGGGTGGTACCTTTAGGAATGCCACAAATGTAGTAAAAGAAAAAATTAAGAACTAAATTTCCATTGCAATTCCAGCCAGTATTTTTCAAATTTTAGTGCACAT[A||G]TGATCTCCTTGGAAATCTATGTTAAAATAAATAATAGCTGAAATACTAGCCATAGATTCATAACTTGTTACATGAAGACTGATTGAGTTTCGTATTGATGAAAAATACATCAGAATATATCCTGGGTCATCCATGAGTAGTTTGAAGGAAA	A	G	G	A	A	A	A	A	A	A	A	A	A	A	A	A	A	A	A	A	A	A	A	A	A	A	A	A	A	A	A	A	A
fAZG	this study	LipY764_contig31:20486	A	G	yes	Prz_Cab_div	O_Dom-West	DON|PRE2|PRE|PRZ4|PRZ5|PRZ6|PRZ7|PRZ8|PRZ|PRZ9	yes_BLAST_single_hit	eMSYv3:7404060	reco					ATATCATTAGGTTACAGATCATCTTAGATACTAGATAATAATCAACATTTTGCCAAAATAAGCTCAAATCTCATATATTTCAAAAGTTTGTAAATTCAACTTTTTAAAATTCACTGGTGTAATAAATACCTACAACCTGCCTTCAAATT[A||G]CAATGCTTAACCAATGCAGAACTGGTCTGCTGTTAACTGCCGAATATGGTGTAATACCTGAGAGAATCCCACAGCACAATACAAATACATTGATTGCATAGTTTCTGAAATTTCTTCTTTTAATTTTTCACCAAGAGCCTGCAGGCATTGC	G	G	G	G	G	G	G	G	G	G	A	A	A	A	A	A	A	A	A	A	A	A	A	A	A	A	A	A	A	A	A	A	A
fAZH	this study	LipY764_contig32:8593	C	T	yes	Cab	Dom-West	DON|PRE2|PRE|PRZ4|PRZ5|PRZ6|PRZ7|PRZ8|PRZ|PRZ9|YAK4|Mong|YAK8	yes_BLAST_splitted	eMSYv3:256111	norm					CATGGGGGCCATATTTACACATTAGTGTCTATCCTACACCATTCAAAGGTGTCTGTTTCTGGCCCCTGTAGTTTATCAGAGAGGCATAGCCATGAATACACTGTTAGGGATCCAAAGATGGCAAAAATCAGCCATCCCCTTTAGACACA[C||T]CTTCTCCCTTACTGATAAGAAGCTGAACATACTTAACTCAATCTTGACACCATCAACCTGTGGATAGATTCAGATCCCACAAATTACCCTTAGCCCCGCCCACATTTGAGATGTCAATTGCAAGTTCCATTTGTCATCTGTGTTCCTGACC	T	T	T	T	T	T	T	T	T	T	T	T	T	C	C	C	C	C	C	C	C	C	C	C	C	C	C	C	C	C	C	C	C
fAZI	this study	LipY764_contig32:8686	GC	G	no_indel	Prz	Pz-a	PRZ4|PRZ5|PRZ6|PRZ7|PRZ8|PRZ|PRZ9	yes_BLAST_splitted	eMSYv3:256204	norm					GAATACACTGTTAGGGATCCAAAGATGGCAAAAATCAGCCATCCCCTTTAGACACACCTTCTCCCTTACTGATAAGAAGCTGAACATACTTAACTCAATCTTGACACCATCAACCTGTGGATAGATTCAGATCCCACAAATTACCCTTA[GC||G]CCCGCCCACATTTGAGATGTCAATTGCAAGTTCCATTTGTCATCTGTGTTCCTGACCAATGGGCCACAATACCGTCGGGGCTCACAACCCCTCCTTGGGTTTGAGTGCTTTGATACAATGATTCACAGAAATCAGGAAAAGATTTTACTT	GC	GC	GC	G	G	G	G	G	G	G	GC	GC	GC	GC	GC	GC	GC	GC	GC	GC	GC	GC	GC	GC	GC	GC	GC	GC	GC	GC	GC	GC	GC
fAZJ	this study	LipY764_contig32:8951	C	T	yes	Prz_Cab_div	P	PRE2|PRE|PRZ4|PRZ5|PRZ6|PRZ7|PRZ8|PRZ|PRZ9	yes_BLAST_splitted	eMSYv3:256469	norm					ACAATGATTCACAGAAATCAGGAAAAGATTTTACTTATTAACAGTTTGGATGGAAGAGATGCATACAGCCAAACATGTCATGAATGGAGAAGGAGGTACTCCAGGAGGAGGAGAGTGGGTGTGCCACTCTCCCTGAACCTCCACATGTT[C||T]GCCAATGTGGTTGCTGTGTGAACATCATTCTTTTGTGGTTTAATGGAGACCTTGTCACATTAGGCTAGATGATTCAATCATTGGCTTTTAGCAATTGAACATGAACTTCAGTCCCTCTCCACACATCCCACTCCACGCCCAGGAGTGGAGG	C	T	T	T	T	T	T	T	T	T	C	C	C	C	C	C	C	C	C	C	C	C	C	C	C	C	C	C	C	C	C	C	C
fAZK	this study	LipY764_contig32:15628	C	T	yes	Prz_Cab_div	O_Dom-West	DON|PRE2|PRE|PRZ4|PRZ5|PRZ6|PRZ7|PRZ8|PRZ|PRZ9	yes_BLAST_splitted	eMSYv3:263146	norm					TCCTTCAACTACTGAAGGATATACACATTGTCTACTACTTGTACTGAAGTGTTTCTTAAGTATTATATGCAGATGTTGCTAAACAGCTAATAGCCAGAAGATTTCACCACATAGTTCTTTCAGTGAAGGAATATTGTTGACATTTTTCC[C||T]GCCTTTAGTGACGTGTTAACTATGTATCTTGTGAAAGTACACCATAAAATGTACCAGCAAAATGTTTCCACCAGGGGCTGGCCTGGTGGTGCAGTAGTTAAGTGAACATGTTCTGCTTTGACATCCTAGGGTTCGCCAGTTAGGGTCCTGG	T	T	T	T	T	T	T	T	T	T	C	C	C	C	C	C	C	C	C	C	C	C	C	C	C	C	C	C	C	C	C	C	C
fAZL	this study	LipY764_contig32:23202	C	G	yes	Prz_Cab_div	P	PRE2|PRE|PRZ4|PRZ5|PRZ6|PRZ7|PRZ8|PRZ|PRZ9	yes_BLAST_splitted	eMSYv3:272565	norm					AAGGTCAATGGGCACATCAAAAGATGTCCAACATCACTATCAGGGAAATGAAAATGAAAACTAAATGAGATATCACCTCATGGCCATCAGAATGGCTATAATTAACAAGAAAGGAAATAAGTTTTGGAGAGGATACGGGGAAAAGGGGG[C||G]TCACACACAGCTGCTGGGATTGCAAACTGAAGAAGCCACTATGGAAAACAGCATGGAGATTCCTCAGAAAATTAAAAATAGTACTATGCTATGAACCAGCAAGTGTACTGCTGGATATTTATATGAAGAGCATGAAAATATGAATATGTAA	C	G	G	G	G	G	G	G	G	G	C	C	C	C	C	C	C	C	C	C	C	C	C	C	C	C	C	C	C	C	C	C	C
fAZM	this study	LipY764_contig32:25489	C	A	yes	Prz_Cab_div	P	PRE2|PRE|PRZ4|PRZ5|PRZ6|PRZ7|PRZ8|PRZ|PRZ9	yes_BLAST_splitted	eMSYv3:275112	norm					CCACCACATCTGGCACACACTGCAGTGGTGTTGGTGGTCAGGAGAAGGGAATAAATGCCACTGGTGGCTGAGGTGAAACACCGAGTGTCAGCAGCCGTGACACAGGGATGGGAGACTTTGGGAACCTGACGGGGGAATTGGGAGTACAG[C||A]CCCCGCCTCCCCAGCTCCCCGCCATCTCCCATCCATCCTGTTCTCTCCCACCCTTCAGGGATCCCAGTGGCCTTCCTTTCAACCCCTTATTCCAACTGTTGAAGCATGGTTACCAGGGCCTCTGGCCTCACAAAGACCCCTAGGTCTGCTC	C	A	A	A	A	A	A	A	A	A	C	C	C	C	C	C	C	C	C	C	C	C	C	C	C	C	C	C	C	C	C	C	C
fAZN	this study	LipY764_contig2:55504	T	C	yes	Prz	Pz-a	PRZ4|PRZ5|PRZ6|PRZ7|PRZ8|PRZ|PRZ9	yes_BLAST_splitted	eMSYv3:7499842	norm					TTTAGGTGTACAACAAGATAATTTGATACATTGATCACCACAATAAGTTTAGTTAACATCTGTCACCTCATATAGTTACAACTTTTTTCTTGTGATGACAAACTTTTAAGATTTACCCTCTTAGCAACTTTTGAGTATACAGTAGAGTA[T||C]TATTAATTATAGTCACTATGCTGTACATTTTATCCCCAACACTTATTTATCTTATAACTGGAAGTGTATACCTTTTGATCACATTCACCCATTTTGCCCACCCTCCACCCTCACCTCTGACAACTACCAATCTGTTCTGTTTCTATACACT	T	T	T	C	C	C	C	C	C	C	T	T	T	T	T	T	T	T	T	T	T	T	T	T	T	T	T	T	T	T	T	T	T
fAZO	this study	LipY764_contig39:3650	C	A	yes	Prz_Cab_div	O_Dom-West	DON|PRE2|PRE|PRZ4|PRZ5|PRZ6|PRZ7|PRZ8|PRZ|PRZ9	yes_BLAST_single_hit	eMSYv3:7281574	norm					GTCAGAGATCTTTAGGGAGATTGGCTTAAAGTCTGTCCAGTGTAGGAGGTGGACTAAAAAAATAACGGACTACACATCATTATACATCTGTCCAAACCCATAGAATGTACAACATGGAGAGGGAATCCTAATGTAAACTACAGACTTTG[C||A]GTGATTATGCTATGTCACATAGGTTCATTGATTATAGTGATTGTCCCACTCTAGTGGGAGATTTTGAGGTGGGGAATGTTGATGTGTGGGATATTGATAGTGCGGGTGGCTATGCATGTGGGGGGATAGTGGGTACATGGGGAATCTCTGT	A	A	A	A	A	A	A	A	A	A	C	C	C	C	C	C	C	C	C	C	C	C	C	C	C	C	C	C	C	C	C	C	C
fAZP	this study	LipY764_contig32:31788	A	G	yes	Prz_Cab_div	O_Dom-West	DON|PRE2|PRE|PRZ4|PRZ5|PRZ6|PRZ7|PRZ8|PRZ|PRZ9	yes_BLAST_splitted	eMSYv3:281919	norm					AGATAAATAATTAAATAAAAAGGAATTAATACAGTAAAGTTGCAGGATACAAATCAAGATGAAAACATCTGTTGGGTTTCTATACCATAACATGGAATCTCCTCAAAGAGAAATTGCAAATACAGTCACGTTTACAATTGCAACAAAAC[A||G]AATAAAACACCTTGGAAAAAACTTCTCCAATGAGGTGAAAGAACTTTGCACTCAACATGTTAAAACATTGGTGAAACAAATAGAAGATATAAAGAAATGGAATGATATTCTATGTTCTTGGATTGGAAGAATTAACGTAGTTAAAATGTCC	G	G	G	G	G	G	G	G	G	G	A	A	A	A	A	A	A	A	A	A	A	A	A	A	A	A	A	A	A	A	A	A	A
fAZQ	this study	LipY764_contig32:31902	G	A	yes	Prz_Cab_div	P	PRE2|PRE|PRZ4|PRZ5|PRZ6|PRZ7|PRZ8|PRZ|PRZ9	yes_BLAST_splitted	eMSYv3:282033	norm					TGCAAATACAGTCACGTTTACAATTGCAACAAAACAAATAAAACACCTTGGAAAAAACTTCTCCAATGAGGTGAAAGAACTTTGCACTCAACATGTTAAAACATTGGTGAAACAAATAGAAGATATAAAGAAATGGAATGATATTCTAT[G||A]TTCTTGGATTGGAAGAATTAACGTAGTTAAAATGTCCATACTTCCTAAAGCAATCTACAGATTCAGTGCAATCACTACCAAAGTTTCAATGACATTTGTCACAGAAATACAACAAAGAATCCTCAAATTTATATGGCACAGCAAGAGACCC	G	A	A	A	A	A	A	A	A	A	G	G	G	G	G	G	G	G	G	G	G	G	G	G	G	G	G	G	G	G	G	G	G
fAZR	this study	LipY764_contig33:2536	T	A	yes	Prz	Pz-a	PRZ4|PRZ5|PRZ6|PRZ7|PRZ8|PRZ|PRZ9	yes_BLAST_splitted	eMSYv3:287145	norm					ATTCCCATTTTACAAATTAAGAAATAGTCTCTGAGAGACTGAGTAGCTGGCCCAGGGTCACATATCTAAGTCATAACCTGGAAAAAGACATCCTTTGGTACACATACCTGGTTTAGTGTTCACTGCAACAAGAAAAAATGAACGGGAAA[T||A]TTCACTCAGTAGCTTAAAGCTGTCAGAGGGCACTGAGCCTAGGATTCTGACCTCAGAAATATTGCCCTGTCTTTCAGCTCAACCAGATCTTCTGAAACAGCAGGAGTTATGTTTTCATCCAGTTTTAACATTCAGGTAAGTTTCAGCTCAG	T	T	T	A	A	A	A	A	A	A	T	T	T	T	T	T	T	T	T	T	T	T	T	T	T	T	T	T	T	T	T	T	T
fAZS	this study	LipY764_contig34:1040	A	C	yes	Prz_Cab_div	O_Dom-West	DON|PRE2|PRE|PRZ4|PRZ5|PRZ6|PRZ7|PRZ8|PRZ|PRZ9	yes_BLAST_single_hit	eMSYv3:293589	norm					GGATTTTACGCAAATCCCACTCTGTCACTGTATTCTTCTACATACCACAGGCCAGGGATATGTTTCTACAAGGCTCATGCTCTGTGGATGCCCAGTTCTCCCTCCCTTTGTGAAGAAAAGGATCTGAGTGCAGACCCTGTGAGCTGCAG[A||C]AATTAAGACAAGGACCAGGGTTTATGACAGAGAGAATAGAACTTTCATTGAGTAACGTTACCAGCGTCCAAGAAGCCCCAGTGATTCCTGGATAAAATCAAAGAAGATCGTGCGGGACAAAACAGGTATGTTTGGGTGTGATTCTGCTTAG	C	C	C	C	C	C	C	C	C	C	A	A	A	A	A	A	A	A	A	A	A	A	A	A	A	A	A	A	A	A	A	A	A
fAZT	this study	LipY764_contig35:147	T	G	yes	Cab	Dom-West	DON|PRE2|PRE|PRZ4|PRZ5|PRZ6|PRZ7|PRZ8|PRZ|PRZ9|YAK4|Mong|YAK8	yes_BLAST_single_hit	eMSYv3:8020508	reco					AAGTCCCATGTCTGACCAGGCAAGGGAAACAAAAGAAAAAAAATGAACAAATGGGACTACATCAAACTAAAAAGCTTCTGCACAGCAATGTAATGTCAAAGTCTTTTTGCATTTCATCTAATATGGAAGAATGCAAAATTAAAAAA[T||G]AAAAACACACTAAAATGTAAAAAGACTTTCCCATTATAATGTCAGCAATTCTTTTCCATCATTCCCAACTGACTCTTTAAGATGAAACTGGGATATATGCAGGGTTTATTAAATGTTTAGAATTCATTAGATAATTTGATTTTGATTATTA	G	G	G	G	G	G	G	G	G	G	G	G	G	T	T	T	T	T	T	T	T	T	T	T	T	T	T	T	T	T	T	T	T
fAZU	this study	LipY764_contig35:16198	A	G	yes	Prz_Cab_div	P	PRE2|PRE|PRZ4|PRZ5|PRZ6|PRZ7|PRZ8|PRZ|PRZ9	yes_BLAST_single_hit	eMSYv3:8004463	reco					GTTTCACCAGTTCACATCCTGGGTGCGGACATAGCACCACTAGTCAGGCCATGCTGAGGCAGTGTCCCACATAGCACAACCAGAGGCGCTCACATGTAGAATCTACAACTATGTACTGGGGGGCTTTTGGGAGAAGAAGAAAAAAAGAA[A||G]AAAAAAAAGAAAACACCAACACTCTCATTGTGTCAAACTTGGGCCAGTCCTTCTTTTTGCTCAGCAGGTTTTGACTCACATATGTCATACTTAAAATGTGGAGTTTCAGCATTGTCTTATACTTTTATTTTACCCAGTAAGAAGTTGGGAT	A	G	G	G	G	G	G	G	G	G	A	A	A	A	A	A	A	A	A	A	A	A	A	A	A	A	A	A	A	A	A	A	A
fAZV	this study	LipY764_contig35:17843	A	T	yes	Prz	Pz-a	PRZ4|PRZ5|PRZ6|PRZ7|PRZ8|PRZ|PRZ9	yes_BLAST_single_hit	eMSYv3:8002820	reco					TTTGCCAATAAGAGAAAGCATATTCATTTATTCATAAGGACAAATCTGTTCCACATCCTGCCACCTCTCAAAGTAAAAGTCAAGGAACGTTTGATTGTGTGGGCTTTTATGAGTGACAATAGATGATATCACAATAATTCATTTGCAGA[A||T]TTACAAAAATTTTACTCAAGTAGGAGTCTCTCTAAGACCCTCTCTAGAGAAGACAGGATGTAATATCAGGTTGTATCTCAACACATAGTAGGTCCAGGAAGTGTGTCTGTAATACCCCAATAAACACTATTGGACTTTGGAAAGACTTCAC	A	A	A	T	T	T	T	T	T	T	A	A	A	A	A	A	A	A	A	A	A	A	A	A	A	A	A	A	A	A	A	A	A
fAZW	this study	LipY764_contig35:21056	G	A	yes_N_in_donkey	Prz_Cab_div	Prz_Cab_anc_not_known	DON|PRE2|PRE|PRZ4|PRZ5|PRZ6|PRZ7|PRZ8|PRZ|PRZ9	yes_BLAST_single_hit	eMSYv3:7999607	reco					GTGGCTCTGAAGGAATAGTCCTGGCACAGCTGAGAGGACCTCCTGCTTCCTTTCCAGTATTGCCAAGAGGATGGTGTCCCTCACTTTAATACCTATCCTTCTGGTACATGGTGATGAGTGTGTGTGAGTGTGGGTATAACCATGTGAAT[G||A]AAGGTGTATGTGAAAGAGTGTGTGAGAGAGTGTGAGTGTGGGTATAAGTGCATATGTGTGTGTTTGCTGGTGATGAAAGAGAGACTGATAGCATGAGGACAGAGGCAGGCAGGTTTACTGGAATTTCATCCTGGCTCACCACTTCAAATAT	N	A	A	A	A	A	A	A	A	A	G	G	G	G	G	G	G	G	G	G	G	G	G	G	G	G	G	G	G	G	G	G	G
fAZX	this study	LipY764_contig35:22645	ATT	A	no_indel	Prz_Cab_div	Prz_Cab_anc_not_known	PRE2|PRE|PRZ4|PRZ5|PRZ6|PRZ7|PRZ8|PRZ|PRZ9	yes_BLAST_single_hit	eMSYv3:7998018	reco					ATCATAAGGGATGGTCTTAGGCAAAATTAGAAGAATTTTACAGCACCTCCATCAGCTTTTCTGCTCTCTCTTCGCAGCTATGCGCAATCACCTGTTTCTTCAATGCTGTCATCAAGTTTCAAGTGCTTGATGGATCCCCTCCCGTGCAC[ATT||A]TAAGATTTTTCTGATGTGGGGTTTAATACAGAGTTTTGCCAGATGCACTGTCAGGTAGTAAAAACAAAATAAAATAAACTAATTTAAAATGAGGTTTTATAATATTTATGTTTTAACCAAGCCCATTGTTGCCTAAATTTAAAGTGGAT	ATT	A	A	A	A	A	A	A	A	A	ATT	ATT	ATT	ATT	ATT	ATT	ATT	ATT	ATT	ATT	ATT	ATT	ATT	ATT	ATT	ATT	ATT	ATT	ATT	ATT	ATT	ATT	ATT
fAZY	this study	LipY764_contig35:23002	G	A	yes	Prz_Cab_div	P	PRE2|PRE|PRZ4|PRZ5|PRZ6|PRZ7|PRZ8|PRZ|PRZ9	yes_BLAST_single_hit	eMSYv3:7997661	reco					TTGGCCCTCAAATCATCTTGTACTGATACGCTAAATGATTTAAATTCTTCTTGCTGTATAGTAAGGGAATTAAAGTTAAAAATTATGGAAGACTTTTACATTCTGTAACTGCAATGTGCTGTTTATTGATTTCAATGGCAAATTTTTAC[G||A]TGAATTTTATCATGTTTGCAGTATAAATGAATTTAATCCCTTAGATTCCATACACATATTGTTTATAGCTTCCTGGTGGAGGATAACTTAAAAAATCATATATATATGTATTATACATATCTAATAATGTACACCTGAAATTTATACAATG	G	A	A	A	A	A	A	A	A	A	G	G	G	G	G	G	G	G	G	G	G	G	G	G	G	G	G	G	G	G	G	G	G
fAZZ	this study	LipY764_contig36:1495	A	C	yes	Prz	Pz-b	PRE2|PRE	yes_BLAST_single_hit	eMSYv3:7953318	reco					CATGAAATTATTTCACCATTAGATATGAAAATAGTAATGTGATTTTGGCCAAGATATCCTTAAATTTTTAAGATATTTTTGGAATGAAATGTCATGATGTCTATGATGCAAAGAATCAAAAACTTGAGCACAATATGTAAAAAGTGCTA[A||C]TATTGGTTAAATCTAGGTGATGCACACATGAGTATATGAGTCAGCTTTTGCTGTGTGACAAACCTCCCCAACACTGAGTGACTTAAGAGACTAATTGCTTGTTCTCTCTCAGATGTCTGTGGGTTATTGGGTGACCAGCTGGCCTAGACTT	A	C	C	A	A	A	A	A	A	A	A	A	A	A	A	A	A	A	A	A	A	A	A	A	A	A	A	A	A	A	A	A	A
fB	this study	LipY764_contig107:21174	G	A	yes	Cab	M	MON	yes_BLAST_single_hit	eMSYv3:8116475	reco					GAAGCGATGTGTTATTAACTTTTTAAAAATTTACTGTTTTTTATTATTCATACTGCTGCTTGTCTCCACCATTTTAAGTAGCTGTAAGCTGGCCATGTTTTATAAAGAAATTTTCCAGCTCAGTCTCTAATGACAACCATAAAATTAAT[G||A]CTCTCACCTTATATTTATGGAGTGCTTTATCTTTTCCCAGAATTCTTACATCTATCTTCTCATTTTATATTCACAACTTCTGTTGCCTTCAGCCTCAGTCTTAACTATATTCACCATGGAATTGCATAAAAAATGCTTCTGGGAAAGCTTT	G	G	G	G	G	G	G	G	G	G	G	G	G	G	G	G	G	G	G	G	G	A	G	G	G	G	G	G	G	G	G	G	G
fBA	this study	LipY764_contig225:9413	A	G	yes	Prz_Cab_div	O_Dom-West	DON|PRE2|PRE|PRZ4|PRZ5|PRZ6|PRZ7|PRZ8|PRZ|PRZ9	yes_BLAST_single_hit	eMSYv3:9229669	reco					ATGCTGGAATCTCCTCTAAGGAAAGCTAGATTCTATAAAGTCTTTCTCATCCATAGATTTCTGCCCAAATCAGCATTTTCCAGATGTTCCAGAGCAGTGGCTGAACAGGGTTATGGCACTTTTGTTGGCTCCTGCTGTTTCAACAACTC[A||G]TATAAGGTCTATCTGTCTATTATCAGATGCAAAGTAGGTAAGACCACTCCTGGGTCCCTTAGCATGTGGTGTTGGATCCCAGAACACCATAGAGGCACTTTGGTTTGTCTTGTGTTTTTGTCTCATTAGTTGTTAAAAAAGAGGATGAAAA	G	G	G	G	G	G	G	G	G	G	A	A	A	A	A	A	A	A	A	A	A	A	A	A	A	A	A	A	A	A	A	A	A
fBAA	this study	LipY764_contig36:2911	G	T/A	yes_former_multiallele_donkey	Prz_Cab_div	Prz_Cab_anc_not_known	DON|PRE2|PRE|PRZ4|PRZ5|PRZ6|PRZ7|PRZ8|PRZ|PRZ9	yes_BLAST_single_hit	eMSYv3:7951902	reco					AAAGTGTGCTGTGGGTGAGAGTCCTGTTTGAAGATGCCCAGCACCCCTTTGGGCTTACCCCGAACTCTGGTTTTCTTAGTGAGCCCTGTGTGGTGGAAATGTGACCAAGATCAGATTTTAATTTAGCAGTGAACATTGGCACAGGTCAA[G||T||A]GCCCACAATGTTTTGAATAAATCAAGACATTTTTAATAAACTGGGGGCACGTAGCTAATGGAAATCAGATAAGATCAAAGTAGATGCTAATGTATCATTACATTTCCCCTTTTCCTGTTTTGTTTGGTTTTCAACAGAGATTGTTTTCTCT	T	A	A	A	A	A	A	A	A	A	G	G	G	G	G	G	G	G	G	G	G	G	G	G	G	G	G	G	G	G	G	G	G
fBAB	this study	LipY764_contig37:1009	A	G	yes	Prz	Pz-a	PRZ4|PRZ5|PRZ6|PRZ7|PRZ8|PRZ|PRZ9	yes_BLAST_single_hit	eMSYv3:7950057	reco					AACACAGAAATACTTGACTTTGATCAGACGTCAGCAAACTCCTTGTTGGTGGTTCTTCCAAGTTTCAACATTAAATCATGCTACCTTCCTTTCAGTGGTGTTAGAGCTTTGCAAATCTGAGTGTTGGGCTCTTGCTGTGTGAAAAATCA[A||G]CATGGAACAGTACCTGAGGTTAGACAAGTGCATTCTGATTCCAAGATTTGTGAAGTCATACAGTGTCCAATAGGGATACACATCCCATTAGTAAGTAGTCATGGTCATTAAAGAATGAAATAGGGCTAGACCTGGTGGCCTAGTGCTTGAG	A	A	A	G	G	G	G	G	G	G	A	A	A	A	A	A	A	A	A	A	A	A	A	A	A	A	A	A	A	A	A	A	A
fBAC	this study	LipY764_contig37:8420	G	A	yes	Prz_Cab_div	O_Dom-West	DON|PRE2|PRE|PRZ4|PRZ5|PRZ6|PRZ7|PRZ8|PRZ|PRZ9	yes_BLAST_single_hit	eMSYv3:7942647	reco					TGTTTTCTGGCCCTGAAACTCAGATAGGTTTTAAAATCATTTACGGATATACTTCAGTTATGTTTGGGATCAAATCTTGATGACCAGATCAGTCTGTCTATCCTTCTGGGATAACCCACTACTTTATGAAGTTGAACTCTGGCTATTGA[G||A]TAAGAATAAGCACAAATGTCAAGGGTCATGATCAGAAGTAAAACTGTCCAGTCATTGCTCTAAAACGGCATGTTGGGATATGTAGCTTATTGACAGTCTCAGGATAAGGTGAATACTACTGTAACCCAATGAGTAAGCAAGGAGAGTAGAT	A	A	A	A	A	A	A	A	A	A	G	G	G	G	G	G	G	G	G	G	G	G	G	G	G	G	G	G	G	G	G	G	G
fBAD	this study	LipY764_contig38:607	C	A	yes	Prz_Cab_div	O_Dom-West	DON|PRE2|PRE|PRZ4|PRZ5|PRZ6|PRZ7|PRZ8|PRZ|PRZ9	yes_BLAST_single_hit	eMSYv3:7251566	norm					CCCAGCGCCTGTCGCCGCAGCTCCCAACTTTTGTGGTCCGCTTTGAAAGTGGGCACCTCGGGGATGGTTCACGCGGCAGCTGTGTGGCCCTGGGAAAGGTCTAGGCCAGACACAAAGGTTCCTGAAGAAGCAAAACCACCAGACTCCCC[C||A]ACCCCGCCACCTTCCGCCGCTTGCCTTCCCCCTAACCCACATGCACGGGAAAAGAGTGGCAGGTAGCACGCTCCCCAGCTTTGCAGAAACAGCGCTAAGCTACCGTCATTTTGTCTTCACCAAGGGTCTCTGGCTCGCCCAGGTCTCTCCC	A	A	A	A	A	A	A	A	A	A	C	C	C	C	C	C	C	C	C	C	C	C	C	C	C	C	C	C	C	C	C	C	C
fBAE	this study	LipY764_contig38:960	G	GCAGAAGGA	no_indel	Prz_Cab_div	Prz_Cab_anc_not_known	DON|PRE2|PRE|PRZ4|PRZ5|PRZ6|PRZ7|PRZ8|PRZ|PRZ9	yes_BLAST_single_hit	eMSYv3:7251919	norm					CGCAACCCTTCATCTTATCTGAATCCAGCAGAGGAAGAAGGAGGGGAAAAACGCTTAACGCAACCCCAGCCAGGCCTGGTTTTCTTTGTTCTCTCTAGTTAACCCAAAACACAGCAAGCCAGGAGGTGGTAGCTCACAGTTTCCTTAAG[G||GCAGAAGGA]CAGGAAAAGATCCCTTGGTTGCTCAGTTTCCAGAAGTCGTCCTGCCTTCTCCATCTCCGGTCCCGGTTTGCAGAGAACTCGCGCTTTGGTCCTTCTCTCCCTATACTGCAGATATATTTTACCCCTCTCGCCGCCACACTCTTCTGTTTAT	GCAGAAGGA	GCAGAAGGA	GCAGAAGGA	GCAGAAGGA	GCAGAAGGA	GCAGAAGGA	GCAGAAGGA	GCAGAAGGA	GCAGAAGGA	GCAGAAGGA	G	G	G	G	G	G	G	G	G	G	G	G	G	G	G	G	G	G	G	G	G	G	G
fBAF	this study	LipY764_contig38:4757	A	G	yes	Prz	Pz-b	DON|PRE2|PRE	yes_BLAST_single_hit	eMSYv3:7255716	norm					TACTCATCAAAAGCTAGGATCAGTGATGGCTCTAACACAGTGCAGGGGATATTGATTTTCTTGACATATCTTCTGTCTTGCAAAATGAAGAAAGTGCTTTGGGTTCATCATAAACCTAATGGTTCCTTAGCTGATGTATGTTATGGGAC[A||G]CTCTCCATAGGTCTCTCTTGTCCTGTAAGACTTTTGAGAGGCACTAGATTTCATCTGTTGTGCACTACTTTTTCAACAATGTTTGCACAATCAATAACCTTGGAAAATAGAATAGTGTCTCCCTATAGAGCAAAAGGTAGGTTTGATTGCT	A	G	G	A	A	A	A	A	A	A	A	A	A	A	A	A	A	A	A	A	A	A	A	A	A	A	A	A	A	A	A	A	A
fBAG	this study	LipY764_contig38:5885	C	G	yes_N_in_donkey	Prz_Cab_div	Prz_Cab_anc_not_known	DON|PRE2|PRE|PRZ4|PRZ5|PRZ6|PRZ7|PRZ8|PRZ|PRZ9	yes_BLAST_single_hit	eMSYv3:7256844	norm					TTCAGCACACAACAAAGCAATTCTGTGACACCAGCATGGTGTCCTACAATTTAACTCAATTCTGACACTATCCACTCAGACATCACATCAGATTTCACGATTTAAGGGCTCAGACCTACAAGACTGCCCTCCATTTCAAATGCCAATCG[C||G]AAGTTCAAGTTGTCACCTGTGCCTCTCATCAACTGGCTGTAGATGGGAGGTTCCCATGACCCCTCCCTTGGATTTGATTAATTTGCTAGGGTGGCCCACAGAATTCAGGAAACTAGTGTAAGCAGTAGATTACTAGTTTATTAAAAGGATA	N	G	G	G	G	G	G	G	G	G	C	C	C	C	C	C	C	C	C	C	C	C	C	C	C	C	C	C	C	C	C	C	C
fBAH	this study	LipY764_contig38:8243	C	G	yes	Prz	Pz-b	PRE2|PRE	yes_BLAST_single_hit	eMSYv3:7259202	norm					CAGTCCCCAACAGCATAGATAATAGGAAAATGAAGTAAAATAACTAGTCAGTGATGAGTTTCAAGCATTTATTACATTCGTAATATTAAACTTTAAGATAATATAATTAAAGTTTGAATGGAGGCTATGTTAACTCTGACTCACCAGCC[C||G]CTTTGAATCTTTGCTTTAATTTGACTAGACAAATGTGGGTCTATTTCCATGGGATTTGCAGGTTCTGTAAATTTTATGACCCCTCCCAACTGTGATAAGATGATAACTTTATTCTTTTGAGTTCACTAGGAATGTGATAGCCTCTCGACAG	C	G	G	C	C	C	C	C	C	C	C	C	C	C	C	C	C	C	C	C	C	C	C	C	C	C	C	C	C	C	C	C	C
fBAI	this study	LipY764_contig38:8979	T	G	yes	Prz_Cab_div	O_Dom-West	DON|PRE2|PRE|PRZ4|PRZ5|PRZ6|PRZ7|PRZ8|PRZ|PRZ9	yes_BLAST_single_hit	eMSYv3:7259936	norm					CCAGCCCAAAATAATCCTCATGCCAAAGAGAGACATTCTGGGGTGGCCAATTCTGATCCTCTACGTCTTCAAAATGAAACTATTATAACTACCACGTGCAAATGCAAATTGAGACAAATAAAAATGAAAATTTTGTTGCAACGCAATTG[T||G]TGATAGGTTACTGTCCTCTACTGAGATTCACCTTCTATGAAAGAGACAGGGTCAAGTTCTTATGATTTGGATTGGGAGGGAAGGTGGCATGGGATAAAGAGAAATGAAGGTGTGAGATTTTATTTATAGGTTTGGCAGACAGGTATTAAAG	G	G	G	G	G	G	G	G	G	G	T	T	T	T	T	T	T	T	T	T	T	T	T	T	T	T	T	T	T	T	T	T	T
fBAJ	this study	LipY764_contig38:9261	A	T	yes	Prz_Cab_div	P	PRE2|PRE|PRZ4|PRZ5|PRZ6|PRZ7|PRZ8|PRZ|PRZ9	yes_BLAST_single_hit	eMSYv3:7260218	norm					TGGCAGACAGGTATTAAAGTTGGTTGCACTGATACTTCACCATATTAGATAATATCTTCCTATAATATGTAGAGTATTTTTGTTCTTTTTACTGATAATGTTTGAAGAATTTATAAGAACTTGCTTCAGAAATTTTATATTTGGACAAA[A||T]TGGACAATGAACAGAATGCAAGCAGTAATTGTTCTCAGCAGATAAAGCCTCCCTTGTGTTAAAGTTTCCAGCAATAGCCACTTACCCCAGTGACCCAGCAGAGGAATCAGAGAAAGCTGACCTGTCTCTCTCCAGTTGGGGATGAATCAGG	A	T	T	T	T	T	T	T	T	T	A	A	A	A	A	A	A	A	A	A	A	A	A	A	A	A	A	A	A	A	A	A	A
fBAK	this study	LipY764_contig38:16955	G	A	yes	Cab	Dom-West	DON|PRE2|PRE|PRZ4|PRZ5|PRZ6|PRZ7|PRZ8|PRZ|PRZ9|YAK4|Mong|YAK8	yes_BLAST_single_hit	eMSYv3:7267912	norm					TGCTTCATAACCAGAAATGGCCAGAATGCTCAGTTCTACGGCCACGAAGAGCTTAGTTCTGCCAACAATCTGGGTGAATTTGGAAGTCGATACTTCTCAGCCAGCCAATATCTTGATTGTACCCATGTGAGACCCTAAGCACCAGACCT[G||A]CCTAAGCCAGGCTCAGATTCCTGCCCTGCAGAAACTGTGAGATAATAAATGCATTAATTTAATAATTTCTTAAGCTGTGATGTTTTAGGATGATTTGTTATATGGCAATAGACAACTAATACATGTATGATTCCATTATGAAATCAGTGAA	A	A	A	A	A	A	A	A	A	A	A	A	A	G	G	G	G	G	G	G	G	G	G	G	G	G	G	G	G	G	G	G	G
fBAL	this study	LipY764_contig38:18835	A	G	yes	Prz	Pz-b	PRE2|PRE	yes_BLAST_single_hit	eMSYv3:7269792	norm					AACTTATTTGAGACATTAATTGTATTGGAAAAAATTCCTTCATTCTTGCCACATTTTTGGCTGGAAGCAAATCACAGGGCCTTCCTACGTTCAATGGGAGGGGATTGTTTATCAATGGGCACCACAAGGAGCACTGTAGTCTGGCTACC[A||G]CAGATAGTTTGAGTGATAATCTCAAAGAAAGACATGCTAAGACACTAGTAGTAAGGAAAAAAATACATGATAATTAAATTTAAATATACACACACAAGTAGAAAAGGTACCAACCTGGTGGTCAGAATTGACACTTAATCCTAGTTTTCTC	A	G	G	A	A	A	A	A	A	A	A	A	A	A	A	A	A	A	A	A	A	A	A	A	A	A	A	A	A	A	A	A	A
fBAM	this study	LipY764_contig38:20920	G	C	yes	Prz_Cab_div	P	PRE2|PRE|PRZ4|PRZ5|PRZ6|PRZ7|PRZ8|PRZ|PRZ9	yes_BLAST_single_hit	eMSYv3:7271875	norm					AAATCATTTGAAAGCTGGAAGCAATTTTTTTCCCCTCTTCCTAAGTTGTTGGAGCCTTAACTTCTCATTTGATTGAAAATACCTCCTACTTTGGGAAAACAAACAGACATGCCCTCTTGGATGGAAGAACTTCAACAAAAGGATGCCTA[G||C]GTGCATCTGGGTTCCCTGATAAGGAGACTGCAAGATGGCTCCATGGAGAAGCAGACCAGATGTGATTACTCAGGGAAGGATTGTTTTAGGAGTGATATCGAACCTGAAGTGGGTTCACTCACCTGTTACACAGCAAGCCATTCTCTGACAC	G	C	C	C	C	C	C	C	C	C	G	G	G	G	G	G	G	G	G	G	G	G	G	G	G	G	G	G	G	G	G	G	G
fBAN	this study	LipY764_contig39:2749	G	A	yes	Prz_Cab_div	P	PRE2|PRE|PRZ4|PRZ5|PRZ6|PRZ7|PRZ8|PRZ|PRZ9	yes_BLAST_single_hit	eMSYv3:7280673	norm					CATTGTGTAGTTTGGTTACTCAACTCTCTGTGAGATATTATTATCTGCACCATTCAAATAAGGAAATGAGATTGAGCGAGGCTAAATGTCCTCATAGCTTCAAGCAGTTGGTAAATGGAAGCACTGGGGTTCAAACCTTTATCTTCAAA[G||A]TGTAGGTCCAGGGCTCTTTCCTCTGTAGTGGTATCTCTTGAGTCAACATGAATTAGTTCACGCTACAATTGGAGTTTTAGAGATTGCTTGAGTATCAGAAAACATTCAGCAAGACTAAGACTAAGTCCTTCCCAGAATGCAAAGCCATTAG	G	A	A	A	A	A	A	A	A	A	G	G	G	G	G	G	G	G	G	G	G	G	G	G	G	G	G	G	G	G	G	G	G
fBAO	this study	LipY764_contig2:55523	T	A	yes	Prz	Pz-a	PRZ4|PRZ5|PRZ6|PRZ7|PRZ8|PRZ|PRZ9	yes_BLAST_splitted	eMSYv3:7499861	norm					AATTTGATACATTGATCACCACAATAAGTTTAGTTAACATCTGTCACCTCATATAGTTACAACTTTTTTCTTGTGATGACAAACTTTTAAGATTTACCCTCTTAGCAACTTTTGAGTATACAGTAGAGTATTATTAATTATAGTCACTA[T||A]GCTGTACATTTTATCCCCAACACTTATTTATCTTATAACTGGAAGTGTATACCTTTTGATCACATTCACCCATTTTGCCCACCCTCCACCCTCACCTCTGACAACTACCAATCTGTTCTGTTTCTATACACTCATTTTTTTAAGATTTCAC	T	T	T	A	A	A	A	A	A	A	T	T	T	T	T	T	T	T	T	T	T	T	T	T	T	T	T	T	T	T	T	T	T
fBAP	this study	LipY764_contig43:5280	T	G	yes	Prz	Pz-a	PRZ4|PRZ5|PRZ6|PRZ7|PRZ8|PRZ|PRZ9	yes_BLAST_single_hit	eMSYv3:7485898	reco					ATACCTCAGATGAGTGGAATCAGACAGTATTTGTGCTTTTGTGATTGGTATATTTCACTTAGCACAATGTACTCAAGGTTCATCCATGTTGTAGCATGTGACAGGATGTTCTTTCTTTTTGTTTTCTTTTTTGCTGAGGGATATTTGCC[T||G]TGAGCTAACATCTGTGACAATCTTTTTCTATTTTGTGTGTGGGTTTCTGCCACAGCATGGCTGAAGAGAGGTGTAGTTCCACGCCCTAGATCCAAACCTGTGAATCTGGCTGCTGAAGTGGAGCACACTGATCTTAACCACTATGCCATCA	T	T	T	G	G	G	G	G	G	G	T	T	T	T	T	T	T	T	T	T	T	T	T	T	T	T	T	T	T	T	T	T	T
fBAQ	this study	LipY764_contig39:4733	C	CA	no_indel	Prz	Pz-a	DON|PRZ4|PRZ5|PRZ6|PRZ7|PRZ8|PRZ|PRZ9	yes_BLAST_single_hit	eMSYv3:7282657	norm					ATGTACTATTAATTTTTAGGAATATGCTTATAAGAAAGTAAAGTTTGCCTATGTTAGTTAAAAATGCATTCATACTGTGCATACTCTACACACACACTAGACCATTCCTGGGATTTTAAGAGCATACATTTTGTAATGTCCATGCCCTA[C||CA]AAAAAAAAGAAAATCCTGGTAAGCAATGGAACCTAAGGTTTATCTACGTTGGGTCATTTTCCCATGTTTTCTTAAAACGGCATTTCTTCTTATTTTCTTCCTATTCCTATTTATTTTCTTCACAGGAGACTGAATGATCCGAGCTGTCTTT	CA	C	C	CA	CA	CA	CA	CA	CA	CA	C	C	C	C	C	C	C	C	C	C	C	C	C	C	C	C	C	C	C	C	C	C	C
fBAR	this study	LipY764_contig39:4770	G	A	yes	Prz_Cab_div	O_Dom-West	DON|PRE2|PRE|PRZ4|PRZ5|PRZ6|PRZ7|PRZ8|PRZ|PRZ9	yes_BLAST_single_hit	eMSYv3:7282694	norm					GTAAAGTTTGCCTATGTTAGTTAAAAATGCATTCATACTGTGCATACTCTACACACACACTAGACCATTCCTGGGATTTTAAGAGCATACATTTTGTAATGTCCATGCCCTACAAAAAAAAGAAAATCCTGGTAAGCAATGGAACCTAA[G||A]GTTTATCTACGTTGGGTCATTTTCCCATGTTTTCTTAAAACGGCATTTCTTCTTATTTTCTTCCTATTCCTATTTATTTTCTTCACAGGAGACTGAATGATCCGAGCTGTCTTTAATTCTTTGTTTTAACAATGGTTGCTTCATTTTTACT	A	A	A	A	A	A	A	A	A	A	G	G	G	G	G	G	G	G	G	G	G	G	G	G	G	G	G	G	G	G	G	G	G
fBAS	this study	LipY764_contig39:7314	T	C	yes	Prz	Pz-b	PRE2|PRE	yes_BLAST_single_hit	eMSYv3:7285238	norm					GTGTTTAACCTTTCTATAATTTTTATTTTAGGGAACAGGGAGGAGGCAATAAGCTTTACCTCGGCAACCCTCAAAACCTTTGGTCTATGGACCACTTTGCCTTCTTAAAAATGATTCAAGACCTCAAAGAACATTTTTAAGGTAGATTG[T||C]ATTTATCAATACTCACCAAAGTTGAAAAGAAAACCTAGAAACATTTAAAATATTTATTTATTACTCCATTAAATTTATAAATATAATAACAAATCCTTTGCATGATAATATAAATAAGATTTTTTAATTTAAATCATTATATTTTAAAAAA	T	C	C	T	T	T	T	T	T	T	T	T	T	T	T	T	T	T	T	T	T	T	T	T	T	T	T	T	T	T	T	T	T
fBAT	this study	LipY764_contig39:7644	T	C	yes	Prz_Cab_div	O_Dom-West	DON|PRE2|PRE|PRZ4|PRZ5|PRZ6|PRZ7|PRZ8|PRZ|PRZ9	yes_BLAST_single_hit	eMSYv3:7285567	norm					ATCTCCTGATTGAGATTGTTAGTTGGATTCTCATATCTGTTTCTACATTCAATCTTTTATAATATCACCTCTCAGGCAGCCTTTGGAAAACTTTGAGGAAACTCTGGAAAACTGTGAGCGCATGAGGGAGGGAGTGGGGAAAAAGACAA[T||C]ATCCTATGGAGAGAGTTTTGGACCTACAGACCCCTCGAAAGGGTCTTTTGTACAATCTAAGTTTCTTGAACCACACTGTGGAAACCTGTGCTCTAATTGGTTGAATGCTTGCTCTCATGTGTAGAATAATAGAGATGAGGATCAGCTCCAT	C	C	C	C	C	C	C	C	C	C	T	T	T	T	T	T	T	T	T	T	T	T	T	T	T	T	T	T	T	T	T	T	T
fBAU	this study	LipY764_contig39:15215	C	CATTCTGG	no_indel	Prz_Cab_div	Prz_Cab_anc_not_known	DON|PRE2|PRE|PRZ4|PRZ5|PRZ6|PRZ7|PRZ8|PRZ|PRZ9	yes_BLAST_single_hit	eMSYv3:7293138	norm					ATGGTAAGTGGTGGCTTAGCTTAAATTTTTCCTGATTTTTCCCTTGCAGGCAAATCAATTGTCAGAGAAATAGTTGCGGAGGTGCAAGACCTGATGTCAGTTTTGAAATTGACTTTGAAGACAGACTTCAGGATTAGTTCTTTAATCTC[C||CATTCTGG]ATAAATGAAAGTTGTCACAGAGTGACCCAATGTAAAGGGATTGTGGGGAGTTTTATCATTAACGGCAAACAAAAGAAAGCAGGTGTTGCAATACTTATATCAGAGAAAGTAGACTTCAAGACAAGGCAGGTAAAGAGACAGAAAGAGGTGC	CATTCTGG	CATTCTGG	CATTCTGG	CATTCTGG	CATTCTGG	CATTCTGG	CATTCTGG	CATTCTGG	CATTCTGG	CATTCTGG	C	C	C	C	C	C	C	C	C	C	C	C	C	C	C	C	C	C	C	C	C	C	C
fBAV	this study	LipY764_contig40:1827	G	A	yes	Prz	Pz-a	PRZ4|PRZ5|PRZ6|PRZ7|PRZ8|PRZ|PRZ9	no	n/a	n/a					TGATCTTTGGTGCTCCTATGTTGGTGCATAGATATTTATAATGTTATGTCTTCTTAATGGAGTCTCATTTTGATTACTATATACTGCCTCTCTTTATCTCTCTTTACTTGTCTTAACTTGAAGTCTATTTTGTCTGATATAAGTATTAT[G||A]ACATCTGCTATCTTTTGTTTGCCATCAGCTTGGAGTATCATCTTCCAGCCCTTCACTCTGAGGCTGTTTGTCTTTGTAGCTGAGATGTTTTTCCTAGAGGAAGCATTTTGTTGGGTCTAGTCCCATAATCCATCTTGCCACTCTGTGTCAT	G	G	G	A	A	A	A	A	A	A	G	G	G	G	G	G	G	G	G	G	G	G	G	G	G	G	G	G	G	G	G	G	G
fBAW	this study	LipY764_contig40:3521	A	G	yes	Prz_Cab_div	O_Dom-West	DON|PRE2|PRE|PRZ4|PRZ5|PRZ6|PRZ7|PRZ8|PRZ|PRZ9	no	n/a	n/a					GCATCCTGTTATTATTTGATTGCAATTACCTCCTATTGCCACTGTGTGGGTGTCACAAGCCATGTATTCTGAGCCCTCTGCCTTCAACTGAGATCCCCAGAAGTGGAGCCAAGCTGGATGGGTTGGGGGAGGGGCACTTTCTCCTGCAT[A||G]TTCTCAGGGTTTTCTCACTCTGCTCTCACTATCTGCTCTCCTGGGCTGTTAGGTTGATGATGTCACACCCCGTGAAAGCTCTCCCCCTGGTAGAAGTCTTCCCTCTAGGCTGCACAGACACTCCGGGTTTCTTCTTGTTCCAGTGAATGAA	G	G	G	G	G	G	G	G	G	G	A	A	A	A	A	A	A	A	A	A	A	A	A	A	A	A	A	A	A	A	A	A	A
fBAX	this study	LipY764_contig40:7718	G	T	yes	Prz_Cab_div	P	PRE2|PRE|PRZ4|PRZ5|PRZ6|PRZ7|PRZ8|PRZ|PRZ9	no	n/a	n/a					ACCTCAGAAGGATTTGTACAGAGAGAGTAAAAAGTGCATGTATCATAATTGAGAGGAAATCAGAACCATCACCTTTGAAGCTGAGTGGGAAAACTGATATTACGTTATGAGAGTGTCGGCAGTAATCAATTTGGCACACTGGACATGTG[G||T]TCAACCTGTAGGGTTATAACCTCAGTGTAGTGCTTAGAGAGGTAATACTAATGAGAGTTCACTTAGGGATCTGCAGCCGTAAACACATTAGTTAACATCAAAAGAACGTGTGCCACTCCATTGTGCTTCAAAAAGGGAGAAGACATAGGGT	G	T	T	T	T	T	T	T	T	T	G	G	G	G	G	G	G	G	G	G	G	G	G	G	G	G	G	G	G	G	G	G	G
fBAY	this study	LipY764_contig40:12054	C	T	yes	Prz_Cab_div	O_Dom-West	DON|PRE2|PRE|PRZ4|PRZ5|PRZ6|PRZ7|PRZ8|PRZ|PRZ9	no	n/a	n/a					AGCACATAGCTGCTCTGTGTCAAAATGATGGGTGTTTTCACTCAAGCTGACTTGGAAATCATGAGACCATCATTGTTTCTTCATTTTTTTAAAAAAATAATTTTATTTTTTTATTATTTTTTATTGCAGTAAAATTGAGTTCAAACATA[C||T]ATGAAATTTGGGTGTATATCACAATATATTTATAATTCTGTGTAGACTAGTCGTGGACATCATCCAAAGACTAATCACAATCCATCACCACACATGTTCCTAATCACCCTTTTCACCCTCCCTCCTCCTCCCTTCCCATCCGGTAACCACT	T	T	T	T	T	T	T	T	T	T	C	C	C	C	C	C	C	C	C	C	C	C	C	C	C	C	C	C	C	C	C	C	C
fBAZ	this study	LipY764_contig40:15729	A	T	yes	Prz_Cab_div	O_Dom-West	DON|PRE2|PRE|PRZ4|PRZ5|PRZ6|PRZ7|PRZ8|PRZ|PRZ9	no	n/a	n/a					TCATTTGATAAGCTTTGAGTTTGTCTCCGAGAGGCAGAAGGTGGCTCAGACCCCCTTCTCAGGGACAAAGACACAGGGACAGCTGTTATTGTCACCTAGTACAGGTGTGCTGACACAGATGCTGTCAGATGCCATTGGAGTTATTCTCA[A||T]GGCCTGTTAACCCAGGGATGTGCCCCACCTGCTAAAGAACTGATTTAATCCAGCTAAACCAGAGCAGGCAGCCTGGCCTAGGGCCTGGCTCTGCTCCCTAGCAGGCTCACAGGCGAGTTGTGGGCATGCATAGGTGGGGTATGTTGTGCCT	T	T	T	T	T	T	T	T	T	T	A	A	A	A	A	A	A	A	A	A	A	A	A	A	A	A	A	A	A	A	A	A	A
fBB	this study	LipY764_contig225:9429	T	C	yes	Prz_Cab_div	O_Dom-West	DON|PRE2|PRE|PRZ4|PRZ5|PRZ6|PRZ7|PRZ8|PRZ|PRZ9	yes_BLAST_single_hit	eMSYv3:9229653	reco					TAAGGAAAGCTAGATTCTATAAAGTCTTTCTCATCCATAGATTTCTGCCCAAATCAGCATTTTCCAGATGTTCCAGAGCAGTGGCTGAACAGGGTTATGGCACTTTTGTTGGCTCCTGCTGTTTCAACAACTCATATAAGGTCTATCTG[T||C]CTATTATCAGATGCAAAGTAGGTAAGACCACTCCTGGGTCCCTTAGCATGTGGTGTTGGATCCCAGAACACCATAGAGGCACTTTGGTTTGTCTTGTGTTTTTGTCTCATTAGTTGTTAAAAAAGAGGATGAAAAAGGGAGGATATCTCAT	C	C	C	C	C	C	C	C	C	C	T	T	T	T	T	T	T	T	T	T	T	T	T	T	T	T	T	T	T	T	T	T	T
fBBA	this study	LipY764_contig40:16504	T	C	yes	Prz	Pz-a	PRZ4|PRZ5|PRZ6|PRZ7|PRZ8|PRZ|PRZ9	no	n/a	n/a					TTGGTAAAAAAAGGCTCATTTGATAAGCTCTGTGTGTGTCTCAGAGAGGCTGGAGGCAGCTGGAACCACCTTCCCAGGGACTGATACAGGGGCAGCAGCCATTATTGTGACCTTGTACAGGTCTGCTAACGGGTAGTGGCAGATACCCC[T||C]GGATTTCTTCACCTGGCCTGTTAGCACAGGAGTTTGCAGTGTCCACGAGAGCACTGATTTAATTCAGCTCAGCCAGAACAGGCAGCCTGGCCTTGGGACTTGCCCTGCCCACCAGCAAGCCTACAGGGAACCTGTGGGCCTGCATGGGCAG	T	T	T	C	C	C	C	C	C	C	T	T	T	T	T	T	T	T	T	T	T	T	T	T	T	T	T	T	T	T	T	T	T
fBBB	this study	LipY764_contig40:22076	G	C	yes	Prz	Pz-b	PRE2|PRE	no	n/a	n/a					TCTGACAAGGGAGCCAAGAACATACAATGGAGAAAGGGAAGTCTCTTCAATAAATGGTGTTGGTAAAAATGGACAGCCACATTCAAATGAATGAAAGTAGACAATTATCTTACACAATGCACAAAAATTAACCCAAAATAGATTAACAT[G||C]TTGAATGTAAGACATGAAACCATGAAACCTCCAGAAGAAAACATAGGCAGTACAGTCTTTGACATCAGTCTTAGCTGCATATTTTTAAATACGTCTTACTGGGCAAGGGAAACAAAAGAAAAAATAAAAATATGGGACTATCTCAAGCTAA	G	C	C	G	G	G	G	G	G	G	G	G	G	G	G	G	G	G	G	G	G	G	G	G	G	G	G	G	G	G	G	G	G
fBBC	this study	LipY764_contig41:142	A	G	yes	Prz_Cab_div	P	PRE2|PRE|PRZ4|PRZ5|PRZ6|PRZ7|PRZ8|PRZ|PRZ9	no	n/a	n/a					TTCTACCATCTGACATAGACAGCTGATCTGCTTTTTCTCACCTGTTCTGTATCTTCACACAATGGAATTATACACTATTCACTTTCTTCCACTGCCTCTCTCACTCAGCATGATGCTTTAAAAATTTATCCATGTGGCTTC[A||G]AACACAAGTATCACTTTTTTCACTGGCAAGTGAAAGCCCATATTTGGAGATGCAAAACCCATATATTTTCCAATTGTTAGACAATACTATTTCCAAGTTGTGGTTGTTTTCAATGTTTAATTCAAACAGTTCTCTACTATCTTTGTGTTAA	A	G	G	G	G	G	G	G	G	G	A	A	A	A	A	A	A	A	A	A	A	A	A	A	A	A	A	A	A	A	A	A	A
fBBD	this study	LipY764_contig41:2195	C	T	yes	Prz	Pz-a	PRZ4|PRZ5|PRZ6|PRZ7|PRZ8|PRZ|PRZ9	no	n/a	n/a					CACATGGATTCTGACATGGCAACTTAAGGAGAGAGAGAAACAATGTGAGCTGGCCTTACTCTATAGGCTTCTTGGGAACAAGGAATTGCACTATATCCAGCTTCTGCTTTGTAGGAAATAATGAGTAACCATAAGAAACACAATGCCAG[C||T]TGTGGCCTTAACAGCAATATAATGCTCAGAAGATATATTTACTTTCATTGGTTTCAGGATTACCTTTTTAAACCTATTTAGGAGAATTTTTTGCAAAACCATCCTTTCTCAAAATACTGTGGTAACGTATTTGGTACTAGTAATCTGAAGA	C	C	C	T	T	T	T	T	T	T	C	C	C	C	C	C	C	C	C	C	C	C	C	C	C	C	C	C	C	C	C	C	C
fBBE	this study	LipY764_contig41:2295	C	T	yes	Prz_Cab_div	P	PRE2|PRE|PRZ4|PRZ5|PRZ6|PRZ7|PRZ8|PRZ|PRZ9	no	n/a	n/a					CTTCTGCTTTGTAGGAAATAATGAGTAACCATAAGAAACACAATGCCAGCTGTGGCCTTAACAGCAATATAATGCTCAGAAGATATATTTACTTTCATTGGTTTCAGGATTACCTTTTTAAACCTATTTAGGAGAATTTTTTGCAAAAC[C||T]ATCCTTTCTCAAAATACTGTGGTAACGTATTTGGTACTAGTAATCTGAAGAGATACATAACATCAGATTTAAACTGTCTCCATGTAACCCAGGACTCAAGCACTTAGTGGGCTTTGGCAGAATTTATCTACTTGTTTGCACCTATGAAAGT	C	T	T	T	T	T	T	T	T	T	C	C	C	C	C	C	C	C	C	C	C	C	C	C	C	C	C	C	C	C	C	C	C
fBBF	this study	LipY764_contig41:10434	G	A	yes	Prz_Cab_div	O_Dom-West	DON|PRE2|PRE|PRZ4|PRZ5|PRZ6|PRZ7|PRZ8|PRZ|PRZ9	no	n/a	n/a					GAAGCTGATCATGGAGGGATTTGTAGGTTATTATAGTGATTGGCACTGTATTCAGTGTGAAGGAAATAGGTTAATACGTGTTTGAACCTTAGCCTTATTGGCAATTGGGGATGAATAATTTATTACTAGGGTCTGGCACATGGGCATGA[G||A]TAATTTATTAATTGAGGCTGTATGGTGCAATATAGGATGTTTAGCAGCATACTTAATCTCTACACACTAGATGGAAGGTATACTACCCCTCTCTCACATAGTGATAGCCAAAAATGTCACCAGACAAGTCCAAGTGTCTCTTTTGGGTGAC	A	A	A	A	A	A	A	A	A	A	G	G	G	G	G	G	G	G	G	G	G	G	G	G	G	G	G	G	G	G	G	G	G
fBBG	this study	LipY764_contig42:18152	T	C	yes_N_in_donkey	Prz_Cab_div	Prz_Cab_anc_not_known	DON|PRE2|PRE|PRZ4|PRZ5|PRZ6|PRZ7|PRZ8|PRZ|PRZ9	no	n/a	n/a					CTGTAGATTGCTTTAGGAAGTATGGGCGTATTAAGTATGTAAATTCTTCCAGTCCAAGAGCACAGAATATCTTTGTGTCTTCAATTTCTTTGTGTCTTCTTTGATTTTTTTCAACAATGTTTTACAGCTTTCAGTATATAGATCTTCCA[T||C]CTGTTCAGTTAAATTTATTCCAGATATTTGCTCTTTCTGCTTTGATTGTAAATAGCATTGTATGCTTAATTTCTCTTTTTGCTATTTTATTGTTAGTATGTAGAACTGGAACTGATTTTTGTGTGTCGATTTTGTGTCCTGCAGCTTTACT	N	C	C	C	C	C	C	C	C	C	T	T	T	T	T	T	T	T	T	T	T	T	T	T	T	T	T	T	T	T	T	T	T
fBBH	this study	LipY764_contig42:19889	C	T	yes	Prz	Pz-a	PRZ4|PRZ5|PRZ6|PRZ7|PRZ8|PRZ|PRZ9	no	n/a	n/a					CTCCACATATATGTGGCTTTTCCAGTTTTCTTCTTGTAGTTGATTTCCATTGTGGTCAGAAAAAAACGTCTGGTATTATTTCAATCTTCTTATATATTTATTGAGACCTATTTTGTGGCCTAATATGTGATCTATCCTGGAGAAGTTTC[C||T]CTGCGCATTCAAAAAGAGTGTAGTTTTTGGATGAAATGTTCTGTTTGCATTGACTAAGCGCTTCTGGTGCAGGGTGTCATTACAGGTCAATGTTTCCTTCCTCATCTTCTGTTTGGATGATCTATCCATTGGTGTAAATGGAGTGTTAAAG	C	C	C	T	T	T	T	T	T	T	C	C	C	C	C	C	C	C	C	C	C	C	C	C	C	C	C	C	C	C	C	C	C
fBBI	this study	LipY764_contig42:30693	T	C	yes_N_in_donkey	Prz	Pz-b	DON|PRE2|PRE	no	n/a	n/a					TCCAGCGTTGCCTTGTTAATTTTCTCTCTGAATGATTTATCCATTTTTGAAAGTGGATATTAAAGTCCCCTACTCTTGTTGTCTATTCCTCCTTCCAGGTCCCTTAGCATTTGCTTAATATATCAGGTGCTCCAATGTGTGTGCATCTA[T||C]GTCTATGATTTGCTTTAGAGGTATGCTTTGATTCCTTTCTCTTTATCTTTTGAATCCACTACAGGTTTGTATTTTATGGTTATCATGAGGTTTAGAGAAAACATCCTTCAGATATAACGGCCCATTTTACACTGATAATTTTACTTGGATT	N	C	C	T	T	T	T	T	T	T	T	T	T	T	T	T	T	T	T	T	T	T	T	T	T	T	T	T	T	T	T	T	T
fBBJ	this study	LipY764_contig42:30913	G	A	yes_N_in_donkey	Prz_Cab_div	Prz_Cab_anc_not_known	DON|PRE2|PRE|PRZ4|PRZ5|PRZ6|PRZ7|PRZ8|PRZ|PRZ9	no	n/a	n/a					ATTTTATGGTTATCATGAGGTTTAGAGAAAACATCCTTCAGATATAACGGCCCATTTTACACTGATAATTTTACTTGGATTGCATACTAAACTCTATCCTTTTATTTCTCCCTGTTTCTGTTTTTGTTGTCACTATTTACATTTTTTAC[G||A]TGTATATCCATCAACAAATTGTTGAAGCTACCACTATTTTTAATACTTTGTCTCTTAACCGTTATACTAAGTTTAACTAACTATCACCAAATTACAGTAAAAGGCATTCTGAATCTAAGTACTTACGTCTATCAGTGTGCTATGTATTTTC	N	A	A	A	A	A	A	A	A	A	G	G	G	G	G	G	G	G	G	G	G	G	G	G	G	G	G	G	G	G	G	G	G
fBBK	this study	LipY764_contig42:35034	G	C	yes_N_in_donkey	Prz_Cab_div	Prz_Cab_anc_not_known	DON|PRE2|PRE|PRZ4|PRZ5|PRZ6|PRZ7|PRZ8|PRZ|PRZ9	no	n/a	n/a					TGTGGTTGGGTGGAGTTTCAGACTGTTTTTTTCTGACAGAGAAGTGCCACTGGGTGGACTAGGTTTATGGGCTGGGTTTCAGAATTGCTTCTGGTTGGATGGGGCCTCAGGGTGTACTTTTTGACTGGGTGGTGCCACTGGCTGGACTC[G||C]ACATTCATTCAAGGCTGCCAGCAGGGCTTTTCAATAAAACAGGCCTTCAGGCTGTGATCTGCAATTAGTTGGGGCTGTAGGCTTTTCACTGAAGATGGGTGAGACCACTGGCCACACCCTCTGGTTGAATGGGACTGGAGACTTTTCTTCA	N	C	C	C	C	C	C	C	C	C	G	G	G	G	G	G	G	G	G	G	G	G	G	G	G	G	G	G	G	G	G	G	G
fBBL	this study	LipY764_contig42:38205	A	C	yes_N_in_donkey	Prz_Cab_div	Prz_Cab_anc_not_known	DON|PRE2|PRE|PRZ4|PRZ5|PRZ6|PRZ7|PRZ8|PRZ|PRZ9	no	n/a	n/a					GATTCAAGTAGAAGAGGAAAGAGAACTAACATTTTTTTAAGTGAATAACTACTATAAGAAATATTTGACTGTATTAGGAAAAGCAACATAAGCATAATACGTATCCCAGAAGGAGAAGAAAGGGAGAAGTACATAGAGAACTTAATCAA[A||C]GAAATAATAGCTGAGAACATCTCAGAGGTGGGCAAGGAACTGGACATAGAAGTATGTGAAGCTAATAGAATTCCTAAGTTTATCAACACAGAAAGATCTTCTCCAGAGCATATTATACAAAACTTCAAAAGTCAATGACAAAGAAAGGTGG	N	C	C	C	C	C	C	C	C	C	A	A	A	A	A	A	A	A	A	A	A	A	A	A	A	A	A	A	A	A	A	A	A
fBBM	this study	LipY764_contig42:38277	T	A	yes_N_in_donkey	Prz	Pz-b	DON|PRE2|PRE	no	n/a	n/a					ATTAGGAAAAGCAACATAAGCATAATACGTATCCCAGAAGGAGAAGAAAGGGAGAAGTACATAGAGAACTTAATCAAAGAAATAATAGCTGAGAACATCTCAGAGGTGGGCAAGGAACTGGACATAGAAGTATGTGAAGCTAATAGAAT[T||A]CCTAAGTTTATCAACACAGAAAGATCTTCTCCAGAGCATATTATACAAAACTTCAAAAGTCAATGACAAAGAAAGGTGGCCAGACAGAGGAAAATAACTTTAAAAGGAATCCATATCAGGTTATCAGTGGATTTCTCAGCAGAAACCCTTC	N	A	A	T	T	T	T	T	T	T	T	T	T	T	T	T	T	T	T	T	T	T	T	T	T	T	T	T	T	T	T	T	T
fBBN	this study	LipY764_contig42:39215	A	G	yes_N_in_donkey	Prz_Cab_div	Prz_Cab_anc_not_known	DON|PRE2|PRE|PRZ4|PRZ5|PRZ6|PRZ7|PRZ8|PRZ|PRZ9	no	n/a	n/a					CCAGAAAACAAAAGACAAAATGGCAGTATTAACCCCTCATACATCAATAATAACTCTAAATAGATTGAAATCACCAACCCAAAAACACAGAGAAGGTGGATGGATTATAGAACAAGCCCAACAATATGCTGCCTTCAGGACCCCTCTCA[A||G]CTCTAAATACAAACATAGCTTCAGAGTGAAGGCATGGAAGGTAATACTCCAAGCTAATGGCAACCAAGGAAAGTGAGTGTAGCTATACTTATATCATACAAAAAAGACTGCAAGACAAAAAACGATAGGAGACAAAGATGGGCATTTTATA	N	G	G	G	G	G	G	G	G	G	A	A	A	A	A	A	A	A	A	A	A	A	A	A	A	A	A	A	A	A	A	A	A
fBBO	this study	LipY764_contig42:41555	T	C	yes_N_in_donkey	Prz_Cab_div	Prz_Cab_anc_not_known	DON|PRE2|PRE|PRZ4|PRZ5|PRZ6|PRZ7|PRZ8|PRZ|PRZ9	no	n/a	n/a					ATCTACAGATTCAATGCAATCCCAATCAGAATCCCAATGACATTATTCATAGAAATAGAACAAAAGAATCCTAAAATTTATACAGAAATTGATGAAAGACCTCAAAATGCCAAAGGAAGCCTGAGAAAAAAGAACAATGCTACAGGTAT[T||C]ATACTCTCCAATTCAAAATATACTACAAAGACATAGTAACAAAACAGCATGATACTGGCACAAAAGCAGACACGAAGATCCATGAAACACAATTGAGAGCCAAGAAATAAACCTGCACATCTAATTTT	N	C	C	C	C	C	C	C	C	C	T	T	T	T	T	T	T	T	T	T	T	T	T	T	T	T	T	T	T	T	T	T	T
fBBP	this study	LipY764_contig2:56794	T	C	yes	Prz	Pz-a	PRZ4|PRZ5|PRZ6|PRZ7|PRZ8|PRZ|PRZ9	yes_BLAST_splitted	eMSYv3:7501132	norm					TCAATCTAGAAACAATTCACTAACTGAGAACTTGTTCTTTATGTTGTCCTTCCTCATGAGAATAAGAATGGAAAGAGATGAATGATATTTTGGTTTCATTGTCTAAAGTGGTTTGTATTGAACTCAGGAAGTATTGTTCATTGATTTAC[T||C]TATTATTTCAATGAAGATTTGTGAATATTCATTGTGCATCCATAAATATGCTGTACTGTGCAGGCACAAAACAGGATGAAACAGTCTGTGCCGTAATGAAAATTTTTAGTGTGATCTGTTTCTGTGATGTTCTGGAAGAGTTGGGAATCTC	T	T	T	C	C	C	C	C	C	C	T	T	T	T	T	T	T	T	T	T	T	T	T	T	T	T	T	T	T	T	T	T	T
fBBQ	this study	LipY764_contig50:9597	C	A/T	yes_former_multiallele_donkey	Prz	Pz-b	DON|PRE2|PRE	no	n/a	n/a					TCACGCGCTGACCTCAAGAAAATTTCTGTGCAGTGAAGTAGACTGTAAAACACTGCAAAATCCCCAACCTAGTGACACATCCCTCTTAAGTTTTAATTTGGCTCCAAGAGGCCCATGGTTTGGCTAAAGAAATAGGATCCTCAACTTTC[C||A||T]GAGAATTGAAGGCTCCACCTTCTGGCACATCTGCTTATTTTATATCCATGAACTATAGTCACAGAGCTACTAAGGCCACCTAGAATTGTTGCTTTAGTGCCATTAAGTGGATTCTGACTCCCAGCACCCTTGTGAACAGCAAAGGAGAACC	A	T	T	C	C	C	C	C	C	C	C	C	C	C	C	C	C	C	C	C	C	C	C	C	C	C	C	C	C	C	C	C	C
fBBR	this study	LipY764_contig43:7424	C	T	yes	Prz	Pz-a	PRZ4|PRZ5|PRZ6|PRZ7|PRZ8|PRZ|PRZ9	yes_BLAST_single_hit	eMSYv3:7483754	reco					AGAATCTTCCATGTGGCTATGTACTGAACAGAAGACACATTAATTCTGAGTAGAACTTTGAAAAACATACCCAAGAAGTTACCCTTCAGAGAGTAAGAATAAGGATTTTTCTAGTGAAAAGATTAATCTAACATTCCTGGCCAGTATGC[C||T]ATCTGAATGTCTGAAAACTATGAAGTCAACAGAATACATCTTTTTCAGTCAAATAGTTTGGAAGTGCAAGTCACTAAAATTTTTATGAAAACATTACATAGAAAAGGAGTTTCAAGTTGGAAGAGCATATTTTGAATTAGTCCTGCAGATA	C	C	C	T	T	T	T	T	T	T	C	C	C	C	C	C	C	C	C	C	C	C	C	C	C	C	C	C	C	C	C	C	C
fBBS	this study	LipY764_contig43:11694	G	A	yes	Prz_Cab_div	O_Dom-West	DON|PRE2|PRE|PRZ4|PRZ5|PRZ6|PRZ7|PRZ8|PRZ|PRZ9	yes_BLAST_single_hit	eMSYv3:7479484	reco					ATAATATGAATATATGTAATGCCTGTGAACTGTACGCTTAAAAATGGTTAAGATGGGGGGCCAACCCCATGACGCAGCAGTTAAGTTCCCATGTTCCACTTCGGCGTCCAGAGGTATGCTGGTTCAGATCCTGGATGCGGACCTACTCA[G||A]CACTTATCAGGTCAAGCTCTGGCAGGCCTCCCTTATATAAAGTAAGGGAATAGAGGCACAGATGTTATCTCAGGGCCAATCTTCCTCAGCAAAAAGAGGAGGATTGGGAGAAGATGTTAGCTCAGGGCTAATCTTCCTCTTCAGAAAAAAA	A	A	A	A	A	A	A	A	A	A	G	G	G	G	G	G	G	G	G	G	G	G	G	G	G	G	G	G	G	G	G	G	G
fBBT	this study	LipY764_contig43:14099	T	G	yes	Prz	Pz-a	PRZ4|PRZ5|PRZ6|PRZ7|PRZ8|PRZ|PRZ9	yes_BLAST_single_hit	eMSYv3:7477081	reco					CCTCAGTTCCCTTGAATCAAAATTCCAAGATTCAGAAGAACATGAAAACATTATTATCGAAGTCTTGAAATAATTATAGGACATTACAGTGGGATGCCTAGAAAACAGTTCCCAAGGCTACAGATCCTGGAGACATCTTATCTACTTGG[T||G]CTCCATCTTATCTACCACCGTATCTGCATACCCAATTTGATTTTGCCTCTCTGATAGACCCCAGTACTTATTGATACTTCCTGTTACTTTTAGGAGCTCAACATTCTCCCCAGATAAAGATCAACCAGTTATAACTACTTGGAGCCAAGGT	T	T	T	G	G	G	G	G	G	G	T	T	T	T	T	T	T	T	T	T	T	T	T	T	T	T	T	T	T	T	T	T	T
fBBU	this study	LipY764_contig43:14148	C	T	yes	Prz_Cab_div	P	PRE2|PRE|PRZ4|PRZ5|PRZ6|PRZ7|PRZ8|PRZ|PRZ9	yes_BLAST_single_hit	eMSYv3:7477032	reco					ATTATTATCGAAGTCTTGAAATAATTATAGGACATTACAGTGGGATGCCTAGAAAACAGTTCCCAAGGCTACAGATCCTGGAGACATCTTATCTACTTGGTCTCCATCTTATCTACCACCGTATCTGCATACCCAATTTGATTTTGCCT[C||T]TCTGATAGACCCCAGTACTTATTGATACTTCCTGTTACTTTTAGGAGCTCAACATTCTCCCCAGATAAAGATCAACCAGTTATAACTACTTGGAGCCAAGGTGAAAATGACTGGTAATTTTGGCTTCACATAATCTTGTTTTAACAAAGAT	C	T	T	T	T	T	T	T	T	T	C	C	C	C	C	C	C	C	C	C	C	C	C	C	C	C	C	C	C	C	C	C	C
fBBV	this study	LipY764_contig43:19725	C	T	yes	Prz	Pz-b	PRE2|PRE	yes_BLAST_single_hit	eMSYv3:7471456	reco					TCACCAGTTTTCTTAACTGTGAGATTTCTGTCTCCTGTTACTACCAAGATGCCACTTTGGGGGCATTGCTGGGCATTCTATTTGCTGTATCTCTCACACCCAGGTTTCTGCACCTCAGGAGAATTCTCTCTACGCTGTGGCACTGCCCT[C||T]CATCTGTTGGAGGACTGTTGTCTCATATTCTTTGAAGGCCAGGGATGTCCACGGACAGTTTCAATAAGGTCTTCTGCCCTGACCTTCACTTTATGAAGGAGGCTACCTTGAACCCTGGCAAGAACCCATGTGCCTCTGGGGCTATTCACCT	C	T	T	C	C	C	C	C	C	C	C	C	C	C	C	C	C	C	C	C	C	C	C	C	C	C	C	C	C	C	C	C	C
fBBW	this study	LipY764_contig43:26058	C	A	yes	Prz_Cab_div	P	PRE2|PRE|PRZ4|PRZ5|PRZ6|PRZ7|PRZ8|PRZ|PRZ9	yes_BLAST_single_hit	eMSYv3:7465123	reco					GGCTTTTTCCTGGCTTTTTTGCTCCATGAACATTTTGGTATCTTTTTCCAGTGGAGCCACTTCAACTTCTGTTGCTGCACAAGAGTTTGTCCTGCTTGCCACAGTTTGTCCCCAGCCATAAACAACCAGCATGCCTCAGACCAGGGGAC[C||A]TTGAAGTTGGCTTTGGTCAAATCCACATGGGACTCTCTTTCTTCTGTTCACAGTACAGAAGTTGTTCTGGCATGCTGCTGTCAAGTGTACCTTCAAGGCACCAGCTCATTAAAGCATTCTGCCAAGTTGCAATGCCTTCTGATTGGCTGAG	C	A	A	A	A	A	A	A	A	A	C	C	C	C	C	C	C	C	C	C	C	C	C	C	C	C	C	C	C	C	C	C	C
fBBX	this study	LipY764_contig43:28389	G	A	yes	Prz_Cab_div	P	PRE2|PRE|PRZ4|PRZ5|PRZ6|PRZ7|PRZ8|PRZ|PRZ9	yes_BLAST_single_hit	eMSYv3:7462792	reco					TTGACTCAGCTGATGCATTCTTTTGTATGGAATGTTTATTGAGCAATCTGCTCTTCACTGAGGCCTAGGTGTGTGGAGAAGATAATTGTCTATGTTTCAAACAAGTAGAGACCATGTCTACAATTTCTTGCTTCCATTAATCTGAACCA[G||A]TAGACATTTGCCTTCTGGAATAACAGGAGAGTATTTATTATTTTGTTTTTTATTATGTGGATTATCTTGGGAAGTTCATTCCCGTTAGCTCAGGAGATAAACCCTTGAGAGTATTTGTGAAGAAAGTCTGAACTTAAGTTCTCCCACTGCC	G	A	A	A	A	A	A	A	A	A	G	G	G	G	G	G	G	G	G	G	G	G	G	G	G	G	G	G	G	G	G	G	G
fBBY	this study	LipY764_contig43:30838	C	A	yes	Prz_Cab_div	P	PRE2|PRE|PRZ4|PRZ5|PRZ6|PRZ7|PRZ8|PRZ|PRZ9	yes_BLAST_single_hit	eMSYv3:7460341	reco					TGAATAATCTGAGTGAGAGATGAGGATGACCTGATCTGGTGGGTGATACTGGAAACAGGAAATGTGTGAAACTGGTAGAAATGACAGCATCAGGTAAAAATTCATTGGAGAACTCTGGTGTTATTGGACACATTCTTGTTCTTGCCTGG[C||A]AAAGAGAACCACGAGATTCTAAACCTATTCCTAATAGACCATTTTCTGTCATTTGAAAGACCATTCTGACGTTCTGTCATTTAATTCTCTGCTCACATCACACACACAAAAAAAATGCTCGCATCCATTGGATGGCAAAAACAGAATTCAT	C	A	A	A	A	A	A	A	A	A	C	C	C	C	C	C	C	C	C	C	C	C	C	C	C	C	C	C	C	C	C	C	C
fBBZ	this study	LipY764_contig46:2368	T	C	yes	Cab	Dom-West	DON|PRE2|PRE|PRZ4|PRZ5|PRZ6|PRZ7|PRZ8|PRZ|PRZ9|YAK4|Mong|YAK8	yes_BLAST_single_hit	eMSYv3:4813744	norm					CTGTCCTCAGAGAGGTAGCCAGGAAACTATTTCAGACATAGAACACTACCTCTCTGAGTGCCAACTTATGACATATACTCTCCAAGTCTCAAGGGTGTGTTTGTTTGTTAACGTATTTAGATATTCATAGTCTATGTGTCTGTAATGTG[T||C]GCTTGATTGCCTTTTGCCTTGCTCATTCGATTTTTGTTTCTTTTGTGAACTCCACAGTATCCTCCATAAACATGAGTACTTGTTGACTGAGCGTCATTTATGAGATGTCACCTGTGTGCTTAGTTAGTTCAATAAGGAAAGCTTTATATCC	C	C	C	C	C	C	C	C	C	C	C	C	C	T	T	T	T	T	T	T	T	T	T	T	T	T	T	T	T	T	T	T	T
fBC	this study	LipY764_contig122:4536	A	G	yes	Prz_Cab_div	O_Dom-West	DON|PRE2|PRE|PRZ4|PRZ5|PRZ6|PRZ7|PRZ8|PRZ|PRZ9	yes_BLAST_single_hit	eMSYv3:8693718	reco					TGCTGGAAAATCTAAGTTCAAGGAGAAGTATGACTGAATGGTATCAAAAAGAAAAACTGATGTCTTGCTATAGTTAAGATTAAATAGGCTGACTGCTAATAGGTCACTTAAAATTGAGGCCAGCATCTCCTTTGTCCAAGAGTGAAACT[A||G]AAAAACACCTTAAGGCATATGACTGTGACCAAAGAGAACCAGCATCTAAGACCTCAGATAAGGGAGTAACACTAGGACCTGAGTGGGGACCAGGTTCAATGAGAACATCCCAAGAGAGTCCACAAGACTGTGCAGAACCTGTCTTCAGCAG	G	G	G	G	G	G	G	G	G	G	A	A	A	A	A	A	A	A	A	A	A	A	A	A	A	A	A	A	A	A	A	A	A
fBCA	this study	LipY764_contig46:6902	A	T	yes	Prz	Pz-b	PRE2|PRE	yes_BLAST_single_hit	eMSYv3:4818277	norm					TAGATTTGATGGCAGAATCTTCCAGGATATACTAATTAATTGATTGAATAATCAATCCCCTTAATTTATTTTTAGGAAAAAAAAGTCTGTTTCTACCTTAGTTTTTAAGTTTAGCAGTCAATAAAAGTTTTTTTGCTTGCTTCTTTTTT[A||T]TCTTTCATGAATTTTTGTGTGGATGCTTTCTTTGTTCTCTGAGAGAGGTAACTCATTAACTTTGCTTTTGGTTGCCCCCAAAAAACAGACCCTTAATTGATCAGTACTTGTACATTATCTTTAAAAATTCTTTCCTGTCTGTCTCTAATTA	A	T	T	A	A	A	A	A	A	A	A	A	A	A	A	A	A	A	A	A	A	A	A	A	A	A	A	A	A	A	A	A	A
fBCB	this study	LipY764_contig47:2074	A	G	yes	Prz	Pz-b	PRE2|PRE	yes_BLAST_single_hit	eMSYv3:4827949	norm					AATAAAGAAAATATAGAATGACTTACATGAATAAGGGGAATAACAGTGAGCATCCCAAACCTCAGTCTCTTCACTTTTATTTTCTACCACCTAGAGGGCATCTTAATTTGGATATCTCCAGCATCTTTAACTCTTCCTGTTCAAAATGC[A||G]CCATCTATCCCTCTTTGCCTGTGTGTAACTGGGGATGGTTGCTATCCCAGTGTCCCTTAGCTCAACTTGTGTCACTACCATTCATTTTCCAAGCCAAAAGTACCTAAAAGTCATCCGTGATTCTGCTCTCTCCTCCATCAACATCCTATGT	A	G	G	A	A	A	A	A	A	A	A	A	A	A	A	A	A	A	A	A	A	A	A	A	A	A	A	A	A	A	A	A	A
fBCC	this study	LipY764_contig47:3363	A	C/G	yes_former_multiallele_donkey	Prz	Pz-a	DON|PRZ4|PRZ5|PRZ6|PRZ7|PRZ8|PRZ|PRZ9	yes_BLAST_single_hit	eMSYv3:4829238	norm					ACGTAAATAAGGATATGGTAAATGGAGTAAATACCCTAGGATTCATTTCTAATGTGACAAAGACATGAGAGAATGATTAACCATATCAGACAGATTTCACTTGATTTTATTCTGACAATGAAAGTGGTAGAAAACATTTTTCCTGGCAT[A||C||G]TAGCCCAGTTATTCCTTCAAAAATTTCACATAAAATGGAAAAAGTTTAACTCTTCTCTTCAATTCGTCAATTAGCTAATCAATCAATAAGCATCAATTCATTTAATAATATTGAGTCTGCCACACTGCCTAGTAACTCCTCTGGGTGTATA	C	A	A	G	G	G	G	G	G	G	A	A	A	A	A	A	A	A	A	A	A	A	A	A	A	A	A	A	A	A	A	A	A
fBCD	this study	LipY764_contig47:5455	G	C	yes	Prz	Pz-b	PRE2|PRE	yes_BLAST_single_hit	eMSYv3:4831330	norm					ATTCAATAGGGACAGAAATTACTTGCTTGTGACAAATTTGAAGTAACACGCAAATGTATAGGAGAGAGAAAATGGAGAGGCCTCAAGGAAGAGAAACTGCAGGAAATAAATGGCACTTTATTAAAGAGTAGAGAGAGCGTGTGAATGTA[G||C]AGTTTTCAAGATGGTTTTCATGCCAGCAGGTGCTGTTGCTCCCCATGCAGATCGTCTTGGCAGGGATGCTGTGTTGGCTGCTGTGGTTCTGATCTGCCCTCTTTTGCGGAGTCATCGTTTGTTTCCATCTCATCTCTAGATGCCTGGTACC	G	C	C	G	G	G	G	G	G	G	G	G	G	G	G	G	G	G	G	G	G	G	G	G	G	G	G	G	G	G	G	G	G
fBCE	this study	LipY764_contig47:5684	A	T	yes	Prz	Pz-b	PRE2|PRE	yes_BLAST_single_hit	eMSYv3:4831559	norm					GCTGTGGTTCTGATCTGCCCTCTTTTGCGGAGTCATCGTTTGTTTCCATCTCATCTCTAGATGCCTGGTACCTGACATGCTTCCTCACACACCTAGGGGCAACTCCTAGCCAGTACCTAACTGATGCTGGGGTGTCCCAGCTTAGTTCC[A||T]TTTCCTCTGGGTGACAAATAACCTCTGGGGCAACTTATACTCCAGAGCACCCCTGCTGTCAGCCTGAGAGGATCCCTGGCTTCCCCTCCTCTCCTATTGTGCTTCCTTTGGTCTCTTATGGGTTCCTCCTGAGAGCATCTCTTCAATACAT	A	T	T	A	A	A	A	A	A	A	A	A	A	A	A	A	A	A	A	A	A	A	A	A	A	A	A	A	A	A	A	A	A
fBCF	this study	LipY764_contig47:6323	C	T	yes	Prz_Cab_div	O_Dom-West	DON|PRE2|PRE|PRZ4|PRZ5|PRZ6|PRZ7|PRZ8|PRZ|PRZ9	yes_BLAST_single_hit	eMSYv3:4832198	norm					AATCCCTAATCAAGTCTGAATTCAAGGTATGGGTTGACTATGTCTACAACCAGAGAAGGAACGGCCAAGTAGAGGTGACAATAGAATTGTTAGAACAAAATTTCAATGACCTGCCACAGTGCCAGAAATTTTAGGCAGCAATCGACTTT[C||T]ACCAACTTAAGTACTGACATTTACTGTTACTAAAATATGTATCCAAGACTCCCTTCCAGTAGGGAGTGTGTCTGAGAAGGAATGGGACCGAGCACAGCTGTGTATTGATGATTTGGAGGATGGAGAGCAAGCTCTACACTTGTGATTCTCC	T	T	T	T	T	T	T	T	T	T	C	C	C	C	C	C	C	C	C	C	C	C	C	C	C	C	C	C	C	C	C	C	C
fBCG	this study	LipY764_contig49:1105	C	T	yes	Prz_Cab_div	O_Dom-West	DON|PRE2|PRE|PRZ4|PRZ5|PRZ6|PRZ7|PRZ8|PRZ|PRZ9	yes_BLAST_single_hit	n/a	n/a					AATGGTGAGCTGATCTCTTGTTGCTCTCCCTGACTCCCAGACATTTCTTCATTACTGCTCAAAGCCAAGCATTTCTAAATTGGATCCTCTACCAGATGTGTCCTTCTGGTTATCAGCAGAGAGGCAAATCCCTGTGAATCTCTGTAGAA[C||T]TGTGGCTAAGATCCCAGGACAGTGCAATCATCAGTGGAGGGGCTCTTGGTAACGTGTCTTGAGCAACCAGGGGGAATTCCTTAAAAATGACATGGATGTTTCCACTCAATTTAAAGTGGATTTTTGTATTTGCAAAAAAAGAGTATTAATG	T	T	T	T	T	T	T	T	T	T	C	C	C	C	C	C	C	C	C	C	C	C	C	C	C	C	C	C	C	C	C	C	C
fBCH	this study	LipY764_contig49:2183	C	G	yes	Prz_Cab_div	P	PRE2|PRE|PRZ4|PRZ5|PRZ6|PRZ7|PRZ8|PRZ|PRZ9	yes_BLAST_single_hit	n/a	n/a					TCTCAGTCCAACATCTATGTCATATTTCCTGGTCTGTTTATCCCAGAGGCTTGTCTCCATCATTACCCATTTCCCCTGGACTGAAAAGACCTGGATGCCTACTGGCTAGCTCAGGTATCAACTACTCCCCCTGGGCTAAGTACATCATG[C||G]CCTCATCGGAGTCGCTGATTGATTTCTCTTGACTGAGAACATCATGGCTACTCATCAGCTATATCAGTCATCAACTACTTCCCCTAGACCTGGAAGATCATGGCCACCCATCAACCGTTTCAGTGACCAACTTGTTTCCTTGGACTGAGGA	C	G	G	G	G	G	G	G	G	G	C	C	C	C	C	C	C	C	C	C	C	C	C	C	C	C	C	C	C	C	C	C	C
[truncated: 1,429 more rows]
[truncated: 107 more columns]
