# Supplementary material for: The horse Y chromosome as an informative marker for tracing sire lines
Source: Sci Rep. 2019 Apr 15;9:6095. doi: 10.1038/s41598-019-42640-w (PMC6465346; doi:10.1038/s41598-019-42640-w)
Supplement: Supplementary file 10 — Supplementary Table S9 [file 41598_2019_42640_MOESM10_ESM.xlsx]

## Sheet: SF_LipY764_Table_S9
sample	breed	paternal line	haplogroup	fBVB_allele
1	Quarter Horse	FLORIZEL(GB),1768-HEROD(GB),1758-BYERLEY TURK,1680	Tb	fBVB_208 (GATA15)
2	Saddlebred	HAPHAZARD(GB),1797-HIGHFLYER,1774(GB)-HEROD(GB),1758-BYERLEY TURK,1680	Tb	fBVB_208 (GATA15)
3	Saddlebred	HAPHAZARD(GB),1797-HIGHFLYER,1774(GB)-HEROD(GB),1758-BYERLEY TURK,1680	Tb	fBVB_208 (GATA15)
4	Saddlebred	HAPHAZARD(GB),1797-HIGHFLYER,1774(GB)-HEROD(GB),1758-BYERLEY TURK,1680	Tb	fBVB_208 (GATA15)
5	Saddlebred	HAPHAZARD(GB),1797-HIGHFLYER,1774(GB)-HEROD(GB),1758-BYERLEY TURK,1680	Tb	fBVB_208 (GATA15)
6	Saddlebred	HAPHAZARD(GB),1797-HIGHFLYER,1774(GB)-HEROD(GB),1758-BYERLEY TURK,1680	Tb	fBVB_208 (GATA15)
7	Saddlebred	HAPHAZARD(GB),1797-HIGHFLYER,1774(GB)-HEROD(GB),1758-BYERLEY TURK,1680	Tb	fBVB_208 (GATA15)
8	Saddlebred	HAPHAZARD(GB),1797-HIGHFLYER,1774(GB)-HEROD(GB),1758-BYERLEY TURK,1680	Tb	fBVB_208 (GATA15)
9	Saddlebred	HAPHAZARD(GB),1797-HIGHFLYER,1774(GB)-HEROD(GB),1758-BYERLEY TURK,1680	Tb	fBVB_208 (GATA15)
10	Anglo Norman	WALTON(GB),1799-HIGHFLYER,1774(GB)-HEROD(GB),1758-BYERLEY TURK,1680	Tb	fBVB_208 (GATA15)
11	Warmblood Old Austrian	WALTON(GB),1799-HIGHFLYER,1774(GB)-HEROD(GB),1758-BYERLEY TURK,1680	Tb	fBVB_208 (GATA15)
12	Heavy Warmblood	WALTON(GB),1799-HIGHFLYER,1774(GB)-HEROD(GB),1758-BYERLEY TURK,1680	Tb	fBVB_208 (GATA15)
13	Heavy Warmblood	WALTON(GB),1799-HIGHFLYER,1774(GB)-HEROD(GB),1758-BYERLEY TURK,1680	Tb	fBVB_208 (GATA15)
14	Heavy Warmblood	WALTON(GB),1799-HIGHFLYER,1774(GB)-HEROD(GB),1758-BYERLEY TURK,1680	Tb	fBVB_208 (GATA15)
15	Warmblood Austrian	WALTON(GB),1799-HIGHFLYER,1774(GB)-HEROD(GB),1758-BYERLEY TURK,1680	Tb	fBVB_208 (GATA15)
16	English Thoroughbred	DOLLAR(FR),1860-BUZZARD(GB),1787-WOODPECKER(GB),1773-HEROD(GB),1758-BYERLEY TURK,1680	Tb	fBVB_208 (GATA15)
17	English Thoroughbred	DOLLAR(FR),1860-BUZZARD(GB),1787-WOODPECKER(GB),1773-HEROD(GB),1758-BYERLEY TURK,1680	Tb	fBVB_208 (GATA15)
18	English Thoroughbred	DOLLAR(FR),1860-BUZZARD(GB),1787-WOODPECKER(GB),1773-HEROD(GB),1758-BYERLEY TURK,1680	Tb	fBVB_208 (GATA15)
19	Warmblood Austrian	DOLLAR(FR),1860-BUZZARD(GB),1787-WOODPECKER(GB),1773-HEROD(GB),1758-BYERLEY TURK,1680	Tb	fBVB_208 (GATA15)
20	English Thoroughbred	DOLLAR(FR),1860-BUZZARD(GB),1787-WOODPECKER(GB),1773-HEROD(GB),1758-BYERLEY TURK,1680	Tb	fBVB_208 (GATA15)
21	Warmblood	DOLLAR(FR),1860-BUZZARD(GB),1787-WOODPECKER(GB),1773-HEROD(GB),1758-BYERLEY TURK,1680	Tb	fBVB_208 (GATA15)
22	Warmblood	DOLLAR(FR),1860-BUZZARD(GB),1787-WOODPECKER(GB),1773-HEROD(GB),1758-BYERLEY TURK,1680	Tb	fBVB_208 (GATA15)
23	Warmblood Sachsen-Anhaltiner	LE SANCY(FR),1884-BUZZARD(GB),1787-WOODPECKER(GB),1773-HEROD(GB),1758-BYERLEY TURK,1680	Tb	fBVB_208 (GATA15)
24	Warmblood Oldenburger	LE SANCY(FR),1884-BUZZARD(GB),1787-WOODPECKER(GB),1773-HEROD(GB),1758-BYERLEY TURK,1680	Tb	fBVB_208 (GATA15)
25	Warmblood Hanoverian	LE SANCY(FR),1884-BUZZARD(GB),1787-WOODPECKER(GB),1773-HEROD(GB),1758-BYERLEY TURK,1680	Tb	fBVB_208 (GATA15)
26	Warmblood Austrian	LE SANCY(FR),1884-BUZZARD(GB),1787-WOODPECKER(GB),1773-HEROD(GB),1758-BYERLEY TURK,1680	Tb	fBVB_208 (GATA15)
27	Warmblood KWPN	LE SANCY(FR),1884-BUZZARD(GB),1787-WOODPECKER(GB),1773-HEROD(GB),1758-BYERLEY TURK,1680	Tb	fBVB_208 (GATA15)
28	Warmblood Oldenburger	LE SANCY(FR),1884-BUZZARD(GB),1787-WOODPECKER(GB),1773-HEROD(GB),1758-BYERLEY TURK,1680	Tb	fBVB_208 (GATA15)
29	Warmblood Bavarian	LE SANCY(FR),1884-BUZZARD(GB),1787-WOODPECKER(GB),1773-HEROD(GB),1758-BYERLEY TURK,1680	Tb	fBVB_208 (GATA15)
30	Warmblood Austrian	LE SANCY(FR),1884-BUZZARD(GB),1787-WOODPECKER(GB),1773-HEROD(GB),1758-BYERLEY TURK,1680	Tb	fBVB_208 (GATA15)
31	Warmblood Trakehner	PERSIMMON(GB),1893-ST.SIMON(GB),1881-GALOPIN(GB),1872	Tb	fBVB_208 (GATA15)
32	Warmblood Austrian	PERSIMMON(GB),1893-ST.SIMON(GB),1881-GALOPIN(GB),1872	Tb	fBVB_208 (GATA15)
33	Warmblood Oldenburg	PERSIMMON(GB),1893-ST.SIMON(GB),1881-GALOPIN(GB),1872	Tb	fBVB_208 (GATA15)
34	Warmblood	PERSIMMON(GB),1893-ST.SIMON(GB),1881-GALOPIN(GB),1872	Tb	fBVB_208 (GATA15)
35	Warmblood Oldenburg	PERSIMMON(GB),1893-ST.SIMON(GB),1881-GALOPIN(GB),1872	Tb	fBVB_208 (GATA15)
36	Franches-Montagnes	ST FRUSQUIN(GB),1893-ST.SIMON(GB),1881-GALOPIN(GB),1872	Tb	fBVB_208 (GATA15)
37	Franches-Montagnes	ST FRUSQUIN(GB),1893-ST.SIMON(GB),1881-GALOPIN(GB),1872	Tb	fBVB_208 (GATA15)
38	Franches-Montagnes	ST FRUSQUIN(GB),1893-ST.SIMON(GB),1881-GALOPIN(GB),1872	Tb	fBVB_208 (GATA15)
39	Warmblood Oldenburger	ST FRUSQUIN(GB),1893-ST.SIMON(GB),1881-GALOPIN(GB),1872	Tb	fBVB_208 (GATA15)
40	Warmblood Austrian	ST FRUSQUIN(GB),1893-ST.SIMON(GB),1881-GALOPIN(GB),1872	Tb	fBVB_208 (GATA15)
41	Warmblood Austrian	ST FRUSQUIN(GB),1893-ST.SIMON(GB),1881-GALOPIN(GB),1872	Tb	fBVB_208 (GATA15)
42	Barb Horse	no pedigree	A	fBVB_204 (GATA14)
43	Kladruber	no pedigree	Ad-b	fBVB_204 (GATA14)
44	Warmblood Trakehner	no pedigree	Ao	fBVB_204 (GATA14)
45	Lipizzan Horse	no pedigree	Ao	fBVB_204 (GATA14)
46	Warmblood Trakehner	no pedigree	Ao	fBVB_204 (GATA14)
47	Icelandic Horse	no pedigree	I	fBVB_204 (GATA14)
48	Shetlandpony	no pedigree	Ns	fBVB_204 (GATA14)
49	Quarter Horse	no pedigree	Tb	fBVB_204 (GATA14)
50	Quarter Horse	no pedigree	Tb	fBVB_204 (GATA14)
51	Quarter Horse	no pedigree	Tb	fBVB_204 (GATA14)
52	Quarter Horse	no pedigree	Tb	fBVB_204 (GATA14)
53	Paint Horse	no pedigree	Tb	fBVB_204 (GATA14)
54	Lipizzan Horse	no pedigree	Tb	fBVB_204 (GATA14)
55	Franches-Montagnes	no pedigree	Tb	fBVB_204 (GATA14)
56	Franches-Montagnes	no pedigree	Tb	fBVB_204 (GATA14)
57	Franches-Montagnes	no pedigree	Tb	fBVB_204 (GATA14)
58	Franches-Montagnes	no pedigree	Tb	fBVB_204 (GATA14)
59	Franches-Montagnes	no pedigree	Tb	fBVB_204 (GATA14)
60	Franches-Montagnes	no pedigree	Tb	fBVB_204 (GATA14)
61	Franches-Montagnes	no pedigree	Tb	fBVB_204 (GATA14)
62	Franches-Montagnes	no pedigree	Tb	fBVB_204 (GATA14)
63	Warmblood Trakehner	no pedigree	Tb	fBVB_208 (GATA15)
64	Connemara Pony	no pedigree	Tb	fBVB_208 (GATA15)
65	Hucul	no pedigree	Tb	fBVB_204 (GATA14)
66	Riding Pony	no pedigree	Tb	fBVB_204 (GATA14)
67	Hucul	no pedigree	Tb	fBVB_204 (GATA14)
68	Warmblood Austrian	no pedigree	Tb	fBVB_204 (GATA14)
69	Hucul	no pedigree	Tb	fBVB_204 (GATA14)
70	Warmblood KWPN	no pedigree	Tb	fBVB_204 (GATA14)
71	Shetland Pony Mini	no pedigree	Tb	fBVB_204 (GATA14)
72	Warmblood	no pedigree	Tb	fBVB_204 (GATA14)
73	Lipizzan Horse	no pedigree	Tb	fBVB_204 (GATA14)
74	Lipizzan Horse	no pedigree	Tb	fBVB_204 (GATA14)
75	Partbred	no pedigree	Tb	fBVB_204 (GATA14)
76	Warmblood Old Austrian	no pedigree	Tb	fBVB_204 (GATA14)
77	Warmblood Old Austrian	no pedigree	Tb	fBVB_204 (GATA14)
78	Warmblood Old Austrian	no pedigree	Tb	fBVB_208 (GATA15)
79	Warmblood Old Austrian	no pedigree	Tb	fBVB_204 (GATA14)
80	Warmblood Old Austrian	no pedigree	Tb	fBVB_204 (GATA14)
81	Warmblood Old Austrian	no pedigree	Tb	fBVB_204 (GATA14)
82	Warmblood Old Austrian	no pedigree	Tb	fBVB_204 (GATA14)
83	Coldblood Southgerman	no pedigree	Tb	fBVB_204 (GATA14)
84	Connemara Pony	no pedigree	Tb	fBVB_208 (GATA15)
85	Hucul	no pedigree	Tb	fBVB_204 (GATA14)
86	Hucul	no pedigree	Tb	fBVB_204 (GATA14)
87	Lipizzan Horse	no pedigree	Tb	fBVB_204 (GATA14)
88	Lipizzan Horse	no pedigree	Tb	fBVB_204 (GATA14)
89	Lipizzan Horse	no pedigree	Tb	fBVB_204 (GATA14)
90	Saddlebred	no pedigree	Tb	fBVB_204 (GATA14)
91	Warmblood	no pedigree	Tb	fBVB_208 (GATA15)
92	Warmblood Austrian	no pedigree	Tb	fBVB_204 (GATA14)
93	Warmblood Austrian	no pedigree	Tb	fBVB_204 (GATA14)
94	Lipizzan Horse	no pedigree	Tb	fBVB_204 (GATA14)
95	Saddlebred	no pedigree	Tb-dM	fBVB_204 (GATA14)
96	Warmblood Wuerttemberg	no pedigree	Tb-dM	fBVB_204 (GATA14)
97	Standardbred	no pedigree	Tb-dM	fBVB_204 (GATA14)
98	Warmblood	no pedigree	Tb-dW	fBVB_204 (GATA14)
99	Appaloosa	no pedigree	Tb-dW	fBVB_204 (GATA14)
100	Quarter Horse	no pedigree	Tb-dW	fBVB_204 (GATA14)
101	English Thoroughbred	no pedigree	Tb-dW	fBVB_204 (GATA14)
102	Warmblood Trakehner	no pedigree	Tb-dW	fBVB_204 (GATA14)
103	Franches-Montagnes	no pedigree	Tb-dW	fBVB_204 (GATA14)
104	English Thoroughbred	no pedigree	Tb-dW	fBVB_204 (GATA14)
105	Warmblood Austrian	no pedigree	Tb-oB3	fBVB_204 (GATA14)
106	Lipizzan horse	no pedigree	Tb	fBVB_204 (GATA14)
107	Franches-Montagnes	no pedigree	Tb-oB3	fBVB_204 (GATA14)
108	Warmblood Austrian	no pedigree	Tb-oB3	fBVB_204 (GATA14)
109	Franches-Montagnes	no pedigree	Tu	fBVB_204 (GATA14)
