# Supplementary material for: The horse Y chromosome as an informative marker for tracing sire lines
Source: Sci Rep. 2019 Apr 15;9:6095. doi: 10.1038/s41598-019-42640-w (PMC6465346; doi:10.1038/s41598-019-42640-w)
Supplement: Supplementary file 11 — Supplementary Table S10 [file 41598_2019_42640_MOESM11_ESM.xlsx]

## Sheet: SF_LipY764_Table_S10
SON	YEAR_SON	FATHER	YEAR_FATHER	GEN_INT	HAP_GROUP_EXTANT_DESCENDANT	BREED_GENOTYPED_HORSE
101_MAESTOSO_ALEA	1941	907_MAESTOSO_VI_THEODOROSTA	1924	17	T_nonTb-d	LIPIZZAN
1018_TULIPAN_LINDA	1943	401_TULIPAN_MARADHAT	1925	18	Tb-d	LIPIZZAN
1121_FAVORY_SLAVA_II	1931	372_FAVORY_V-1	1910	21	T_nonTb-d	LIPZZAN
12_PLUTO_II_MATERIA	1912	PLUTO_BONA	1903	9	T_nonTb-d	LIPIZZAN
1294_FAVORY_VII_ANCONA	1928	31_FAVORY_GRATIOSA_VI	1916	12	T_nonTb-d	LIPIZZAN
138_PLUTO_VII_SANTA	1945	PLUTO_BASOWIZZA	1930	15	T_nonTb-d	LIPZZAN
14_FOLIE	1887	249_FOLIE	1874	13	Ad	HAFLINGER
142_NEAPOLITANO_BRENTA	1945	750_NEAPOLITANO_SLAVONIA_I	1928	17	T_nonTb-d	LIPIZZAN
1457SIGLAVY_II_BREZOVICA	1931	24SIGLAVY_STRANA	1913	18	Ao	LIPIZZAN
14SIGLAVY_V	1905	SIGLAVY_V	1897	8	Ao	SHAGYA_ARAB
170_TULIPAN_LIPA_II	1959	TULIPAN_SANA_I	1953	6	Tb-d	LIPIZZAN
170_TULIPAN_LIPA_II	1965	170_TULIPAN_LIPA_II	1959	6	Tb-d	LIPZZAB
196SIGLAVY_IV_BONA	1951	1457SIGLAVY_II_BREZOVICA	1931	20	Ao	LIPIZZAN
198_MAESTOSO_X_ANCONA	1951	101_MAESTOSO_ALEA	1941	10	T_nonTb-d	LIPIZZAN
202_KUHAILAN_URKUB_I_(TOP)	1972	KUHAILAN_URKUB_(TOP)	1959	13	Ao	SHAGYA_ARAB
203_CONVERSANO_IV_SOJA	1952	CONVERSANO_BONAVISTA	1925	27	H	LIPIZZAN
206_PLUTO_VI_THEODOROSTA_I	1952	PLUTO_V_PRESCIANA	1932	20	T_nonTb-d	LIPIZZAN
208_SHAGYA_XXIV	1984	SHAGYA_XXII	1966	18	T_nonTb-d	SHAGYA_ARAB
2092_SACRAMOSO_XXXIII_-_5	1949	SACRAMOSO_XXXII	1941	8	Ao	KLADRUBIAN
214SIGLAVY_VII_GRAINA	1953	1457SIGLAVY_II_BREZOVICA	1931	22	Ao	LIPIZZAN
2176_INCITATO_X-33_(XIII_TM)	1984	INCITATO_IX	1962	22	T_nonTb-d	LIPIZZAN
21SIGLAVY_II	1909	14SIGLAVY_V	1905	4	Ao	ARABIAN
233_NEAPOLITANO_IX_NAUTIKA	1956	142_NEAPOLITANO_BRENTA	1945	11	T_nonTb-d	LIPIZZAN
249_FOLIE	1874	EL_BEDAVI_XXII	1852	22	Ad	HAFLINGER
24SIGLAVY_SLAVINA_III	1893	SIGLAVY_TRAGA_IV	1889	4	Ao	LIPIZZAN
24SIGLAVY_STRANA	1913	423SIGLAVY_MONTEROSA	1907	6	Ao	LIPIZZAN
288_ROMKE_ELEONA_II	1980	RITSKE	1955	25	Ad	FRIESIAN
305_CONVERSANO_DUBOVINA	1958	CONVERSANO_GAETANA_IV	1947	11	H	LIPIZZAN
309_FAVORY_XII_BEJA	1963	FAVORY_XI_BORA	1956	7	T_nonTb-d	LIPIZZAN
31_FAVORY_GRATIOSA_VI	1916	FAVORY_SARDA	1906	10	T_nonTb-d	LIPIZZAN
313_NEAPOLITANO_III	1922	NEAPOLITANO_CAPRIOLA	1905	17	T_nonTb-d	LIPIZZAN
340_CONVERSANO_SAGANA	1967	203_CONVERSANO_IV_SOJA	1952	15	H	LIPIZZAN
35_AMURATH_II	1907	AMURATH	1881	26	T_nonTb-d	ARABIAN
362_MAESTOSO_SAFFA	1970	198_MAESTOSO_X_ANCONA	1951	19	T_nonTb-d	LIPIZZAN
367SIGLAVY_PLUTONA	1971	SIGLAVY_V_AFRICA	1964	7	Ao	LIPIZZAN
370_PLUTO_VIII_ROVIGA	1972	PLUTO_IX_BASILICA	1962	10	T_nonTb-d	LIPIZZAN
372_FAVORY_V-1	1910	FAVORY_X_1889	1889	21	T_nonTb-d	LIPIZZAN
3762_INCITATO_XIII-2(XIV_TM)	1991	2176_INCITATO_X-33_(XIII_TM)	1984	7	T_nonTb-d	LIPIZZAN
385_NEAPOLITANO_STORIA	1973	233_NEAPOLITANO_IX_NAUTIKA	1956	17	T_nonTb-d	LIPIZZAN
385_NEAPOLITANO_X_PRIMAVERA(_NEAPOLITANO_XII)	1970	NEAPOLITANO_VI_PRESCIANA_III	1950	20	T_nonTb-d	LIPIZZAN
394_FAVORY_EUROPA	1975	309_FAVORY_XII_BEJA	1963	12	T_nonTb-d	LIPIZZAN
401_TULIPAN_MARADHAT	1925	694_TULIPAN_IRA	1912	13	Tb-d	LIPZZAN
403_NEAPOLITANO_BREZOVICA	1912	NEAPOLITANO_CAPRIOLA	1905	7	T_nonTb-d	LIPIZZAN
42_MANDEL	1904	54_GENTER	1897	7	Ad	HAFLINGER
423SIGLAVY_MONTEROSA	1907	SIGLAVY_MIRAMARE	1901	6	Ao	LIPIZZAN
46_FAVORY_RALUCA	1988	394_FAVORY_EUROPA	1975	13	T_nonTb-d	LIPIZZAN
462_CONVERSANO_NIMA	1982	340_CONVERSANO_SAGANA	1967	15	H	LIPIZZAN
474_CONVERSANO_THAIS_IX	1966	305_CONVERSANO_DUBOVINA	1958	8	H	LIPIZZAN
54_GENTER	1897	14_FOLIE	1887	10	Ad	HAFLINGER
61_K_DAHOMAN_I	1949	LIM	1938	11	Ao	SHAGYA_ARAB
694_TULIPAN_IRA	1912	TULIPAN_AKARHOGY	1898	14	Tb-d	LIPZZAN
750_NEAPOLITANO_SLAVONIA_I	1928	403_NEAPOLITANO_BREZOVICA	1912	16	T_nonTb-d	LIPZZAN
821_SACRAMOSO_ABOCA_XL	1983	SACRAMOSO_XXXVII	1969	14	Ao	KLADRUBIAN
907_MAESTOSO_VI_THEODOROSTA	1924	MAESTOSO_BREZOVICA	1896	28	T_nonTb-d	LIPIZZAN
AAR_SCHAUNITZ_V	1930	REICHENAUER_SCHAUNITZ_IV	1925	5	Ad	NORIKER
ABDALLAH	1823	MAMBRINO(USA)	1806	17	Tb-d	STANDARDBRED
ABDULLAH	1975	PATRON	1966	9	Ao	ARABIAN
ABSAROKEE_GERONIMO	1998	ABSAROKEE_T_B	1994	4	Tb-d	APPALOOSA
ABSAROKEE_T_B	1994	HORSE_OF_GERONIMO	1978	16	Tb-d	APPALOOSA
ACATENANGO(GER)	1982	SURUMU(GER)	1974	8	Tb-d	THOROUGHBRED
ACHAT_ELMAR_IV	1924	SIEGER_ELMAR_III	1912	12	Ao	NORIKER
ACHAT_ELMAR_V	1934	ACHAT_ELMAR_IV	1924	10	Ao	NORIKER
ACHILL	1849	BRILLANT	1842	7	Tb-d	HOLSTEINER
ACHILL	1877	HERKULES	1873	4	Tb-d	HOLSTEINER
ACHILL-LIBERO_H	1981	LANDGRAF_I	1966	15	Tb-d	HOLSTEINER
ADELSTEIN	1890	INNVIKSHINGSTEN	1886	4	I_N	NORWEGIAN_FJORD
ADEPTUS(GER)	1880	ADONIS(GER)	1867	13	Tb-d	THOROUGHBRED
ADLER	1954	ANSELMO	1926	28	Ao	HAFLINGER
ADONIS(GER)	1867	GRIMSTON(GB)	1860	7	Tb-d	THOROUGHBRED
AFEKT	1967	ORZECH	1959	8	T_nonTb-d	HUZUL
AFGHAN	1969	ARTIST	1964	5	Ao	HAFLINGER
AFGHAN_II	1980	AFGHAN	1969	11	Ao	HAFLINGER
AGARENO	1931	LIDADOR_I	1921	10	Ao	LUSITANO
AGE	1942	MENGELBERG	1932	10	Ad	FRIESIAN
AGENTE	1959	MALUSO	1949	10	Ao	SPANISH_PUREBRED
AHONOORA(GB)	1975	LORENZACCIO(GB)	1961	14	T_nonTb-d	THOROUGHBRED
AJAX(FR)	1901	FLYING_FOX(GB)	1896	5	Tb-d	THOROUGHBRED
AKBATUR	1960	SAD.3,1951	1951	9	Ao	KLADRUBIAN
AKHISAR(USA)	1988	RIVERMAN(USA)	1969	19	Tb-d	THOROUGHBRED
ALADIN	1964	NEPAL	1956	8	Tb-d	FRANCHES_MONTAGNES
ALADIN	1997	ALMBUBE	1989	8	Ao	HAFLINGER
ALARM(USA)	1869	ECLIPSE(GB)	1855	14	Tb-d	THOROUGHBRED
ALBATUR	1978	SATVET	1968	10	Ao	ARABIAN
ALCHIMIST(GER)	1930	HEROLD(GER)	1917	13	Tb-d	THOROUGHBRED
ALDERMAN_I	1909	ALNOK	1888	21	Tb-d	HANOVERIAN
ALEDO_BAR	1957	STEEL_BARS	1953	4	Tb-d	QUARTER_HORSE
ALEXANDER_NERO_VIII	1971	STOCK_NERO_VII	1959	12	Ad	NORIKER
ALLERHAND	1924	ALTHOF	1919	5	Tb-d	HANOVERIAN
ALMANSOR	1938	AGARENO	1931	7	Ao	LUSITANO
ALMBUBE	1989	ALMWIND	1984	5	Ao	HAFLINGER
ALME_Z	1966	IBRAHIM	1952	14	T_nonTb-d	SELLE_FRANCAIS
ALMWIND	1984	AFGHAN_II	1980	4	Ao	HAFLINGER
ALNOK	1888	ADEPTUS(GER)	1880	8	Tb-d	HANOVERIAN
ALPGRAF_NERO_V	1937	STOFFEN_NERO_IV	1929	8	Ad	NORIKER
ALSACIEN	1878	IGNORE	1864	14	T_nonTb-d	SELLE_FRANCAIS
ALSACIEN	1969	ALADIN	1964	5	Tb-d	FRANCHES_MONTAGNES
ALTER_DESSAUER	1925	ALTHOF	1919	6	Tb-d	HANOVERIAN
ALTER_KERL	1914	ALDERMAN_I	1909	5	Tb-d	HANOVERIAN
ALTHOF	1919	ALTER_KERL	1914	5	Tb-d	HANOVERIAN
ALWUHUSH	1985	NUREYEV	1977	8	Tb-d	THOROUGHBRED
ALYF	1938	RONEK	1931	7	Ao	ARABIAN
AMERICAN_ACE	1929	AMERICAN_BORN	1921	8	T_nonTb-d	SADDLEBRED
AMERICAN_BORN	1921	GUIDED_BY_LOVE	1905	16	T_nonTb-d	SADDLEBRED
AMERICANO	1927	PRESUMIDO	1921	6	H	SPANISH_PUREBRED
AMURATH	1829	BAIRACTAR	1813	16	T_nonTb-d	ARABIAN
AMURATH	1881	TAJAR_III	1873	8	T_nonTb-d	ARABIAN
AMURATH_SAHIB	1932	35_AMURATH_II	1907	25	T_nonTb-d	ARABIAN
ANACACHO_DENMARK	1930	EDNA_MAYS_KING	1918	12	Tb-d	SADDLEBRED
ANDROCLES(FR)	1870	DOLLAR(FR)	1860	10	T_nonTb-d	THOROUGHBRED
ANGELO(GER)	1962	OLIVERI(ITY)	1953	9	Tb-d	THOROUGHBRED
ANKER	1959	ADLER	1954	5	Ao	HAFLINGER
ANSATA_HALIM_SHAH	1980	ANSATA_IBN_HALIMA	1958	22	Ao	ARABIAN
ANSATA_IBN_HALIMA	1958	NAZEER	1934	24	Ao	ARABIAN
ANSELMO	1926	CAMPI_II	1921	5	Ao	HAFLINGER
ANTEPLI	1994	BODRUM	1977	17	Ao	ARABIAN
APACHE_APPLESAUCE	1959	APACHE_KID	1948	11	Tb-d	APPALOOSA
APART	1975	ANGELO(GER)	1962	13	Tb-d	WESTPHALIAN
APELL_SCHAUNITZ_I	1906	SCHAUNITZ	1896	10	Ad	NORIKER
ARARAD	1921	JAGDHELD	1906	15	T_nonTb-d	TRAKEHNER
ARAUTO_I	1937	AGARENO	1931	6	Ao	LUSITANO
ARAX	1952	AMURATH_SAHIB	1932	20	T_nonTb-d	ARABIAN
ARBEDO	1933	WIGAR	1929	4	T_nonTb-d	FRANCHES_MONTAGNES
ARBORLANE_TANGOS_WEE_PEE	1987	FRANCONA_SCANDALS_LAST_TANGO	1974	13	T_nonTb-d	SADDLEBRED
ARC_ANTARES_SURPRISE	1994	SURPRISE_ENTERPRISE	1985	9	Tb-d	QUARTER_HORSE
AREION(GER)	1995	BIG_SHUFFLE(USA)	1984	11	Tb-d	THOROUGHBRED
AREND	1921	PAULUS	1913	8	Ad	FRIESIAN
AREND	1921	PAULUS	1913	8	Ad	FRIESIAN
ARISTOPHANES(GB)	1948	HYPERION(GB)	1930	18	Tb-d	THOROUGHBRED
ARLEQUIN	1963	MASSONDO	1955	8	T_nonTb-d	ANGLOARABIAN_TB
ARNDON	1979	ARNIE_ALMAHURST	1970	9	Tb-d	STANDARDBRED
ARNIE_ALMAHURST	1970	SPEEDY_SCOT	1960	10	Tb-d	STANDARDBRED
AROGNO	1976	FLANEUR	1965	11	Ao	TRAKEHNER
ARTIST	1964	ANKER	1959	5	Ao	HAFLINGER
AST	1934	ALTER_DESSAUER	1925	9	Tb-d	HANOVERIAN
ASTERUS(GER)	1923	TEDDFY(FR)	1913	10	T_nonTb-d	THOROUGHBRED
ASTFLUG	1944	ASTRAL	1939	5	Tb-d	HANOVERIAN
ASTRAL	1939	AST	1934	5	Tb-d	HANOVERIAN
ASWAN	1958	NAZEER	1934	24	Ao	ARABIAN
ATHEN_NERO_IX	1984	ALEXANDER_NERO_VIII	1971	13	Ad	NORIKER
ATHOS	1938	ALLERHAND	1924	14	Tb-d	HANOVERIAN
ATLANTIC(GB)	1871	THORMANBY(GB)	1857	14	T_nonTb-d	THOROUGHBRED
ATLAS_-_P_RAMSDALES	1856	BAY_PHENOMENON	1848	8	Tb-d	HACKNEY
AUSTRIAN_AFFAIR(AUT)	1997	AKHISAR(USA)	1988	9	Tb-d	THOROUGHBRED_
AXIS	1999	SIXTUS	1989	10	Ao	TRAKEHNER
BACCHUS(GB)	1861	SIR_PALLION(GER)	1853	8	Tb-d	THOROUGHBRED
BACCO	1928	NIBBIO	1920	8	Ad	HAFLINGER
BACH	1977	BASALT	1973	4	Ad	HAFLINGER
BAGGE	1949	BAMSE	1940	9	I_N	NORWEGIAN_FJORD
BAHA_TOIYA_D	1985	RUBY_RED_KING	1973	12	Tb-d	CURLY
BAHRAM(GB)	1932	BLANDFORD(IRE)	1919	13	Tb-d	THOROUGHBRED
BAILADOR	1962	QUE-BA	1951	11	Ao	LUSITANO
BAJAR	1969	SUAKIM	1963	6	T_nonTb-d	SHAGYA_ARAB
BAKONI	1980	BAJAR	1969	11	T_nonTb-d	SHAGYA_ARAB
BAKSZYSZ	1901	ILDERIM	1896	5	Ao	ARABIAN_POLAND
BALATON	1972	GAZAL_VII	1944	28	T_nonTb-d	SHAGYA_ARAB
BALDUR_NERO_XII	1988	BANDIT_NERO_XI	1982	6	Ad	NORIKER
BALLOT(USA)	1904	VOTER(GB)	1894	10	Tb-d	THOROUGHBRED
BALOU_DU_ROUET	1999	BALOUBET_DU_ROUET	1989	10	T_nonTb-d	OLDENBURG
BALOUBET_DU_ROUET	1989	GALOUBET_A	1972	17	T_nonTb-d	SELLE_FRANCAIS
BAMSE	1940	MALM	1937	3	I_N	NORWEGIAN_FJORD
BAMSEN	1903	DRAUPNER	1898	5	I_N	DOLE-GUDBRANDSDAL
BAND_NERO_X	1976	BRUGGER_NERO_IX	1967	9	Ad	NORIKER
BANDIT_NERO_XI	1982	BAND_NERO_X	1976	6	Ad	NORIKER
BARATAN	1992	BAKONI	1980	12	T_nonTb-d	SHAGYA_ARAB
BARCALDINE(IRE)	1878	SOLON(IRE)	1861	17	T_nonTb-d	THOROUGHBRED
BARITON_NERO_XIII	1992	BALDUR_NERO_XII	1988	4	Ad	NORIKER
BARNEY_OWENS	1871	MARTINS_COLD_DECK	1868	3	Tb-d	QUARTER_HORSE
BARONEN	1894	ADELSTEIN	1890	4	I_N	NORWEGIAN_FJORD
BARPASSER	1970	SENOR_BARDECK	1965	5	Tb-d	QUARTER_HORSE
BARPASSERS_IMAGE	1984	BARPASSER	1970	14	Tb-d	QUARTER_HORSE
BARRIQUE_LIZ_173/T	1993	BERYLL	1989	4	Ad	HAFLINGER
BARTHOLDY	1980	MAHAGONI	1974	6	Tb-d	TRAKEHNER
BARTLETS_CHILDERS(GB)	1716	DARLEY_ARABIAN	1700	16	Tb-d	THOROUGHBRED
BASALT	1973	BRENNER	1968	5	Ad	HAFLINGER
BAU	1983	URPILO	1978	5	H	ALTER-REAL
BAVAROTTIE	1989	BLACK_BOY	1983	6	Tb-d	RIDING_PONY
BAY_MIDDLETON(GB)	1833	SULTAN(GB)	1816	17	T_nonTb-d	THOROUGHBRED
BAY_PHENOMENON	1848	WILDFIRE_-_P_RAMSDALES	1842	6	Tb-d	HACKNEY
BAY_RONALD(GB)	1893	HAMPTON(GB)	1872	21	Tb-d	THOROUGHBRED
BAYARDO(GB)	1906	BAY_RONALD(GB)	1893	13	Tb-d	THOROUGHBRED
BAYLOCK	1836	CHAMPION	1820	16	Tb-d	CLEVELAND_BAY
BE_AECH_ENTERPRISE	1975	SQUAW_LEO	1961	14	Tb-d	QUARTER_HORSE
BEAR_KING(GER)	1997	MUJTAHID(USA)	1988	9	Tb-d	THOROUGHBRED
BEHAM_NERO_VI	1944	STOISZEN_NERO_V	1933	11	Ad	NORIKER
BELISSIMO	1988	BELTAIN	1984	4	T_nonTb-d	RHINELANDER
BELTAIN	1984	BOLERO	1975	9	T_nonTb-d	HANOVERIAN
BEND_OR(GB)	1877	DONCASTER(GB)	1870	7	Tb-d	THOROUGHBRED
BENGAD_PARROTIA	1969	COED_COCH_SALSBRI	1957	12	T_nonTb-d	WELSH_MOUNTAIN_PONY
BERGFAST	1913	DALEGUBBEN	1908	5	I_N	NORWEGIAN_FJORD
BERK.1924.OA	1924	KUEHEYLAN_BERK	1914	10	Ao	ARABIAN
BERK.8	1960	TUFAN	1940	20	Ao	ARABIAN
BERTRAM(GB)	1869	THE_DUKE(GB)	1862	7	Tb-d	THOROUGHBRED
BERYLL	1989	BORIS	1984	5	Ad	HAFLINGER
BEY	1954	TUFAN	1940	14	Ao	ARABIAN
BICHL_VULKAN_IX	1953	GRUENWALD_VULKAN_VIII	1944	9	Ao	NORIKER
BIG_SHUFFLE(USA)	1984	SUPER_CONCORDE(USA)	1975	9	Tb-d	THOROUGHBRED
BILAL_I	1965	MORAFIC	1956	9	Ao	ARABIAN
BILBAINO	1922	GERENO	1907	15	Ao	SPANISH_PUREBRED
BILL_CODY	1944	WIMPY	1935	9	Tb-d	QUARTER_HORSE
BINIOU(FR)	1904	LE_POMPON(FR)	1891	13	Tb-d	THOROUGHBRED
BIRDCATCHER(IRE)	1833	SIR_HERCULES(GB)	1826	7	Tb-d	THOROUGHBRED
BIRKHAHN(GER)	1945	ALCHIMIST(GER)	1930	15	Tb-d	THOROUGHBRED
BJINSE	1970	GERKE	1961	9	Ad	FRIESIAN
BLACK_BOY	1983	BLACK_GRANNUS	1977	6	Tb-d	RIDING_PONY
BLACK_CONTINENTAL	1989	CONTINENTALS_BIX	1980	9	Tb-d	PAINT
BLACK_EAGLE	1869	KING_WILLIAM	1860	9	T_nonTb-d	SADDLEBRED
BLACK_GRANNUS	1977	GRANNUS	1972	5	Tb-d	OLDENBURG
BLACK_SAM_BELLAMY	1999	SADLERS_WELLS	1981	18	Tb-d	THOROUGHBRED
BLACK_SKY(GB)	1966	BLAST(GB)	1957	9	T_nonTb-d	THOROUGHBRED
BLACK_SQUIRREL	1876	BLACK_EAGLE	1869	7	T_nonTb-d	SADDLEBRED
BLACKLOCK(GB)	1814	WHITELOCK(GB)	1803	11	T_nonTb-d	THOROUGHBRED
BLANDFORD(IRE)	1919	SWYNFORD(GB)	1907	12	Tb-d	THOROUGHBRED
BLAST(GB)	1957	DJEBE(FR)	1945	12	T_nonTb-d	THOROUGHBRED
BLAZE(GB)	1733	FLYING_CHILDERS(GB)	1715	18	Tb-d	THOROUGHBRED
BLEDDFA_SHOOTING_STAR	1900	DYOLL_STARLIGHT	1894	6	Ad	WELSH_MOUNTAIN_PONY
BLUE_DOMINO	1947	RISSALIX	1934	13	Ao	ARABIAN
BLUE_FRECKLES_KENT	1996	BLACK_CONTINENTAL	1989	7	Tb-d	PAINT
BLUE_PETER	1936	FAIRWAY	1925	11	Tb-d	THOROUGHBRED
BLUSHING_GROOM(FR)	1974	RED_GOD(USA)	1954	20	Tb-d	THOROUGHBRED
BOBBY	1958	KRONEMANN_LANGEMARK	1950	8	Ao	KNABSTRUPPER
BOCA-NEGRA	1960	SULTAO_I	1942	18	Ao	LUSITANO
BODRUM	1977	CELIKER,1966	1966	11	Ao	ARABIAN
BOLD_REASONING(USA)	1968	BOLD_RULER(USA)	1954	14	Tb-d	THOROUGHBRED
BOLD_RULER(USA)	1954	NASRULLAH(GB)	1940	14	Tb-d	THOROUGHBRED
BOLERO	1975	BLACK_SKY(GB)	1966	9	T_nonTb-d	HANOVERIAN
BOLZANO	1915	42_MANDEL	1904	11	Ad	HAFLINGER
BONA_VISTA(GB)	1889	BEND_OR(GB)	1877	12	Tb-d	THOROUGHBRED
BONNIE_JOE(USA)	1894	FAUSTUS(USA)	1877	17	Tb-d	THOROUGHBRED
BORIS	1984	BACH	1977	7	Ad	HAFLINGER
BOURBON_CHIEF	1883	HARRISON_CHIEF	1872	11	Tb-d	SADDLEBRED
BOURBON_GENIUS	1933	KINGS_GENIUS	1924	9	Tb-d	SADDLEBRED
BOURBON_KING	1900	BOURBON_CHIEF	1883	17	Tb-d	SADDLEBRED
BOZEN	1964	NABUCCO	1957	7	Ad	HAFLINGER
BRENNER	1968	BOZEN	1964	4	Ad	HAFLINGER
BRENTANO	1995	BAVAROTTIE	1989	6	Tb-d	RIDING_PONY
BRILLANT	1842	BAYLOCK	1836	6	Tb-d	CLEVELAND_BAY
BRIO	1951	URIL	1943	8	I_N	NORTH_SWEDISH_DRAFT
BRION	1962	BRIO	1951	11	I_N	NORTH_SWEDISH_DRAFT
BRIOSO_II	1960	OMISIO	1943	17	H	ALTER-REAL
BRIX	1944	DYRE	1937	7	I_N	NORWEGIAN_FJORD
BROADSHANKS	1908	FIREBRAND	1903	5	Tb-d	WELSH_PONY
BRUGGER_NERO_IX	1967	SAALHOF_NERO_VIII	1953	14	Ad	NORIKER
BRULEUR(FR)	1910	CHOUBERSKI(FR)	1902	8	T_nonTb-d	THOROUGHBRED
BRUTUS_VULKAN_VII	1938	SCHARER_VULKAN_VI	1932	6	Ao	NORIKER
BRYNYMOR_WELSH_MAGIC	1973	NEBO_BLACK_MAGIC	1962	11	Ad	WELSH_COB
BUBBLY	1948	POTATO	1934	14	Tb-d	BRITISH_RIDING_PONY
BUENO_CHEXINIC	1992	REMINIC	1978	14	Tb-d	QUARTER_HORSE
BUERGERMEISTER(GER)	1944	HEROLD(GER)	1917	27	Tb-d	THOROUGHBRED
BURNUS	1948	LAPIS	1938	10	Ao	ANGLOARABIAN_TB
BUZZARD(GB)	1787	WOODPECKER(GB)	1773	14	T_nonTb-d	THOROUGHBRED
BYRD_NERO_XIV	1996	BARITON_NERO_XIII	1992	4	Ad	NORIKER
CADE(GB)	1734	GODOLPHIN_ARABIAN	1724	10	Tb-d	THOROUGHBRED
CADET	1884	LORD_DERBY_2ND	1871	13	Tb-d	HACKNEY
CAERLEON	1980	NIJINSKY	1967	13	Tb-d	THOROUGHBRED
CAESAR	1947	LEZIO	1935	12	Ad	HAFLINGER
CALETTO_I	1975	COR_DE_LA_BRYERE	1968	7	Tb-d	HOLSTEINER
CALETTO_II	1978	COR_DE_LA_BRYERE	1968	10	Tb-d	HOLSTEINER
CALIDO_I	1991	CANTUS	1981	10	Tb-d	HOLSTEINER
CALYPSO_II	1974	COR_DE_LA_BRYERE	1968	6	Tb-d	HOLSTEINER
CAMBYSE(FR)	1884	ANDROCLES(FR)	1870	14	T_nonTb-d	THOROUGHBRED
CAMEL(GB)	1822	WHALEBONE(GB)	1807	15	Tb-d	THOROUGHBRED
CAMPI	1896	14_FOLIE	1887	9	Ao	HAFLINGER
CAMPI_II	1921	HEID_CAMPI	1912	9	Ao	HAFLINGER
CAMPOSANTO	1994	CARTHAGO_Z	1987	7	Tb-d	HOLSTEINER
CANTUS	1981	CALETTO_I	1975	6	Tb-d	HOLSTEINER
CAPITANO	1968	CORPORAL	1963	5	Tb-d	HOLSTEINER
CAPITOL_I	1975	CAPITANO	1968	7	Tb-d	HOLSTEINER
CAPOTE	1984	UFANO_II	1978	6	Ao	LUSITANO
CAPRIMOND	1985	KARON	1981	4	Ao	TRAKEHNER
CARETELLO	1988	CARETINO	1983	5	Tb-d	HOLSTEINER
CARETINO	1983	CALETTO_II	1978	5	Tb-d	HOLSTEINER
CARIGNAN	1858	TACONNET	1853	5	T_nonTb-d	ANGLO_NORMAN
CARIOCA_II	1946	MOUSKO_WILLIAMS	1934	12	Tb-d	TROTTER
CARNA_BOBBY	1946	GIL	1939	7	Ad	CONNEMARA_PONY
CARRABAUN_BOY	1968	MAC_DUFF	1964	4	T_nonTb-d	CONNEMARA_PONY
CARRABAUN_FINN	1987	CARRABAUN_BOY	1962	25	T_nonTb-d	CONNEMARA_PONY
CARTHAGO_Z	1987	CAPITOL_I	1975	12	Tb-d	HOLSTEINER
CASSIUS	1888	CADET	1884	4	Tb-d	HACKNEY
CASTREL(GB)	1801	BUZZARD(GB)	1787	14	T_nonTb-d	THOROUGHBRED
CATHERSTON_RED_GOLD	1960	BUBBLY	1948	12	Tb-d	BRITISH_RIDING_PONY
CATTON(GB)	1809	GOLUMPUS(GB)	1802	7	Tb-d	THOROUGHBRED
CELEBES	1949	WITRAZ	1938	11	Ao	ARABIAN
CELIKER	1966	BEY,1954	1954	12	Ao	ARABIAN
CERATZO	1975	CELEBES	1949	26	Ao	ARABIAN
CHECKMATE_BLACK_PAR	1989	PAR_THREE	1962	27	Tb-d	QUARTER_HORSE
CHOUBERSKI(FR)	1902	GARDEFEU(FR)	1895	7	T_nonTb-d	THOROUGHBRED
CLAN_PIP	1959	CLAN_TONY	1954	5	T_nonTb-d	WELSH_MOUNTAIN_PONY
CLAN_TONY	1954	COED_COCH_GLYNDWR	1935	19	T_nonTb-d	WELSH_MOUNTAIN_PONY
CLARION(FR)	1944	DJEBEL(FR)	1937	7	T_nonTb-d	THOROUGHBRED
CLARK_CHIEF	1861	MAMBRINO_CHIEF	1844	17	Tb-d	SADDLEBRED
CLEMENCEAU	1981	JURY	1972	9	T_nonTb-d	FRANCHES_MONTAGNES
CLINTON	1993	CORRADO	1985	8	Tb-d	HOLSTEINER
COED_COCH_BERWYNFA	1951	TANYBWLCH_BERWYN	1924	27	Ao	WELSH_PONY
COED_COCH_GLYNDWR	1935	REVOLT	1909	26	T_nonTb-d	WELSH_MOUNTAIN_PONY
COED_COCH_SALSBRI	1957	COED_COCH_GLYNDWR	1935	22	T_nonTb-d	WELSH_MOUNTAIN_PONY
COKTAIL_JET	1990	QUOUKY_WILLIAMS	1982	8	Tb-d	TROTTER
COLMAN	1996	CARTHAGO_Z	1987	9	Tb-d	HOLSTEINER
COLONEL_FRECKLES	1973	JEWELS_LEO_BARS	1962	11	Tb-d	QUARTER_HORSE
COLONELFOURFRECKLE	1979	COLONEL_FRECKLES	1973	6	Tb-d	QUARTER_HORSE
COLONELS_SMOKING_GUN	1993	COLONELFOURFRECKLE	1979	14	Tb-d	QUARTER_HORSE
COMMANDO(USA)	1898	DOMINO(USA)	1891	7	Tb-d	THOROUGHBRED
COMUS(GB)	1809	SORCERER(GB)	1796	13	Tb-d	THOROUGHBRED
CONCLUSIVE	1977	IMPRESSIVE	1969	8	Tb-d	QUARTER_HORSE
CONDUCTOR(GB)	1767	MATCHEM(GB)	1748	19	Tb-d	THOROUGHBRED
CONE	1919	TELMESE	1903	16	Ao	ANGLOARABIAN_TB
CONSUL(FR)	1866	MONARQUE(FR)	1852	14	Tb-d	THOROUGHBRED
CONTENDER	1984	CALYPSO_II	1974	10	Tb-d	HOLSTEINER
CONTENDRO_I	1997	CONTENDER	1984	13	Tb-d	HOLSTEINER
CONTINENTAL_ACE	1966	CONTINENTAL_KING	1958	8	Tb-d	QUARTER_HORSE
CONTINENTAL_DUDE	1977	THE_CONTINENTAL	1971	6	Tb-d	QUARTER_HORSE
CONTINENTAL_KING	1958	KING	1932	26	Tb-d	QUARTER_HORSE
CONTINENTALS_BIX	1980	CONTINENTAL_DUDE	1977	3	Tb-d	QUARTER_HORSE
CONVERSANO_ADRIA	1870	CONVERSANO_AURICA	1860	10	H	LIPIZZAN
CONVERSANO_ARMONIA	1774	CONVERSANO	1767	7	H	LIPIZZAN
CONVERSANO_AURICA	1860	CONVERSANO_FANTASIA	1854	6	H	LIPIZZAN
CONVERSANO_BELLAMIRA	1798	CONVERSANO_ARMONIA	1774	24	H	LIPIZZAN
CONVERSANO_BIBIENA_II	1834	CONVERSANO_LUCIFERA	1820	14	H	LIPIZZAN
CONVERSANO_BONAVISTA	1925	CONVERSANO_SAVONA	1911	14	H	LIPIZZAN
CONVERSANO_ERGA	1848	CONVERSANO_BIBIENA_II	1834	14	H	LIPIZZAN
CONVERSANO_FANTASIA	1854	CONVERSANO_ERGA	1848	6	H	LIPIZZAN
CONVERSANO_GAETANA_IV	1947	CONVERSANO_STRANA_III	1928	19	H	LIPIZZAN
CONVERSANO_LUCIFERA	1820	CONVERSANO_BELLAMIRA	1798	22	H	LIPIZZAN
CONVERSANO_SAVONA	1911	CONVERSANO_TRAGA_IV	1897	14	H	LIPIZZAN
CONVERSANO_SLATINA_III	1887	CONVERSANO_VIRTUOSA	1879	8	H	LIPIZZAN
CONVERSANO_STRANA_III	1928	CONVERSANO_SAVONA	1911	17	H	LIPIZZAN
CONVERSANO_TRAGA_IV	1897	CONVERSANO_SLATINA_III	1887	10	H	LIPIZZAN
CONVERSANO_VIRTUOSA	1879	CONVERSANO_ADRIA	1870	9	H	LIPIZZAN
COPPER_BARS	1953	THREE_BARS	1940	13	Tb-d	THOROUGHBRED
COPPER_D,1949,CURLY	1949	TONY,1946,APPALOOSA	1946	3	Ao	APPALOOSA
COR_DE_LA_BRYERE	1968	RANTZAU(FR)	1946	22	Tb-d	SELLE_FRANCAIS
CORPORAL	1963	COTTAGE_SON(GB)	1944	19	Tb-d	HOLSTEINER
CORRADO	1985	COR_DE_LA_BRYERE	1968	17	Tb-d	HOLSTEINER
COTTAGE_SON(GB)	1944	YOUNG_LOVER(GB)	1930	14	Tb-d	THOROUGHBRED
COUNT_ON_JOE	1988	JOES_TWO_EYED_JACK	1979	9	Tb-d	QUARTER_HORSE
CRAVEN_CYRUS	1927	KING_CYRUS	1923	4	Ao	WELSH_MOUNTAIN_PONY
CRAVEN_DAYLIGHT	1943	CRAVEN_GREYLIGHT	1939	4	Ao	WELSH_MOUNTAIN_PONY
CRAVEN_GREYLIGHT	1939	CRAVEN_CYRUS	1927	12	Ao	WELSH_MOUNTAIN_PONY
CRIBAN_GREY_GRIT	1936	MATHRAFAL_TUPPENCE	1932	4	Tb-d	WELSH_MOUNTAIN_PONY
CRIBAN_PEBBLE	1942	CRIBAN_GREY_GRIT	1936	6	Tb-d	WELSH_PONY
CRIGLERS_DENMARK	1875	LAILS_DENMARK_CHIEF	1865	10	T_nonTb-d	SADDLEBRED
CROFTS_PARTNER(GB)	1718	JIGG(GB)	1700	18	Tb-d	THOROUGHBRED
CRUMPWELL_VERNON	1994	SKELLORN_DAYLIGHT	1980	14	Ao	WELSH_MOUNTAIN_PONY
CUKOR_GURGUL-5_MUR.PL.	1953	GURGUL_I-2_TOP.	1942	11	T_nonTb-d	HUCUL
CYLLENE(GB)	1895	BONA_VISTA(GB)	1889	6	Tb-d	THOROUGHBRED
DA_LISCO	1999	DARCO	1980	19	Tb-d	BELGIAN_WARMBLOOD
DADJI(FR)	1933	ASTERUS(GER)	1923	10	T_nonTb-d	THOROUGHBRED
DAGOBERT	1924	VIEUX_CHOUAN(FR)	1908	16	T_nonTb-d	SELLE_FRANCAIS
DAHOMAN	1846	KIDWAN_AL_HARZAN	1836	10	Ao	ARABIAN
DAHOMAN_I	1917	DAHOMAN_XVI	1904	13	Ao	SHAGYA_ARAB
DAHOMAN_II	1932	DAHOMAN_I	1917	15	Ao	SHAGYA_ARAB
DAHOMAN_III	1855	DAHOMAN	1846	9	Ao	ARABIAN_BABOLNA
DAHOMAN_IV	1861	DAHOMAN_III	1855	6	Ao	ARABIAN
DAHOMAN_VI	1873	DAHOMAN_IV	1861	12	Ao	SHAGYA_ARAB
DAHOMAN_VI	1878	DAHOMAN_VI	1873	5	Ao	SHAGYA_ARAB
DAHOMAN_VI-	1878	DAHOMAN_VI	1873	5	Ao	SHAGYA_ARAB
DAHOMAN_XII	1888	DAHOMAN_VI-	1878	10	Ao	SHAGYA_ARAB
DAHOMAN_XVI	1904	DAHOMAN_XII	1888	16	Ao	SHAGYA_ARAB
DAIKIR	1975	DAHOMAN_II-	1966	9	Ao	SHAGYA_ARAB
DAJAN(DAHOMAN)	1999	DJARDAN	1988	11	Ao	SHAGYA_ARAB
DAKAR	1962	FRONTEIRO_III	1951	11	Ao	LUSITANO
DALE_HAZE	1981	TULLY_GREY	1957	24	Ad	CONNEMARA_PONY
DALEGUBBEN	1908	TRYGG	1903	5	I_N	NORWEGIAN_FJORD
DALEGUDBRAND	1891	DOLEGUBBEN	1874	17	I_N	DOLE-GUDBRANDSDAL
DAMPFROSS	1916	DINGO	1895	21	Tb-d	EAST_PRUSSIAN
DAN_TUCKER	1887	BARNEY_OWENS	1871	16	Tb-d	QUARTER_HORSE
DANDY	1973	CATHERSTON_RED_GOLD	1960	13	Tb-d	RIDING_PONY
DANEGELT	1879	DENMARK	1862	17	T_nonTb-d	HACKNEY
DANEHILL(USA)	1986	DANZIG(USA)	1977	9	Tb-d	THOROUGHBRED
DANILO	1924	VREDESTICHTER	1918	6	Ad	FRIESIAN
DANO	1984	EDINO	1980	4	T_nonTb-d	KLADRUBIAN
DANTE(GB)	1942	NEARCO(ITY)	1935	7	Tb-d	THOROUGHBRED
DANZIG(USA)	1977	NORTHERN_DANCER(CAN)	1961	16	Tb-d	THOROUGHBRED
DARCO	1980	LUGANO_VAN_LA_ROCHE	1963	17	Tb-d	BELGIAN_WARMBLOOD
DARIUS_VULKAN_VII	1939	SCHARER_VULKAN_VI	1932	7	Ao	NORIKER
DARIUS(GB)	1951	DANTE(GB)	1942	9	Tb-d	THOROUGHBRED
DARK_RONALD(IRE)	1905	BAY_RONALD(GB)	1893	12	Tb-d	THOROUGHBRED
DAVIGNON_II	1992	DONNERHALL	1981	11	Tb-d	HANOVERIAN
DE_NIRO	1993	DONNERHALL	1981	12	Tb-d	HANOVERIAN
DEFENCE(GB)	1824	WHALEBONE(GB)	1807	17	Tb-d	THOROUGHBRED
DEFILANT	1896	DEVILS_OWN(GB)	1887	9	Tb-d	HANOVERIAN
DEFREGGER	1905	DEFILANT	1896	9	Tb-d	HANOVERIAN
DEMIRKAZIK	1998	DEMIRKIR	1981	17	Ao	ARABIAN
DEMIRKIR	1981	YOZGATLI.1	1969	12	Ao	ARABIAN
DEN_BRAMELS_BUCCO	1999	LINDE_HOEVES_SEBASTIAAN	1993	6	Tb-d	WELSH_PONY
DENMARK	1862	SIR_CHARLES	1843	19	T_nonTb-d	HACKNEY
DENMARK(USA)	1839	HEDGEFORD(GB)	1825	14	T_nonTb-d	THOROUGHBRED
DER_LOEWE(GER)	1944	WAHNFRIED(GER)	1933	11	Tb-d	THOROUGHBRED
DERANO_B	1982	DERBY	1977	5	Tb-d	RIDING_PONY
DERANO_GOLD	1987	DERANO_B	1982	5	Tb-d	RIDING_PONY
DERBY	1977	DANDY	1973	4	Tb-d	RIDING_PONY
DERRING-DO(GB)	1961	DARIUS(GB)	1951	10	Tb-d	THOROUGHBRED
DESERT_KING	1994	DANEHILL(USA)	1986	8	Tb-d	THOROUGHBRED
DESERT_PRINCE	1995	GREEN_DESERT	1983	12	Tb-d	THOROUGHBRED
DESMOND	1909	DEFREGGER	1905	4	Tb-d	HANOVERIAN
DETEKTIV	1922	DESMOND	1909	13	Tb-d	HANOVERIAN
DEVILS_OWN(GB)	1887	ROBERT_THE_DEVIL(GB)	1877	10	Tb-d	THOROUGHBRED
DIAMANT	1903	HERKULES	1894	9	Ao	NORIKER
DIAMOND_DENMARK	1858	GAINES_DENMARK	1851	7	T_nonTb-d	SADDLEBRED
DICK	1927	VIKASVARTEN	1914	13	I_N	NORTH_SWEDISH_DRAFT
DICKEN	1934	DICK	1927	7	I_N	NORTH_SWEDISH_DRAFT
DINGO	1895	TRESOR	1877	18	Tb-d	EAST_PRUSSIAN
DIOMED(GB)	1777	FLORIZEL(GB)	1768	9	Tb-d	THOROUGHBRED
DISKANT	1957	DWINGER	1938	19	Tb-d	HANOVERIAN
DISPUT	1967	DISKANT	1957	10	Tb-d	HANOVERIAN
DJARDAN	1988	DAIKIR	1975	13	Ao	SHAGYA_ARAB
DJEBE(FR)	1945	DJEBEL(FR)	1937	8	T_nonTb-d	THOROUGHBRED
DJEBEL(FR)	1937	TOURBILLON(FR)	1928	9	T_nonTb-d	THOROUGHBRED
DOC_BAR	1956	LIGHTNING_BAR	1951	5	Tb-d	QUARTER_HORSE
DOC_OLENA	1967	DOC_BAR	1956	11	Tb-d	QUARTER_HORSE
DOCS_REMEDY	1973	DOC_BAR	1956	17	Tb-d	QUARTER_HORSE
DOKTRYNER	1950	MIECZNIK	1931	19	Tb-d	ARABIAN
DOLEGUBBEN	1874	STERKODER	1870	4	I_N	DOLE-GUDBRANDSDAL
DOLLAR(FR)	1860	THE_FLYING_DUTCHMAN(GB)	1846	14	T_nonTb-d	THOROUGHBRED
DOMINION(GB)	1972	DERRING-DO(GB)	1961	11	Tb-d	THOROUGHBRED
DOMINO(USA)	1891	HIMYAR(USA)	1875	16	Tb-d	THOROUGHBRED
DON_BOSCO	1993	DISPUT	1967	26	Tb-d	HANOVERIAN
DON_FERNANDO	1973	DON_PABLO	1964	9	Tb-d	FRANCHES_MONTAGNES
DON_FLAMINGO	1992	DON_FERNANDO	1973	19	Tb-d	FRANCHES_MONTAGNES
DON_IBRAHIM	1979	RASMUS_AF_DAMGAARD	1972	7	Ao	KNABSTRUPPER
DON_PABLO	1964	DOKTRYNER	1950	14	Tb-d	FRANCHES_MONTAGNES
DON_QUICHOTTE	1835	SYLVIO	1826	9	T_nonTb-d	ANGLOARABIAN_TB
DONCASTER(GB)	1870	STOCKWELL(GB)	1849	21	Tb-d	THOROUGHBRED
DONNERHALL	1981	DONNERWETTER	1977	4	Tb-d	OLDENBURG
DONNERWETTER	1977	DISPUT	1967	10	Tb-d	HANOVERIAN
DORFHEIM_DIAMANT_VI	1949	EISEN_DIAMANT_V	1940	9	Ao	NORIKER
DOUBLE_DIAMOND	1947	SILVER_KING	1937	10	Tb-d	QUARTER_HORSE
DOWNLAND_CHEVALIER	1962	DOWNLAND_DAUPHIN	1959	3	Tb-d	WELSH_PONY
DOWNLAND_DAUPHIN	1959	CRIBAN_PEBBLE	1942	17	Tb-d	WELSH_PONY
DOWNLAND_DICON	1947	REVEL_BRIGHTLIGHT	1940	7	Ad	WELSH_MOUNTAIN_PONY
DOWNLAND_FOLKLORE	1977	DOWNLAND_MOHAWK	1969	8	Ad	BRITISH_RIDING_PONY
DOWNLAND_MANDARIN	1969	DOWNLAND_CHEVALIER	1962	7	Tb-d	WELSH_PONY
DOWNLAND_MOHAWK	1969	DOWNLAND_ROMANCE	1961	8	Ad	WELSH_PONY
DOWNLAND_ROMANCE	1961	DOWNLAND_ROUNDELAY	1958	3	Ad	WELSH_PONY
DOWNLAND_ROUNDELAY	1958	DOWNLAND_SERCHOG	1951	7	Ad	WELSH_PONY
DOWNLAND_SERCHOG	1951	DOWNLAND_DICON	1947	4	Ad	WELSH_MOUNTAIN_PONY
DRAUPNER	1898	DALEGUDBRAND	1891	7	I_N	DOLE-GUDBRANDSDAL
DREAM_VACATION	1997	PINE_CHIP	1990	7	Tb-d	STANDARDBRED
DREAM_WELL	1995	SADLERS_WELLS	1981	14	Tb-d	THOROUGHBRED
DRIVER	1765	OLD_SHALES	1755	10	Tb-d	HACKNEY
DRUIDE_DU_SAMBUC	1994	GRIZZLY_DU_MAS_	1991	3	Tb-d	CAMARGUE
DRUMLANRIG	1911	VERACITY	1905	6	I_N	SHETLAND_PONY
DSCHINGIS_KHAN(GER)	1961	TAMERLANE(GB)	1952	9	Tb-d	THOROUGHBRED
DUN_AENGUS	1958	DUN_LORENZO	1941	17	T_nonTb-d	CONNEMARA_PONY
DUN_HEATH	1936	HEATHER_BELL	1929	7	T_nonTb-d	CONNEMARA_PONY
DUN_LORENZO	1941	DUN_HEATH	1936	5	T_nonTb-d	CONNEMARA_PONY
DWINGER	1938	DETEKTIV	1922	16	Tb-d	HANOVERIAN
DYOLL_GLAS-ALLT	1891	FLOWER_OF_WALES	1880	11	Ad	WELSH_MOUNTAIN_PONY
DYOLL_STARLIGHT	1894	DYOLL_GLAS-ALLT	1891	3	Ad	WELSH_MOUNTAIN_PONY
DYRE	1937	OYARBLAKKEN	1923	14	I_N	NORWEGIAN_FJORD
EASTER_GENTLEMAN	1970	EASTER_KING	1951	19	Tb-d	QUARTER_HORSE
EASTER_KING	1951	KING	1932	19	Tb-d	QUARTER_HORSE
ECHNATON	1978	BALATON	1972	6	T_nonTb-d	SHAGYA_ARAB
ECHOL_WENDY_BARS	1961	COPPER_BARS	1953	8	Tb-d	QUARTER_HORSE
ECK_DIAMANT_I	1907	DIAMANT	1903	4	Ao	NORIKER
ECLAIR	1984	EDMOND	1977	7	T_nonTb-d	FRANCHES_MONTAGNES
ECLIPSE(GB)	1764	MARSKE(GB)	1750	14	Tb-d	THOROUGHBRED
ECLIPSE(GB)	1855	ORLANDO(GB)	1841	14	Tb-d	THOROUGHBRED
EDELFALK	1958	EDLER	1952	6	T_nonTb-d	OLDENBURG
EDELGRAF	1918	EDELMANN	1901	17	T_nonTb-d	OLDENBURG
EDELKNABE	1931	EDELGRAF	1918	13	T_nonTb-d	OLDENBURG
EDELKNABE_II	1942	EDELKNABE	1931	11	T_nonTb-d	OLDENBURG
EDELMANN	1901	EHRENBERG	1896	5	T_nonTb-d	OLDENBURG
EDINO	1980	EDELFALK	1958	22	T_nonTb-d	WARMBLOOD
EDLER	1952	EDELKNABE_II	1942	10	T_nonTb-d	OLDENBURG
EDMOND	1977	ELU	1964	13	T_nonTb-d	FRANCHES_MONTAGNES
EDNA_MAYS_KING	1918	BOURBON_KING	1900	18	Tb-d	SADDLEBRED
EELKE	1945	OBSCURANT	1934	11	Ad	FRIESIAN
EGAL	1937	ARBEDO	1933	4	T_nonTb-d	FRANCHES_MONTAGNES
EGLON	1942	EGAL	1937	5	T_nonTb-d	FRANCHES_MONTAGNES
EHRENBERG	1896	RUTHARD	1890	6	T_nonTb-d	OLDENBURG
EHRENSCHILD	1956	EINDRUCK_II	1952	4	Tb-d	HANOVERIAN
EHRENSOLD	1969	EHRENSCHILD	1956	13	Tb-d	HANOVERIAN
EHRENTUSCH	1984	EHRENSOLD	1969	15	Tb-d	RHINELANDER
EIDDWENS_IMAGE	1940	MATHRAFAL_EIDDWEN	1914	26	Ad	WELSH_PONY_OF_COB_TYPE
EIGER	1986	ENJOLEUR	1979	7	T_nonTb-d	FRANCHES_MONTAGNES
EIGER_I	1975	EISENHERZ_I	1968	7	Tb-d	HANOVERIAN
EINDRUCK_II	1952	ASTFLUG	1944	8	Tb-d	HANOVERIAN
EINGLAS	1958	ATHOS	1938	20	Tb-d	HANOVERIAN
EISEN_DIAMANT_V	1940	ENTFELL_DIAMANT_IV	1934	6	Ao	NORIKER
EISENHERZ_I	1968	EINGLAS	1958	10	Tb-d	HANOVERIAN
EL_BEDAVI_I	1837	EL_BEDAVI_II	1830	7	Ad	SHAGYA_ARAB
EL_BEDAVI_II	1830	EL_BEDAVI	1817	13	Ad	ARABIAN
EL_BEDAVI_XXII	1852	EL_BEDAVI_I	1837	15	Ad	SHAGYA_ARAB
ELANS_PLAYBOY	1993	FRECKLES_PLAYBOY	1973	20	Tb-d	QUARTER_HORSE
ELDERBERRY_ACE	1978	CONTINENTAL_ACE	1966	12	Tb-d	QUARTER_HORSE
ELDERBERRYS_ADVOCATE	1989	ELDERBERRY_ACE	1978	11	Tb-d	QUARTER_HORSE
ELECTRIC_LIGHT	1909	THOREAU	1903	6	I_N	SHETLAND_PONY
ELKO_NEVADA	1990	BAHA_TOIYA_D	1985	5	Tb-d	CURLY
ELMAR_I	1903	ELMAR	1896	7	Ao	NORIKER
ELMAR_II	1907	ELMAR_I	1903	4	Ao	NORIKER
ELU	1964	EPI_D'OR	1960	4	T_nonTb-d	FRANCHES_MONTAGNES
ELVIS	1984	EDMOND	1977	7	T_nonTb-d	FRANCHES_MONTAGNES
ELYSEE_II	1991	ESTAFETTE	1986	5	T_nonTb-d	FRANCHES_MONTAGNES
ENAMORADO_IV	1983	GANADOR_VIII	1975	8	H	SPANISH_PUREBRED
ENAR	1986	ENE	1972	14	I_N	NORWEGIAN_FJORD
ENDL_ELMAR_VII	1949	FACKEL_ELMAR_VI	1940	9	Ao	NORIKER
ENE	1972	ENOK	1958	14	I_N	NORWEGIAN_FJORD
ENGINEER(GB)	1756	SAMPSON(GB)	1745	11	Tb-d	THOROUGHBRED
ENJOLEUR	1979	ELU	1964	15	T_nonTb-d	FRANCHES_MONTAGNES
ENOK	1958	REIN-GUST	1940	18	I_N	NORWEGIAN_FJORD
ENQUIRER(USA)	1867	LEAMINGTON	1853	14	Tb-d	THOROUGHBRED
ENRICO_CARUSO	1978	MAHAGONI	1974	4	Tb-d	TRAKEHNER
ENTFELL_DIAMANT_IV	1934	MAX_DIAMANT_III	1921	13	Ao	NORIKER
EPI_D'OR	1960	EGLON	1942	18	T_nonTb-d	FRANCHES_MONTAGNES
EQUESTRIAN(USA)	1936	EQUIPOISE(USA)	1928	8	Tb-d	THOROUGHBRED
EQUIPOISE(USA)	1928	PENNANT(USA)	1911	17	Tb-d	THOROUGHBRED
ESPRIT	1981	EIGER_I	1975	6	Tb-d	HANOVERIAN
ESTAFETTE	1986	ENJOLEUR	1979	7	T_nonTb-d	FRANCHES_MONTAGNES
ESTRIBILHO	1963	PRIMAVERA	1957	6	Ao	LUSITANO
ET_HOP	1970	PANCHO_II	1961	9	T_nonTb-d	ANGLOARABIAN_
EWOLD	1945	WALING	1940	5	Ad	FRIESIAN
EX_VOTO(FR)	1900	LE_SANCY(FR)	1884	16	T_nonTb-d	THOROUGHBRED
EXPENSIVE_HOBBIT	1982	HOBBY_HORSE	1960	22	Tb-d	QUARTER_HORSE
EYARTH_CELEBRATION	1978	KESTON_ROYAL_OCCASION	1972	6	Tb-d	WELSH_PONY
EYARTH_HARLEQUIN	1984	EYARTH_CELEBRATION	1978	6	Tb-d	WELSH_PONY
EZIO	1949	NUNU	1937	12	Ad	HAFLINGER
FACKEL_ELMAR_VI	1940	ACHAT_ELMAR_V	1934	6	Ao	NORIKER
FAIRBARS	1987	SKIP_N_LAD	1979	8	T_nonTb-d	PAINT
FAIRWAY	1925	PHALARIS(GB)	1913	12	Tb-d	THOROUGHBRED
FAIRY_LAMP	1917	ELECTRIC_LIGHT	1909	8	I_N	SHETLAND_PONY
FAIRY_VIKING	1968	RON_OF_NORTH_WELLS	1963	5	I_N	SHETLAND_PONY
FAKIR_DU_VIVIER	1971	SABI_PAS	1962	9	Tb-d	TROTTER
FAMULUS	1938	FETYSZ	1924	14	Ao	ARABIAN
FANAL	1934	FAVORIT	1914	20	Tb-d	HOLSTEINER
FANATIKER	1940	FANAL	1934	6	Tb-d	HOLSTEINER
FANTASTIC_FINALE	1983	CONCLUSIVE	1977	6	Tb-d	QUARTER_HORSE
FARCEUR_VIII	1929	VELOX	1910	19	T_nonTb-d	ANGLOARABIAN_TB
FARIS	1924	NUREDDIN_II	1911	13	Ao	ARABIAN
FARN	1959	FAX_I	1954	5	Tb-d	HOLSTEINER
FARUK	1943	KUHAILAN_ABU_URKUB	1935	8	Ao	ARABIAN
FAUGH-A-BALLAGH(IRE)	1841	SIR_HERCULES(GB)	1826	15	Tb-d	THOROUGHBRED
FAUSTUS(USA)	1877	ENQUIRER(USA)	1867	10	Tb-d	THOROUGHBRED
FAVORIT	1914	TOBIAS	1904	10	Tb-d	HOLSTEINER
FAVORY_ALMANITA	1814	FAVORY_QUADRATA	1800	14	T_nonTb-d	LIPIZZAN
FAVORY_AVERSA	1864	FAVORY_CAPRIOLA	1856	8	T_nonTb-d	LIPIZZAN
FAVORY_CAPRIOLA	1856	FAVORY_MONTEDORA	1841	15	T_nonTb-d	LIPIZZAN
FAVORY_DELPHINA	1792	FAVORY_SENIOR	1779	13	T_nonTb-d	KLADRUBIAN
FAVORY_I	1856	FAVORY_II_DANESIA	1850	6	T_nonTb-d	LIPIZZAN
FAVORY_II_DANESIA	1850	FAVORY_RATISBOA	1828	22	T_nonTb-d	LIPIZZAN
FAVORY_MONTEDORA	1841	FAVORY_RATISBOA	1828	13	T_nonTb-d	LIPIZZAN
FAVORY_MOSCOVITA	1822	FAVORY_ALMANITA	1814	8	T_nonTb-d	LIPIZZAN
FAVORY_PERGOLA	1881	FAVORY_VII	1876	5	T_nonTb-d	LIPIZZAN
FAVORY_QUADRATA	1800	FAVORY_DELPHINA	1792	8	T_nonTb-d	KLADRUBIAN
FAVORY_RATISBOA	1828	FAVORY_MOSCOVITA	1822	6	T_nonTb-d	LIPIZZAN
FAVORY_ROMANIA	1979	FAVORY_SERENA	1965	14	T_nonTb-d	LIPIZZAN
FAVORY_SARDA	1906	FAVORY_PERGOLA	1881	25	T_nonTb-d	LIPIZZAN
FAVORY_SERENA	1965	FAVORY_STRANA	1948	17	T_nonTb-d	LIPIZZAN
FAVORY_SEZANA	1872	FAVORY_AVERSA	1864	8	T_nonTb-d	LIPIZZAN
FAVORY_STRANA	1948	1121_FAVORY_SLAVA_II	1931	17	T_nonTb-d	LIPIZZAN
FAVORY_VII	1876	FAVORY_I	1856	20	T_nonTb-d	LIPZZAN
FAVORY_X	1889	FAVORY_SEZANA	1872	17	T_nonTb-d	LIPIZZAN
FAVORY_XI_BORA	1956	1294_FAVORY_VII_ANCONA	1928	28	T_nonTb-d	LIPIZZAN
FAX_I	1954	FANATIKER	1940	14	Tb-d	HOLSTEINER
FAYRE_MOONBEAM	1955	CRAVEN_DAYLIGHT	1943	12	Ao	WELSH_MOUNTAIN_PONY
FAZAL_VAN_DE_RHEEHOF	1991	PARLINGTON_PIMPERNELL	1982	9	I_N	SHETLAND_PONY
FEINER_KERL	1919	FLING	1911	8	Tb-d	HANOVERIAN
FEINSCHNITT_I	1929	FEINER_KERL	1919	10	Tb-d	HANOVERIAN
FELBERN_VULKAN_XII	1964	VOGL_VULKAN_XI	1958	6	Ao	NORIKER
FERDINAND	1941	FERRARA	1935	6	Tb-d	HANOVERIAN
FERO	1955	FARUK	1943	12	Ao	SHAGYA_ARAB
FERRARA	1935	FEINSCHNITT_I	1929	6	Tb-d	HANOVERIAN
FETICHEUR_AA	1971	UNICOLOR	1964	7	Ao	ANGLOARABIAN_TB
FETYSZ	1924	BAKSZYSZ	1901	23	Ao	ARABIAN_POLAND
FIDALGO	1987	ZANGADO	1981	6	Ao	LUSITANO
FIDELIO	1978	FURIOSO_II	1965	13	T_nonTb-d	HANOVERIAN
FILHO_DA_PUTA(GB)	1812	HAPHAZARD(GB)	1797	15	T_nonTb-d	THOROUGHBRED
FIREAWAY_-_BURGESS	1815	FIREAWAY_-_WESTS	1800	15	Tb-d	HACKNEY
FIREAWAY_-_JENKINSONS	1780	DRIVER	1765	15	Tb-d	HACKNEY
FIREAWAY_-_WESTS	1800	FIREAWAY_-_JENKINSONS	1780	20	Tb-d	HACKNEY
FIREBRAND	1903	JULIUS_CAESAR_II	1894	9	Tb-d	HACKNEY
FIRKIN_OF_LUCKDON	1957	THUNDER_OF_MARSHWOOD	1949	8	I_N	SHETLAND_PONY
FIRST_CLASS_FINALE	1988	FANTASTIC_FINALE	1983	5	Tb-d	QUARTER_HORSE
FIRST_TRUMP(GB)	1991	PRIMO_DOMINIE(GB)	1982	9	Tb-d	THOROUGHBRED
FLAGEOLET(FR)	1870	PLUTUS(GB)	1863	7	Tb-d	THOROUGHBRED
FLAMBOYANT(GB)	1918	TRACERY(USA)	1909	9	Tb-d	THOROUGHBRED
FLAME_OF_DENMARK	1958	OMANS_DESDEMONA_DENMARK	1953	5	Tb-d	SADDLEBRED
FLANEUR	1965	MAHARADSCHA	1957	8	Ao	TRAKEHNER
FLAVIUS	1915	FLING	1911	4	T_nonTb-d	HANOVERIAN
FLEITNER	1883	SKARPHEDIN	1879	4	I_N	NORWEGIAN_FJORD
FLENHEIM	1886	FLICK	1861	25	Tb-d	HANOVERIAN
FLICK	1861	ZERNEBOG	1845	16	Tb-d	HANOVERIAN
FLING	1911	FLINGARTH	1906	5	Tb-d	HANOVERIAN
FLINGARTH	1906	FLENHEIM	1886	20	Tb-d	HANOVERIAN
FLORESTAN	1986	FIDELIO	1978	8	T_nonTb-d	RHINELANDER
FLORIZEL(GB)	1768	HEROD(GB)	1758	10	Tb-d	THOROUGHBRED
FLOWER_OF_WALES	1880	CHARLIE	1870	10	Ad	WELSH_MOUNTAIN_PONY
FLUEGELADJUTANT	1938	FLUEGELMANN_I	1929	9	T_nonTb-d	HANOVERIAN
FLUEGELMANN_I	1929	FLAVIUS	1915	14	T_nonTb-d	HANOVERIAN
FLYING_CHILDERS(GB)	1715	DARLEY_ARABIAN	1700	15	Tb-d	THOROUGHBRED
FLYING_FOX(GB)	1896	ORME(GB)	1889	7	Tb-d	THOROUGHBRED
FOR_PLEASURE	1986	FURIOSO_II	1965	21	T_nonTb-d	HANOVERIAN
FOREST_KING	1894	SQUIRREL_KING	1882	12	T_nonTb-d	SADDLEBRED
FORLI(ARG)	1963	ARISTOPHANES(GB)	1948	15	Tb-d	THOROUGHBRED
FOURIRE	1896	PALAIS_ROYAL(FR)	1880	16	T_nonTb-d	THOROUGHBRED
FOXHUNTER(GB)	1929	FOXLAW(GB)	1922	7	Tb-d	THOROUGHBRED
FOXLAW(GB)	1922	SON-IN-LAW(GB)	1911	11	Tb-d	THOROUGHBRED
FOXLIGHT(FR)	1935	FOXHUNTER(GB)	1929	6	Tb-d	THOROUGHBRED
FRAM_2351	1988	FRANGEPAN_1098	1973	15	Ao	SHAGYA_ARAB
FRANCONA_SCANDALS_LAST_TANGO	1974	VANITYS_SCANDAL	1968	6	T_nonTb-d	SADDLEBRED
FRANGEPAN_1098	1973	FERO	1955	18	Ao	SHAGYA_ARAB
FRECKLES_PLAYBOY	1973	JEWELS_LEO_BARS	1962	11	Tb-d	QUARTER_HORSE
FREDERIKSMINDE_HAZY_MARVEL	1989	HAZY_DAWN	1985	4	Ad	CONNEMARA_PONY
FRIARS_BALSAM(GB)	1885	HERMIT(GB)	1864	21	Tb-d	THOROUGHBRED
FRIPON(FR)	1883	CONSUL(FR)	1866	17	Tb-d	THOROUGHBRED
FRISO	1901	ULBE	1894	7	Ad	FRIESIAN
FRITZ_COMMAND	1967	KING_FRITZ	1956	11	Tb-d	QUARTER_HORSE
FRITZ_POWER	1985	FRITZ_COMMAND	1967	18	Tb-d	QUARTER_HORSE
FRIZUCO	1987	ZISSEL	1981	6	H	ALTER-REAL
FRIZZLE(FR)	1911	BINIOU(FR)	1904	7	Tb-d	THOROUGHBRED
FRONTEIRO_III	1951	ALMANSOR	1938	13	Ao	LUSITANO
FS_DACAPO_DORO	1991	DERANO_GOLD	1987	4	Tb-d	RIDING_PONY
FS_DONT_WORRY	1995	FS_DACAPO_DORO	1991	4	Tb-d	RIDING_PONY
FURIOSO	1939	PRECIPITATION(GB)	1933	6	T_nonTb-d	THOROUGHBRED
FURIOSO	1836	PRIVATEER(GB)	1825	11	T_nonTb-d	THOROUGHBRED
FURIOSO_II	1965	FURIOSO	1939	26	T_nonTb-d	SELLE_FRANCAIS
FURIOSO_XIII	1906	FURIOSO_VIII	1887	19	T_nonTb-d	FURIOSO
FURIOSO_XIII	1931	FURIOSO_XIII	1906	25	T_nonTb-d	FURIOSO
FURIOSO_XIII-19	1960	FURIOSO_XIII	1931	29	T_nonTb-d	WARMBLOOD
FURIOSO_XLI	1984	FURIOSO_XV	1976	8	T_nonTb-d	WARMBLOOD
FURIOSO_XV	1976	FURIOSO_XIII-19	1960	16	T_nonTb-d	WARMBLOOD
FUSCH_DIAMANT_VIII	1963	HOFER_DIAMANT_VII	1955	8	Ao	NORIKER
GAINES_DENMARK	1851	DENMARK(USA)	1839	12	T_nonTb-d	SADDLEBRED
GAINSBOROUGH(GB)	1915	BAYARDO(GB)	1906	9	Tb-d	THOROUGHBRED
GALAN_DIAMANT_X	1974	GAPP_DIAMANT_IX	1968	6	Ao	NORIKER
GALOPIN(GB)	1872	VEDETTE(GB)	1854	18	T_nonTb-d	THOROUGHBRED
GALOUBET_A	1972	ALME_Z	1966	6	T_nonTb-d	SELLE_FRANCAIS
GAMIL_MANIAL	1912	SAKLAWI_II	1895	17	Ao	ARABIAN
GAMSBICHL_DIAMANT_XIII	1989	GERO_DIAMANT_XII	1984	5	Ao	NORIKER
GANADOR_VIII	1975	NOSTALGICO	1970	5	H	SPANISH_PUREBRED
GANGE_ROLV_II	1882	GANGE_ROLV_I	1874	8	I_N	NORWEGIAN_FJORD
GANYMED	1981	GRUNDSTEIN	1975	6	Tb-d	HANOVERIAN
GAPA_STORDAL	1910	VEIMAR	1906	4	I_N	NORWEGIAN_FJORD
GAPP_DIAMANT_IX	1968	FUSCH_DIAMANT_VIII	1963	5	Ao	NORIKER
GAPPER_DIAMANT_XI	1980	GALAN_DIAMANT_X	1974	6	Ao	NORIKER
GARDEFEU(FR)	1895	CAMBYSE(FR)	1884	11	T_nonTb-d	THOROUGHBRED
GARINGAL	1972	OZEVILLE	1958	14	T_nonTb-d	COB_NORMAND
GAZAL	1898	GAZLAN_I	1881	17	T_nonTb-d	ARABIAN
GAZAL_VII	1944	GAZAL_II	1922	22	T_nonTb-d	SHAGYA_ARAB
GAZAL_XIII	1972	GAZAL_VII	1944	28	T_nonTb-d	SHAGYA_ARAB
GAZLAN	1840	HAMDANI_SEMRI	1830	10	T_nonTb-d	ARABIAN
GAZLAN_I	1881	GAZLAN	1864	17	T_nonTb-d	ARABIAN
GENERALE_ALATA_XXX	1905	GENERALE_CAMPANELLA_XXVII	1899	6	T_nonTb-d	KLADRUBIAN
GENERALE_XLIV	1960	GENERALE_XXXVII	1936	24	T_nonTb-d	KLADRUBIAN
GENERALE_XLV	1975	GENERALE_XLIV	1960	15	T_nonTb-d	KLADRUBIAN
GENERALE_XXXIII	1920	GENERALE_ALATA_XXX	1905	15	T_nonTb-d	KLADRUBIAN
GENERALE_XXXVII	1936	GENERALE_XXXIII	1920	16	T_nonTb-d	KLADRUBIAN
GENERALISSIMUS_XXIII	1938	GENERALE_XXXIII,1920	1920	18	T_nonTb-d	KLADRUBIAN
GENERALISSIMUS_XXVII	1960	GENERALISSIMUS_XXVII	1938	22	T_nonTb-d	KLADRUBIAN
GENERALISSIMUS_XXVII_74	1978	GENERALISSIMUS_XXVII,1960	1960	18	T_nonTb-d	KLADRUBIAN
GENIUS_BOURBON_KING	1943	BOURBON_GENIUS	1933	10	Tb-d	SADDLEBRED
GEORG-MANDL_I	1911	42_MANDEL	1904	7	Ad	HAFLINGER
GERKE	1961	AGE	1942	19	Ad	FRIESIAN
GERO_DIAMANT_XII	1984	GAPPER_DIAMANT_XI	1980	4	Ao	NORIKER
GEROLD_DIAMANT_XIV	1995	GAMSBICHL_DIAMANT_XIII	1989	6	Ao	NORIKER
GIANTS_CAUSEWAY(USA)	1997	STORM_CAT(USA)	1983	14	Tb-d	THOROUGHBRED
GIL	1939	INNISHGOILL_LADDIE	1934	5	Ad	CONNEMARA_PONY
GILBARDEIRO	1943	ALMANSOR	1938	5	Ao	LUSITANO
GILGAMESCH	1995	GAZAL_XIII	1972	23	T_nonTb-d	SHAGYA_ARAB
GIN_DIAMANT_XII	1986	GAPPER_DIAMANT_XI	1980	6	Ao	NORIKER
GITAN_DU_MASII	1994	TANPIS_DU_MAS_	1985	9	Tb-d	CAMARGUE
GLAMEUR	1994	GARINGAL	1972	22	T_nonTb-d	COB_NORMAND
GLAUCUS(GB)	1830	PARTISAN(GB)	1811	19	T_nonTb-d	THOROUGHBRED
GOELAND	1972	IBRAHIM	1952	20	T_nonTb-d	FRANCHES_MONTAGNES
GOHANNA(GB)	1790	MERCURY(GB)	1778	12	Tb-d	THOROUGHBRED
GOLDAMMER_II	1919	GOLDSCHLAEGER_I	1909	10	Tb-d	HANOVERIAN
GOLDFEVER	1991	GROSSO_Z	1983	8	Tb-d	HANOVERIAN
GOLDFISCH_II	1935	GOLDAMMER_II	1919	16	Tb-d	HANOVERIAN
GOLDSCHAUM(GER)	1891	FLAGEOLET(FR)	1870	21	Tb-d	THOROUGHBRED
GOLDSCHLAEGER_I	1909	PARIS	1904	5	Tb-d	HANOVERIAN
GOLDWING	1999	GOLDFEVER	1991	8	Tb-d	HANOVERIAN
GOLIATH_Z	1975	GRAF_GOTTHARD	1971	4	Tb-d	WARMBLOOD
GOLUMPUS(GB)	1802	GOHANNA(GB)	1790	12	Tb-d	THOROUGHBRED
GORAL_III_LU.	1926	8_GORAL-13=GORAL_I_RAD.	1907	19	T_nonTb-d	HUCUL
GORAL_V_LU.	1938	GORAL_III_LU.	1926	12	T_nonTb-d	HUCUL
GORAL_V-6_LU._GORAL_VII	1949	GORAL_V_LU.	1938	11	T_nonTb-d	HUCUL
GORAL_VII-1_LU._GORAL_X_TOP.	1957	GORAL_V-6_LU._GORAL_VII	1949	8	T_nonTb-d	HUCUL
GORAL_XII_TOP.	1967	GORAL_VII-1_LU._GORAL_X_TOP.	1957	10	T_nonTb-d	HUCUL
GORAL_XII-21_GORAL_XIII_TOP.	1979	GORAL_XII_TOP.	1967	12	T_nonTb-d	HUCUL
GORAL_XIII-27_TOP.1998	1998	GORAL_XII-21_GORAL_XIII_TOP.	1979	19	T_nonTb-d	HUCUL
GOTHE_VULKAN_IV	1912	VULKAN_III	1904	8	Ao	NORIKER
GOTTHARD	1949	GOLDFISCH_II	1935	14	Tb-d	HANOVERIAN
GRABB	1961	GULLRING	1956	5	I_N	NORWEGIAN_FJORD
GRAF	1941	GOLDFISCH_II	1935	6	Tb-d	HANOVERIAN
GRAF_DAGOBERT	1978	GRAF_GOTTHARD	1971	7	Tb-d	HANOVERIAN
GRAF_GOTTHARD	1971	GOTTHARD	1949	22	Tb-d	HANOVERIAN
GRAF_GRANNUS	1988	GRANNUS	1972	16	Tb-d	HANOVERIAN
GRAF_LEHNDORFF	1984	GRAF_DAGOBERT	1978	6	Tb-d	HANOVERIAN
GRAF_LEHNSHERR	1994	GRAF_LEHNDORFF	1984	10	Tb-d	HANOVERIAN
GRANAT_ELMAR_XII	1993	GRUNDNER_ELMAR_XI	1980	13	Ao	NORIKER
GRAND	1944	KUHAILAN_ABU_URKUB	1935	9	Ao	SHAGYA_ARAB
GRANDE	1958	GRAF	1941	17	Tb-d	HANOVERIAN
GRANNUS	1972	GRAPHIT	1964	8	Tb-d	HANOVERIAN
GRAPHIT	1964	GRANDE	1958	6	Tb-d	HANOVERIAN
GRAYS_STARLIGHT	1984	PEPPY_SAN_BADGER	1974	10	Tb-d	QUARTER_HORSE
GREEN_DESERT	1983	DANZIG(USA)	1977	6	Tb-d	THOROUGHBRED
GRIBALDI	1993	KOSTOLANY	1985	8	Tb-d	TRAKEHNER
GRIMSTON(GB)	1860	STOCKWELL(GB)	1849	11	Tb-d	THOROUGHBRED
GRIZZLY_DU_MAS	1994	TANPIS_DU_MAS_	1985	9	Tb-d	CAMARGUE
GROSSO_Z	1983	GOLIATH_Z	1975	8	Tb-d	HANOVERIAN
GROSZ	1897	OPTIMUS_I	1894	3	Ad	NORIKER
GRUBER_SCHAUNITZ_VII	1942	NERO_SCHAUNITZ_VI	1937	5	Ad	NORIKER
GRUENWALD_VULKAN_VIII	1944	DARIUS_VULKAN_VII	1939	5	Ao	NORIKER
GRUNDNER_ELMAR_XI	1980	JANK_ELMAR_X	1963	17	Ao	NORIKER
GRUNDSTEIN	1975	GRAPHIT	1964	11	Tb-d	HANOVERIAN
GUIDED_BY_LOVE	1905	KING_LEE_ROSE	1889	16	T_nonTb-d	SADDLEBRED
GULDEN_DIAMANT_XIII	1992	GIN_DIAMANT_XII	1986	6	Ao	NORIKER
GULDEN_HOEF'S_VIVALDI	1993	NACHTEGAALS_CAPTAIN	1983	10	T_nonTb-d	WELSH_MOUNTAIN_PONY
GULLRING	1956	BAGGE	1949	7	I_N	NORWEGIAN_FJORD
GURGUL_I-2_TOP.	1942	GURGUL-6__GURGUL_I_TOP.	1933	9	T_nonTb-d	HUCUL
GURGUL_JASMIN_PL.	1977	GURGUL_ZEFIR_PL.	1967	10	T_nonTb-d	HUCUL
GURGUL_ZEFIR_PL.	1967	CUKOR_GURGUL-5_MUR.PL.	1953	14	T_nonTb-d	HUCUL
GURGUL-6__GURGUL_I_TOP.	1933	GURGUL	1927	6	T_nonTb-d	HUCUL
GWARNY	1952	AMURATH_SAHIB	1932	20	T_nonTb-d	ARABIAN
HABICHT	1967	BURNUS	1948	19	Ao	TRAKEHNER
HADBAN_ENZAHI	1952	NAZEER	1934	18	Ao	ARABIAN
HADBAN_INZIHI	1905	SHUWAYMAN_SABBAH	1895	10	Ao	ARABIAN
HAFLING	1897	249_FOLIE	1874	23	Ad	HAFLINGER
HAKON	1904	BARONEN	1894	10	I_N	NORWEGIAN_FJORD
HALID	1991	ALBATUR	1978	13	T_nonTb-d	ARABIAN
HALMA	1963	LUDO	1953	10	Ao	ARABIAN
HAMBLETONIAN	1849	ABDALLAH	1823	26	Tb-d	STANDARDBRED
HAMBLETONIAN(GB)	1792	KING_FERGUS(GB)	1775	17	T_nonTb-d	THOROUGHBRED
HAMLET_PRINCE_OF_DENMARK	1892	ROBERT_ELSMERE	1888	4	T_nonTb-d	HACKNEY
HAMOND(GER)	1995	ACATENANGO(GER)	1982	13	Tb-d	THOROUGHBRED
HAMPTON(GB)	1872	LORD_CLIFDEN(GB)	1860	12	Tb-d	THOROUGHBRED
HAPHAZARD(GB)	1797	SIR_PETER_TEAZLE(GB)	1784	13	T_nonTb-d	THOROUGHBRED
HAPPY_MEDIUM	1863	HAMBLETONIAN	1849	14	Tb-d	TROTTER
HARLEM_GLOBETROTTER	1980	NEW_YORKER	1970	10	Tb-d	SADDLEBRED
HARLEM_TOWN	1986	HARLEM_GLOBETROTTER	1980	6	Tb-d	SADDLEBRED
HARM	1994	TSJOMME_329	1977	17	Ad	FRIESIAN
HARRISON_CHIEF	1872	CLARK_CHIEF	1861	11	Tb-d	SADDLEBRED
HARRY	1973	HEINO	1969	4	I_N	NORWEGIAN_FJORD
HARVIESTOUN_BEAU	1933	DRUMLANRIG	1911	22	I_N	SHETLAND_PONY
HAUSER_NERO_VII	1948	HERKULES_NERO_VI	1943	5	Ad	NORIKER
HAVEN	1978	HUMOUR	1973	5	T_nonTb-d	FRANCHES_MONTAGNES
HAZY_DAWN	1985	DALE_HAZE	1981	4	Ad	CONNEMARA_PONY
HEATHER_BELL	1929	CONNEMARA_BOY	1922	7	T_nonTb-d	CONNEMARA_PONY
HEDGEFORD(GB)	1825	FILHO_DA_PUTA(GB)	1812	13	T_nonTb-d	THOROUGHBRED
HEID_CAMPI	1912	CAMPI	1896	16	Ao	HAFLINGER
HEINO	1969	HJALMAR	1949	20	I_N	NORWEGIAN_FJORD
HELD	1928	AREND	1921	7	Ad	FRIESIAN
HELD_VULKAN_VIII	1943	BRUTUS_VULKAN_VII	1938	5	Ao	NORIKER
HELGE	1991	HJESCO	1986	5	I_N	NORWEGIAN_FJORD
HENDRIX	1992	HULAX	1983	9	T_nonTb-d	FRANCHES_MONTAGNES
HERKULES	1894	BRAVO_I	1890	4	Ao	NORIKER
HERKULES	1873	ACHILL	1849	24	Tb-d	HOLSTEINER
HERKULES_NERO_VI	1943	ALPGRAF_NERO_V	1937	6	Ad	NORIKER
HERMIT(GB)	1864	NEWMINSTER(GB)	1848	16	Tb-d	THOROUGHBRED
HERMOLIN	1937	SHEIKEN	1932	5	Ao	KNABSTRUPPER
HEROD(GB)	1758	TARTAR(GB)	1743	15	Tb-d	THOROUGHBRED
HEROIQUE	1948	HAMID	1945	3	T_nonTb-d	FRANCHES_MONTAGNES
HEROLD(GER)	1917	DARK_RONALD(IRE)	1905	12	Tb-d	THOROUGHBRED
HERTOG_VAN_T_KUIPERSHOF	1975	WALDHEER_UIT_DE_HEUVEL	1963	12	I_N	SHETLAND_PONY
HESITANT	1964	HOLDING	1958	6	T_nonTb-d	FRANCHES_MONTAGNES
HICKORY_BILL	1907	PETER_MCCUE	1895	12	Tb-d	QUARTER_HORSE
HIGHFLYER	1774	HEROD	1758	16	T_nonTb-d	THOROUGHBRED
HILALUEZZAMAN.25	1975	UNAL	1959	16	Ao	ARABIAN
HILALUZZAMAN_1	1940	HILALUZZAMAN_OA	1926	14	Ao	ARABIAN
HIMYAR(USA)	1875	ALARM(USA)	1869	6	Tb-d	THOROUGHBRED
HIRN-MANDL_I	1912	42_MANDEL	1904	8	Ad	HAFLINGER
HISARHAN_	1996	RUEZGAR30	1973	23	Ao	ARABIAN
HJALMAR	1949	BRIX	1944	5	I_N	NORWEGIAN_FJORD
HJESCO	1986	HOIMAR	1979	7	I_N	NORWEGIAN_FJORD
HOBBY_HORSE	1960	TINKY_POO	1949	11	Tb-d	QUARTER_HORSE
HOFER_DIAMANT_VII	1955	DORFHEIM_DIAMANT_VI	1949	6	Ao	NORIKER
HOFFELDHOF_VULKAN_XVII	1998	HOFMARKT_VULKAN_XVI	1993	5	Ao	NORIKER
HOFMARKT_VULKAN_XVI	1993	LOHNINGER_VULKAN_XV	1989	4	Ao	NORIKER
HOHENSTEIN	1991	CAPRIMOND	1985	6	Ao	TRAKEHNER
HOIMAR	1979	HARRY	1973	6	I_N	NORWEGIAN_FJORD
HOLDING	1958	HEROIQUE	1948	10	T_nonTb-d	FRANCHES_MONTAGNES
HOLLYWOOD_EASTER_086	1989	EASTER_GENTLEMAN	1970	19	Tb-d	QUARTER_HORSE
HOME_GUARD(USA)	1969	FORLI(ARG)	1963	6	Tb-d	THOROUGHBRED
HOMERE	1841	IMPERIEUX	1822	19	T_nonTb-d	TROTTER
HORSE_OF_GERONIMO	1978	APACHE_APPLESAUCE	1959	19	Tb-d	APPALOOSA
HOSCO_IV	1963	NEVADO_III	1956	7	H	SPANISH_PUREBRED
HOUSEBUSTER(USA)	1987	MT._LIVERMORE(USA)	1981	6	Tb-d	THOROUGHBRED
HROBY_IV_TOP.	1928	HROBY-?_HROBY_I_RAD._HROBY_I_TOP.	1908	20	T_nonTb-d	HUCUL
HROBY_X_LU.	1946	HROBY_IV_TOP.	1928	18	T_nonTb-d	HUCUL
HROBY_XII_LU.	1963	HROBY_X_LU.	1946	17	T_nonTb-d	HUCUL
HROBY_XVI_LU.	1971	HROBY_XII_LU.	1963	8	T_nonTb-d	HUCUL
HROBY_XVI-62_HROBY_XXI_LU.	1983	HROBY_XVI_LU.	1971	12	T_nonTb-d	HUCUL
HROBY-?_HROBY_I_RAD._HROBY_I_TOP.	1908	HROBY_SZ._BUKOVINA	1895	13	T_nonTb-d	HUCUL
HS_MARTINO	1994	MENAI_SPARKLING_MAGIC	1988	6	Ad	WELSH_COB
HUERBATUR	1990	TULYAD	1979	11	Ao	ARABIAN
HUGIN_VON_DAENEMARK	1985	DON_IBRAHIM	1979	6	Ao	SPOTTED
HULAX	1983	HUNTER	1968	15	T_nonTb-d	FRANCHES_MONTAGNES
HUMBOLDT	1942	HUTTEN	1933	9	T_nonTb-d	TRAKEHNER
HUMOUR	1973	HUNTER	1968	5	T_nonTb-d	FRANCHES_MONTAGNES
HUMPHREY_CLINKER(GB)	1822	COMUS(GB)	1809	13	T_nonTb-d	THOROUGHBRED
HUNTER	1968	HESITANT	1964	4	T_nonTb-d	FRANCHES_MONTAGNES
HURRY_ON(GB)	1913	MARCOVIL(GB)	1903	10	T_nonTb-d	THOROUGHBRED
HUTTEN	1933	ARARAD	1921	12	T_nonTb-d	TRAKEHNER
HYPERION(GB)	1930	GAINSBOROUGH(GB)	1915	15	Tb-d	THOROUGHBRED
I'M_A_NEW_YORKER	1980	NEW_YORKER	1970	10	Tb-d	SADDLEBRED
IBN_SELIM	1999	SIGLAVY_BAGDADY-250_SELIM	1982	17	Ao	SHAGYA_ARAB
IBRAHIM	1899	HEIJER_DB	1889	10	Ao	ARABIAN_SYRIA
IBRAHIM	1952	THE_LAST_ORANGE	1941	11	T_nonTb-d	SELLE_FRANCAIS
ICEMOON	1994	MONSAGEM	1986	8	Tb-d	THOROUGHBRED_
IDALIS	1842	DON_QUICHOTTE	1835	7	T_nonTb-d	SELLE_FRANCAIS
IGNORE	1864	UZEL	1854	10	T_nonTb-d	TROTTER
IMPERADOR	1968	DAKAR	1962	6	Ao	LUSITANO
IMPERATOR	1776	CONDUCTOR(GB)	1767	9	T_nonTb-d	THOROUGHBRED_
IMPERIEUX	1822	YOUNG_RATTLER	1810	12	T_nonTb-d	TROTTER
IMPORTANTE	1990	QUIMONO	1974	16	Ao	LUSITANO
IMPRESSIVE	1969	LUCKY_BAR	1954	15	Tb-d	QUARTER_HORSE
IMPREVU	1886	ALSACIEN	1878	8	T_nonTb-d	SELLE_FRANCAIS
IMPULS	1953	HUMBOLDT	1942	11	T_nonTb-d	TRAKEHNER
INCITATO_I	1867	INCITATO_XXVII	1856	11	T_nonTb-d	LIPZZAN
INCITATO_II	1880	INCITATO_I	1867	13	T_nonTb-d	LIPZZAN
INCITATO_III	1819	INCITATO	1802	17	T_nonTb-d	LIPIZZAN
INCITATO_IX	1962	INCITATO_VIII	1946	16	T_nonTb-d	LIPIZZAN
INCITATO_V	1902	INCITATO_II	1880	22	T_nonTb-d	LIPZZAN
INCITATO_V	1920	INCITATO_V	1902	18	T_nonTb-d	LIPIZZAN
INCITATO_VI	1933	INCITATO_V	1920	13	T_nonTb-d	LIPIZZAN
INCITATO_VIII	1946	INCITATO_V	1933	13	T_nonTb-d	LIPIZZAN
INCITATO_VIII	1946	INCITATO_VI	1933	13	T_nonTb-d	LIPZZAN
INCITATO_XX	1834	INCITATO_III	1819	15	T_nonTb-d	LIPIZZAN
INCITATO_XXVII	1856	INCITATO_XX	1834	22	T_nonTb-d	LIPIZZAN
INDIAN_RIDGE(IRE)	1985	AHONOORA(GB)	1975	10	T_nonTb-d	THOROUGHBRED
INDIAN_ROCKET(GB)	1994	INDIAN_RIDGE(IRE)	1985	9	T_nonTb-d	THOROUGHBRED
INDIANA_ACE	1944	AMERICAN_ACE	1929	15	T_nonTb-d	SADDLEBRED
INNISHGOILL_LADDIE	1934	REBEL	1922	12	Ad	CONNEMARA_PONY
INNVIKSHINGSTEN	1886	GANGE_ROLV_II	1882	4	I_N	NORWEGIAN_FJORD
INSTERRUF	1972	SCHWALBENFLUG	1968	4	T_nonTb-d	TRAKEHNER
INTROUVABLE	1860	CARIGNAN	1858	2	T_nonTb-d	SELLE_FRANCAIS
INVESTMENT_ASSET	1987	THE_BIG_INVESTMENT	1980	7	Tb-d	QUARTER_HORSE
INVITATION_ONLY	1990	BARPASSERS_IMAGE	1984	6	Tb-d	QUARTER_HORSE
IOL	1966	OMISIO	1943	23	H	ALTER-REAL
IS1912158550_-_MOELLERS-BRUNN_FRA_SVADASTOEDUM	1912	IS1908158550_-_SOERLI_FRA_SVADASTOEDUM	1908	4	I_N	ICELANDIC
IS1916158550_-_SOERLI_FRA_SVADASTOEDUM	1916	IS1912158550_-_MOELLERS-BRUNN_FRA_SVADASTOEDUM	1912	4	I_N	ICELANDIC
IS1924158550_-_LETTIR_FRA_SVADASTOEDUM	1924	IS1916158550_-_SOERLI_FRA_SVADASTOEDUM	1916	8	I_N	ICELANDIC
IS1927156520_-_TOKKI_FRA_BRUN	1927	IS1921156796_-_HAREKUR_FRA_GEITASKARDI	1921	6	I_N	ICELANDIC
IS1932158550_-_SOERLI_(BRUNN)_FRA_SVADASTOEDUM	1932	IS1924158550_-_LETTIR_FRA_SVADASTOEDUM	1924	8	I_N	ICELANDIC
IS1933156720_-AEGIR_(GRANI)_FRA_BRANDSSTOEDUM	1933	IS1927156520_-_TOKKI_FRA_BRUN	1927	6	I_N	ICELANDIC
IS1964157001_-_SOERLI_FRA_SAUDARKROKI	1964	IS1943156690_-_FENGUR_FRA_EIRIKSSTOEDUM	1943	21	I_N	ICELANDIC
IS1966136655_-_TOKKI_FRA_BONDHOLI	1966	IS1941177415_-_NOEKKVI_FRA_HOLMI	1941	25	I_N	ICELANDIC
IS1967157001_-_BLOSSI_FRA_SAUDARKROKI	1967	IS1964157001_-_SOERLI_FRA_SAUDARKROKI	1964	3	I_N	ICELANDIC
IS1968157460_-_HRAFN_FRA_HOLTSMULA	1968	IS1963157450_-_SNAEFAXI_FRA_PAFASTOEDUM	1963	5	I_N	ICELANDIC
IS1969135700_-_BAEGIFOTUR_FRA_GULLBERASTOEDUM	1969	IS1966136655_-_TOKKI_FRA_BONDHOLI	1966	3	I_N	ICELANDIC
IS1973135705_-_GASKI_FRA_GULLBERASTOEDUM	1973	IS1969135700_-_BAEGIFOTUR_FRA_GULLBERASTOEDUM	1969	4	I_N	ICELANDIC
IS1973135980_-_GASKI_FRA_HOFSSTOEDUM	1973	IS1958135857_-_HRIMNIR_FRA_VILMUNDARSTOEDUM	1958	15	I_N	ICELANDIC
IS1975157003_-_SAUDAR-RAUDUR_FRA_SAUDARKROKI	1975	IS1964157001_-_SOERLI_FRA_SAUDARKROKI	1964	11	I_N	ICELANDIC
IS1976157003_-_HERVAR_FRA_SAUDARKROKI	1976	IS1967157001_-_BLOSSI_FRA_SAUDARKROKI	1967	9	I_N	ICELANDIC
IS1979157009_-_PRINS_FRA_SAUDARKROKI	1979	IS1975157003_-_SAUDAR-RAUDUR_FRA_SAUDARKROKI	1975	4	I_N	ICELANDIC
IS1979165660_-_SNAELDU-BLESI_FRA_AERGERDI	1979	IS1968157460_-_HRAFN_FRA_HOLTSMULA	1968	11	I_N	ICELANDIC
IS1980157510_-_ATLI_FRA_SYDRA-SKOERDUGILI	1980	IS1968157460_-_HRAFN_FRA_HOLTSMULA	1968	12	I_N	ICELANDIC
IS1981157025_-_KJARVAL_FRA_SAUDARKROKI	1981	IS1976157003_-_HERVAR_FRA_SAUDARKROKI	1976	5	I_N	ICELANDIC
IS1982151001_-_OTUR_FRA_SAUDARKROKI	1982	IS1976157003_-_HERVAR_FRA_SAUDARKROKI	1976	6	I_N	ICELANDIC
IS1985184541_-_KJARANN_FRA_KUFHOLI	1985	IS1981157025_-_KJARVAL_FRA_SAUDARKROKI	1981	4	I_N	ICELANDIC
IS1985186011_-_AESA_OR_FRA_STORA-HOFI	1985	IS1968157460_-_HRAFN_FRA_HOLTSMULA	1968	17	I_N	ICELANDIC
IS1986186055_-_ORRI_FRA_TUFU	1986	IS1982151001_-_OTUR_FRA_SAUDARKROKI	1982	4	I_N	ICELANDIC
IS1987125300_-_FJOELNIR_FRA_KOPAVOGI	1987	IS1980157510_-_ATLI_FRA_SYDRA-SKOERDUGILI	1980	7	I_N	ICELANDIC
IS1988165825_-_BOKKI_FRA_AKUREYRI	1988	IS1979165660_-_SNAELDU-BLESI_FRA_AERGERDI	1979	9	I_N	ICELANDIC
IS1988165895_-_GUSTUR_FRA_HOLI	1988	IS1973135980_-_GASKI_FRA_HOFSSTOEDUM	1973	15	I_N	ICELANDIC
IS1990157162_-_SKUGGA-SVEINN_(TOKKI)_FRA_SKEFILSSTOEDUM	1990	IS1986186055_-_ORRI_FRA_TUFU	1986	4	I_N	ICELANDIC
IS1995176326_-_FRAKKUR_FRA_MYNESI	1995	IS1988165895_-_GUSTUR_FRA_HOLI	1988	7	I_N	ICELANDIC
ISINGLASS(GB)	1890	ISONOMY(GB)	1875	15	Tb-d	THOROUGHBRED
ISONOMY(GB)	1875	STERLING(GB)	1868	7	Tb-d	THOROUGHBRED
J_SOLID	1870	BACCHUS(GB)	1861	9	Tb-d	EAST_PRUSSIAN
J_WALMSLEY'S_HARPHAM_TURK	1790	RULER(GB)	1777	13	Tb-d	CLEVELAND_BAY
JAGDHELD	1906	PERFECTIONIST(GB)	1899	7	T_nonTb-d	TRAKEHNER
JAGGELE	1919	HIRN-MANDL_I	1912	7	Ad	HAFLINGER
JALISCO_B	1975	ALME_Z	1966	9	T_nonTb-d	SELLE_FRANCAIS
JAMAIS	1931	DAGOBERT	1924	7	T_nonTb-d	SELLE_FRANCAIS
JANK_ELMAR_X	1963	LERCH_ELMAR_IX	1958	5	Ao	NORIKER
JBL_WISH_ME_LUCK	1989	SKIPA_STAR	1973	16	T_nonTb-d	QUARTER_HORSE
JENNER	1908	HAFLING	1897	11	Ad	HAFLINGER
JEWELS_LEO_BARS	1962	SUGAR_BARS	1951	11	Tb-d	QUARTER_HORSE
JIGG(GB)	1700	BYERLEY_TURK	1680	20	Tb-d	THOROUGHBRED
JOACHIM	1963	JOHANN	1955	8	T_nonTb-d	FRANCHES_MONTAGNES
JOCA	1991	CAPOTE	1984	7	Ao	ALTER-REAL
JOCHEM	1974	MARK	1964	10	Ad	FRIESIAN
JOE_BLAIR(USA)	1911	BONNIE_JOE(USA)	1894	17	Tb-d	THOROUGHBRED
JOE_CODY	1952	BILL_CODY	1944	8	Tb-d	QUARTER_HORSE
JOE_REED	1921	JOE_BLAIR(USA)	1911	10	Tb-d	QUARTER_HORSE
JOE_REED_II	1936	JOE_REED	1921	15	Tb-d	QUARTER_HORSE
JOES_TWO_EYED_JACK	1979	WATCH_JOE_JACK	1970	9	Tb-d	QUARTER_HORSE
JOHANN	1955	JURASSIEN	1940	15	T_nonTb-d	FRANCHES_MONTAGNES
JOHN_O'GAUNT(GB)	1901	ISINGLASS(GB)	1890	11	Tb-d	THOROUGHBRED
JOHNNY	1955	JURASSIEN	1940	15	T_nonTb-d	FRANCHES_MONTAGNES
JOSHUA	1988	JUSSUF_I	1962	26	Ao	SHAGYA_ARAB
JUBEL	1953	CAESAR	1947	6	Ad	HAFLINGER
JUDO	1961	JOHNNY	1955	6	T_nonTb-d	FRANCHES_MONTAGNES
JULIUS_CAESAR_II	1894	CASSIUS	1888	6	Tb-d	HACKNEY
JUPITER(GB)	1840	PROTECTOR(GB)	1831	9	Tb-d	THOROUGHBRED
JURASSIEN	1940	LAFAYETTE	1918	22	T_nonTb-d	FRANCHES_MONTAGNES
JURY	1972	JOACHIM	1963	9	T_nonTb-d	FRANCHES_MONTAGNES
JUS_DORANGE(FR)	1912	SAINT_JUST(FR)	1907	5	T_nonTb-d	THOROUGHBRED
JUSSUF	1869	MAHMOUD_MIRZA	1851	18	Ao	ARABIAN
JUSSUF_A1-42	1994	JOSHUA	1988	6	Ao	SHAGYA_ARAB
JUSSUF_I	1962	JUSSUF_VII	1952	10	Ao	ARABIAN
JUSSUF_II	1879	JUSSUF	1869	10	Ao	SHAGYA_ARAB
JUSSUF_III	1897	JUSSUF_II	1879	18	Ao	SHAGYA_ARAB
JUSSUF_IV	1918	JUSSUF_III	1897	21	Ao	SHAGYA_ARAB
JUSSUF_VI	1939	JUSSUF_IV	1918	21	Ao	SHAGYA_ARAB
JUSSUF_VII	1952	JUSSUF_VI	1939	13	Ao	SHAGYA_ARAB
KARL	1967	PLET	1962	5	Ao	KNABSTRUPPER
KARON	1981	AROGNO	1976	5	Ao	TRAKEHNER
KEMIR_I	1930	KEMIR_SVEN_HEDIN	1905	25	T_nonTb-d	ARABIAN
KEMIR_II	1941	KEMIR_I	1930	11	T_nonTb-d	SHAGYA_ARAB
KEMIR_SVEN_HEDIN	1905	SOUAKIM	1894	11	T_nonTb-d	ARABIAN
KEMIR_V	1985	KEMIR_IV	1971	14	T_nonTb-d	SHAGYA_ARAB_BAB
KENDAL(GB)	1883	BEND_OR(GB)	1877	6	Tb-d	THOROUGHBRED
KEPHIR	1932	VLAN	1925	7	Ao	ANGLOARABIAN_TB
KESBETH	1943	DADJI(FR)	1933	10	T_nonTb-d	ANGLOARABIAN
KESTON_ROYAL_OCCASION	1972	DOWNLAND_MANDARIN	1969	3	Tb-d	WELSH_PONY
KILHENDRE_CELTIC_SILVERLIGHT	1916	BLEDDFA_SHOOTING_STAR	1900	16	Ad	WELSH_MOUNTAIN_PONY
KILLYREAGH_KIM	1967	CARNA_BOBBY	1946	21	Ad	CONNEMARA_PONY
KING	1932	ZANTANON	1917	15	Tb-d	QUARTER_HORSE
KING_CYRUS	1923	SKOWRONEK	1909	14	Ao	ARABIAN
KING_FERGUS(GB)	1775	ECLIPSE(GB)	1764	11	T_nonTb-d	THOROUGHBRED
KING_FRITZ	1956	POWER_COMMAND	1949	7	Tb-d	QUARTER_HORSE
KING_LEE_ROSE	1889	MONTROSE	1869	20	T_nonTb-d	SADDLEBRED
KING_LEON	1992	CAERLEON	1980	12	Tb-d	THOROUGHBRED
KING_WILLIAM	1860	WASHINGTON_DENMARK	1855	5	T_nonTb-d	SADDLEBRED
KINGMAMBO(USA)	1990	MR._PROSPECTOR(USA)	1970	20	Tb-d	THOROUGHBRED
KINGS_GENIUS	1924	BOURBON_KING	1900	24	Tb-d	SADDLEBRED
KLAIRON(FR)	1952	CLARION(FR)	1944	8	T_nonTb-d	THOROUGHBRED
KNIGHT_OF_THE_GARTER(GB)	1864	THE_PRIME_MINISTER(GB)	1848	16	T_nonTb-d	THOROUGHBRED
KOENIGSRUF	1977	INSTERRUF	1972	5	T_nonTb-d	TRAKEHNER
KOENIGSTEIN	1982	KOENIGSRUF	1977	5	T_nonTb-d	TRAKEHNER
KONG_OLA	1929	LERVIKSBLAKKEN	1920	9	I_N	NORWEGIAN_FJORD
KONIGSSTUHL(GER)	1976	DSCHINGIS_KHAN(GER)	1961	15	Tb-d	THOROUGHBRED
KOOIHUSTER_FOLKERT	1985	DOWNLAND_FOLKLORE	1977	8	Ad	RIDING_PONY
KORNETT_II	1966	MAHARADSCHA	1957	9	Ao	TRAKEHNER
KOSTOLANY	1985	ENRICO_CARUSO	1978	7	Tb-d	TRAKEHNER
KRONEMANN_LANGEMARK	1950	HERMOLIN	1937	13	Ao	KNABSTRUPPER
KRONPLET	1966	BOBBY	1958	8	Ao	KNABSTRUPPER
KSAR(FR)	1918	BRULEUR(FR)	1910	8	T_nonTb-d	THOROUGHBRED
KUHAILAN_ABU_URKUB	1935	KUHAILAN_ZAID	1923	12	Ao	ARABIAN
KUHAILAN_URKUB_(TOP)	1959	GRAND	1944	15	Ao	SHAGYA_ARAB
KUHAILAN_ZAID	1923	KUHAYLAN_ABU_JUNUB	1910	13	Ao	ARABIAN
KUHAILAN-HAIFI	1923	KUHAILAN_KHARAS	1900	23	Ao	ARABIAN_POLAND
KUHAYLAN_ABU_JUNUB	1910	HADBAN_INZIHI	1905	5	Ao	ARABIAN
KURUS_OA	1921	SEKLAVI_SIEYFI	1909	12	Ao	ARABIAN
LADS_IMAGE	1964	SKIPPERS_LAD	1952	12	T_nonTb-d	QUARTER_HORSE
LADYKILLER	1961	SAILING_LIGHT	1949	12	Tb-d	THOROUGHBRED
LAILS_DENMARK_CHIEF	1865	GAINES_DENMARK	1851	14	T_nonTb-d	SADDLEBRED
LAMBSDO_BOY	1992	LUXEUR	1988	4	Tb-d	FRANCHES_MONTAGNES
LANCIANO	1990	LANDINO	1986	4	Tb-d	WESTPHALIAN
LANDGRAF_I	1966	LADYKILLER	1961	5	Tb-d	HOLSTEINER
LANDGRAF_SCHAUNITZ_IX	1951	LANDSMANN_SCHAUNITZ_VIII	1947	4	Ad	NORIKER
LANDINO	1986	LANDGRAF_I	1966	20	Tb-d	HOLSTEINER
LANDSMANN_SCHAUNITZ_VIII	1947	GRUBER_SCHAUNITZ_VII	1942	5	Ad	NORIKER
LANDWIND_I	1983	LANDGRAF_I	1966	17	Tb-d	HOLSTEINER
LAPIS	1938	SIGLAVY_II	1925	13	Ao	SHAGYA_ARAB
LATIGO-129	1995	Shagya_XXII-51	1986	9	T_nonTb-d	SHAGYA_ARAB
LAURIES_CRUSADOR(GB)	1985	WELSH_PAGEANT(FR)	1966	19	Tb-d	THOROUGHBRED_
LE_FIGARO	1978	ALSACIEN	1969	9	Tb-d	FRANCHES_MONTAGNES
LE_POMPON(FR)	1891	FRIPON(FR)	1883	8	Tb-d	THOROUGHBRED
LE_SANCY(FR)	1884	ATLANTIC(GB)	1871	13	T_nonTb-d	THOROUGHBRED
LEAMINGTON	1853	FAUGH-A-BALLAGH(IRE)	1841	12	Tb-d	THOROUGHBRED
LEARDO	1998	LANCIANO	1990	8	Tb-d	WESTPHALIAN
LEBRERO	1934	BILBAINO	1922	12	Ao	SPANISH_PUREBRED
LEBRIJANO_III	1970	AGENTE	1959	11	Ao	SPANISH_PUREBRED
LEDO_BARS	1963	ALEDO_BAR	1957	6	Tb-d	QUARTER_HORSE
LENNGARD	1991	SVERRE	1986	5	I_N	NORWEGIAN_FJORD
LEO	1940	JOE_REED_II	1936	4	Tb-d	QUARTER_HORSE
LEO_SAN	1949	LEO	1940	9	Tb-d	QUARTER_HORSE
LERCH_ELMAR_IX	1958	WILLERSDORF_ELMAR_VIII	1954	4	Ao	NORIKER
LERVIKSBLAKKEN	1920	RAPP	1914	6	I_N	NORWEGIAN_FJORD
LICKEEN_FLORIAN	1996	WINDY_DAY	1976	20	Ad	CONNEMARA_PONY
LIDADOR_II	1969	BAILADOR	1962	7	Ao	LUSITANO
LIGHTNING_BAR	1951	THREE_BARS	1940	11	Tb-d	QUARTER_HORSE
LIM	1938	DAHOMAN_II	1932	6	Ao	SHAGYA_ARAB
LINDE_HOEVES_SEBASTIAAN	1993	EYARTH_HARLEQUIN	1984	9	Tb-d	WELSH_PONY
LITERAT(GER)	1965	BIRKHAHN(GER)	1945	20	Tb-d	THOROUGHBRED
LITTLE_JOE	1905	TRAVELER	1880	25	Tb-d	QUARTER_HORSE
LLWYN_TEMPTATION	1922	KILHENDRE_CELTIC_SILVERLIGHT	1916	6	Ad	WELSH_MOUNTAIN_PONY
LLWYN_TOMTIT	1926	LLWYN_TEMPTATION	1922	4	Ad	WELSH_MOUNTAIN_PONY
LLWYN_TYRANT	1905	PRINCE_OF_CARDIFF	1895	10	T_nonTb-d	WELSH_MOUNTAIN_PONY
LOCARNO	1989	LE_FIGARO	1978	11	Tb-d	FRANCHES_MONTAGNES
LOGAN	1993	LORRADO	1987	6	Tb-d	FRANCHES_MONTAGNES
LOHNINGER_VULKAN_XV	1989	RAMSES_VULKAN_XIV	1980	9	Ao	NORIKER
LONDONDERRY	1995	LAURIES_CRUSADOR(GB)	1985	10	Tb-d	HANOVERIAN
LORD_CLIFDEN(GB)	1860	NEWMINSTER(GB)	1848	12	Tb-d	THOROUGHBRED
LORD_DERBY	1866	PERFORMER_-_SCOTTS	1861	5	Tb-d	HACKNEY
LORD_DERBY_2ND	1871	LORD_DERBY	1866	5	Tb-d	HACKNEY
LORD_SINCLAIR	1994	LANCIANO	1990	4	Tb-d	BAVARIAN_WARMBLOOD
LORD_SINCLAIR_II	1999	LANCIANO	1990	9	Tb-d	BAVARIAN_WARMBLOOD
LORENZACCIO(GB)	1961	KLAIRON(FR)	1952	9	T_nonTb-d	THOROUGHBRED
LORRADO	1987	LORRAIN	1983	4	Tb-d	FRANCHES_MONTAGNES
LORRAIN	1983	ALSACIEN	1969	14	Tb-d	FRANCHES_MONTAGNES
LUCKY_BAR	1954	THREE_BARS	1940	14	Tb-d	THOROUGHBRED
LUDO	1953	BLUE_DOMINO	1947	6	Ao	ARABIAN
LUGANO_I	1954	DER_LOEWE(GER)	1944	10	Tb-d	HANOVERIAN
LUGANO_VAN_LA_ROCHE	1963	LUGANO_I	1954	9	Tb-d	HANOVERIAN
LUIGI(GER)	1985	HOME_GUARD(USA)	1969	16	Tb-d	THOROUGHBRED
LUSITANO	1940	AGARENO	1931	9	Ao	LUSITANO
LUTAF	1943	ALYF	1938	5	Ao	ARABIAN
LUXEUR	1998	LORRAIN	1983	15	Tb-d	FRANCHES_MONTAGNES
LUZAK	1979	AFEKT	1967	12	T_nonTb-d	HUCUL
LUZAY	1958	LUTAF	1943	15	Ao	ARABIAN
LYS_DE_DARMEN	1977	ET_HOP	1970	7	T_nonTb-d	SELLE_FRANCAIS
MAC_DUFF	1964	DUN_AENGUS	1958	6	T_nonTb-d	CONNEMARA_PONY
MACHERIO(ITY)	1941	ORTELLO(ITY)	1926	15	Tb-d	THOROUGHBRED
MADEIRAS_GIFT	1974	FLAME_OF_DENMARK	1958	16	Tb-d	SADDLEBRED
MADKOUR_I	1971	HADBAN_ENZAHI	1952	19	Ao	ARABIAN
MAESTOSO_BREZOVICA	1896	MAESTOSO_SLAVINA_II	1882	14	T_nonTb-d	LIPIZZAN
MAESTOSO_CREMONA	1786	MAESTOSO_SENIOR	1773	13	T_nonTb-d	KLADRUBIAN
MAESTOSO_DIDO	1876	MAESTOSO_PERLETTA	1854	22	T_nonTb-d	LIPZZAN
MAESTOSO_ERGA	1881	MAESTOSO_DIDO	1876	5	T_nonTb-d	LIPZZAN
MAESTOSO_ERGA_XXXVI	1838	MAESTOSO_X	1819	19	T_nonTb-d	LIPIZZAN
MAESTOSO_I	1798	MAESTOSO_CREMONA	1786	12	T_nonTb-d	LIPIZZAN
MAESTOSO_II	1813	MAESTOSO_I	1798	15	T_nonTb-d	LIPIZZAN
MAESTOSO_MASCULA	1874	MAESTOSO_PERLETTA	1854	20	T_nonTb-d	LIPIZZAN
MAESTOSO_PERLETTA	1854	MAESTOSO_ERGA_XXXVI	1838	16	T_nonTb-d	LIPIZZAN
MAESTOSO_SLAVINA_II	1882	MAESTOSO_MASCULA	1874	8	T_nonTb-d	LIPIZZAN
MAESTOSO_X	1819	MAESTOSO_II	1813	6	T_nonTb-d	LIPIZZAN
MAESTOSO_XIX	1924	MAESTOSO_XVIII	1911	13	T_nonTb-d	LIPZZAN
MAESTOSO_XVIII	1911	MAESTOSO_ERGA	1881	30	T_nonTb-d	LIPZZAN
MAESTOSO_XXII	1932	MAESTOSO_XIX	1924	8	T_nonTb-d	LIPZZAN
MAESTOSO_XXV	1947	MAESTOSO_XXII	1932	15	T_nonTb-d	LIPZZAN
MAESTOSO_XXVIII	1955	MAESTOSO_XXV	1947	8	T_nonTb-d	LIPZZAN
MAESTOSO_XXXIX	1980	MAESTOSO_XXXVI	1966	14	T_nonTb-d	LIPZZAN
MAESTOSO_XXXVI	1966	MAESTOSO_XXVIII	1955	11	T_nonTb-d	LIPZZAN
MAHADIN	1997	MADKOUR_I	1971	26	Ao	ARABIAN
MAHAGONI	1974	PASTEUR(GER)	1963	11	Tb-d	TRAKEHNER
MAHARADSCHA	1957	FAMULUS	1938	19	Ao	TRAKEHNER
MAHRUSS	1875	WAZIR	1863	12	Ao	ARABIAN
MAHRUSS_II	1893	MAHRUSS	1875	18	Ao	ARABIAN
MAIOR_DOMUS	1984	BARTHOLDY	1980	4	Tb-d	TRAKEHNER
MAKUBA	1990	MAIOR_DOMUS	1984	6	Tb-d	RIDING_PONY
MALM	1937	BERGFAST	1913	24	I_N	NORWEGIAN_FJORD
MALUSO	1949	LEBRERO	1934	15	Ao	SPANISH_PUREBRED
MAMBRINO_CHIEF	1844	MAMBRINO_PAYMASTER(USA)	1826	18	Tb-d	STANDARDBRED
MAMBRINO_PAYMASTER(USA)	1826	MAMBRINO(USA)	1806	20	Tb-d	THOROUGHBRED
MAMBRINO(GB)	1768	ENGINEER(GB)	1756	12	Tb-d	THOROUGHBRED
MAMBRINO(USA)	1806	MESSENGER(GB)	1780	26	Tb-d	THOROUGHBRED
MAMELUCK	1969	HADBAN_ENZAHI	1952	17	T_nonTb-d	ARABIAN
MANDEL_I	1914	42_MANDEL	1904	10	Ad	HAFLINGER
MANGO	1994	MITHRAS	1983	11	Ad	HAFLINGER
MANKATO(IRE)	1920	TREDENNIS(GB)	1898	22	Tb-d	THOROUGHBRED
MANSOUR	1921	GAMIL_MANIAL	1912	9	Ao	ARABIAN
MARAVILHA	1970	BOCA-NEGRA	1960	10	Ao	LUSITANO
MARCO(GB)	1892	BARCALDINE(IRE)	1878	14	T_nonTb-d	THOROUGHBRED
MARCOVIL(GB)	1903	MARCO(GB)	1892	11	T_nonTb-d	THOROUGHBRED
MARDOCHEE	1941	FARCEUR_VIII	1929	12	T_nonTb-d	ANGLOARABIAN_TB
MARK	1964	TETMAN	1956	8	Ad	FRIESIAN
MARSKE(GB)	1750	SQUIRT(GB)	1732	18	Tb-d	THOROUGHBRED
MARTINS_COLD_DECK	1868	OLD_BILLY	1862	6	Tb-d	QUARTER_HORSE
MASSIMO	1927	JAGGELE	1919	8	Ad	HAFLINGER
MASSONDO	1955	MARDOCHEE	1941	14	T_nonTb-d	ANGLOARABIAN_TB
MASTERSTROKE_OF_NETHERLEY	1947	HARVIESTOUN_BEAU	1933	14	I_N	SHETLAND_PONY
MATADOR	1956	KEPHIR	1932	24	Ao	ANGLOARABIAN_TB
MATCHEM(GB)	1748	CADE(GB)	1734	14	Tb-d	THOROUGHBRED
MATHRAFAL_EIDDWEN	1914	KING_FLYER	1894	20	Ad	WELSH_PONY_OF_COB_TYPE
MATHRAFAL_TUPPENCE	1932	MATHRAFAL_VIM	1925	7	Tb-d	WELSH_MOUNTAIN_PONY
MATHRAFAL_VIM	1925	MATHRAFAL_VULTURE	1921	4	Tb-d	WELSH_MOUNTAIN_PONY
MATHRAFAL_VULTURE	1921	MATHRAFAL_WAMPUS	1912	9	Tb-d	WELSH_MOUNTAIN_PONY
MATHRAFAL_WAMPUS	1912	BROADSHANKS	1908	4	Tb-d	WELSH_MOUNTAIN_PONY
MAX_DIAMANT_III	1921	OPUS_DIAMANT_II	1914	7	Ao	NORIKER
MCKAY_VAN_DE_RHEEHOF	1997	FAZAL_VAN_DE_RHEEHOF	1991	6	I_N	SHETLAND_PONY
MELBOURNE(GB)	1834	HUMPHREY_CLINKER(GB)	1822	12	T_nonTb-d	THOROUGHBRED
MENAI_COSMOS	1999	HS_MARTINO	1994	5	Ad	WELSH_COB
MENAI_SPARKLING_MAGIC	1988	BRYNYMOR_WELSH_MAGIC	1973	15	Ad	WELSH_COB
MENGELBERG	1932	AREND	1921	11	Ad	FRIESIAN
MERCURY(GB)	1778	ECLIPSE(GB)	1764	14	Tb-d	THOROUGHBRED
MERSUCH_I	1904	MERSUCH	1889	15	T_nonTb-d	ARABIAN_BAB
MERSUCH_II	1927	MERSUCH_I	1904	23	T_nonTb-d	ARABIAN_BAB
MERSUCH_III	1935	MERSUCH_II	1927	8	T_nonTb-d	SHAGYA_ARAB_BAB
MERSUCH_V	1942	MERSUCH_IV	1936	6	T_nonTb-d	SHAGYA_ARAB
MERSUCH_XIX	1977	MERSUCH_XVI	1967	10	T_nonTb-d	SHAGYA_ARAB
MERSUCH_XIX-37	1987	MERSUCH_XIX	1977	10	T_nonTb-d	SHAGYA_ARAB
MERSUCH_XVI	1967	MERSUCH_V	1942	25	T_nonTb-d	SHAGYA_ARAB
MESSENGER(GB)	1780	MAMBRINO(GB)	1768	12	Tb-d	THOROUGHBRED
MESSINO	1996	MAKUBA	1990	6	Tb-d	RIDING_PONY
MICHL_VULKAN_V	1928	GOTHE_VULKAN_IV	1912	16	Ao	NORIKER
MIDAS	1977	MOHAMMED	1969	8	Ad	HAFLINGER
MIDWAY(USA)	1914	BALLOT(USA)	1904	10	Tb-d	THOROUGHBRED
MIECZNIK	1931	FETYSZ	1924	7	Tb-d	ARABIAN
MINEGUARD,1880,APPALOOSA	1880	SAN_RAFAEL,1870,APPALOOSA	1870	10	Ao	APPALOOSA
MISTRAL_STARLING	1960	COED_COCH_BERWYNFA	1951	9	Ao	WELSH_PONY
MITHRAS	1983	MIDAS	1977	6	Ad	HAFLINGER
MOBIL	1956	MONARCH	1948	8	Ad	HAFLINGER
MOHAMMED	1969	MOBIL	1956	13	Ad	HAFLINGER
MONARCH	1948	MORDSKERL	1938	10	Ad	HAFLINGER
MONARQUE(FR)	1852	THE_EMPEROR(GB)	1841	11	Tb-d	THOROUGHBRED
MONSAGEM	1986	NUREYEV	1977	9	Tb-d	THOROUGHBRED
MONSON	1991	MITHRAS	1983	8	Ad	HAFLINGER
MONSUN(GER)	1990	KONIGSSTUHL(GER)	1976	14	Tb-d	THOROUGHBRED
MONTJEU	1996	SADLERS_WELLS	1981	15	Tb-d	THOROUGHBRED
MONTROSE	1869	DIAMOND_DENMARK	1858	11	T_nonTb-d	SADDLEBRED
MOON_DECK	1950	TOP_DECK(USA)	1945	5	Tb-d	QUARTER_HORSE
MORAFIC	1956	NAZEER	1934	22	Ao	ARABIAN
MORDSKERL	1938	NILO	1932	6	Ad	HAFLINGER
MOUSKO_WILLIAMS	1934	SAM_WILLIAMS	1922	12	Tb-d	TROTTER
MR_AMERICA	1951	GENIUS_BOURBON_KING	1943	8	Tb-d	SADDLEBRED
MR_MARK_SHADOW_BAR	1996	SWEPPERBLACKDANDY	1991	5	Tb-d	PAINT
MR_SAN_PEPPY	1968	LEO_SAN	1949	19	Tb-d	QUARTER_HORSE
MR._PROSPECTOR(USA)	1970	NATIVE_DANCER(USA)	1950	20	Tb-d	THOROUGHBRED
MT._LIVERMORE(USA)	1981	BLUSHING_GROOM(FR)	1974	7	Tb-d	THOROUGHBRED
MUEY_KALI_GUY	1993	TOPSAIL_WHIZ	1987	6	Tb-d	QUARTER_HORSE
MUJTAHID(USA)	1988	WOODMAN(USA)	1983	5	Tb-d	THOROUGHBRED
MUNDIG	1832	CATTON(GB)	1809	23	Tb-d	THOROUGHBRED
MUSCAT	1971	SALON	1959	12	Ao	ARABIAN
MY_KING	1916	FOREST_KING	1894	22	T_nonTb-d	SADDLEBRED
MYRTHE	1846	HOMERE	1841	5	T_nonTb-d	TROTTER
NABUCCO	1957	JUBEL	1953	4	Ad	HAFLINGER
NABUCCO	1987	NATAN	1982	5	Ao	HAFLINGER
NACHTEGAALS_CAPTAIN	1983	WESTON_FALCON	1977	6	T_nonTb-d	WELSH_MOUNTAIN_PONY
NALET	1967	ARAX	1952	15	T_nonTb-d	ARABIAN
NANTANO	1975	NANTE_I	1972	3	T_nonTb-d	RIDING_PONY
NANTE_I	1972	NALET	1967	5	T_nonTb-d	RIDING_PONY
NARWAL_I	1967	NAZIM	1956	11	Ao	ANGLOARABIAN_TB
NASALL	1986	NISSAN	1982	4	Ad	HAFLINGER
NASEEM	1922	SKOWRONEK	1909	13	Ao	ARABIAN
NASRULLAH(GB)	1940	NEARCO(ITY)	1935	5	Tb-d	THOROUGHBRED
NASTRAL	1990	NASALL	1986	4	Ad	HAFLINGER
NATAN	1982	NORDWIND	1974	8	Ao	HAFLINGER
NATIF_DE_SIGNET	1979	GOELAND	1972	7	T_nonTb-d	FRANCHES_MONTAGNES
NATIVE_DANCER(USA)	1950	POLYNESIAN(USA)	1942	8	Tb-d	THOROUGHBRED
NAWARRO	1978	NARWAL_I	1967	11	Ao	RIDING_PONY
NAWELL	1996	NAWARRO	1978	18	Ao	RIDING_PONY
NAZ	1941	BACCO	1928	13	Ad	HAFLINGER
NAZEER	1934	MANSOUR	1921	13	Ao	ARABIAN
NAZIM	1956	SALIH	1948	8	Ao	ANGLOARABIAN_TB
NEAPOLITANO_ANCONA_VI	1897	NEAPOLITANO_TROMPETA	1875	22	T_nonTb-d	LIPIZZAN
NEAPOLITANO_AQUILEJA	1820	NEAPOLITANO_BELLOMATA	1802	18	T_nonTb-d	LIPIZZAN
NEAPOLITANO_CALDAS	1851	NEAPOLITANO_VALDEMORA	1839	12	T_nonTb-d	LIPIZZAN
NEAPOLITANO_CAPRIOLA	1905	NEAPOLITANO_ANCONA_VI	1897	8	T_nonTb-d	LIPIZZAN
NEAPOLITANO_GROCZANA	1829	NEAPOLITANO_AQUILEJA	1820	9	T_nonTb-d	LIPIZZAN
NEAPOLITANO_IX_BATOSTA	1975	NEAPOLITANO_PERLETTA	1967	8	T_nonTb-d	LIPZZAN
NEAPOLITANO_MAHONIA	1868	NEAPOLITANO_CALDAS	1851	17	T_nonTb-d	LIPIZZAN
NEAPOLITANO_PERLETTA	1967	NEAPOLITANO_VI_PRESCIANA_III	1950	17	T_nonTb-d	LIPIZZAN
NEAPOLITANO_TROMPETA	1875	NEAPOLITANO_MAHONIA	1868	7	T_nonTb-d	LIPIZZAN
NEAPOLITANO_VALDEMORA	1839	NEAPOLITANO_GROCZANA	1829	10	T_nonTb-d	LIPIZZAN
NEAPOLITANO_VI_PRESCIANA_III	1950	313_NEAPOLITANO_III	1922	28	T_nonTb-d	LIPIZZAN
NEARCO(ITY)	1935	PHAROS(GB)	1920	15	Tb-d	THOROUGHBRED
NEARCTIC(CAN)	1954	NEARCO(ITY)	1935	19	Tb-d	THOROUGHBRED
NEBO_BLACK_MAGIC	1962	PENTRE_EIDDWEN_COMET	1946	16	Ad	WELSH_COB
NEBOS_II	1997	NASTRAL	1990	7	Ad	HAFLINGER
NEGATIW	1945	NASEEM	1922	23	Ao	ARABIAN
NEGRO	1980	NANTANO	1975	5	T_nonTb-d	RIDING_PONY
NENNER	1958	NERZ	1953	5	Ad	HAFLINGER
NEPAL	1956	POLARSTERN	1946	10	Tb-d	FRANCHES_MONTAGNES
NEPTUN	1975	NORDEN	1966	9	Ad	HAFLINGER
NERO	1906	GROSZ	1897	9	Ad	NORIKER
NERO_I	1910	NERO	1906	4	Ad	NORIKER
NERO_II	1918	NERO_I	1910	8	Ad	NORIKER
NERO_III	1922	NERO_II	1918	4	Ad	NORIKER
NERO_SCHAUNITZ_VI	1937	AAR_SCHAUNITZ_V	1930	7	Ad	NORIKER
NERON	1988	NETRON	1982	6	Ao	PART-BRED_ARAB
NERZ	1953	NAZ	1941	12	Ad	HAFLINGER
NETRON	1982	ABDULLAH	1975	7	Ao	ARABIAN
NEUKIRCHEN_VULKAN_X	1954	REITBACH_VULKAN_IX	1949	5	Ao	NORIKER
NEVADO_III	1956	PRIMOROSO_III	1932	24	H	SPANISH_PUREBRED
NEVER_BEND(USA)	1960	NASRULLAH(GB)	1940	20	Tb-d	THOROUGHBRED
NEW_YORKER	1970	YORKTOWN	1964	6	Tb-d	SADDLEBRED
NEWMINSTER(GB)	1848	TOUCHSTONE(GB)	1831	17	Tb-d	THOROUGHBRED
NIBBIO	1920	GEORG-MANDL_I	1911	9	Ad	HAFLINGER
NICK	1926	SHEIK	1918	8	T_nonTb-d	QUARTER_HORSE
NICK_SHOEMAKER	1939	NICK	1926	13	T_nonTb-d	QUARTER_HORSE
NICO	1991	NOE	1984	7	T_nonTb-d	FRANCHES_MONTAGNES
NIJINSKY	1967	NORTHERN_DANCER(CAN)	1961	6	Tb-d	THOROUGHBRED
NIKO	1998	NABUCCO	1987	11	Ao	HAFLINGER
NILO	1932	MASSIMO	1927	5	Ad	HAFLINGER
NIMMERDOR	1972	FARN	1959	13	Tb-d	KWPN
NIROK	1998	NERON	1988	10	Ao	PINTO
NISSAN	1982	NEPTUN	1975	7	Ad	HAFLINGER
NITHARD	1948	KESBETH	1943	5	T_nonTb-d	ANGLOARABIAN
NJAL	1891	FLEITNER	1883	8	I_N	NORWEGIAN_FJORD
NOBLE_COEUR	1998	NICO	1991	7	T_nonTb-d	FRANCHES_MONTAGNES
NOE	1984	NATIF_DE_SIGNET	1979	5	T_nonTb-d	FRANCHES_MONTAGNES
NORDEN	1966	NENNER	1958	8	Ad	HAFLINGER
NORDWIND	1974	NORDEN	1966	8	Ao	HAFLINGER
NORMANN	1868	INTROUVABLE	1860	8	T_nonTb-d	SELLE_FRANCAIS
NOROIT(GER)	1998	MONSUN(GER)	1990	8	Tb-d	THOROUGHBRED
NORTHERN_DANCER(CAN)	1961	NEARCTIC(CAN)	1954	7	Tb-d	THOROUGHBRED
NOSTALGICO	1970	HOSCO_IV	1963	7	H	SPANISH_PUREBRED
NUNU	1937	SILVIO	1933	4	Ad	HAFLINGER
NUREDDIN_II	1911	RIJM	1901	10	Ao	ARABIAN
NUREYEV	1977	NORTHERN_DANCER(CAN)	1961	16	Tb-d	THOROUGHBRED
O_BAJAN	1894	O_BAJAN	1881	13	T_nonTb-d	ARABIAN
O_BAJAN_VI	1908	O_BAJAN	1894	14	T_nonTb-d	SHAGYA_ARAB
O_BAJAN_VII	1923	O_BAJAN_VI	1908	15	T_nonTb-d	SHAGYA_ARAB
OBSCURANT	1934	DANILO	1924	10	Ad	FRIESIAN
ODIN	1880	JACK	1871	9	I_N	SHETLAND_PONY
OFIR	1933	KUHAILAN-HAIFI	1923	10	Ao	ARABIAN
OLD_BILLY	1862	SHILOH	1844	18	Tb-d	QUARTER_HORSE
OLD_SHALES	1755	BLAZE(GB)	1733	22	Tb-d	HACKNEY
OLD_SORREL	1915	HICKORY_BILL	1907	8	Tb-d	QUARTER_HORSE
OLENA_SAN_BADGER	1992	PEPPY_SAN_BADGER	1974	18	Tb-d	QUARTER_HORSE
OLIVERI(ITY)	1953	MACHERIO(ITY)	1941	12	Tb-d	THOROUGHBRED
OMAN	1885	PRINCE_OF_THULE	1872	13	I_N	SHETLAND_PONY
OMANS_DESDEMONA_DENMARK	1953	ANACACHO_DENMARK	1930	23	Tb-d	SADDLEBRED
OMISIO	1943	MARIALVA_II	1930	13	H	ALTER-REAL
ONE_HOT_KRYMSUN	1999	INVITATION_ONLY	1990	9	Tb-d	QUARTER_HORSE
OPUS_DIAMANT_II	1914	ECK_DIAMANT_I	1907	7	Ao	NORIKER
ORANGE_PEEL	1919	JUS_DORANGE(FR)	1912	7	T_nonTb-d	THOROUGHBRED
ORLANDO(GB)	1841	TOUCHSTONE(GB)	1831	10	Tb-d	THOROUGHBRED
ORME(GB)	1889	ORMONDE(GB)	1883	6	Tb-d	THOROUGHBRED
ORMONDE(GB)	1883	BEND_OR(GB)	1877	6	Tb-d	THOROUGHBRED
ORTELLO(ITY)	1926	TEDDFY(FR)	1913	13	Tb-d	THOROUGHBRED
ORZECH	1959	WIPCZYJ	1939	20	T_nonTb-d	HUCUL
OUSOR_II_LU.	1938	OUSOR	1933	5	T_nonTb-d	HUCUL
OUSOR_IV_LU.	1951	OUSOR_II_LU.	1938	13	T_nonTb-d	HUCUL
OUSOR_IX_LU.	1987	OUSOR_VII_LU.	1972	15	T_nonTb-d	HUCUL
OUSOR_IX-17_LU.HU.CZ_OUSOR_V_TOP.	1995	OUSOR_IX_LU.	1987	8	T_nonTb-d	HUCUL
OUSOR_VII_LU.	1972	OUSOR_IV_LU.	1951	21	T_nonTb-d	HUCUL
OWEN_TUDOR(GB)	1938	HYPERION(GB)	1930	8	Tb-d	THOROUGHBRED
OXFORD(GB)	1857	BIRDCATCHER(IRE)	1833	24	Tb-d	THOROUGHBRED
OYARBLAKKEN	1923	RODSETSBLAKKEN	1918	5	I_N	NORWEGIAN_FJORD
OZEVILLE	1958	JAMAIS	1931	27	T_nonTb-d	COB_NORMAND
PALAIS_ROYAL(FR)	1880	PERPLEXE(FR)	1872	8	T_nonTb-d	THOROUGHBRED
PALLION(GER)	1847	MUNDIG	1832	15	Tb-d	THOROUGHBRED
PAMIR	1990	PENTHAGON	1985	5	T_nonTb-d	ARABIAN
PANADERO_VIII	1975	LEBRIJANO_III	1970	5	Ao	SPANISH_PUREBRED
PANCHO_II	1961	NITHARD	1948	13	T_nonTb-d	ANGLOARABIAN_
PANTALOON(GB)	1824	CASTREL(GB)	1801	23	T_nonTb-d	THOROUGHBRED
PAR_THREE	1962	THREE_BARS	1940	22	Tb-d	QUARTER_HORSE
PARIS	1904	GOLDSCHAUM(GER)	1891	13	Tb-d	HANOVERIAN
PARLINGTON_PIMPERNELL	1982	SEDGEHILL_PICKLES	1975	7	I_N	SHETLAND_PONY
PARTISAN(GB)	1811	WALTON	1799	12	T_nonTb-d	THOROUGHBRED
PASAT	1978	GWARNY	1952	26	T_nonTb-d	ARABIAN
PASTEUR(GER)	1963	BUERGERMEISTER(GER)	1944	19	Tb-d	THOROUGHBRED
PATRON	1966	ASWAN	1958	8	Ao	ARABIAN
PAULUS	1913	FRISO	1901	12	Ad	FRIESIAN
PEACOCK_D	1975	DAMELES_BROWN_CURLY	1965	10	Tb-d	BASHKIR_CURLY
PENNANT(USA)	1911	PETER_PAN(USA)	1904	7	Tb-d	THOROUGHBRED
PENTHAGON	1985	PASAT	1978	7	T_nonTb-d	ARABIAN
PENTRE_EIDDWEN_COMET	1946	EIDDWENS_IMAGE	1940	6	Ad	WELSH_COB
PENUAL_MARK	1977	REVEL_JEEVES	1972	5	T_nonTb-d	WELSH_MOUNTAIN_PONY
PEPEL	1987	MUSCAT	1971	16	Ao	ARABIAN
PEPPY_SAN_BADGER	1974	MR_SAN_PEPPY	1968	6	Tb-d	QUARTER_HORSE
PERCENTAGE(USA)	1923	MIDWAY(USA)	1914	9	Tb-d	THOROUGHBRED
PERFECTIONIST(GB)	1899	PERSIMMON(GB)	1893	6	T_nonTb-d	THOROUGHBRED
PERFORMER_-_SCOTTS	1861	ATLAS_-_P_RAMSDALES	1856	5	Tb-d	HACKNEY
PERFORMER_-_TAYLORS	1840	PHENOMENON_-_RAMSDALES	1835	5	T_nonTb-d	HACKNEY
PERPLEXE(FR)	1872	VERMOUTH(FR)	1861	11	T_nonTb-d	THOROUGHBRED
PERSIAN_GULF(GB)	1940	BAHRAM(GB)	1932	8	Tb-d	THOROUGHBRED
PERSIMMON(GB)	1893	ST_SIMON(GB)	1881	12	T_nonTb-d	THOROUGHBRED
PETER_ELMAR_XI	1968	JANK_ELMAR_X	1963	5	Ao	NORIKER
PETER_MCCUE	1895	DAN_TUCKER	1887	8	Tb-d	QUARTER_HORSE
PETER_PAINT	1982	PEACOCK_D	1975	7	Tb-d	BASHKIR_CURLY
PETER_PAN(USA)	1904	COMMANDO(USA)	1898	6	Tb-d	THOROUGHBRED
PETER_SCOTT	1909	PETER_THE_GREAT	1895	14	Tb-d	STANDARDBRED
PETER_THE_GREAT	1895	PILOT_MEDIUM	1879	16	Tb-d	STANDARDBRED
PHALARIS(GB)	1913	POLYMELUS(GB)	1902	11	Tb-d	THOROUGHBRED
PHANTOM(GB)	1808	WALTON(GB)	1799	9	T_nonTb-d	THOROUGHBRED
PHAROS(GB)	1920	PHALARIS(GB)	1913	7	Tb-d	THOROUGHBRED
PHENOMENON_-_RAMSDALES	1835	WILDFIRE_-_R_RAMSDALES	1827	8	T_nonTb-d	HACKNEY
PIKE	1988	YGRAM	1969	19	Ad	FRIESIAN
PILOT_MEDIUM	1879	HAPPY_MEDIUM	1863	16	Tb-d	STANDARDBRED
PINCZER_POLAN	1983	LUZAK	1979	4	T_nonTb-d	HUCUL
PINE_CHIP	1990	ARNDON	1979	11	Tb-d	STANDARDBRED
PINES_MAJOR	1996	ELDERBERRYS_ADVOCATE	1989	7	Tb-d	QUARTER_HORSE
PLATINI(GER)	1989	SURUMU(GER)	1974	15	Tb-d	THOROUGHBRED
PLEBEU	1972	BRIOSO_II	1960	12	H	ALTER-REAL
PLET	1962	HUGIN	1957	5	Ao	KNABSTRUPPER
PLUTO_ALEA	1853	PLUTO_DEFLORATA	1838	15	T_nonTb-d	LIPIZZAN
PLUTO_BASILICA	1791	PLUTO_III	1775	16	T_nonTb-d	LIPIZZAN
PLUTO_BASOWIZZA	1930	12_PLUTO_II_MATERIA	1912	18	T_nonTb-d	LIPIZZAN
PLUTO_BASOWIZZA_V	1892	PLUTO_MONTEAURA	1881	11	T_nonTb-d	LIPIZZAN
PLUTO_BONA	1903	PLUTO_BASOWIZZA_V	1892	11	T_nonTb-d	LIPIZZAN
PLUTO_CALCEDONA	1864	PLUTO_ALEA	1853	11	T_nonTb-d	LIPIZZAN
PLUTO_CAPRIOLA	1965	138_PLUTO_VII_SANTA	1945	20	T_nonTb-d	LIPIZZAN
PLUTO_DEFLORATA	1838	PLUTO_PLUTONA_III	1828	10	T_nonTb-d	LIPIZZAN
PLUTO_III	1775	PLUTO_SENIOR	1765	10	T_nonTb-d	LIPIZZAN
PLUTO_IX_BASILICA	1962	206_PLUTO_VI_THEODOROSTA_I	1952	10	T_nonTb-d	LIPIZZAN
PLUTO_MONTEAURA	1881	PLUTO_CALCEDONA	1864	17	T_nonTb-d	LIPIZZAN
PLUTO_PERLA_I	1817	PLUTO_BASILICA	1791	26	T_nonTb-d	LIPIZZAN
PLUTO_PLUTONA_III	1828	PLUTO_PERLA_I	1817	11	T_nonTb-d	LIPIZZAN
PLUTO_V_PRESCIANA	1932	12_PLUTO_II_MATERIA	1912	20	T_nonTb-d	LIPIZZAN
PLUTUS(GB)	1863	TRUMPETER(GB)	1856	7	Tb-d	THOROUGHBRED
POLARSTERN	1946	PORTWEIN	1932	14	Tb-d	TRAKEHNER
POLO_POLAN	1991	PINCZER_POLAN	1983	8	T_nonTb-d	HUCUL
POLYMELUS(GB)	1902	CYLLENE(GB)	1895	7	Tb-d	THOROUGHBRED
POLYNESIAN(USA)	1942	UNBREAKABLE(USA)	1935	7	Tb-d	THOROUGHBRED
PORTWEIN	1932	SCHACHZUG	1928	4	Tb-d	TRAKEHNER
POT8OS(GB)	1773	ECLIPSE(GB)	1764	9	Tb-d	THOROUGHBRED
POTATO	1934	MANKATO(IRE)	1920	14	Tb-d	BRITISH_RIDING_PONY
POWER_COMMAND	1949	KING	1932	17	Tb-d	QUARTER_HORSE
PRAG_ELMAR_XIII	1989	PRINZ_ELMAR_XII	1977	12	Ao	NORIKER
PRECIPITATION(GB)	1933	HURRY_ON(GB)	1913	20	T_nonTb-d	THOROUGHBRED
PRESUMIDO	1921	RAMILLETE_I	1910	11	H	SPANISH_PUREBRED
PRIMAVERA	1957	TIROL	1953	4	Ao	LUSITANO
PRIMO_DOMINIE(GB)	1982	DOMINION(GB)	1972	10	Tb-d	THOROUGHBRED
PRIMOROSO_III	1932	AMERICANO	1927	5	H	SPANISH_PUREBRED
PRINCE_BIO(FR)	1941	PRINCE_ROSE(GB)	1928	13	T_nonTb-d	THOROUGHBRED
PRINCE_LLEWELLYN	1904	DEFENCE	1896	8	Ad	WELSH_PONY_OF_COB_TYPE
PRINCE_OF_CARDIFF	1895	HAMLET_PRINCE_OF_DENMARK	1892	3	T_nonTb-d	WELSH_PONY
PRINCE_OF_WALES	1891	THOR	1886	5	I_N	SHETLAND_PONY
PRINCE_PALATINE(GB)	1908	PERSIMMON(GB)	1893	15	T_nonTb-d	THOROUGHBRED
PRINCE_ROSE(GB)	1928	ROSE_PRINCE(FR)	1919	9	T_nonTb-d	THOROUGHBRED
PRINCE,1890,APPALOOSA	1890	MINEGUARD,1880,APPALOOSA	1880	10	Ao	APPALOOSA
PRINZ_ELMAR_XII	1977	PETER_ELMAR_XI	1968	9	Ao	NORIKER
PRIVATEER(GB)	1825	WALTON(GB)	1799	26	T_nonTb-d	THOROUGHBRED
PROTECTOR(GB)	1831	COMUS(GB)	1809	22	Tb-d	THOROUGHBRED
PRZEDSWIT_XI	1939	PRZEDSWIT_IX	1930	9	T_nonTb-d	PARTBRED
PRZEDSWIT_XIII_20_PRZEDSWIT_XI-67	1963	PRZEDSWIT_XI	1939	24	T_nonTb-d	PARTBRED
PRZEDSWIT_XIII_20_PRZEDSWIT_XI-67	1978	PRZEDSWIT_XI	1963	15	T_nonTb-d	PARTBRED
PRZEDSWIT_XIII-4	1978	PRZEDSWIT_XIII_20_PRZEDSWIT_XI-67	1963	15	T_nonTb-d	WARMBLOOD
PRZEDSWIT_XIII-4_DRESK	1989	PRZEDSWIT_XIII_20_PRZEDSWIT_XI-67	1978	11	T_nonTb-d	WARMBLOOD
PRZEDSWIT(POL)	1872	KNIGHT_OF_THE_GARTER(GB)	1864	8	T_nonTb-d	THOROUGHBRED
QREDO_DE_PAULSTRA	1982	GALOUBET_A	1972	10	T_nonTb-d	SELLE_FRANCAIS
QUAI_D'ORSAY	1968	QUE_D'ESPOIR	1960	8	T_nonTb-d	FRANCHES_MONTAGNES
QUALITY	1999	QUINAR	1995	4	T_nonTb-d	HOLSTEINER
QUANDO-QUANDO	1995	QUATTRO_B	1990	5	T_nonTb-d	OLDENBURG
QUATERMAN	1999	QUANDO-QUANDO	1995	4	T_nonTb-d	BERLIN_BRANDENBURG
QUATTRO_B	1990	QREDO_DE_PAULSTRA	1982	8	T_nonTb-d	SELLE_FRANCAIS
QUE_D'ESPOIR	1960	IBRAHIM	1952	8	T_nonTb-d	FRANCHES_MONTAGNES
QUE-BA	1951	GILBARDEIRO	1943	8	Ao	LUSITANO
QUI-SAIT	1985	QUAI_D'ORSAY	1968	17	T_nonTb-d	FRANCHES_MONTAGNES
QUIDAM_DE_REVEL	1982	JALISCO_B	1975	7	T_nonTb-d	SELLE_FRANCAIS
QUIETO	1974	ESTRIBILHO	1963	11	Ao	LUSITANO
QUIMONO	1974	IMPERADOR	1968	6	Ao	LUSITANO
QUINAR	1995	QUIDAM_DE_REVEL	1982	13	T_nonTb-d	HOLSTEINER
QUINTO	1993	QUI-SAIT	1985	8	T_nonTb-d	FRANCHES_MONTAGNES
QUOUKY_WILLIAMS	1982	FAKIR_DU_VIVIER	1971	11	Tb-d	TROTTER
RADETZKY	1951	RAMZES	1937	14	T_nonTb-d	WESTPHALIAN
RADICAL	1970	REACTEUR	1964	6	T_nonTb-d	FRANCHES_MONTAGNES
RAIMOND	1960	RAMZES	1937	23	T_nonTb-d	HOLSTEINER
RAINER_SCHAUNITZ_X	1958	LANDGRAF_SCHAUNITZ_IX	1951	7	Ad	NORIKER
RAISE_A_NATIVE(USA)	1961	NATIVE_DANCER(USA)	1950	11	Tb-d	THOROUGHBRED
RAJAN	1980	BILAL_I	1965	15	Ao	ARABIAN
RAJAN-422	1985	RAJAN	1980	5	Ao	SHAGYA_ARAB_BABOLNA
RAKTHA	1934	NASEEM	1922	12	Ao	ARABIAN
RAMILLETE_I	1910	EMBOSCADO	1904	6	H	SPANISH_PUREBRED
RAMIRO_Z	1965	RAIMOND	1960	5	T_nonTb-d	HOLSTEINER
RAMSES_VULKAN_XIV	1980	RAT_VULKAN_XIII	1976	4	Ao	NORIKER
RAMZES	1937	RITTERSPORN(BEL)	1917	20	T_nonTb-d	ANGLOARABIAN_TB
RANGER,1927,APPALOOSA	1927	MAX,1918,APPALOOSA	1913	14	Ao	APPALOOSA
RANNAR	1995	ENAR	1986	9	I_N	NORWEGIAN_FJORD
RANTZAU(FR)	1946	FOXLIGHT(FR)	1935	11	Tb-d	THOROUGHBRED
RAPP	1914	HAKON	1904	10	I_N	NORWEGIAN_FJORD
RASEYN	1923	SKOWRONEK	1909	14	Ao	ARABIAN
RASMUS_AF_DAMGAARD	1972	KARL	1967	5	Ao	KNABSTRUPPER
RAT_VULKAN_XIII	1976	REEDER_VULKAN_XII	1971	5	Ao	NORIKER
RATTLER	1787	IMPERATOR	1776	11	T_nonTb-d	THOROUGHBRED
RATTLER	1795	RATTLER	1787	8	T_nonTb-d	THOROUGHBRED
RAUTENSTEIN	1987	ROTHSCHILD_J	1979	8	T_nonTb-d	BAVARIAN_WARMBLOOD
REACTEUR	1964	REGULUS	1958	6	T_nonTb-d	FRANCHES_MONTAGNES
REBEL	1922	CANNON_BALL	1904	18	Ad	CONNEMARA_PONY
RED_GOD(USA)	1954	NASRULLAH(GB)	1940	14	Tb-d	THOROUGHBRED
REEDER_VULKAN_XII	1971	RENN_VULKAN_XI	1963	8	Ao	NORIKER
REGULUS	1958	RACEUR	1946	12	T_nonTb-d	FRANCHES_MONTAGNES
REICHENAUER_SCHAUNITZ_IV	1925	SCHAUNITZ_III	1921	4	Ad	NORIKER
REIN-GUST	1940	KONG_OLA	1929	11	I_N	NORWEGIAN_FJORD
REITBACH_VULKAN_IX	1949	HELD_VULKAN_VIII	1943	6	Ao	NORIKER
REMINIC	1978	DOCS_REMEDY	1973	5	Tb-d	QUARTER_HORSE
REMUS_I	1958	RADETZKY	1951	7	T_nonTb-d	WESTPHALIAN
RENN_VULKAN_XI	1963	STAUDLEHEN_VULKAN_X	1958	5	Ao	NORIKER
REPORT_II	1977	RAMIRO_Z	1965	12	T_nonTb-d	WESTPHALIAN
REVEL_BRIGHTLIGHT	1940	LLWYN_TOMTIT	1926	14	Ad	WELSH_MOUNTAIN_PONY
REVEL_JANUS	1970	CLAN_PIP	1959	11	T_nonTb-d	WELSH_MOUNTAIN_PONY
REVEL_JEEVES	1972	BENGAD_PARROTIA	1969	3	T_nonTb-d	WELSH_MOUNTAIN_PONY
REVOLT	1909	LLWYN_TYRANT	1905	4	T_nonTb-d	WELSH_MOUNTAIN_PONY
REX_DENMARK	1884	CRIGLERS_DENMARK	1875	9	T_nonTb-d	SADDLEBRED
REX_FIREFLY	1921	REX_PEAVINE	1899	22	T_nonTb-d	SADDLEBRED
REX_MCDONALD	1890	REX_DENMARK	1884	6	T_nonTb-d	SADDLEBRED
REX_PEAVINE	1899	REX_MCDONALD	1890	9	T_nonTb-d	SADDLEBRED
RIBATEJO	1949	LUSITANO	1940	9	Ao	LUSITANO
RIJM	1901	MAHRUSS_II	1893	8	Ao	ARABIAN
RISSALIX	1934	FARIS	1924	10	Ao	ARABIAN
RITHAN	1941	RAKTHA	1934	7	Ao	ARABIAN
RITSKE	1955	EELKE	1945	10	Ad	FRIESIAN
RITTERSPORN(BEL)	1917	SAINT_SAULGE(FR)	1899	18	T_nonTb-d	THOROUGHBRED
RIVERMAN(USA)	1969	NEVER_BEND(USA)	1960	9	Tb-d	THOROUGHBRED
ROBERT_ELSMERE	1888	DANEGELT	1879	9	T_nonTb-d	HACKNEY
ROBERT_THE_DEVIL(GB)	1877	BERTRAM(GB)	1869	8	Tb-d	THOROUGHBRED
ROCK_SAND(GB)	1900	SAINFOIN(GB)	1887	13	Tb-d	THOROUGHBRED
RODNEY	1944	SPENCER_SCOTT,1937,STANDARDBRED	1937	7	Tb-d	STANDARDBRED
RODSETSBLAKKEN	1918	GAPA_STORDAL	1910	8	I_N	NORWEGIAN_FJORD
ROHDIAMANT	1990	RUBINSTEIN_I	1986	4	T_nonTb-d	OLDENBURG
ROLV_NJALSON	1899	NJAL	1891	8	I_N	NORWEGIAN_FJORD
ROMADOUR_II	1969	ROMULUS_I	1961	8	T_nonTb-d	WESTPHALIAN
ROMARIN	1980	RADICAL	1970	10	T_nonTb-d	FRANCHES_MONTAGNES
ROMULUS_I	1961	REMUS_I	1958	3	T_nonTb-d	WESTPHALIAN
RON_OF_NORTH_WELLS	1963	FIRKIN_OF_LUCKDON	1957	6	I_N	SHETLAND_PONY
RONEK	1931	RASEYN	1923	8	Ao	ARABIAN
ROSARIO	1984	REPORT_II	1977	7	T_nonTb-d	BAVARIAN_WARMBLOOD
ROSE_PRINCE(FR)	1919	PRINCE_PALATINE(GB)	1908	11	T_nonTb-d	THOROUGHBRED
ROSENKAVALIER	1980	ROMADOUR_II	1969	11	T_nonTb-d	WESTPHALIAN
ROSERIDGE_HEIR	1982	MADEIRAS_GIFT	1974	8	Tb-d	SADDLEBRED
ROTHENBURG_J	1986	ROTHSCHILD_J	1979	7	T_nonTb-d	BAVARIAN_WARMBLOOD
ROTHSCHILD_J	1979	RAMIRO_Z	1965	14	T_nonTb-d	WESTPHALIAN
ROUCKI	1985	ROMARIN	1980	5	T_nonTb-d	FRANCHES_MONTAGNES
RUBICELL	1996	RUBINSTEIN_I	1986	10	T_nonTb-d	OLDENBURG
RUBICO	1877	NORMANN	1868	9	T_nonTb-d	OLDENBURG
RUBIN_ROYAL	1996	ROHDIAMANT	1990	6	T_nonTb-d	OLDENBURG
RUBINSTEIN_I	1986	ROSENKAVALIER	1980	6	T_nonTb-d	WESTPHALIAN
RUBY_RED_KING	1973	ROCKWELLS_VALLEY_TAN	1961	12	Tb-d	MORGAN
RUCHAN	1950	SAVA	1937	13	Ao	ARABIAN
RUEZGAR30	1973	UNAL	1959	14	Ao	ARABIAN
RULER(GB)	1777	YOUNG_MARSKE	1771	6	Tb-d	THOROUGHBRED
RUSTIC_SPRITE_OF_STANDEN	1929	FAIRY_LAMP	1917	12	I_N	SHETLAND_PONY
RUTHARD	1890	RUBICO	1877	13	T_nonTb-d	OLDENBURG
SAALHOF_NERO_VIII	1953	HAUSER_NERO_VII	1948	5	Ad	NORIKER
SABI_PAS	1962	CARIOCA_II	1946	16	Tb-d	TROTTER
SACRAMENTO_SONG(GB)	1967	SICAMBRE(FR)	1948	19	T_nonTb-d	THOROUGHBRED
SACRAMOSO_AJA_XXVII	1907	SACRAMOSO_RISANOTTA_XXVI	1889	18	Ao	KLADRUBIAN
SACRAMOSO_XXIX	1920	SACRAMOSO_AJA_XXVII,1907	1907	13	Ao	KLADRUBIAN
SACRAMOSO_XXX	1927	SACRAMOSO_XXXVII,1969	1920	7	Ao	KLADRUBIAN
SACRAMOSO_XXXII	1941	SACRAMOSO_XXX	1927	14	Ao	KLADRUBIAN
SACRAMOSO_XXXVII	1969	2092_SACRAMOSO_XXXIII_-_5	1949	20	Ao	KLADRUBIAN
SAD_OA	1928	KUHEYLAN_CIETNI	1918	10	Ao	ARABIAN
SAD.3	1951	SAD_OA	1928	23	Ao	ARABIAN
SADLERS_WELLS	1981	NORTHERN_DANCER(CAN)	1961	20	Tb-d	THOROUGHBRED
SADLERS_WELLS	1981	NORTHERN_DANCER(CAN)	1961	20	Tb-d	THOROUGHBRED
SAHIB_IBN_SAHIBA	1985	CERATZO	1975	10	Ao	ARABIAN
SAILING_LIGHT	1949	BLUE_PETER	1936	13	Tb-d	THOROUGHBRED
SAINFOIN(GB)	1887	SPRINGFIELD(GB)	1873	14	Tb-d	THOROUGHBRED
SAINT_JUST(FR)	1907	ST_FRUSQUIN(GB)	1893	14	T_nonTb-d	THOROUGHBRED
SAINT_SAULGE(FR)	1899	LE_SANCY(FR)	1884	15	T_nonTb-d	THOROUGHBRED
SAKLAWI_II	1895	SAKLAWI_I	1886	9	Ao	ARABIAN
SALAA_EL_DINE	1985	ANSATA_HALIM_SHAH	1980	5	Ao	ARABIAN
SALIH	1948	RITHAN	1941	7	Ao	ARABIAN
SALON	1959	NEGATIW	1945	14	Ao	ARABIAN
SALURN	1964	EZIO	1949	15	Ad	HAFLINGER
SALUT	1981	SERFAUS	1977	4	Ad	HAFLINGER
SAM_WILLIAMS	1922	PETER_SCOTT	1909	13	Tb-d	STANDARDBRED
SAMARKAND	1998	SAPHIR	1989	9	Ad	HAFLINGER
SAMPSON(GB)	1745	BLAZE(GB)	1733	12	Tb-d	THOROUGHBRED
SANDRO_HIT	1993	SANDRO_SONG	1988	5	T_nonTb-d	OLDENBURG
SANDRO_SONG	1988	SANDRO_Z	1974	14	T_nonTb-d	OLDENBURG
SANDRO_Z	1974	SACRAMENTO_SONG(GB)	1967	7	T_nonTb-d	HOLSTEINER
SANTIAGO	1972	HALMA	1963	9	Ao	RIDING_PONY
SAPHIR	1989	SEESPITZ	1985	4	Ad	HAFLINGER
SARN	1915	JENNER	1908	7	Ad	HAFLINGER
SARUHANAGA	1994	ALBATUR	1978	16	Ao	ARABIAN
SATURN	1969	SALURN	1964	5	Ad	HAFLINGER
SATVET	1968	AKBATUR	1960	8	Ao	ARABIAN
SAVA	1937	KURUS_OA	1921	16	Ao	ARABIAN
SCAHFTLACH	1991	SCHARNITZ	1986	5	Ad	SOUTH_GERMAN_COLDBLOOD
SCHACHENTAL	1970	SCHACHERN-SCHAUNITZ	1960	10	Ad	SOUTH_GERMAN_COLDBLOOD
SCHACHERN-SCHAUNITZ	1960	LANDGRAF_SCHAUNITZ_IX	1951	9	Ad	SOUTH_GERMAN_COLDBLOOD
SCHACHL_VULKAN_XVI	1993	SCHIRMHERR_VULKAN_XV	1988	5	Ao	NORIKER
SCHACHZUG	1928	DAMPFROSS	1916	12	Tb-d	TRAKEHNER
SCHANSI	1976	SCHACHENTAL	1970	6	Ad	SOUTH_GERMAN_COLDBLOOD
SCHARER_VULKAN_VI	1932	MICHL_VULKAN_V	1928	4	Ao	NORIKER
SCHARLER_VULKAN_XIII	1968	FELBERN_VULKAN_XII	1964	4	Ao	NORIKER
SCHARNITZ	1986	SCHANSI	1976	10	Ad	SOUTH_GERMAN_COLDBLOOD
SCHAUNITZ_II	1914	APELL_SCHAUNITZ_I	1906	8	Ad	NORIKER
SCHAUNITZ_III	1921	SCHAUNITZ_II	1914	7	Ad	NORIKER
SCHIEDER_VULKAN_XIV	1978	SCHARLER_VULKAN_XIII	1968	10	Ao	NORIKER
SCHIRMHERR_VULKAN_XV	1988	SCHIEDER_VULKAN_XIV	1978	10	Ao	NORIKER
SCHWALBENFLUG	1968	IMPULS	1953	15	T_nonTb-d	TRAKEHNER
SCORCHER(USA)	1922	FRIZZLE(FR)	1911	11	Tb-d	THOROUGHBRED
SCOTLAND	1925	PETER_SCOTT	1909	16	Tb-d	STANDARDBRED
SEAWEED	1901	OMAN	1885	16	I_N	SHETLAND_PONY
SEDGEHILL_PICKLES	1975	WELLS_NICOLO	1959	16	I_N	SHETLAND_PONY
SEESPITZ	1985	SALUT	1981	4	Ad	HAFLINGER
SEKLAVI_SIEYFI	1909	MANEKI_SEBELI	1899	10	Ao	ARABIAN
SELIM(GB)	1802	BUZZARD(GB)	1787	15	T_nonTb-d	THOROUGHBRED
SENOR_BARDECK	1965	MOON_DECK	1950	15	Tb-d	QUARTER_HORSE
SENSATION_REX	1931	REX_FIREFLY	1921	10	T_nonTb-d	SADDLEBRED
SERFAUS	1977	SATURN	1969	8	Ad	HAFLINGER
SHAGYA_I	1887	SHAGYA_IV	1875	12	T_nonTb-d	SHAGYA_ARAB
SHAGYA_II	1863	SHAGYA_X	1855	8	T_nonTb-d	SHAGYA_ARAB
SHAGYA_II	1996	SHAGYA_LVI	1981	15	T_nonTb-d	SHAGY_ARAB
SHAGYA_IV	1841	SHAGYA	1830	11	T_nonTb-d	SHAGYA_ARAB
SHAGYA_IV	1875	SHAGYA_II	1863	12	T_nonTb-d	SHAGYA_ARAB
SHAGYA_LVI	1981	SHAGYA_LIV	1971	10	T_nonTb-d	SHAGYA_ARAB_RO
SHAGYA_VII	1930	SHAGYA_XXIII	1924	6	T_nonTb-d	SHAGYA_ARAB
SHAGYA_X	1855	SHAGYA_IV	1841	14	T_nonTb-d	SHAGYA_ARAB
SHAGYA_X	1941	SHAGYA_VII	1930	11	T_nonTb-d	SHAGYA_ARAB
SHAGYA_XI	1886	SHAGYA_XVII	1869	17	T_nonTb-d	SHAGYA_ARAB
SHAGYA_XVII	1869	SHAGYA_X	1855	14	T_nonTb-d	SHAGYA_ARAB
SHAGYA_XX	1914	SHAGYA_XVIII	1906	8	T_nonTb-d	SHAGYA_ARAB
SHAGYA_XXI	1950	SHAGYA_X	1941	9	T_nonTb-d	SHAGYA_ARAB
SHAGYA_XXII	1966	SHAGYA_XXI	1950	16	T_nonTb-d	SHAGYA_ARAB
Shagya_XXII-51	1986	SHAGYA_XXII	1966	20	T_nonTb-d	SHAGYA_ARAB_TOPOL
SHAGYA_XXIII	1924	SHAGYA_XX	1914	10	T_nonTb-d	SHAGYA_ARAB
SHAGYA_XXVII	1937	SHAGYA_XX	1919	18	T_nonTb-d	SHAGYA_ARAB
SHAGYA_XXX	1943	SHAGYA_XXVII	1937	6	T_nonTb-d	SHAGYA_ARAB
SHAGYA_XXXIX	1954	SHAGYA_XXX	1943	11	T_nonTb-d	SHAGYA_ARAB
SHEIK	1918	PETER_MCCUE	1895	23	T_nonTb-d	QUARTER_HORSE
SHEIKEN	1932	ZARIF_SKELLINGSTED	1928	4	Ao	SPOTTED
SHILOH	1844	VAN_TROMP	1832	12	Tb-d	QUARTER_HORSE
SICAMBRE(FR)	1948	PRINCE_BIO(FR)	1941	7	T_nonTb-d	THOROUGHBRED
SICKLE(GB)	1924	PHALARIS(GB)	1913	11	Tb-d	THOROUGHBRED
SIEGER_ELMAR_III	1912	ELMAR_II	1907	5	Ao	NORIKER
SIGLAVY	1819	SIGLAVY_SENIOR	1810	9	Ao	SHAGYA_ARAB
SIGLAVY_ALEA	1846	SIGLAVY_TOSCANA	1830	16	Ao	LIPIZZAN
SIGLAVY_BAGDADY_DB	1895	A_SAGLAWI_DB	1885	10	Ao	ARABIAN_RUALA_TRIBE
SIGLAVY_BAGDADY_II	1908	SIGLAVY_BAGDADY_DB	1895	13	Ao	ARABIAN_BABOLNA
SIGLAVY_BAGDADY_IV	1928	SIGLAVY_BAGDADY_II	1908	20	Ao	ARABIAN
SIGLAVY_BAGDADY_V	1939	SIGLAVY_BAGDADY_IV	1928	11	Ao	ARABIAN
SIGLAVY_BAGDADY-250_SELIM	1982	SIGLAVY_BAGDADY-32	1956	26	Ao	SHAGYA_ARAB
SIGLAVY_BAGDADY-32	1956	SIGLAVY_BAGDADY_V	1939	17	Ao	SHAGYA_ARAB
SIGLAVY_BONITA	1864	SIGLAVY_ALEA	1846	18	Ao	LIPIZZAN
SIGLAVY_EUROPA_I_20	1974	214SIGLAVY_VII_GRAINA	1953	21	Ao	LIPIZZAN
SIGLAVY_II	1878	SIGLAVY_XXXVII	1857	21	Ao	ARABIAN
SIGLAVY_II	1925	21SIGLAVY_II	1909	16	Ao	SHAGYA_ARAB
SIGLAVY_IV	1831	SIGLAVY	1819	12	Ao	SHAGYA_ARAB
SIGLAVY_MALVA	1875	SIGLAVY_BONITA	1864	11	Ao	LIPIZZAN
SIGLAVY_MIRAMARE	1901	24SIGLAVY_SLAVINA_III	1893	8	Ao	LIPIZZAN
SIGLAVY_TOSCANA	1830	SIGLAVY_SENIOR	1810	20	Ao	LIPIZZAN
SIGLAVY_TRAGA_IV	1889	SIGLAVY_MALVA	1875	14	Ao	LIPIZZAN
SIGLAVY_V	1897	SIGLAVY_II	1878	19	Ao	ARABIAN
SIGLAVY_V_AFRICA	1964	196SIGLAVY_IV_BONA	1951	13	Ao	LIPIZZAN
SIGLAVY_XVIII	1837	SIGLAVY_IV	1831	6	Ao	SHAGYA_ARAB
SIGLAVY_XXXVII	1850	SIGLAVY_XXXI	1844	6	Ao	LIPZZAN
SIGLAVY_XXXVII	1857	SIGLAVY_XXXVII	1850	7	Ao	ARABIAN
SILVER_KING	1937	OLD_SORREL	1915	22	Tb-d	QUARTER_HORSE
SILVIO	1933	STELVIO	1923	10	Ad	HAFLINGER
SINAWAY	1963	LUZAY	1958	5	Ao	ARABIAN
SINGUE	1976	IOL	1966	10	H	ALTER-REAL
SIR_ARCHY(USA)	1805	DIOMED(GB)	1777	28	Tb-d	THOROUGHBRED
SIR_CHARLES	1843	PERFORMER_-_TAYLORS	1840	3	T_nonTb-d	HACKNEY
SIR_HERCULES(GB)	1826	WHALEBONE(GB)	1807	19	Tb-d	THOROUGHBRED
SIR_PALLION(GER)	1853	PALLION(GER)	1847	6	Tb-d	THOROUGHBRED
SIR_PETER_TEAZLE(GB)	1784	HIGHFLYER	1774	10	T_nonTb-d	THOROUGHBRED
SIR_SOLOMON	1815	SIR_ARCHY(USA)	1805	10	Tb-d	THOROUGHBRED
SIXTUS	1989	HABICHT	1967	22	Ao	TRAKEHNER
SKARPHEDIN	1879	GANGE_ROLV_I	1874	5	I_N	NORWEGIAN_FJORD
SKELLORN_DAYLIGHT	1980	SKELLORN_RHYTHM	1972	8	Ao	WELSH_MOUNTAIN_PONY
SKELLORN_RHYTHM	1972	FAYRE_MOONBEAM	1955	17	Ao	WELSH_MOUNTAIN_PONY
SKIP_N_DAD	1976	SKIP_N_SCRACH	1973	3	T_nonTb-d	PAINT
SKIP_N_LAD	1979	SKIP_N_DAD	1976	3	T_nonTb-d	PAINT
SKIP_N_SCRACH	1973	LADS_IMAGE	1964	9	T_nonTb-d	QUARTER_HORSE
SKIPA_STAR	1973	SKIPPERS_LAD	1952	21	T_nonTb-d	QUARTER_HORSE
SKIPPER_W	1945	NICK_SHOEMAKER	1939	6	T_nonTb-d	QUARTER_HORSE
SKIPPERS_LAD	1952	SKIPPER_W	1945	7	T_nonTb-d	QUARTER_HORSE
SKOWRONEK	1909	IBRAHIM	1899	10	Ao	ARABIAN_POLAND
SLEIPNER	1856	HINGST_FR_GUDBRANDSDALEN	1846	10	I_N	DOLE-GUDBRANDSDAL
SMART_LITTLE_LENA	1979	DOC_OLENA	1967	12	Tb-d	QUARTER_HORSE
SMARTIN	1993	SMART_LITTLE_LENA	1979	14	Tb-d	QUARTER_HORSE
SMARTIN_OFF	1990	SMART_LITTLE_LENA	1979	11	Tb-d	QUARTER_HORSE
SOLIS	1923	OLD_SORREL	1915	8	Tb-d	QUARTER_HORSE
SOLO_(SACRAMOSO_XXXI)	1927	SACRAMOSO_XXIX	1920	7	Ao	KLADRUBIAN
SOLO_MAGNIFICA_VII	1975	SOLO_NARCIS_IV	1957	18	Ao	KLADRUBIAN
SOLO_MAJA_I	1946	SOLO_(SACRAMOSO_XXXI)	1927	19	Ao	KLADRUBIAN
SOLO_NARCIS_IV	1957	296_SOLO_I-5	1952	5	Ao	KLADRUBIAN
SOLON(IRE)	1861	WEST_AUSTRALIAN(GB)	1850	11	T_nonTb-d	THOROUGHBRED
SON-IN-LAW(GB)	1911	DARK_RONALD(IRE)	1905	6	Tb-d	THOROUGHBRED
SONYAD_OF_TRANSY	1921	SEAWEED	1901	20	I_N	SHETLAND_PONY
SOPHIMORE_OF_TRANSY	1928	SONYAD_OF_TRANSY	1921	7	I_N	SHETLAND_PONY
SORCERER(GB)	1796	TRUMPATOR(GB)	1782	14	Tb-d	THOROUGHBRED
SORENT	1988	WETTRUF	1982	6	Tb-d	BADEN_WURTTEMBERG
SPARTACUS	1999	XAQUIRO	1980	19	Ao	LUSITANO
SPEEDSTER	1954	RODNEY	1944	10	Tb-d	STANDARDBRED
SPEEDY_BANDITO	1985	SPEEDY_SOMOLLI	1975	10	Tb-d	STANDARDBRED
SPEEDY_CROWN	1968	SPEEDY_SCOT	1960	8	Tb-d	STANDARDBRED
SPEEDY_SCOT	1960	SPEEDSTER	1954	6	Tb-d	STANDARDBRED
SPEEDY_SOMOLLI	1975	SPEEDY_CROWN	1968	7	Tb-d	STANDARDBRED
SPENCER_SCOTT	1937	SCOTLAND	1925	12	Tb-d	STANDARDBRED
SPOOK_N_TARI	1999	GRAYS_STARLIGHT	1984	15	Tb-d	QUARTER_HORSE
SPOTLIGHT_OF_MARSHWOOD	1953	RUSTIC_SPRITE_OF_STANDEN	1929	24	I_N	SHETLAND_PONY
SPOTTED_THUNDERMAN	1993	THUNDER_KING_OF_MOUNTAIN	1988	5	Ao	KNABSTRUPPER
SPRINGBOURNE_CLARET	1985	PENUAL_MARK	1977	8	T_nonTb-d	WELSH_MOUNTAIN_PONY
SPRINGFIELD(GB)	1873	ST_ALBANS(GB)	1857	16	Tb-d	THOROUGHBRED
SQUAW_KING	1956	KING	1932	24	Tb-d	QUARTER_HORSE
SQUAW_LEO	1961	SQUAW_KING	1956	5	Tb-d	QUARTER_HORSE
SQUIRREL_KING	1882	BLACK_SQUIRREL	1876	6	T_nonTb-d	SADDLEBRED
SQUIRT(GB)	1732	BARTLETS_CHILDERS(GB)	1716	16	Tb-d	THOROUGHBRED
ST_ALBANS(GB)	1857	STOCKWELL(GB)	1849	8	Tb-d	THOROUGHBRED
ST_FRUSQUIN(GB)	1893	ST_SIMON(GB)	1881	12	T_nonTb-d	THOROUGHBRED
ST_SIMON(GB)	1881	GALOPIN(GB)	1872	9	T_nonTb-d	THOROUGHBRED
STANDSCHUETZ	1995	STARKENBACH	1990	5	Ao	HAFLINGER
STARBUCK_LEOPARD,1913,APPALOOSA	1913	PRINCE,1890,APPALOOSA	1890	23	Ao	APPALOOSA
STARBUCK_RANGER,1940,APPALOOSA	1940	RANGER,1927,APPALOOSA	1927	13	Ao	APPALOOSA
STARKENBACH	1990	STUART	1982	8	Ao	HAFLINGER
STAUDLEHEN_VULKAN_X	1958	BICHL_VULKAN_IX	1953	5	Ao	NORIKER
STECHER	1971	STIL	1966	5	Ao	HAFLINGER
STEEHORST_TOBIAS	1992	EYARTH_HARLEQUIN	1984	8	Tb-d	WELSH_PONY
STEEL_BARS	1953	THREE_BARS	1940	13	Tb-d	QUARTER_HORSE
STEINULV	1908	BAMSEN	1903	5	I_N	DOLE-GUDBRANDSDAL
STELVIO	1923	MANDEL_I	1914	9	Ad	HAFLINGER
STERKODER	1870	TOFTEBRUN	1865	5	I_N	DOLE-GUDBRANDSDAL
STERLING(GB)	1868	OXFORD(GB)	1857	11	Tb-d	THOROUGHBRED
STIL	1966	STUEBER	1957	9	Ao	HAFLINGER
STOCK_NERO_VII	1959	BEHAM_NERO_VI	1944	15	Ad	NORIKER
STOCKWELL(GB)	1849	THE_BARON(IRE)	1842	7	Tb-d	THOROUGHBRED
STOFFEN_NERO_IV	1929	NERO_III	1922	7	Ad	NORIKER
STOISZEN_NERO_V	1933	STOFFEN_NERO_IV	1929	4	Ad	NORIKER
STONEWALL_KING	1920	MY_KING	1916	4	T_nonTb-d	SADDLEBRED
STORM_BIRD(CAN)	1978	NORTHERN_DANCER(CAN)	1961	17	Tb-d	THOROUGHBRED
STORM_CAT(USA)	1983	STORM_BIRD(CAN)	1978	5	Tb-d	THOROUGHBRED
STORMRIDER	1995	ALWUHUSH	1985	10	Tb-d	THOROUGHBRED
STRADEN	1999	STANDSCHUETZ	1995	4	Ao	HAFLINGER
STROMER	1938	STUDENT	1927	11	Ao	HAFLINGER
STUART	1982	STECHER	1971	11	Ao	HAFLINGER
STUDENT	1927	HIRN-MANDL_I	1912	15	Ao	HAFLINGER
STUEBER	1957	STROMER	1938	19	Ao	HAFLINGER
SUAKIM	1963	SULTAN	1936	27	T_nonTb-d	SHAGYA_ARAB
SUGAR_BARS	1951	THREE_BARS	1940	11	Tb-d	QUARTER_HORSE
SULTAN	1936	O_BAJAN_VII	1923	13	T_nonTb-d	SHAGYA_ARAB
SULTAN(GB)	1816	SELIM(GB)	1802	14	T_nonTb-d	THOROUGHBRED
SULTAO_I	1942	ARAUTO_I	1937	5	Ao	LUSITANO
SUPER_CONCORDE(USA)	1975	BOLD_REASONING(USA)	1968	7	Tb-d	THOROUGHBRED
SUPREME_HEIR	1980	SUPREME_SULTAN	1966	14	Tb-d	SADDLEBRED
SUPREME_SULTAN	1966	VALLEY_VIEW_SUPREME	1952	14	Tb-d	SADDLEBRED
SURPRISE_ENTERPRISE	1985	BE_AECH_ENTERPRISE	1975	10	Tb-d	QUARTER_HORSE
SURUMU(GER)	1974	LITERAT(GER)	1965	9	Tb-d	THOROUGHBRED
SWEPPERBLACKDANDY	1991	M_KS_BLACK_PEPPER	1973	18	Tb-d	PAINT
SWING_AND_MISS(USA)	1993	HOUSEBUSTER(USA)	1987	6	Tb-d	THOROUGHBRED
SWYNFORD(GB)	1907	JOHN_O'GAUNT(GB)	1901	6	Tb-d	THOROUGHBRED
SYLVIO	1826	TRANCE	1817	9	T_nonTb-d	THOROUGHBRED_
TAJAR	1851	AMURATH	1829	22	T_nonTb-d	ARABIAN
TAJAR_II	1862	TAJAR	1851	11	T_nonTb-d	ARABIAN
TAJAR_III	1873	TAJAR_II	1862	11	T_nonTb-d	ARABIAN
TAMERLANE(GB)	1952	PERSIAN_GULF(GB)	1940	12	Tb-d	THOROUGHBRED
TANN_VULKAN_XIII	1983	TELL_VULKAN_XII	1969	14	Ao	NORIKER
TANPIS_DU_MAS_1985	1985	FELIBRE	1972	13	Tb-d	CAMARGUE
TANYBWLCH_BERWYN	1924	SAHARA	1908	16	Ao	WELSH_PONY
TARTAR(GB)	1743	CROFTS_PARTNER(GB)	1718	25	Tb-d	THOROUGHBRED
TAURUS_VULKAN_XVI	1997	TAXER_VULKAN_XV	1993	4	Ao	NORIKER
TAXER_VULKAN_XV	1993	TWENG_VULKAN_XIV	1987	6	Ao	NORIKER
TEDDFY(FR)	1913	AJAX(FR)	1901	12	Tb-d	THOROUGHBRED
TEJONS_LITTLE_JOHNNY	1990	PEPPY_SAN_BADGER	1974	16	Tb-d	QUARTER_HORSE
TELL_VULKAN_XII	1969	VOGL_VULKAN_XI	1958	11	Ao	NORIKER
TEOC_PAINTED_T	1989	PETER_PAINT	1982	7	Tb-d	BASHKIR_CURLY
TETMAN	1956	EWOLD	1945	11	Ad	FRIESIAN
THE_BARON(IRE)	1842	BIRDCATCHER(IRE)	1833	9	Tb-d	THOROUGHBRED
THE_BIG_INVESTMENT	1980	THE_INVESTER	1969	11	Tb-d	QUARTER_HORSE
THE_CONTINENTAL	1971	TORINO	1967	4	Tb-d	QUARTER_HORSE
THE_DUKE(GB)	1862	STOCKWELL(GB)	1849	13	Tb-d	THOROUGHBRED
THE_EMPEROR(GB)	1841	DEFENCE(GB)	1824	17	Tb-d	THOROUGHBRED
THE_FINAL_COKE	1997	FIRST_CLASS_FINALE	1988	9	Tb-d	QUARTER_HORSE
THE_FLYING_DUTCHMAN(GB)	1846	BAY_MIDDLETON(GB)	1833	13	T_nonTb-d	THOROUGHBRED
THE_INVESTER	1969	ZIPPO_PAT_BARS	1964	5	Tb-d	QUARTER_HORSE
THE_LAST_ORANGE	1941	ORANGE_PEEL	1919	22	T_nonTb-d	SELLE_FRANCAIS
THE_NABOB(GB)	1849	THE_NOB(GB)	1838	11	T_nonTb-d	THOROUGHBRED
THE_NOB(GB)	1838	GLAUCUS(GB)	1830	8	T_nonTb-d	THOROUGHBRED
THE_PRIME_MINISTER(GB)	1848	MELBOURNE(GB)	1834	14	T_nonTb-d	THOROUGHBRED
THOMAS_BIG_SOLOMON	1820	SIR_SOLOMON	1815	5	Tb-d	THOROUGHBRED
THOR	1886	ODIN	1880	6	I_N	SHETLAND_PONY
THOREAU	1903	ODIN	1880	23	I_N	SHETLAND_PONY
THORMANBY(GB)	1857	WINDHOUND(GB)	1847	10	T_nonTb-d	THOROUGHBRED
THREE_BARS	1940	PERCENTAGE(USA)	1923	17	Tb-d	THOROUGHBRED
THUNDER_CLOUD	1971	KRONPLET	1966	5	Ao	KNABSTRUPPER
THUNDER_KING_OF_MOUNTAIN	1988	THUNDER_CLOUD	1971	17	Ao	KNABSTRUPPER
THUNDER_OF_MARSHWOOD	1949	SOPHIMORE_OF_TRANSY	1928	21	I_N	SHETLAND_PONY
TINKY_POO	1949	WAYWARD_IRVING	1934	15	Tb-d	QUARTER_HORSE
TINSEL_NIC	1999	BUENO_CHEXINIC	1992	7	Tb-d	QUARTER_HORSE
TIROL	1953	RIBATEJO	1949	4	Ao	LUSITANO
TJIMME	1979	JOCHEM	1974	5	Ad	FRIESIAN
TOBIAS	1904	ACHILL	1877	27	Tb-d	HOLSTEINER
TOFTEBRUN	1865	SLEIPNER	1856	9	I_N	DOLE-GUDBRANDSDAL
TONY	1966	MISTRAL_STARLING	1960	6	Ao	WELSH_PONY
TONY,1946,APPALOOSA	1946	STARBUCK_RANGER,1940,APPALOOSA	1940	6	Ao	APPALOOSA
TOP_DECK(USA)	1945	EQUESTRIAN(USA)	1936	9	Tb-d	THOROUGHBRED
TOPSAIL_CODY	1977	JOE_CODY	1952	25	Tb-d	QUARTER_HORSE
TOPSAIL_WHIZ	1987	TOPSAIL_CODY	1977	10	Tb-d	QUARTER_HORSE
TORINO	1967	LEDO_BARS	1963	4	Tb-d	QUARTER_HORSE
TOSUR	1997	ALBATUR	1978	19	Ao	ARABIAN
TOUCHSTONE(GB)	1831	CAMEL(GB)	1822	9	Tb-d	THOROUGHBRED
TOURBILLON(FR)	1928	KSAR(FR)	1918	10	T_nonTb-d	THOROUGHBRED
TRACERY(USA)	1909	ROCK_SAND(GB)	1900	9	Tb-d	THOROUGHBRED
TRANCE	1817	PHANTOM	1808	9	T_nonTb-d	THOROUGHBRED
TREDENNIS(GB)	1898	KENDAL(GB)	1883	15	Tb-d	THOROUGHBRED
TRESOR	1877	J_SOLID	1870	7	Tb-d	EAST_PRUSSIAN
TRUMPATOR(GB)	1782	CONDUCTOR(GB)	1767	15	Tb-d	THOROUGHBRED
TRUMPETER(GB)	1856	ORLANDO(GB)	1841	15	Tb-d	THOROUGHBRED
TRYGG	1903	ROLV_NJALSON	1899	4	I_N	NORWEGIAN_FJORD
TSJOMME_329	1977	BJINSE	1970	7	Ad	FRIESIAN
TUDOR_MELODY(GB)	1956	TUDOR_MINSTREL(GB)	1944	12	Tb-d	THOROUGHBRED
TUDOR_MINSTREL(GB)	1944	OWEN_TUDOR(GB)	1938	6	Tb-d	THOROUGHBRED
TUFAN	1940	BERK.1924.OA	1924	16	Ao	ARABIAN
TULIPAN_AKARHOGY	1898	TULIPAN_LEANYASSZONY	1887	11	Tb-d	LIPZZAN
TULIPAN_III	1972	T.	1965	7	Tb-d	LIPIZZAN
TULIPAN_IV	1979	TULIPAN_III	1972	7	Tb-d	LIPIZZAN
TULIPAN_SANA_I	1953	1018_TULIPAN_LINDA	1943	10	Tb-d	LIPIZZAN
TULLY_GREY	1957	TULLY_LAD	1938	19	Ad	CONNEMARA_PONY
TULLY_LAD	1938	MOUNTAIN_LAD	1928	10	Ad	CONNEMARA_PONY
TULYAD	1979	TULYAR	1962	17	Ao	ARABIAN
TULYAR	1962	RUCHAN	1950	12	Ao	ARABIAN
TURK	1810	J_WALMSLEY'S_HARPHAM_TURK	1790	20	Tb-d	CLEVELAND_BAY
TWENG_VULKAN_XIV	1987	TANN_VULKAN_XIII	1983	4	Ao	NORIKER
TWO_D_TWO	1957	DOUBLE_DIAMOND	1947	10	Tb-d	QUARTER_HORSE
TWO_EYED_JACK	1961	TWO_D_TWO	1957	4	Tb-d	QUARTER_HORSE
UFANO_II	1978	MARAVILHA	1970	8	Ao	LUSITANO
ULBE	1894	NEMO	1885	9	Ad	FRIESIAN
UNAL	1959	HILALUZZAMAN_1	1940	19	Ao	ARABIAN
UNBREAKABLE(USA)	1935	SICKLE(GB)	1924	11	Tb-d	THOROUGHBRED
UNICOLOR	1964	MATADOR	1956	8	Ao	ANGLOARABIAN_TB
UNIVERSO	1978	LIDADOR_II	1969	9	Ao	LUSITANO
URIL	1943	DICKEN	1934	9	I_N	NORTH_SWEDISH_DRAFT
URPILO	1978	PLEBEU	1972	6	H	ALTER-REAL
UZEL	1854	MYRTHE	1846	8	T_nonTb-d	TROTTER
VA-ET-VIENT	1977	VAGABOND	1961	16	T_nonTb-d	FRANCHES_MONTAGNES
VAGABOND	1961	VERDICT	1943	18	T_nonTb-d	FRANCHES_MONTAGNES
VALLEY_VIEW_SUPREME	1952	GENIUS_BOURBON_KING	1943	9	Tb-d	SADDLEBRED
VAN_TROMP	1832	THOMAS_BIG_SOLOMON	1820	12	Tb-d	QUARTER_HORSE
VANITYS_SCANDAL	1968	VANITYS_SENSATION_OF_CREBILLY	1947	21	T_nonTb-d	SADDLEBRED
VANITYS_SENSATION_OF_CREBILLY	1947	SENSATION_REX	1931	16	T_nonTb-d	SADDLEBRED
VECHTZICHTS_COMET	1994	SPRINGBOURNE_CLARET	1985	9	T_nonTb-d	WELSH_MOUNTAIN_PONY
VEDETTE(GB)	1854	VOLTIGEUR(GB)	1847	7	T_nonTb-d	THOROUGHBRED
VELOX	1910	EX_VOTO(FR)	1900	10	T_nonTb-d	ANGLOARABIAN_TB
VERACITY	1905	PRINCE_OF_WALES	1891	14	I_N	SHETLAND_PONY
VERDICT	1943	VERDUN	1928	15	T_nonTb-d	FRANCHES_MONTAGNES
VERDUN	1928	REMUS	1921	7	T_nonTb-d	FRANCHES_MONTAGNES
VERMOUTH(FR)	1861	THE_NABOB(GB)	1849	12	T_nonTb-d	THOROUGHBRED
VIEUX_CHOUAN(FR)	1908	FOURIRE	1896	12	T_nonTb-d	THOROUGHBRED
VIKASVARTEN	1914	STEINULV	1908	6	I_N	DOLE-GUDBRANDSDAL
VLAN	1925	CONE	1919	6	Ao	ANGLOARABIAN
VOGL_VULKAN_XI	1958	NEUKIRCHEN_VULKAN_X	1954	4	Ao	NORIKER
VOLGA_2	1983	HILALUEZZAMAN.25	1975	8	Ao	ARABIAN
VOLTAIRE(GB)	1826	BLACKLOCK(GB)	1814	12	T_nonTb-d	THOROUGHBRED
VOLTIGEUR(GB)	1847	VOLTAIRE(GB)	1826	21	T_nonTb-d	THOROUGHBRED
VOTER(GB)	1894	FRIARS_BALSAM(GB)	1885	9	Tb-d	THOROUGHBRED
VREDESTICHTER	1918	PAULUS	1913	5	Ad	FRIESIAN
VULCAIN	1983	VA-ET-VIENT	1977	6	T_nonTb-d	FRANCHES_MONTAGNES
VULKAN_I	1892	VULKAN	1887	5	Ao	NORIKER
VULKAN_II	1899	VULKAN_I	1892	7	Ao	NORIKER
VULKAN_III	1904	VULKAN_II	1899	5	Ao	NORIKER
WAHNFRIED(GER)	1933	FLAMBOYANT(GB)	1918	15	Tb-d	THOROUGHBRED
WALDDORF	1990	WINTERSTEIN	1982	8	Ad	HAFLINGER
WALDHEER_UIT_DE_HEUVEL	1963	SPOTLIGHT_OF_MARSHWOOD	1953	10	I_N	SHETLAND_PONY
WALING	1940	HELD	1928	12	Ad	FRIESIAN
WALTON(GB)	1799	SIR_PETER_TEAZLE(GB)	1784	15	T_nonTb-d	THOROUGHBRED
WARDEIN	1938	WILLI	1921	17	Ad	HAFLINGER
WASHINGTON_DENMARK	1855	GAINES_DENMARK	1851	4	T_nonTb-d	SADDLEBRED
WATCH_JOE_JACK	1970	TWO_EYED_JACK	1961	9	Tb-d	QUARTER_HORSE
WATCH_MY_TRACKS	1994	FRITZ_POWER	1985	9	Tb-d	QUARTER_HORSE
WAXY(GB)	1790	POT8OS(GB)	1773	17	Tb-d	THOROUGHBRED
WAYWARD_IRVING	1934	SCORCHER(USA)	1922	12	Tb-d	QUARTER_HORSE
WAZIR	1863	ZOBEYNI	1844	19	Ao	ARABIAN
WEDEKIND	1966	FERDINAND	1941	25	Tb-d	HANOVERIAN
WELLS_NICOLO	1959	MASTERSTROKE_OF_NETHERLEY	1947	12	I_N	SHETLAND_PONY
WELSH_PAGEANT(FR)	1966	TUDOR_MELODY(GB)	1956	10	Tb-d	THOROUGHBRED
WELTCLASS	1987	WEMBLEY	1982	5	T_nonTb-d	AUSTRIAN
WELTJUWEL	1992	WELTMEYER	1984	8	Tb-d	HANOVERIAN
WELTMEISTER	1973	WEDEKIND	1966	7	T_nonTb-d	HANOVERIAN
WELTMEYER	1984	WORLD_CUP_I	1977	7	Tb-d	HANOVERIAN
WEMBLEY	1982	WELTMEISTER	1973	9	T_nonTb-d	OLDENBURG
WEST_AUSTRALIAN(GB)	1850	MELBOURNE(GB)	1834	16	T_nonTb-d	THOROUGHBRED
WESTON_FALCON	1977	REVEL_JANUS	1970	7	T_nonTb-d	WELSH_MOUNTAIN_PONY
WETTRUF	1982	WETTSTREIT	1972	10	Tb-d	BADEN_WURTTEMBERG
WETTSTREIT.1972.HANOVERIAN	1972	WEDEKIND	1966	6	Tb-d	HANOVERIAN
WHALEBONE(GB)	1807	WAXY(GB)	1790	17	Tb-d	THOROUGHBRED
WHITELOCK(GB)	1803	HAMBLETONIAN(GB)	1792	11	T_nonTb-d	THOROUGHBRED
WIGAR	1929	HABILE	1915	14	T_nonTb-d	FRANCHES_MONTAGNES
WILDFIRE_-_P_RAMSDALES	1842	WILDFIRE_-_R_RAMSDALES	1827	15	Tb-d	HACKNEY
WILDFIRE_-_R_RAMSDALES	1827	FIREAWAY_-_BURGESS	1815	12	Tb-d	HACKNEY
WILDMOOS	1978	WOTAN	1969	9	Ad	HAFLINGER
WILLERSDORF_ELMAR_VIII	1954	ENDL_ELMAR_VII	1949	5	Ao	NORIKER
WILLI	1921	SARN	1915	6	Ad	HAFLINGER
WIMPY	1935	SOLIS	1923	12	Tb-d	QUARTER_HORSE
WINDHOUND(GB)	1847	PANTALOON(GB)	1824	23	T_nonTb-d	THOROUGHBRED
WINDY_DAY	1976	KILLYREAGH_KIM	1967	9	Ad	CONNEMARA_PONY
WING_COMMANDER	1943	ANACACHO_DENMARK	1930	13	Tb-d	SADDLEBRED
WINTERNACHT	1995	WINTERSTEIN	1982	13	Ad	HAFLINGER
WINTERSTEIN	1982	WILDMOOS	1978	4	Ad	HAFLINGER
WIPCZYJ	1939	POLAN	1929	10	T_nonTb-d	HUCUL
WIRBEL	1964	WARDEIN	1938	26	Ad	HAFLINGER
WITRAZ	1938	OFIR	1933	5	Ao	ARABIAN
WOEHLER	1950	FLUEGELADJUTANT	1938	12	T_nonTb-d	HANOVERIAN
WOERMANN	1971	WOEHLER	1950	21	T_nonTb-d	HANOVERIAN
WOLKENSTEIN	1995	WALDDORF	1990	5	Ad	HAFLINGER
WOODMAN(USA)	1983	MR._PROSPECTOR(USA)	1970	13	Tb-d	THOROUGHBRED
WOODPECKER(GB)	1773	HEROD(GB)	1758	15	T_nonTb-d	THOROUGHBRED
WORLD_CUP_I	1977	WOERMANN	1971	6	T_nonTb-d	HANOVERIAN
WOTAN	1969	WIRBEL	1964	5	Ad	HAFLINGER
XAQUIRO	1980	QUIETO	1974	6	Ao	LUSITANO
XOUPAL	1980	PLEBEU	1972	8	H	ALTER-REAL
Y-NOT_WARLORD	1981	ORANJEVLEI_TROJAN	1977	4	Tb-d	SADDLEBRED
YGRAM	1969	MARK	1964	5	Ad	FRIESIAN
YNAR	1984	YPID	1970	14	I_N	NORTH_SWEDISH_DRAFT
YORKTOWN	1964	WING_COMMANDER	1943	21	Tb-d	SADDLEBRED
YOUNG_AMERICA	1960	MR_AMERICA	1951	9	Tb-d	SADDLEBRED
YOUNG_LOVER(GB)	1930	SON-IN-LAW(GB)	1911	19	Tb-d	THOROUGHBRED
YOUNG_MARSKE	1771	MARSKE(GB)	1750	21	Tb-d	THOROUGHBRED
YOUNG_RATTLER	1810	RATTLER	1795	15	T_nonTb-d	TROTTER
YOZGATLI.1	1969	BERK.8	1960	9	Ao	ARABIAN
YPID	1970	BRION	1962	8	I_N	NORTH_SWEDISH_DRAFT
ZANGADO	1981	QUIMONO	1974	7	Ao	LUSITANO
ZANTANON	1917	LITTLE_JOE	1905	12	Tb-d	QUARTER_HORSE
ZERNEBOG	1845	JUPITER(GB)	1840	5	Tb-d	MECKLENBURG-VORPOMMERN
ZEUS	1972	ARLEQUIN	1963	9	T_nonTb-d	SELLE_FRANCAIS
ZIMBAL_SCHAUNITZ_XV	1992	ZITTRAU_SCHAUNITZ_XIV	1987	5	Ad	NORIKER
ZIPPO_PAT_BARS	1964	THREE_BARS	1940	24	Tb-d	QUARTER_HORSE
ZISSEL	1981	SINGUE	1976	5	H	ALTER-REAL
ZITA_SCHAUNITZ_XI	1964	RAINER_SCHAUNITZ_X	1958	6	Ad	NORIKER
ZITHER_SCHAUNITZ_XII	1972	ZITA_SCHAUNITZ_XI	1964	8	Ad	NORIKER
ZITTRAU_SCHAUNITZ_XIV	1987	ZORRO_SCHAUNITZ_XIII	1982	5	Ad	NORIKER
ZOMBO_SCHAUNITZ_XVI	1996	ZIMBAL_SCHAUNITZ_XV	1992	4	Ad	NORIKER
ZORRO_SCHAUNITZ_XIII	1982	ZITHER_SCHAUNITZ_XII	1972	10	Ad	NORIKER
ZOVOORBIJ_COMMANDER_IN_CHIEF	1986	PEXID_EL_NINO	1983	3	T_nonTb-d	SADDLEBRED
